# Supplementary material for: Machine Learning-Based Predictions of Henry Coefficients for Long-Chain Alkanes in One-Dimensional Zeolites: Application to Hydroisomerization
Source: J Phys Chem C Nanomater Interfaces. 2025 Sep 26;129(40):18234–49. doi: 10.1021/acs.jpcc.5c03868 (PMC12516733; doi:10.1021/acs.jpcc.5c03868)
Supplement: Supplementary file 1 [file jp5c03868_si_001.zip]

Archive with 28 entries (26 files):
- README.txt
- SI1/
- SI1/SI1_python.py
- SI1/SI1_cpp.cpp
- SI1/SI1_isomer_lists.xlsx
- SI1/permutation_generator
- SI2/
- SI2/SI2_DMPNN_plot_file.py
- SI2/SI2_m-e-p-ip-Cn_523K_MTT.csv
- SI2/SI2_m-e-p-ip-Cn_523K_MTT.txt
- SI2/SI2_DMPNN.py
- SI2/SI2_m-e-p-ip-Cn_523K_MTW.csv
- SI2/SI2_m-Cn_523K_MTT.csv
- SI2/SI2_DMPNN_run.sh
- SI2/SI2_m-Cn_523K_AFI.csv
- SI2/SI2_m-Cn_523K_MRE.csv
- SI2/SI2_m-Cn_523K_MTW.csv
- SI2/SI2_Descriptor_based.py
- SI2/SI2_m-e-p-ip-Cn_523K_MTW.txt
- SI2/SI2_m-Cn_523K_MTW.txt
- SI2/SI2_m-e-p-ip-Cn_523K_AFI.csv
- SI2/SI2_m-Cn_523K_MRE.txt
- SI2/SI2_m-Cn_523K_AFI.txt
- SI2/SI2_m-Cn_523K_MTT.txt
- SI2/SI2_HC.xlsx
- SI2/SI2_m-e-p-ip-Cn_523K_MRE.csv
- SI2/SI2_m-e-p-ip-Cn_523K_MRE.txt
- SI2/SI2_m-e-p-ip-Cn_523K_AFI.txt
