# Supplementary material for: Machine Learning-Based Predictions of Henry Coefficients for Long-Chain Alkanes in One-Dimensional Zeolites: Application to Hydroisomerization
Source: J Phys Chem C Nanomater Interfaces. 2025 Sep 26;129(40):18234–49. doi: 10.1021/acs.jpcc.5c03868 (PMC12516733; doi:10.1021/acs.jpcc.5c03868)
Supplement: Supplementary file 1 [file jp5c03868_si_001.zip › SI1/SI1_isomer_lists.xlsx]

## Sheet: Intro
	Contents
	Worksheet	Description				Index
	iC4-iC8	List of all C1-C8 alkane isomers with SMILES strings				m	methyl
	iC9-iC10	List of all C9-C10 alkane isomers with SMILES strings				e	ethyl
	iC11	List of all C11 alkane isomers with SMILES strings				p	propyl
	iC12	List of all C12 alkane isomers with SMILES strings				ip	isopropyl
	iC13	List of all C13 alkane isomers with SMILES strings				b	butyl
	iC14	List of all C14 alkane isomers with SMILES strings				ib	isobutyl
	iC15	List of C15 alkane isomers containing only methyl, ethyl, propyl, and isopropyl branches with SMILES strings				sb	secondary butyl
	iC16	List of C16 alkane isomers containing only methyl, ethyl, propyl, and isopropyl branches with SMILES strings				tb	tertiary butyl
	iC17	List of C17 alkane isomers containing only methyl, ethyl, propyl, and isopropyl branches with SMILES strings
	iC18	List of C18 alkane isomers containing only methyl, ethyl, propyl, and isopropyl branches with SMILES strings
	iC19	List of C19 alkane isomers containing only methyl, ethyl, propyl, and isopropyl branches with SMILES strings
	iC20	List of C20 alkane isomers containing only methyl, ethyl, propyl, and isopropyl branches with SMILES strings

## Sheet: C1-iC8
	Abbreviation	SMILES
	C1	C
	C2	CC
	C3	CCC
	C4	CCCC
	2-m-C3	CC(C)C
	C5	CCCCC
	2-m-C4	CC(C)CC
	2,2-m-C3	CC(C)(C)C
	C6	CCCCCC
	2-m-C4	CC(C)CC
	3-m-C4	CCC(C)C
	2,2-m-C4	CC(C)(C)CC
	2,3-m-C4	CC(C)C(C)C
	C7	CCCCCCC
	2-m-C6	CC(C)CCCC
	3-m-C6	CCC(C)CCC
	3-e-C5	CCC(CC)CC
	2,2-m-C5	CC(C)(C)CCC
	2,3-m-C5	CC(C)C(C)CC
	2,4-m-C5	CC(C)CC(C)C
	3,3-m-C5	CCC(C)(C)CC
	2,2,3-m-C4	CC(C)(C)C(C)C
	C8	CCCCCCCC
	2-m-C7	CC(C)CCCCC
	3-m-C7	CCC(C)CCCC
	4-m-C7	CCCC(C)CCC
	3-e-C6	CCC(CC)CCC
	2,2-m-C6	CC(C)(C)CCCC
	2,3-m-C6	CC(C)C(C)CCC
	2,4-m-C6	CC(C)CC(C)CC
	2,5-m-C6	CC(C)CCC(C)C
	3,3-m-C6	CCC(C)(C)CCC
	3,4-m-C6	CCC(C)C(C)CC
	3-e-2-m-C5	CC(C)C(CC)CC
	3-e-3-m-C5	CCC(CC)(C)CC
	2,2,3-m-C5	CC(C)(C)C(C)CC
	2,2,4-m-C5	CC(C)(C)CC(C)C
	2,3,3-m-C5	CC(C)C(C)(C)CC
	2,3,4-m-C5	CC(C)C(C)C(C)C
	2,2,3,3-m-C4	CC(C)(C)C(C)(C)C

## Sheet: iC9-iC10
	Abbreviation	SMILES
	C9	CCCCCCCCC
	2-m-C8	CC(C)CCCCCC
	3-m-C8	CCC(C)CCCCC
	4-m-C8	CCCC(C)CCCC
	2,2-m-C7	CC(C)(C)CCCCC
	2,3-m-C7	CC(C)C(C)CCCC
	2,4-m-C7	CC(C)CC(C)CCC
	2,5-m-C7	CC(C)CCC(C)CC
	2,6-m-C7	CC(C)CCCC(C)C
	3,3-m-C7	CCC(C)(C)CCCC
	3,4-m-C7	CCC(C)C(C)CCC
	3,5-m-C7	CCC(C)CC(C)CC
	4,4-m-C7	CCCC(C)(C)CCC
	3-e-C7	CCC(CC)CCCC
	4-e-C7	CCCC(CC)CCC
	2,2,3-m-C6	CC(C)(C)C(C)CCC
	2,2,4-m-C6	CC(C)(C)CC(C)CC
	2,2,5-m-C6	CC(C)(C)CCC(C)C
	2,3,3-m-C6	CC(C)C(C)(C)CCC
	2,3,4-m-C6	CC(C)C(C)C(C)CC
	2,3,5-m-C6	CC(C)C(C)CC(C)C
	2,4,4-m-C6	CC(C)CC(C)(C)CC
	3,3,4-m-C6	CCC(C)(C)C(C)CC
	3-e-2-m-C6	CC(C)C(CC)CCC
	4-e-2-m-C6	CC(C)CC(CC)CC
	3-e-3-m-C6	CCC(CC)(C)CCC
	3-e-4-m-C6	CCC(CC)C(C)CC
	2,2,3,3-m-C5	CC(C)(C)C(C)(C)CC
	2,2,3,4-m-C5	CC(C)(C)C(C)C(C)C
	2,2,4,4-m-C5	CC(C)(C)CC(C)(C)C
	2,3,3,4-m-C5	CC(C)C(C)(C)C(C)C
	3-e-2,2-m-C5	CC(C)(C)C(CC)CC
	3-e-2,3-m-C5	CC(C)C(CC)(C)CC
	3-e-2,4-m-C5	CC(C)C(CC)C(C)C
	3,3-e-C5	CCC(CC)(CC)CC
	C10	CCCCCCCCCC
	2-m-C9	CC(C)CCCCCCC
	3-m-C9	CCC(C)CCCCCC
	4-m-C9	CCCC(C)CCCCC
	5-m-C9	CCCCC(C)CCCC
	3-e-C8	CCC(CC)CCCCC
	4-e-C8	CCCC(CC)CCCC
	2,2-m-C8	CC(C)(C)CCCCCC
	2,3-m-C8	CC(C)C(C)CCCCC
	2,4-m-C8	CC(C)CC(C)CCCC
	2,5-m-C8	CC(C)CCC(C)CCC
	2,6-m-C8	CC(C)CCCC(C)CC
	2,7-m-C8	CC(C)CCCCC(C)C
	3,3-m-C8	CCC(C)(C)CCCCC
	3,4-m-C8	CCC(C)C(C)CCCC
	3,5-m-C8	CCC(C)CC(C)CCC
	3,6-m-C8	CCC(C)CCC(C)CC
	4,4-m-C8	CCCC(C)(C)CCCC
	4,5-m-C8	CCCC(C)C(C)CCC
	4-p-C7	CCCC(CCC)CCC
	4-ip-C7	CCCC(C(C)C)CCC
	3-e-2-m-C7	CC(C)C(CC)CCCC
	3-e-3-m-C7	CCC(CC)(C)CCCC
	3-e-4-m-C7	CCC(CC)C(C)CCC
	3-e-5-m-C7	CCC(CC)CC(C)CC
	4-e-2-m-C7	CC(C)CC(CC)CCC
	4-e-3-m-C7	CCC(C)C(CC)CCC
	4-e-4-m-C7	CCCC(CC)(C)CCC
	5-e-2-m-C7	CC(C)CCC(CC)CC
	2,2,3-m-C7	CC(C)(C)C(C)CCCC
	2,2,4-m-C7	CC(C)(C)CC(C)CCC
	2,2,5-m-C7	CC(C)(C)CCC(C)CC
	2,2,6-m-C7	CC(C)(C)CCCC(C)C
	2,3,3-m-C7	CC(C)C(C)(C)CCCC
	2,3,4-m-C7	CC(C)C(C)C(C)CCC
	2,3,5-m-C7	CC(C)C(C)CC(C)CC
	2,3,6-m-C7	CC(C)C(C)CCC(C)C
	2,4,4-m-C7	CC(C)CC(C)(C)CCC
	2,4,5-m-C7	CC(C)CC(C)C(C)CC
	2,4,6-m-C7	CC(C)CC(C)CC(C)C
	2,5,5-m-C7	CC(C)CCC(C)(C)CC
	3,3,4-m-C7	CCC(C)(C)C(C)CCC
	3,3,5-m-C7	CCC(C)(C)CC(C)CC
	3,4,4-m-C7	CCC(C)C(C)(C)CCC
	3,4,5-m-C7	CCC(C)C(C)C(C)CC
	2-m-3-ip-C6	CC(C)C(C(C)C)CCC
	3,3-e-C6	CCC(CC)(CC)CCC
	3,4-e-C6	CCC(CC)C(CC)CC
	3-e-2,2-m-C6	CC(C)(C)C(CC)CCC
	3-e-2,3-m-C6	CC(C)C(CC)(C)CCC
	3-e-2,4-m-C6	CC(C)C(CC)C(C)CC
	3-e-2,5-m-C6	CC(C)C(CC)CC(C)C
	3-e-3,4-m-C6	CCC(CC)(C)C(C)CC
	4-e-2,2-m-C6	CC(C)(C)CC(CC)CC
	4-e-2,3-m-C6	CC(C)C(C)C(CC)CC
	4-e-2,4-m-C6	CC(C)CC(CC)(C)CC
	4-e-3,3-m-C6	CCC(C)(C)C(CC)CC
	2,2,3,3-m-C6	CC(C)(C)C(C)(C)CCC
	2,2,3,4-m-C6	CC(C)(C)C(C)C(C)CC
	2,2,3,5-m-C6	CC(C)(C)C(C)CC(C)C
	2,2,4,4-m-C6	CC(C)(C)CC(C)(C)CC
	2,2,4,5-m-C6	CC(C)(C)CC(C)C(C)C
	2,2,5,5-m-C6	CC(C)(C)CCC(C)(C)C
	2,3,3,4-m-C6	CC(C)C(C)(C)C(C)CC
	2,3,3,5-m-C6	CC(C)C(C)(C)CC(C)C
	2,3,4,4-m-C6	CC(C)C(C)C(C)(C)CC
	2,3,4,5-m-C6	CC(C)C(C)C(C)C(C)C
	3,3,4,4-m-C6	CCC(C)(C)C(C)(C)CC
	3-ip-2,4-m-C5	CC(C)C(C(C)C)C(C)C
	3,3-e-2-m-C5	CC(C)C(CC)(CC)CC
	3-e-2,2,3-m-C5	CC(C)(C)C(CC)(C)CC
	3-e-2,2,4-m-C5	CC(C)(C)C(CC)C(C)C
	3-e-2,3,4-m-C5	CC(C)C(CC)(C)C(C)C
	2,2,3,3,4-m-C5	CC(C)(C)C(C)(C)C(C)C
	2,2,3,4,4-m-C5	CC(C)(C)C(C)C(C)(C)C

## Sheet: iC11
	Abbreviation	SMILES
	C11	CCCCCCCCCCC
	2-m-C10	CC(C)CCCCCCCC
	3-m-C10	CCC(C)CCCCCCC
	4-m-C10	CCCC(C)CCCCCC
	5-m-C10	CCCCC(C)CCCCC
	3-e-C9	CCC(CC)CCCCCC
	4-e-C9	CCCC(CC)CCCCC
	5-e-C9	CCCCC(CC)CCCC
	2,2-m-C9	CC(C)(C)CCCCCCC
	2,3-m-C9	CC(C)C(C)CCCCCC
	2,4-m-C9	CC(C)CC(C)CCCCC
	2,5-m-C9	CC(C)CCC(C)CCCC
	2,6-m-C9	CC(C)CCCC(C)CCC
	2,7-m-C9	CC(C)CCCCC(C)CC
	2,8-m-C9	CC(C)CCCCCC(C)C
	3,3-m-C9	CCC(C)(C)CCCCCC
	3,4-m-C9	CCC(C)C(C)CCCCC
	3,5-m-C9	CCC(C)CC(C)CCCC
	3,6-m-C9	CCC(C)CCC(C)CCC
	3,7-m-C9	CCC(C)CCCC(C)CC
	4,4-m-C9	CCCC(C)(C)CCCCC
	4,5-m-C9	CCCC(C)C(C)CCCC
	4,6-m-C9	CCCC(C)CC(C)CCC
	5,5-m-C9	CCCCC(C)(C)CCCC
	4-p-C8	CCCC(CCC)CCCC
	4-ip-C8	CCCC(C(C)C)CCCC
	3-e-2-m-C8	CC(C)C(CC)CCCCC
	3-e-3-m-C8	CCC(CC)(C)CCCCC
	3-e-4-m-C8	CCC(CC)C(C)CCCC
	3-e-5-m-C8	CCC(CC)CC(C)CCC
	3-e-6-m-C8	CCC(CC)CCC(C)CC
	4-e-2-m-C8	CC(C)CC(CC)CCCC
	4-e-3-m-C8	CCC(C)C(CC)CCCC
	4-e-4-m-C8	CCCC(CC)(C)CCCC
	4-e-5-m-C8	CCCC(CC)C(C)CCC
	5-e-2-m-C8	CC(C)CCC(CC)CCC
	5-e-3-m-C8	CCC(C)CC(CC)CCC
	6-e-2-m-C8	CC(C)CCCC(CC)CC
	2,2,3-m-C8	CC(C)(C)C(C)CCCCC
	2,2,4-m-C8	CC(C)(C)CC(C)CCCC
	2,2,5-m-C8	CC(C)(C)CCC(C)CCC
	2,2,6-m-C8	CC(C)(C)CCCC(C)CC
	2,2,7-m-C8	CC(C)(C)CCCCC(C)C
	2,3,3-m-C8	CC(C)C(C)(C)CCCCC
	2,3,4-m-C8	CC(C)C(C)C(C)CCCC
	2,3,5-m-C8	CC(C)C(C)CC(C)CCC
	2,3,6-m-C8	CC(C)C(C)CCC(C)CC
	2,3,7-m-C8	CC(C)C(C)CCCC(C)C
	2,4,4-m-C8	CC(C)CC(C)(C)CCCC
	2,4,5-m-C8	CC(C)CC(C)C(C)CCC
	2,4,6-m-C8	CC(C)CC(C)CC(C)CC
	2,4,7-m-C8	CC(C)CC(C)CCC(C)C
	2,5,5-m-C8	CC(C)CCC(C)(C)CCC
	2,5,6-m-C8	CC(C)CCC(C)C(C)CC
	2,6,6-m-C8	CC(C)CCCC(C)(C)CC
	3,3,4-m-C8	CCC(C)(C)C(C)CCCC
	3,3,5-m-C8	CCC(C)(C)CC(C)CCC
	3,3,6-m-C8	CCC(C)(C)CCC(C)CC
	3,4,4-m-C8	CCC(C)C(C)(C)CCCC
	3,4,5-m-C8	CCC(C)C(C)C(C)CCC
	3,4,6-m-C8	CCC(C)C(C)CC(C)CC
	3,5,5-m-C8	CCC(C)CC(C)(C)CCC
	4,4,5-m-C8	CCCC(C)(C)C(C)CCC
	3,3-e-C7	CCC(CC)(CC)CCCC
	3,4-e-C7	CCC(CC)C(CC)CCC
	3,5-e-C7	CCC(CC)CC(CC)CC
	4,4-e-C7	CCCC(CC)(CC)CCC
	3-e-2,2-m-C7	CC(C)(C)C(CC)CCCC
	3-e-2,3-m-C7	CC(C)C(CC)(C)CCCC
	3-e-2,4-m-C7	CC(C)C(CC)C(C)CCC
	3-e-2,5-m-C7	CC(C)C(CC)CC(C)CC
	3-e-2,6-m-C7	CC(C)C(CC)CCC(C)C
	3-e-3,4-m-C7	CCC(CC)(C)C(C)CCC
	3-e-3,5-m-C7	CCC(CC)(C)CC(C)CC
	3-e-4,4-m-C7	CCC(CC)C(C)(C)CCC
	3-e-4,5-m-C7	CCC(CC)C(C)C(C)CC
	4-e-2,2-m-C7	CC(C)(C)CC(CC)CCC
	4-e-2,3-m-C7	CC(C)C(C)C(CC)CCC
	4-e-2,4-m-C7	CC(C)CC(CC)(C)CCC
	4-e-2,5-m-C7	CC(C)CC(CC)C(C)CC
	4-e-2,6-m-C7	CC(C)CC(CC)CC(C)C
	4-e-3,3-m-C7	CCC(C)(C)C(CC)CCC
	4-e-3,4-m-C7	CCC(C)C(CC)(C)CCC
	4-e-3,5-m-C7	CCC(C)C(CC)C(C)CC
	5-e-2,2-m-C7	CC(C)(C)CCC(CC)CC
	5-e-2,3-m-C7	CC(C)C(C)CC(CC)CC
	5-e-2,4-m-C7	CC(C)CC(C)C(CC)CC
	5-e-2,5-m-C7	CC(C)CCC(CC)(C)CC
	5-e-3,3-m-C7	CCC(C)(C)CC(CC)CC
	2,2,3,3-m-C7	CC(C)(C)C(C)(C)CCCC
	2,2,3,4-m-C7	CC(C)(C)C(C)C(C)CCC
	2,2,3,5-m-C7	CC(C)(C)C(C)CC(C)CC
	2,2,3,6-m-C7	CC(C)(C)C(C)CCC(C)C
	2,2,4,4-m-C7	CC(C)(C)CC(C)(C)CCC
	2,2,4,5-m-C7	CC(C)(C)CC(C)C(C)CC
	2,2,4,6-m-C7	CC(C)(C)CC(C)CC(C)C
	2,2,5,5-m-C7	CC(C)(C)CCC(C)(C)CC
	2,2,5,6-m-C7	CC(C)(C)CCC(C)C(C)C
	2,2,6,6-m-C7	CC(C)(C)CCCC(C)(C)C
	2,3,3,4-m-C7	CC(C)C(C)(C)C(C)CCC
	2,3,3,5-m-C7	CC(C)C(C)(C)CC(C)CC
	2,3,3,6-m-C7	CC(C)C(C)(C)CCC(C)C
	2,3,4,4-m-C7	CC(C)C(C)C(C)(C)CCC
	2,3,4,5-m-C7	CC(C)C(C)C(C)C(C)CC
	2,3,4,6-m-C7	CC(C)C(C)C(C)CC(C)C
	2,3,5,5-m-C7	CC(C)C(C)CC(C)(C)CC
	2,3,5,6-m-C7	CC(C)C(C)CC(C)C(C)C
	2,4,4,5-m-C7	CC(C)CC(C)(C)C(C)CC
	2,4,4,6-m-C7	CC(C)CC(C)(C)CC(C)C
	2,4,5,5-m-C7	CC(C)CC(C)C(C)(C)CC
	3,3,4,4-m-C7	CCC(C)(C)C(C)(C)CCC
	3,3,4,5-m-C7	CCC(C)(C)C(C)C(C)CC
	3,3,5,5-m-C7	CCC(C)(C)CC(C)(C)CC
	3,4,4,5-m-C7	CCC(C)C(C)(C)C(C)CC
	2-m-4-p-C7	CC(C)CC(CCC)CCC
	3-m-4-p-C7	CCC(C)C(CCC)CCC
	4-m-4-p-C7	CCCC(C)(CCC)CCC
	2-m-3-ip-C7	CC(C)C(C(C)C)CCCC
	2-m-4-ip-C7	CC(C)CC(C(C)C)CCC
	3-m-4-ip-C7	CCC(C)C(C(C)C)CCC
	4-m-4-ip-C7	CCCC(C)(C(C)C)CCC
	4-tb-C7	CCCC(C(C)(C)C)CCC
	2,2,3,3,4-m-C6	CC(C)(C)C(C)(C)C(C)CC
	2,2,3,3,5-m-C6	CC(C)(C)C(C)(C)CC(C)C
	2,2,3,4,4-m-C6	CC(C)(C)C(C)C(C)(C)CC
	2,2,3,4,5-m-C6	CC(C)(C)C(C)C(C)C(C)C
	2,2,3,5,5-m-C6	CC(C)(C)C(C)CC(C)(C)C
	2,2,4,4,5-m-C6	CC(C)(C)CC(C)(C)C(C)C
	2,3,3,4,4-m-C6	CC(C)C(C)(C)C(C)(C)CC
	2,3,3,4,5-m-C6	CC(C)C(C)(C)C(C)C(C)C
	3-e-2,2,3-m-C6	CC(C)(C)C(CC)(C)CCC
	3-e-2,2,4-m-C6	CC(C)(C)C(CC)C(C)CC
	3-e-2,2,5-m-C6	CC(C)(C)C(CC)CC(C)C
	3-e-2,3,4-m-C6	CC(C)C(CC)(C)C(C)CC
	3-e-2,3,5-m-C6	CC(C)C(CC)(C)CC(C)C
	3-e-2,4,4-m-C6	CC(C)C(CC)C(C)(C)CC
	3-e-2,4,5-m-C6	CC(C)C(CC)C(C)C(C)C
	3-e-3,4,4-m-C6	CCC(CC)(C)C(C)(C)CC
	4-e-2,2,3-m-C6	CC(C)(C)C(C)C(CC)CC
	4-e-2,2,4-m-C6	CC(C)(C)CC(CC)(C)CC
	4-e-2,2,5-m-C6	CC(C)(C)CC(CC)C(C)C
	4-e-2,3,3-m-C6	CC(C)C(C)(C)C(CC)CC
	4-e-2,3,4-m-C6	CC(C)C(C)C(CC)(C)CC
	3,3-e-2-m-C6	CC(C)C(CC)(CC)CCC
	3,3-e-4-m-C6	CCC(CC)(CC)C(C)CC
	3,4-e-2-m-C6	CC(C)C(CC)C(CC)CC
	3,4-e-3-m-C6	CCC(CC)(C)C(CC)CC
	4,4-e-2-m-C6	CC(C)CC(CC)(CC)CC
	2,2-m-3-ip-C6	CC(C)(C)C(C(C)C)CCC
	2,3-m-3-ip-C6	CC(C)C(C)(C(C)C)CCC
	2,4-m-3-ip-C6	CC(C)C(C(C)C)C(C)CC
	2,5-m-3-ip-C6	CC(C)C(C(C)C)CC(C)C
	2,2,3,3,4,4-m-C5	CC(C)(C)C(C)(C)C(C)(C)C
	3-e-2,2,3,4-m-C5	CC(C)(C)C(CC)(C)C(C)C
	3-e-2,2,4,4-m-C5	CC(C)(C)C(CC)C(C)(C)C
	3,3-e-2,2-m-C5	CC(C)(C)C(CC)(CC)CC
	3,3-e-2,4-m-C5	CC(C)C(CC)(CC)C(C)C
	2,2,4-m-3-ip-C5	CC(C)(C)C(C(C)C)C(C)C
	2,3,4-m-3-ip-C5	CC(C)C(C)(C(C)C)C(C)C

## Sheet: iC12
	Abbreviation	SMILES
	C12	CCCCCCCCCCCC
	2-m-C11	CC(C)CCCCCCCCC
	3-m-C11	CCC(C)CCCCCCCC
	4-m-C11	CCCC(C)CCCCCCC
	5-m-C11	CCCCC(C)CCCCCC
	6-m-C11	CCCCCC(C)CCCCC
	2,2-m-C10	CC(C)(C)CCCCCCCC
	2,3-m-C10	CC(C)C(C)CCCCCCC
	2,4-m-C10	CC(C)CC(C)CCCCCC
	2,5-m-C10	CC(C)CCC(C)CCCCC
	2,6-m-C10	CC(C)CCCC(C)CCCC
	2,7-m-C10	CC(C)CCCCC(C)CCC
	2,8-m-C10	CC(C)CCCCCC(C)CC
	2,9-m-C10	CC(C)CCCCCCC(C)C
	3,3-m-C10	CCC(C)(C)CCCCCCC
	3,4-m-C10	CCC(C)C(C)CCCCCC
	3,5-m-C10	CCC(C)CC(C)CCCCC
	3,6-m-C10	CCC(C)CCC(C)CCCC
	3,7-m-C10	CCC(C)CCCC(C)CCC
	3,8-m-C10	CCC(C)CCCCC(C)CC
	4,4-m-C10	CCCC(C)(C)CCCCCC
	4,5-m-C10	CCCC(C)C(C)CCCCC
	4,6-m-C10	CCCC(C)CC(C)CCCC
	4,7-m-C10	CCCC(C)CCC(C)CCC
	5,5-m-C10	CCCCC(C)(C)CCCCC
	5,6-m-C10	CCCCC(C)C(C)CCCC
	3-e-C10	CCC(CC)CCCCCCC
	4-e-C10	CCCC(CC)CCCCCC
	5-e-C10	CCCCC(CC)CCCCC
	2,2,3-m-C9	CC(C)(C)C(C)CCCCCC
	2,2,4-m-C9	CC(C)(C)CC(C)CCCCC
	2,2,5-m-C9	CC(C)(C)CCC(C)CCCC
	2,2,6-m-C9	CC(C)(C)CCCC(C)CCC
	2,2,7-m-C9	CC(C)(C)CCCCC(C)CC
	2,2,8-m-C9	CC(C)(C)CCCCCC(C)C
	2,3,3-m-C9	CC(C)C(C)(C)CCCCCC
	2,3,4-m-C9	CC(C)C(C)C(C)CCCCC
	2,3,5-m-C9	CC(C)C(C)CC(C)CCCC
	2,3,6-m-C9	CC(C)C(C)CCC(C)CCC
	2,3,7-m-C9	CC(C)C(C)CCCC(C)CC
	2,3,8-m-C9	CC(C)C(C)CCCCC(C)C
	2,4,4-m-C9	CC(C)CC(C)(C)CCCCC
	2,4,5-m-C9	CC(C)CC(C)C(C)CCCC
	2,4,6-m-C9	CC(C)CC(C)CC(C)CCC
	2,4,7-m-C9	CC(C)CC(C)CCC(C)CC
	2,4,8-m-C9	CC(C)CC(C)CCCC(C)C
	2,5,5-m-C9	CC(C)CCC(C)(C)CCCC
	2,5,6-m-C9	CC(C)CCC(C)C(C)CCC
	2,5,7-m-C9	CC(C)CCC(C)CC(C)CC
	2,5,8-m-C9	CC(C)CCC(C)CCC(C)C
	2,6,6-m-C9	CC(C)CCCC(C)(C)CCC
	2,6,7-m-C9	CC(C)CCCC(C)C(C)CC
	2,7,7-m-C9	CC(C)CCCCC(C)(C)CC
	3,3,4-m-C9	CCC(C)(C)C(C)CCCCC
	3,3,5-m-C9	CCC(C)(C)CC(C)CCCC
	3,3,6-m-C9	CCC(C)(C)CCC(C)CCC
	3,3,7-m-C9	CCC(C)(C)CCCC(C)CC
	3,4,4-m-C9	CCC(C)C(C)(C)CCCCC
	3,4,5-m-C9	CCC(C)C(C)C(C)CCCC
	3,4,6-m-C9	CCC(C)C(C)CC(C)CCC
	3,4,7-m-C9	CCC(C)C(C)CCC(C)CC
	3,5,5-m-C9	CCC(C)CC(C)(C)CCCC
	3,5,6-m-C9	CCC(C)CC(C)C(C)CCC
	3,5,7-m-C9	CCC(C)CC(C)CC(C)CC
	3,6,6-m-C9	CCC(C)CCC(C)(C)CCC
	4,4,5-m-C9	CCCC(C)(C)C(C)CCCC
	4,4,6-m-C9	CCCC(C)(C)CC(C)CCC
	4,5,5-m-C9	CCCC(C)C(C)(C)CCCC
	4,5,6-m-C9	CCCC(C)C(C)C(C)CCC
	3-e-2-m-C9	CC(C)C(CC)CCCCCC
	3-e-3-m-C9	CCC(CC)(C)CCCCCC
	3-e-4-m-C9	CCC(CC)C(C)CCCCC
	3-e-5-m-C9	CCC(CC)CC(C)CCCC
	3-e-6-m-C9	CCC(CC)CCC(C)CCC
	3-e-7-m-C9	CCC(CC)CCCC(C)CC
	4-e-2-m-C9	CC(C)CC(CC)CCCCC
	4-e-3-m-C9	CCC(C)C(CC)CCCCC
	4-e-4-m-C9	CCCC(CC)(C)CCCCC
	4-e-5-m-C9	CCCC(CC)C(C)CCCC
	4-e-6-m-C9	CCCC(CC)CC(C)CCC
	5-e-2-m-C9	CC(C)CCC(CC)CCCC
	5-e-3-m-C9	CCC(C)CC(CC)CCCC
	5-e-4-m-C9	CCCC(C)C(CC)CCCC
	5-e-5-m-C9	CCCCC(CC)(C)CCCC
	6-e-2-m-C9	CC(C)CCCC(CC)CCC
	6-e-3-m-C9	CCC(C)CCC(CC)CCC
	7-e-2-m-C9	CC(C)CCCCC(CC)CC
	4-p-C9	CCCC(CCC)CCCCC
	5-p-C9	CCCCC(CCC)CCCC
	4-ip-C9	CCCC(C(C)C)CCCCC
	5-ip-C9	CCCCC(C(C)C)CCCC
	2,2,3,3-m-C8	CC(C)(C)C(C)(C)CCCCC
	2,2,3,4-m-C8	CC(C)(C)C(C)C(C)CCCC
	2,2,3,5-m-C8	CC(C)(C)C(C)CC(C)CCC
	2,2,3,6-m-C8	CC(C)(C)C(C)CCC(C)CC
	2,2,3,7-m-C8	CC(C)(C)C(C)CCCC(C)C
	2,2,4,4-m-C8	CC(C)(C)CC(C)(C)CCCC
	2,2,4,5-m-C8	CC(C)(C)CC(C)C(C)CCC
	2,2,4,6-m-C8	CC(C)(C)CC(C)CC(C)CC
	2,2,4,7-m-C8	CC(C)(C)CC(C)CCC(C)C
	2,2,5,5-m-C8	CC(C)(C)CCC(C)(C)CCC
	2,2,5,6-m-C8	CC(C)(C)CCC(C)C(C)CC
	2,2,5,7-m-C8	CC(C)(C)CCC(C)CC(C)C
	2,2,6,6-m-C8	CC(C)(C)CCCC(C)(C)CC
	2,2,6,7-m-C8	CC(C)(C)CCCC(C)C(C)C
	2,2,7,7-m-C8	CC(C)(C)CCCCC(C)(C)C
	2,3,3,4-m-C8	CC(C)C(C)(C)C(C)CCCC
	2,3,3,5-m-C8	CC(C)C(C)(C)CC(C)CCC
	2,3,3,6-m-C8	CC(C)C(C)(C)CCC(C)CC
	2,3,3,7-m-C8	CC(C)C(C)(C)CCCC(C)C
	2,3,4,4-m-C8	CC(C)C(C)C(C)(C)CCCC
	2,3,4,5-m-C8	CC(C)C(C)C(C)C(C)CCC
	2,3,4,6-m-C8	CC(C)C(C)C(C)CC(C)CC
	2,3,4,7-m-C8	CC(C)C(C)C(C)CCC(C)C
	2,3,5,5-m-C8	CC(C)C(C)CC(C)(C)CCC
	2,3,5,6-m-C8	CC(C)C(C)CC(C)C(C)CC
	2,3,5,7-m-C8	CC(C)C(C)CC(C)CC(C)C
	2,3,6,6-m-C8	CC(C)C(C)CCC(C)(C)CC
	2,3,6,7-m-C8	CC(C)C(C)CCC(C)C(C)C
	2,4,4,5-m-C8	CC(C)CC(C)(C)C(C)CCC
	2,4,4,6-m-C8	CC(C)CC(C)(C)CC(C)CC
	2,4,4,7-m-C8	CC(C)CC(C)(C)CCC(C)C
	2,4,5,5-m-C8	CC(C)CC(C)C(C)(C)CCC
	2,4,5,6-m-C8	CC(C)CC(C)C(C)C(C)CC
	2,4,5,7-m-C8	CC(C)CC(C)C(C)CC(C)C
	2,4,6,6-m-C8	CC(C)CC(C)CC(C)(C)CC
	2,5,5,6-m-C8	CC(C)CCC(C)(C)C(C)CC
	2,5,6,6-m-C8	CC(C)CCC(C)C(C)(C)CC
	3,3,4,4-m-C8	CCC(C)(C)C(C)(C)CCCC
	3,3,4,5-m-C8	CCC(C)(C)C(C)C(C)CCC
	3,3,4,6-m-C8	CCC(C)(C)C(C)CC(C)CC
	3,3,5,5-m-C8	CCC(C)(C)CC(C)(C)CCC
	3,3,5,6-m-C8	CCC(C)(C)CC(C)C(C)CC
	3,3,6,6-m-C8	CCC(C)(C)CCC(C)(C)CC
	3,4,4,5-m-C8	CCC(C)C(C)(C)C(C)CCC
	3,4,4,6-m-C8	CCC(C)C(C)(C)CC(C)CC
	3,4,5,5-m-C8	CCC(C)C(C)C(C)(C)CCC
	3,4,5,6-m-C8	CCC(C)C(C)C(C)C(C)CC
	4,4,5,5-m-C8	CCCC(C)(C)C(C)(C)CCC
	3-e-2,2-m-C8	CC(C)(C)C(CC)CCCCC
	3-e-2,3-m-C8	CC(C)C(CC)(C)CCCCC
	3-e-2,4-m-C8	CC(C)C(CC)C(C)CCCC
	3-e-2,5-m-C8	CC(C)C(CC)CC(C)CCC
	3-e-2,6-m-C8	CC(C)C(CC)CCC(C)CC
	3-e-2,7-m-C8	CC(C)C(CC)CCCC(C)C
	3-e-3,4-m-C8	CCC(CC)(C)C(C)CCCC
	3-e-3,5-m-C8	CCC(CC)(C)CC(C)CCC
	3-e-3,6-m-C8	CCC(CC)(C)CCC(C)CC
	3-e-4,4-m-C8	CCC(CC)C(C)(C)CCCC
	3-e-4,5-m-C8	CCC(CC)C(C)C(C)CCC
	3-e-4,6-m-C8	CCC(CC)C(C)CC(C)CC
	3-e-5,5-m-C8	CCC(CC)CC(C)(C)CCC
	4-e-2,2-m-C8	CC(C)(C)CC(CC)CCCC
	4-e-2,3-m-C8	CC(C)C(C)C(CC)CCCC
	4-e-2,4-m-C8	CC(C)CC(CC)(C)CCCC
	4-e-2,5-m-C8	CC(C)CC(CC)C(C)CCC
	4-e-2,6-m-C8	CC(C)CC(CC)CC(C)CC
	4-e-2,7-m-C8	CC(C)CC(CC)CCC(C)C
	4-e-3,3-m-C8	CCC(C)(C)C(CC)CCCC
	4-e-3,4-m-C8	CCC(C)C(CC)(C)CCCC
	4-e-3,5-m-C8	CCC(C)C(CC)C(C)CCC
	4-e-3,6-m-C8	CCC(C)C(CC)CC(C)CC
	4-e-4,5-m-C8	CCCC(CC)(C)C(C)CCC
	5-e-2,2-m-C8	CC(C)(C)CCC(CC)CCC
	5-e-2,3-m-C8	CC(C)C(C)CC(CC)CCC
	5-e-2,4-m-C8	CC(C)CC(C)C(CC)CCC
	5-e-2,5-m-C8	CC(C)CCC(CC)(C)CCC
	5-e-2,6-m-C8	CC(C)CCC(CC)C(C)CC
	5-e-3,3-m-C8	CCC(C)(C)CC(CC)CCC
	5-e-3,4-m-C8	CCC(C)C(C)C(CC)CCC
	5-e-3,5-m-C8	CCC(C)CC(CC)(C)CCC
	5-e-4,4-m-C8	CCCC(C)(C)C(CC)CCC
	6-e-2,2-m-C8	CC(C)(C)CCCC(CC)CC
	6-e-2,3-m-C8	CC(C)C(C)CCC(CC)CC
	6-e-2,4-m-C8	CC(C)CC(C)CC(CC)CC
	6-e-2,5-m-C8	CC(C)CCC(C)C(CC)CC
	6-e-2,6-m-C8	CC(C)CCCC(CC)(C)CC
	6-e-3,3-m-C8	CCC(C)(C)CCC(CC)CC
	6-e-3,4-m-C8	CCC(C)C(C)CC(CC)CC
	3,3-e-C8	CCC(CC)(CC)CCCCC
	3,4-e-C8	CCC(CC)C(CC)CCCC
	3,5-e-C8	CCC(CC)CC(CC)CCC
	3,6-e-C8	CCC(CC)CCC(CC)CC
	4,4-e-C8	CCCC(CC)(CC)CCCC
	4,5-e-C8	CCCC(CC)C(CC)CCC
	2-m-4-p-C8	CC(C)CC(CCC)CCCC
	3-m-4-p-C8	CCC(C)C(CCC)CCCC
	4-m-4-p-C8	CCCC(C)(CCC)CCCC
	4-m-5-p-C8	CCCC(C)C(CCC)CCC
	2-m-5-p-C8	CC(C)CCC(CCC)CCC
	3-m-5-p-C8	CCC(C)CC(CCC)CCC
	2-m-3-ip-C8	CC(C)C(C(C)C)CCCCC
	2-m-4-ip-C8	CC(C)CC(C(C)C)CCCC
	3-m-4-ip-C8	CCC(C)C(C(C)C)CCCC
	4-m-4-ip-C8	CCCC(C)(C(C)C)CCCC
	4-m-5-ip-C8	CCCC(C)C(C(C)C)CCC
	2-m-5-ip-C8	CC(C)CCC(C(C)C)CCC
	3-m-5-ip-C8	CCC(C)CC(C(C)C)CCC
	4-tb-C8	CCCC(C(C)(C)C)CCCC
	2,2,3,3,4-m-C7	CC(C)(C)C(C)(C)C(C)CCC
	2,2,3,3,5-m-C7	CC(C)(C)C(C)(C)CC(C)CC
	2,2,3,3,6-m-C7	CC(C)(C)C(C)(C)CCC(C)C
	2,2,3,4,4-m-C7	CC(C)(C)C(C)C(C)(C)CCC
	2,2,3,4,5-m-C7	CC(C)(C)C(C)C(C)C(C)CC
	2,2,3,4,6-m-C7	CC(C)(C)C(C)C(C)CC(C)C
	2,2,3,5,5-m-C7	CC(C)(C)C(C)CC(C)(C)CC
	2,2,3,5,6-m-C7	CC(C)(C)C(C)CC(C)C(C)C
	2,2,3,6,6-m-C7	CC(C)(C)C(C)CCC(C)(C)C
	2,2,4,4,5-m-C7	CC(C)(C)CC(C)(C)C(C)CC
	2,2,4,4,6-m-C7	CC(C)(C)CC(C)(C)CC(C)C
	2,2,4,5,5-m-C7	CC(C)(C)CC(C)C(C)(C)CC
	2,2,4,5,6-m-C7	CC(C)(C)CC(C)C(C)C(C)C
	2,2,4,6,6-m-C7	CC(C)(C)CC(C)CC(C)(C)C
	2,2,5,5,6-m-C7	CC(C)(C)CCC(C)(C)C(C)C
	2,3,3,4,4-m-C7	CC(C)C(C)(C)C(C)(C)CCC
	2,3,3,4,5-m-C7	CC(C)C(C)(C)C(C)C(C)CC
	2,3,3,4,6-m-C7	CC(C)C(C)(C)C(C)CC(C)C
	2,3,3,5,5-m-C7	CC(C)C(C)(C)CC(C)(C)CC
	2,3,3,5,6-m-C7	CC(C)C(C)(C)CC(C)C(C)C
	2,3,4,4,5-m-C7	CC(C)C(C)C(C)(C)C(C)CC
	2,3,4,4,6-m-C7	CC(C)C(C)C(C)(C)CC(C)C
	2,3,4,5,5-m-C7	CC(C)C(C)C(C)C(C)(C)CC
	2,3,4,5,6-m-C7	CC(C)C(C)C(C)C(C)C(C)C
	2,4,4,5,5-m-C7	CC(C)CC(C)(C)C(C)(C)CC
	3,3,4,4,5-m-C7	CCC(C)(C)C(C)(C)C(C)CC
	3,3,4,5,5-m-C7	CCC(C)(C)C(C)C(C)(C)CC
	3-e-2,2,3-m-C7	CC(C)(C)C(CC)(C)CCCC
	3-e-2,2,4-m-C7	CC(C)(C)C(CC)C(C)CCC
	3-e-2,2,5-m-C7	CC(C)(C)C(CC)CC(C)CC
	3-e-2,2,6-m-C7	CC(C)(C)C(CC)CCC(C)C
	3-e-2,3,4-m-C7	CC(C)C(CC)(C)C(C)CCC
	3-e-2,3,5-m-C7	CC(C)C(CC)(C)CC(C)CC
	3-e-2,3,6-m-C7	CC(C)C(CC)(C)CCC(C)C
	3-e-2,4,4-m-C7	CC(C)C(CC)C(C)(C)CCC
	3-e-2,4,5-m-C7	CC(C)C(CC)C(C)C(C)CC
	3-e-2,4,6-m-C7	CC(C)C(CC)C(C)CC(C)C
	3-e-2,5,5-m-C7	CC(C)C(CC)CC(C)(C)CC
	3-e-2,5,6-m-C7	CC(C)C(CC)CC(C)C(C)C
	3-e-3,4,4-m-C7	CCC(CC)(C)C(C)(C)CCC
	3-e-3,4,5-m-C7	CCC(CC)(C)C(C)C(C)CC
	3-e-3,5,5-m-C7	CCC(CC)(C)CC(C)(C)CC
	3-e-4,4,5-m-C7	CCC(CC)C(C)(C)C(C)CC
	4-e-2,2,3-m-C7	CC(C)(C)C(C)C(CC)CCC
	4-e-2,2,4-m-C7	CC(C)(C)CC(CC)(C)CCC
	4-e-2,2,5-m-C7	CC(C)(C)CC(CC)C(C)CC
	4-e-2,2,6-m-C7	CC(C)(C)CC(CC)CC(C)C
	4-e-2,3,3-m-C7	CC(C)C(C)(C)C(CC)CCC
	4-e-2,3,4-m-C7	CC(C)C(C)C(CC)(C)CCC
	4-e-2,3,5-m-C7	CC(C)C(C)C(CC)C(C)CC
	4-e-2,3,6-m-C7	CC(C)C(C)C(CC)CC(C)C
	4-e-2,4,5-m-C7	CC(C)CC(CC)(C)C(C)CC
	4-e-2,4,6-m-C7	CC(C)CC(CC)(C)CC(C)C
	4-e-2,5,5-m-C7	CC(C)CC(CC)C(C)(C)CC
	4-e-3,3,4-m-C7	CCC(C)(C)C(CC)(C)CCC
	4-e-3,3,5-m-C7	CCC(C)(C)C(CC)C(C)CC
	4-e-3,4,5-m-C7	CCC(C)C(CC)(C)C(C)CC
	5-e-2,2,3-m-C7	CC(C)(C)C(C)CC(CC)CC
	5-e-2,2,4-m-C7	CC(C)(C)CC(C)C(CC)CC
	5-e-2,2,5-m-C7	CC(C)(C)CCC(CC)(C)CC
	5-e-2,2,6-m-C7	CC(C)(C)CCC(CC)C(C)C
	5-e-2,3,3-m-C7	CC(C)C(C)(C)CC(CC)CC
	5-e-2,3,4-m-C7	CC(C)C(C)C(C)C(CC)CC
	5-e-2,3,5-m-C7	CC(C)C(C)CC(CC)(C)CC
	5-e-2,4,4-m-C7	CC(C)CC(C)(C)C(CC)CC
	5-e-2,4,5-m-C7	CC(C)CC(C)C(CC)(C)CC
	5-e-3,3,4-m-C7	CCC(C)(C)C(C)C(CC)CC
	3,3-e-2-m-C7	CC(C)C(CC)(CC)CCCC
	3,3-e-4-m-C7	CCC(CC)(CC)C(C)CCC
	3,3-e-5-m-C7	CCC(CC)(CC)CC(C)CC
	3,4-e-2-m-C7	CC(C)C(CC)C(CC)CCC
	3,4-e-3-m-C7	CCC(CC)(C)C(CC)CCC
	3,4-e-4-m-C7	CCC(CC)C(CC)(C)CCC
	3,4-e-5-m-C7	CCC(CC)C(CC)C(C)CC
	3,5-e-2-m-C7	CC(C)C(CC)CC(CC)CC
	3,5-e-3-m-C7	CCC(CC)(C)CC(CC)CC
	3,5-e-4-m-C7	CCC(CC)C(C)C(CC)CC
	4,4-e-2-m-C7	CC(C)CC(CC)(CC)CCC
	4,4-e-3-m-C7	CCC(C)C(CC)(CC)CCC
	4,5-e-2-m-C7	CC(C)CC(CC)C(CC)CC
	5,5-e-2-m-C7	CC(C)CCC(CC)(CC)CC
	2,2-m-4-p-C7	CC(C)(C)CC(CCC)CCC
	2,3-m-4-p-C7	CC(C)C(C)C(CCC)CCC
	2,4-m-4-p-C7	CC(C)CC(C)(CCC)CCC
	2,5-m-4-p-C7	CC(C)CC(CCC)C(C)CC
	2,6-m-4-p-C7	CC(C)CC(CCC)CC(C)C
	3,3-m-4-p-C7	CCC(C)(C)C(CCC)CCC
	3,4-m-4-p-C7	CCC(C)C(C)(CCC)CCC
	3,5-m-4-p-C7	CCC(C)C(CCC)C(C)CC
	2,2-m-3-ip-C7	CC(C)(C)C(C(C)C)CCCC
	2,3-m-3-ip-C7	CC(C)C(C)(C(C)C)CCCC
	2,4-m-3-ip-C7	CC(C)C(C(C)C)C(C)CCC
	2,5-m-3-ip-C7	CC(C)C(C(C)C)CC(C)CC
	2,6-m-3-ip-C7	CC(C)C(C(C)C)CCC(C)C
	2,2-m-4-ip-C7	CC(C)(C)CC(C(C)C)CCC
	2,3-m-4-ip-C7	CC(C)C(C)C(C(C)C)CCC
	2,4-m-4-ip-C7	CC(C)CC(C)(C(C)C)CCC
	2,5-m-4-ip-C7	CC(C)CC(C(C)C)C(C)CC
	2,6-m-4-ip-C7	CC(C)CC(C(C)C)CC(C)C
	3,3-m-4-ip-C7	CCC(C)(C)C(C(C)C)CCC
	3,4-m-4-ip-C7	CCC(C)C(C)(C(C)C)CCC
	3,5-m-4-ip-C7	CCC(C)C(C(C)C)C(C)CC
	3-e-4-p-C7	CCC(CC)C(CCC)CCC
	4-e-4-p-C7	CCCC(CC)(CCC)CCC
	3-e-4-ip-C7	CCC(CC)C(C(C)C)CCC
	4-e-4-ip-C7	CCCC(CC)(C(C)C)CCC
	4-tb-2-m-C7	CC(C)CC(C(C)(C)C)CCC
	4-tb-3-m-C7	CCC(C)C(C(C)(C)C)CCC
	4-tb-4-m-C7	CCCC(C(C)(C)C)(C)CCC
	2,2,3,3,4,4-m-C6	CC(C)(C)C(C)(C)C(C)(C)CC
	2,2,3,3,4,5-m-C6	CC(C)(C)C(C)(C)C(C)C(C)C
	2,2,3,3,5,5-m-C6	CC(C)(C)C(C)(C)CC(C)(C)C
	2,2,3,4,4,5-m-C6	CC(C)(C)C(C)C(C)(C)C(C)C
	2,2,3,4,5,5-m-C6	CC(C)(C)C(C)C(C)C(C)(C)C
	2,3,3,4,4,5-m-C6	CC(C)C(C)(C)C(C)(C)C(C)C
	3-e-2,2,3,4-m-C6	CC(C)(C)C(CC)(C)C(C)CC
	3-e-2,2,3,5-m-C6	CC(C)(C)C(CC)(C)CC(C)C
	3-e-2,2,4,4-m-C6	CC(C)(C)C(CC)C(C)(C)CC
	3-e-2,2,4,5-m-C6	CC(C)(C)C(CC)C(C)C(C)C
	3-e-2,2,5,5-m-C6	CC(C)(C)C(CC)CC(C)(C)C
	3-e-2,3,4,4-m-C6	CC(C)C(CC)(C)C(C)(C)CC
	3-e-2,3,4,5-m-C6	CC(C)C(CC)(C)C(C)C(C)C
	4-e-2,2,3,3-m-C6	CC(C)(C)C(C)(C)C(CC)CC
	4-e-2,2,3,4-m-C6	CC(C)(C)C(C)C(CC)(C)CC
	4-e-2,2,3,5-m-C6	CC(C)(C)C(C)C(CC)C(C)C
	4-e-2,2,4,5-m-C6	CC(C)(C)CC(CC)(C)C(C)C
	4-e-2,3,3,4-m-C6	CC(C)C(C)(C)C(CC)(C)CC
	4-e-2,3,3,5-m-C6	CC(C)C(C)(C)C(CC)C(C)C
	3,3-e-2,2-m-C6	CC(C)(C)C(CC)(CC)CCC
	3,3-e-2,4-m-C6	CC(C)C(CC)(CC)C(C)CC
	3,3-e-2,5-m-C6	CC(C)C(CC)(CC)CC(C)C
	3,3-e-4,4-m-C6	CCC(CC)(CC)C(C)(C)CC
	3,4-e-2,2-m-C6	CC(C)(C)C(CC)C(CC)CC
	3,4-e-2,3-m-C6	CC(C)C(CC)(C)C(CC)CC
	3,4-e-2,4-m-C6	CC(C)C(CC)C(CC)(C)CC
	3,4-e-2,5-m-C6	CC(C)C(CC)C(CC)C(C)C
	3,4-e-3,4-m-C6	CCC(CC)(C)C(CC)(C)CC
	4,4-e-2,2-m-C6	CC(C)(C)CC(CC)(CC)CC
	4,4-e-2,3-m-C6	CC(C)C(C)C(CC)(CC)CC
	3,3,4-e-C6	CCC(CC)(CC)C(CC)CC
	2,2,3-m-3-ip-C6	CC(C)(C)C(C)(C(C)C)CCC
	2,2,4-m-3-ip-C6	CC(C)(C)C(C(C)C)C(C)CC
	2,2,5-m-3-ip-C6	CC(C)(C)C(C(C)C)CC(C)C
	2,3,4-m-3-ip-C6	CC(C)C(C)(C(C)C)C(C)CC
	2,3,5-m-3-ip-C6	CC(C)C(C)(C(C)C)CC(C)C
	2,4,4-m-3-ip-C6	CC(C)C(C(C)C)C(C)(C)CC
	2,3,5-m-4-ip-C6	CC(C)C(C)C(C(C)C)C(C)C
	2,2,5-m-4-ip-C6	CC(C)(C)CC(C(C)C)C(C)C
	3-e-2-m-3-ip-C6	CC(C)C(CC)(C(C)C)CCC
	4-e-2-m-3-ip-C6	CC(C)C(C(C)C)C(CC)CC
	3-tb-2,2-m-C6	CC(C)(C)C(C(C)(C)C)CCC
	3-e-2,2,3,4,4-m-C5	CC(C)(C)C(CC)(C)C(C)(C)C
	3,3-e-2,2,4-m-C5	CC(C)(C)C(CC)(CC)C(C)C
	2,2,3,4-m-3-ip-C5	CC(C)(C)C(C)(C(C)C)C(C)C
	2,2,4,4-m-3-ip-C5	CC(C)(C)C(C(C)C)C(C)(C)C
	3-e-2,4-m-3-ip-C5	CC(C)C(CC)(C(C)C)C(C)C

## Sheet: iC13
	Abbreviation	SMILES
	C13	CCCCCCCCCCCCC
	2-m-C12	CC(C)CCCCCCCCCC
	3-m-C12	CCC(C)CCCCCCCCC
	4-m-C12	CCCC(C)CCCCCCCC
	5-m-C12	CCCCC(C)CCCCCCC
	6-m-C12	CCCCCC(C)CCCCCC
	2,2-m-C11	CC(C)(C)CCCCCCCCC
	2,3-m-C11	CC(C)C(C)CCCCCCCC
	2,4-m-C11	CC(C)CC(C)CCCCCCC
	2,5-m-C11	CC(C)CCC(C)CCCCCC
	2,6-m-C11	CC(C)CCCC(C)CCCCC
	2,7-m-C11	CC(C)CCCCC(C)CCCC
	2,8-m-C11	CC(C)CCCCCC(C)CCC
	2,9-m-C11	CC(C)CCCCCCC(C)CC
	2,10-m-C11	CC(C)CCCCCCCC(C)C
	3,3-m-C11	CCC(C)(C)CCCCCCCC
	3,4-m-C11	CCC(C)C(C)CCCCCCC
	3,5-m-C11	CCC(C)CC(C)CCCCCC
	3,6-m-C11	CCC(C)CCC(C)CCCCC
	3,7-m-C11	CCC(C)CCCC(C)CCCC
	3,8-m-C11	CCC(C)CCCCC(C)CCC
	3,9-m-C11	CCC(C)CCCCCC(C)CC
	4,4-m-C11	CCCC(C)(C)CCCCCCC
	4,5-m-C11	CCCC(C)C(C)CCCCCC
	4,6-m-C11	CCCC(C)CC(C)CCCCC
	4,7-m-C11	CCCC(C)CCC(C)CCCC
	4,8-m-C11	CCCC(C)CCCC(C)CCC
	5,5-m-C11	CCCCC(C)(C)CCCCCC
	5,6-m-C11	CCCCC(C)C(C)CCCCC
	5,7-m-C11	CCCCC(C)CC(C)CCCC
	6,6-m-C11	CCCCCC(C)(C)CCCCC
	3-e-C11	CCC(CC)CCCCCCCC
	4-e-C11	CCCC(CC)CCCCCCC
	5-e-C11	CCCCC(CC)CCCCCC
	6-e-C11	CCCCCC(CC)CCCCC
	2,2,3-m-C10	CC(C)(C)C(C)CCCCCCC
	2,2,4-m-C10	CC(C)(C)CC(C)CCCCCC
	2,2,5-m-C10	CC(C)(C)CCC(C)CCCCC
	2,2,6-m-C10	CC(C)(C)CCCC(C)CCCC
	2,2,7-m-C10	CC(C)(C)CCCCC(C)CCC
	2,2,8-m-C10	CC(C)(C)CCCCCC(C)CC
	2,2,9-m-C10	CC(C)(C)CCCCCCC(C)C
	2,3,3-m-C10	CC(C)C(C)(C)CCCCCCC
	2,3,4-m-C10	CC(C)C(C)C(C)CCCCCC
	2,3,5-m-C10	CC(C)C(C)CC(C)CCCCC
	2,3,6-m-C10	CC(C)C(C)CCC(C)CCCC
	2,3,7-m-C10	CC(C)C(C)CCCC(C)CCC
	2,3,8-m-C10	CC(C)C(C)CCCCC(C)CC
	2,3,9-m-C10	CC(C)C(C)CCCCCC(C)C
	2,4,4-m-C10	CC(C)CC(C)(C)CCCCCC
	2,4,5-m-C10	CC(C)CC(C)C(C)CCCCC
	2,4,6-m-C10	CC(C)CC(C)CC(C)CCCC
	2,4,7-m-C10	CC(C)CC(C)CCC(C)CCC
	2,4,8-m-C10	CC(C)CC(C)CCCC(C)CC
	2,4,9-m-C10	CC(C)CC(C)CCCCC(C)C
	2,5,5-m-C10	CC(C)CCC(C)(C)CCCCC
	2,5,6-m-C10	CC(C)CCC(C)C(C)CCCC
	2,5,7-m-C10	CC(C)CCC(C)CC(C)CCC
	2,5,8-m-C10	CC(C)CCC(C)CCC(C)CC
	2,5,9-m-C10	CC(C)CCC(C)CCCC(C)C
	2,6,6-m-C10	CC(C)CCCC(C)(C)CCCC
	2,6,7-m-C10	CC(C)CCCC(C)C(C)CCC
	2,6,8-m-C10	CC(C)CCCC(C)CC(C)CC
	2,7,7-m-C10	CC(C)CCCCC(C)(C)CCC
	2,7,8-m-C10	CC(C)CCCCC(C)C(C)CC
	2,8,8-m-C10	CC(C)CCCCCC(C)(C)CC
	3,3,4-m-C10	CCC(C)(C)C(C)CCCCCC
	3,3,5-m-C10	CCC(C)(C)CC(C)CCCCC
	3,3,6-m-C10	CCC(C)(C)CCC(C)CCCC
	3,3,7-m-C10	CCC(C)(C)CCCC(C)CCC
	3,3,8-m-C10	CCC(C)(C)CCCCC(C)CC
	3,4,4-m-C10	CCC(C)C(C)(C)CCCCCC
	3,4,5-m-C10	CCC(C)C(C)C(C)CCCCC
	3,4,6-m-C10	CCC(C)C(C)CC(C)CCCC
	3,4,7-m-C10	CCC(C)C(C)CCC(C)CCC
	3,4,8-m-C10	CCC(C)C(C)CCCC(C)CC
	3,5,5-m-C10	CCC(C)CC(C)(C)CCCCC
	3,5,6-m-C10	CCC(C)CC(C)C(C)CCCC
	3,5,7-m-C10	CCC(C)CC(C)CC(C)CCC
	3,5,8-m-C10	CCC(C)CC(C)CCC(C)CC
	3,6,6-m-C10	CCC(C)CCC(C)(C)CCCC
	3,6,7-m-C10	CCC(C)CCC(C)C(C)CCC
	3,7,7-m-C10	CCC(C)CCCC(C)(C)CCC
	4,4,5-m-C10	CCCC(C)(C)C(C)CCCCC
	4,4,6-m-C10	CCCC(C)(C)CC(C)CCCC
	4,4,7-m-C10	CCCC(C)(C)CCC(C)CCC
	4,5,5-m-C10	CCCC(C)C(C)(C)CCCCC
	4,5,6-m-C10	CCCC(C)C(C)C(C)CCCC
	4,5,7-m-C10	CCCC(C)C(C)CC(C)CCC
	4,6,6-m-C10	CCCC(C)CC(C)(C)CCCC
	5,5,6-m-C10	CCCCC(C)(C)C(C)CCCC
	3-e-2-m-C10	CC(C)C(CC)CCCCCCC
	3-e-3-m-C10	CCC(CC)(C)CCCCCCC
	3-e-4-m-C10	CCC(CC)C(C)CCCCCC
	3-e-5-m-C10	CCC(CC)CC(C)CCCCC
	3-e-6-m-C10	CCC(CC)CCC(C)CCCC
	3-e-7-m-C10	CCC(CC)CCCC(C)CCC
	3-e-8-m-C10	CCC(CC)CCCCC(C)CC
	4-e-2-m-C10	CC(C)CC(CC)CCCCCC
	4-e-3-m-C10	CCC(C)C(CC)CCCCCC
	4-e-4-m-C10	CCCC(CC)(C)CCCCCC
	4-e-5-m-C10	CCCC(CC)C(C)CCCCC
	4-e-6-m-C10	CCCC(CC)CC(C)CCCC
	4-e-7-m-C10	CCCC(CC)CCC(C)CCC
	5-e-2-m-C10	CC(C)CCC(CC)CCCCC
	5-e-3-m-C10	CCC(C)CC(CC)CCCCC
	5-e-4-m-C10	CCCC(C)C(CC)CCCCC
	5-e-5-m-C10	CCCCC(CC)(C)CCCCC
	5-e-6-m-C10	CCCCC(CC)C(C)CCCC
	6-e-2-m-C10	CC(C)CCCC(CC)CCCC
	6-e-3-m-C10	CCC(C)CCC(CC)CCCC
	6-e-4-m-C10	CCCC(C)CC(CC)CCCC
	7-e-2-m-C10	CC(C)CCCCC(CC)CCC
	7-e-3-m-C10	CCC(C)CCCC(CC)CCC
	8-e-2-m-C10	CC(C)CCCCCC(CC)CC
	4-p-C10	CCCC(CCC)CCCCCC
	5-p-C10	CCCCC(CCC)CCCCC
	4-ip-C10	CCCC(C(C)C)CCCCCC
	5-ip-C10	CCCCC(C(C)C)CCCCC
	2,2,3,3-m-C9	CC(C)(C)C(C)(C)CCCCCC
	2,2,3,4-m-C9	CC(C)(C)C(C)C(C)CCCCC
	2,2,3,5-m-C9	CC(C)(C)C(C)CC(C)CCCC
	2,2,3,6-m-C9	CC(C)(C)C(C)CCC(C)CCC
	2,2,3,7-m-C9	CC(C)(C)C(C)CCCC(C)CC
	2,2,3,8-m-C9	CC(C)(C)C(C)CCCCC(C)C
	2,2,4,4-m-C9	CC(C)(C)CC(C)(C)CCCCC
	2,2,4,5-m-C9	CC(C)(C)CC(C)C(C)CCCC
	2,2,4,6-m-C9	CC(C)(C)CC(C)CC(C)CCC
	2,2,4,7-m-C9	CC(C)(C)CC(C)CCC(C)CC
	2,2,4,8-m-C9	CC(C)(C)CC(C)CCCC(C)C
	2,2,5,5-m-C9	CC(C)(C)CCC(C)(C)CCCC
	2,2,5,6-m-C9	CC(C)(C)CCC(C)C(C)CCC
	2,2,5,7-m-C9	CC(C)(C)CCC(C)CC(C)CC
	2,2,5,8-m-C9	CC(C)(C)CCC(C)CCC(C)C
	2,2,6,6-m-C9	CC(C)(C)CCCC(C)(C)CCC
	2,2,6,7-m-C9	CC(C)(C)CCCC(C)C(C)CC
	2,2,6,8-m-C9	CC(C)(C)CCCC(C)CC(C)C
	2,2,7,7-m-C9	CC(C)(C)CCCCC(C)(C)CC
	2,2,7,8-m-C9	CC(C)(C)CCCCC(C)C(C)C
	2,2,8,8-m-C9	CC(C)(C)CCCCCC(C)(C)C
	2,3,3,4-m-C9	CC(C)C(C)(C)C(C)CCCCC
	2,3,3,5-m-C9	CC(C)C(C)(C)CC(C)CCCC
	2,3,3,6-m-C9	CC(C)C(C)(C)CCC(C)CCC
	2,3,3,7-m-C9	CC(C)C(C)(C)CCCC(C)CC
	2,3,3,8-m-C9	CC(C)C(C)(C)CCCCC(C)C
	2,3,4,4-m-C9	CC(C)C(C)C(C)(C)CCCCC
	2,3,4,5-m-C9	CC(C)C(C)C(C)C(C)CCCC
	2,3,4,6-m-C9	CC(C)C(C)C(C)CC(C)CCC
	2,3,4,7-m-C9	CC(C)C(C)C(C)CCC(C)CC
	2,3,4,8-m-C9	CC(C)C(C)C(C)CCCC(C)C
	2,3,5,5-m-C9	CC(C)C(C)CC(C)(C)CCCC
	2,3,5,6-m-C9	CC(C)C(C)CC(C)C(C)CCC
	2,3,5,7-m-C9	CC(C)C(C)CC(C)CC(C)CC
	2,3,5,8-m-C9	CC(C)C(C)CC(C)CCC(C)C
	2,3,6,6-m-C9	CC(C)C(C)CCC(C)(C)CCC
	2,3,6,7-m-C9	CC(C)C(C)CCC(C)C(C)CC
	2,3,6,8-m-C9	CC(C)C(C)CCC(C)CC(C)C
	2,3,7,7-m-C9	CC(C)C(C)CCCC(C)(C)CC
	2,3,7,8-m-C9	CC(C)C(C)CCCC(C)C(C)C
	2,4,4,5-m-C9	CC(C)CC(C)(C)C(C)CCCC
	2,4,4,6-m-C9	CC(C)CC(C)(C)CC(C)CCC
	2,4,4,7-m-C9	CC(C)CC(C)(C)CCC(C)CC
	2,4,4,8-m-C9	CC(C)CC(C)(C)CCCC(C)C
	2,4,5,5-m-C9	CC(C)CC(C)C(C)(C)CCCC
	2,4,5,6-m-C9	CC(C)CC(C)C(C)C(C)CCC
	2,4,5,7-m-C9	CC(C)CC(C)C(C)CC(C)CC
	2,4,5,8-m-C9	CC(C)CC(C)C(C)CCC(C)C
	2,4,6,6-m-C9	CC(C)CC(C)CC(C)(C)CCC
	2,4,6,7-m-C9	CC(C)CC(C)CC(C)C(C)CC
	2,4,6,8-m-C9	CC(C)CC(C)CC(C)CC(C)C
	2,4,7,7-m-C9	CC(C)CC(C)CCC(C)(C)CC
	2,5,5,6-m-C9	CC(C)CCC(C)(C)C(C)CCC
	2,5,5,7-m-C9	CC(C)CCC(C)(C)CC(C)CC
	2,5,5,8-m-C9	CC(C)CCC(C)(C)CCC(C)C
	2,5,6,6-m-C9	CC(C)CCC(C)C(C)(C)CCC
	2,5,6,7-m-C9	CC(C)CCC(C)C(C)C(C)CC
	2,5,7,7-m-C9	CC(C)CCC(C)CC(C)(C)CC
	2,6,6,7-m-C9	CC(C)CCCC(C)(C)C(C)CC
	2,6,7,7-m-C9	CC(C)CCCC(C)C(C)(C)CC
	3,3,4,4-m-C9	CCC(C)(C)C(C)(C)CCCCC
	3,3,4,5-m-C9	CCC(C)(C)C(C)C(C)CCCC
	3,3,4,6-m-C9	CCC(C)(C)C(C)CC(C)CCC
	3,3,4,7-m-C9	CCC(C)(C)C(C)CCC(C)CC
	3,3,5,5-m-C9	CCC(C)(C)CC(C)(C)CCCC
	3,3,5,6-m-C9	CCC(C)(C)CC(C)C(C)CCC
	3,3,5,7-m-C9	CCC(C)(C)CC(C)CC(C)CC
	3,3,6,6-m-C9	CCC(C)(C)CCC(C)(C)CCC
	3,3,6,7-m-C9	CCC(C)(C)CCC(C)C(C)CC
	3,3,7,7-m-C9	CCC(C)(C)CCCC(C)(C)CC
	3,4,4,5-m-C9	CCC(C)C(C)(C)C(C)CCCC
	3,4,4,6-m-C9	CCC(C)C(C)(C)CC(C)CCC
	3,4,4,7-m-C9	CCC(C)C(C)(C)CCC(C)CC
	3,4,5,5-m-C9	CCC(C)C(C)C(C)(C)CCCC
	3,4,5,6-m-C9	CCC(C)C(C)C(C)C(C)CCC
	3,4,5,7-m-C9	CCC(C)C(C)C(C)CC(C)CC
	3,4,6,6-m-C9	CCC(C)C(C)CC(C)(C)CCC
	3,4,6,7-m-C9	CCC(C)C(C)CC(C)C(C)CC
	3,5,5,6-m-C9	CCC(C)CC(C)(C)C(C)CCC
	3,5,5,7-m-C9	CCC(C)CC(C)(C)CC(C)CC
	3,5,6,6-m-C9	CCC(C)CC(C)C(C)(C)CCC
	4,4,5,5-m-C9	CCCC(C)(C)C(C)(C)CCCC
	4,4,5,6-m-C9	CCCC(C)(C)C(C)C(C)CCC
	4,4,6,6-m-C9	CCCC(C)(C)CC(C)(C)CCC
	4,5,5,6-m-C9	CCCC(C)C(C)(C)C(C)CCC
	3-e-2,2-m-C9	CC(C)(C)C(CC)CCCCCC
	3-e-2,3-m-C9	CC(C)C(CC)(C)CCCCCC
	3-e-2,4-m-C9	CC(C)C(CC)C(C)CCCCC
	3-e-2,5-m-C9	CC(C)C(CC)CC(C)CCCC
	3-e-2,6-m-C9	CC(C)C(CC)CCC(C)CCC
	3-e-2,7-m-C9	CC(C)C(CC)CCCC(C)CC
	3-e-2,8-m-C9	CC(C)C(CC)CCCCC(C)C
	3-e-3,4-m-C9	CCC(CC)(C)C(C)CCCCC
	3-e-3,5-m-C9	CCC(CC)(C)CC(C)CCCC
	3-e-3,6-m-C9	CCC(CC)(C)CCC(C)CCC
	3-e-3,7-m-C9	CCC(CC)(C)CCCC(C)CC
	3-e-4,4-m-C9	CCC(CC)C(C)(C)CCCCC
	3-e-4,5-m-C9	CCC(CC)C(C)C(C)CCCC
	3-e-4,6-m-C9	CCC(CC)C(C)CC(C)CCC
	3-e-4,7-m-C9	CCC(CC)C(C)CCC(C)CC
	3-e-5,5-m-C9	CCC(CC)CC(C)(C)CCCC
	3-e-5,6-m-C9	CCC(CC)CC(C)C(C)CCC
	3-e-5,7-m-C9	CCC(CC)CC(C)CC(C)CC
	3-e-6,6-m-C9	CCC(CC)CCC(C)(C)CCC
	4-e-2,2-m-C9	CC(C)(C)CC(CC)CCCCC
	4-e-2,3-m-C9	CC(C)C(C)C(CC)CCCCC
	4-e-2,4-m-C9	CC(C)CC(CC)(C)CCCCC
	4-e-2,5-m-C9	CC(C)CC(CC)C(C)CCCC
	4-e-2,6-m-C9	CC(C)CC(CC)CC(C)CCC
	4-e-2,7-m-C9	CC(C)CC(CC)CCC(C)CC
	4-e-2,8-m-C9	CC(C)CC(CC)CCCC(C)C
	4-e-3,3-m-C9	CCC(C)(C)C(CC)CCCCC
	4-e-3,4-m-C9	CCC(C)C(CC)(C)CCCCC
	4-e-3,5-m-C9	CCC(C)C(CC)C(C)CCCC
	4-e-3,6-m-C9	CCC(C)C(CC)CC(C)CCC
	4-e-3,7-m-C9	CCC(C)C(CC)CCC(C)CC
	4-e-4,5-m-C9	CCCC(CC)(C)C(C)CCCC
	4-e-4,6-m-C9	CCCC(CC)(C)CC(C)CCC
	4-e-5,5-m-C9	CCCC(CC)C(C)(C)CCCC
	4-e-5,6-m-C9	CCCC(CC)C(C)C(C)CCC
	5-e-2,2-m-C9	CC(C)(C)CCC(CC)CCCC
	5-e-2,3-m-C9	CC(C)C(C)CC(CC)CCCC
	5-e-2,4-m-C9	CC(C)CC(C)C(CC)CCCC
	5-e-2,5-m-C9	CC(C)CCC(CC)(C)CCCC
	5-e-2,6-m-C9	CC(C)CCC(CC)C(C)CCC
	5-e-2,7-m-C9	CC(C)CCC(CC)CC(C)CC
	5-e-2,8-m-C9	CC(C)CCC(CC)CCC(C)C
	5-e-3,3-m-C9	CCC(C)(C)CC(CC)CCCC
	5-e-3,4-m-C9	CCC(C)C(C)C(CC)CCCC
	5-e-3,5-m-C9	CCC(C)CC(CC)(C)CCCC
	5-e-3,6-m-C9	CCC(C)CC(CC)C(C)CCC
	5-e-3,7-m-C9	CCC(C)CC(CC)CC(C)CC
	5-e-4,4-m-C9	CCCC(C)(C)C(CC)CCCC
	5-e-4,5-m-C9	CCCC(C)C(CC)(C)CCCC
	5-e-4,6-m-C9	CCCC(C)C(CC)C(C)CCC
	6-e-2,2-m-C9	CC(C)(C)CCCC(CC)CCC
	6-e-2,3-m-C9	CC(C)C(C)CCC(CC)CCC
	6-e-2,4-m-C9	CC(C)CC(C)CC(CC)CCC
	6-e-2,5-m-C9	CC(C)CCC(C)C(CC)CCC
	6-e-2,6-m-C9	CC(C)CCCC(CC)(C)CCC
	6-e-2,7-m-C9	CC(C)CCCC(CC)C(C)CC
	6-e-3,3-m-C9	CCC(C)(C)CCC(CC)CCC
	6-e-3,4-m-C9	CCC(C)C(C)CC(CC)CCC
	6-e-3,5-m-C9	CCC(C)CC(C)C(CC)CCC
	6-e-3,6-m-C9	CCC(C)CCC(CC)(C)CCC
	6-e-4,4-m-C9	CCCC(C)(C)CC(CC)CCC
	7-e-2,2-m-C9	CC(C)(C)CCCCC(CC)CC
	7-e-2,3-m-C9	CC(C)C(C)CCCC(CC)CC
	7-e-2,4-m-C9	CC(C)CC(C)CCC(CC)CC
	7-e-2,5-m-C9	CC(C)CCC(C)CC(CC)CC
	7-e-2,6-m-C9	CC(C)CCCC(C)C(CC)CC
	7-e-2,7-m-C9	CC(C)CCCCC(CC)(C)CC
	7-e-3,3-m-C9	CCC(C)(C)CCCC(CC)CC
	7-e-3,4-m-C9	CCC(C)C(C)CCC(CC)CC
	3,3-e-C9	CCC(CC)(CC)CCCCCC
	3,4-e-C9	CCC(CC)C(CC)CCCCC
	3,5-e-C9	CCC(CC)CC(CC)CCCC
	3,6-e-C9	CCC(CC)CCC(CC)CCC
	3,7-e-C9	CCC(CC)CCCC(CC)CC
	4,4-e-C9	CCCC(CC)(CC)CCCCC
	4,5-e-C9	CCCC(CC)C(CC)CCCC
	4,6-e-C9	CCCC(CC)CC(CC)CCC
	5,5-e-C9	CCCCC(CC)(CC)CCCC
	2-m-4-p-C9	CC(C)CC(CCC)CCCCC
	3-m-4-p-C9	CCC(C)C(CCC)CCCCC
	4-m-4-p-C9	CCCC(C)(CCC)CCCCC
	5-m-4-p-C9	CCCC(CCC)C(C)CCCC
	6-m-4-p-C9	CCCC(CCC)CC(C)CCC
	2-m-5-p-C9	CC(C)CCC(CCC)CCCC
	3-m-5-p-C9	CCC(C)CC(CCC)CCCC
	4-m-5-p-C9	CCCC(C)C(CCC)CCCC
	5-m-5-p-C9	CCCCC(C)(CCC)CCCC
	2-m-6-p-C9	CC(C)CCCC(CCC)CCC
	3-m-6-p-C9	CCC(C)CCC(CCC)CCC
	2-m-3-ip-C9	CC(C)C(C(C)C)CCCCCC
	2-m-4-ip-C9	CC(C)CC(C(C)C)CCCCC
	3-m-4-ip-C9	CCC(C)C(C(C)C)CCCCC
	4-m-4-ip-C9	CCCC(C)(C(C)C)CCCCC
	5-m-4-ip-C9	CCCC(C(C)C)C(C)CCCC
	6-m-4-ip-C9	CCCC(C(C)C)CC(C)CCC
	2-m-5-ip-C9	CC(C)CCC(C(C)C)CCCC
	3-m-5-ip-C9	CCC(C)CC(C(C)C)CCCC
	4-m-5-ip-C9	CCCC(C)C(C(C)C)CCCC
	5-m-5-ip-C9	CCCCC(C)(C(C)C)CCCC
	2-m-6-ip-C9	CC(C)CCCC(C(C)C)CCC
	3-m-6-ip-C9	CCC(C)CCC(C(C)C)CCC
	5-b-C9	CCCCC(CCCC)CCCC
	5-sb-C9	CCCCC(C(C)CC)CCCC
	5-ib-C9	CCCCCCCCC
	4-tb-C9	CCCC(C(C)(C)C)CCCCC
	5-tb-C9	CCCCC(C(C)(C)C)CCCC
	2,2,3,3,4-m-C8	CC(C)(C)C(C)(C)C(C)CCCC
	2,2,3,3,5-m-C8	CC(C)(C)C(C)(C)CC(C)CCC
	2,2,3,3,6-m-C8	CC(C)(C)C(C)(C)CCC(C)CC
	2,2,3,3,7-m-C8	CC(C)(C)C(C)(C)CCCC(C)C
	2,2,3,4,4-m-C8	CC(C)(C)C(C)C(C)(C)CCCC
	2,2,3,4,5-m-C8	CC(C)(C)C(C)C(C)C(C)CCC
	2,2,3,4,6-m-C8	CC(C)(C)C(C)C(C)CC(C)CC
	2,2,3,4,7-m-C8	CC(C)(C)C(C)C(C)CCC(C)C
	2,2,3,5,5-m-C8	CC(C)(C)C(C)CC(C)(C)CCC
	2,2,3,5,6-m-C8	CC(C)(C)C(C)CC(C)C(C)CC
	2,2,3,5,7-m-C8	CC(C)(C)C(C)CC(C)CC(C)C
	2,2,3,6,6-m-C8	CC(C)(C)C(C)CCC(C)(C)CC
	2,2,3,6,7-m-C8	CC(C)(C)C(C)CCC(C)C(C)C
	2,2,3,7,7-m-C8	CC(C)(C)C(C)CCCC(C)(C)C
	2,2,4,4,5-m-C8	CC(C)(C)CC(C)(C)C(C)CCC
	2,2,4,4,6-m-C8	CC(C)(C)CC(C)(C)CC(C)CC
	2,2,4,4,7-m-C8	CC(C)(C)CC(C)(C)CCC(C)C
	2,2,4,5,5-m-C8	CC(C)(C)CC(C)C(C)(C)CCC
	2,2,4,5,6-m-C8	CC(C)(C)CC(C)C(C)C(C)CC
	2,2,4,5,7-m-C8	CC(C)(C)CC(C)C(C)CC(C)C
	2,2,4,6,6-m-C8	CC(C)(C)CC(C)CC(C)(C)CC
	2,2,4,6,7-m-C8	CC(C)(C)CC(C)CC(C)C(C)C
	2,2,4,7,7-m-C8	CC(C)(C)CC(C)CCC(C)(C)C
	2,2,5,5,6-m-C8	CC(C)(C)CCC(C)(C)C(C)CC
	2,2,5,5,7-m-C8	CC(C)(C)CCC(C)(C)CC(C)C
	2,2,5,6,6-m-C8	CC(C)(C)CCC(C)C(C)(C)CC
	2,2,5,6,7-m-C8	CC(C)(C)CCC(C)C(C)C(C)C
	2,2,6,6,7-m-C8	CC(C)(C)CCCC(C)(C)C(C)C
	2,3,3,4,4-m-C8	CC(C)C(C)(C)C(C)(C)CCCC
	2,3,3,4,5-m-C8	CC(C)C(C)(C)C(C)C(C)CCC
	2,3,3,4,6-m-C8	CC(C)C(C)(C)C(C)CC(C)CC
	2,3,3,4,7-m-C8	CC(C)C(C)(C)C(C)CCC(C)C
	2,3,3,5,5-m-C8	CC(C)C(C)(C)CC(C)(C)CCC
	2,3,3,5,6-m-C8	CC(C)C(C)(C)CC(C)C(C)CC
	2,3,3,5,7-m-C8	CC(C)C(C)(C)CC(C)CC(C)C
	2,3,3,6,6-m-C8	CC(C)C(C)(C)CCC(C)(C)CC
	2,3,3,6,7-m-C8	CC(C)C(C)(C)CCC(C)C(C)C
	2,3,4,4,5-m-C8	CC(C)C(C)C(C)(C)C(C)CCC
	2,3,4,4,6-m-C8	CC(C)C(C)C(C)(C)CC(C)CC
	2,3,4,4,7-m-C8	CC(C)C(C)C(C)(C)CCC(C)C
	2,3,4,5,5-m-C8	CC(C)C(C)C(C)C(C)(C)CCC
	2,3,4,5,6-m-C8	CC(C)C(C)C(C)C(C)C(C)CC
	2,3,4,5,7-m-C8	CC(C)C(C)C(C)C(C)CC(C)C
	2,3,4,6,6-m-C8	CC(C)C(C)C(C)CC(C)(C)CC
	2,3,4,6,7-m-C8	CC(C)C(C)C(C)CC(C)C(C)C
	2,3,5,5,6-m-C8	CC(C)C(C)CC(C)(C)C(C)CC
	2,3,5,5,7-m-C8	CC(C)C(C)CC(C)(C)CC(C)C
	2,3,5,6,6-m-C8	CC(C)C(C)CC(C)C(C)(C)CC
	2,4,4,5,5-m-C8	CC(C)CC(C)(C)C(C)(C)CCC
	2,4,4,5,6-m-C8	CC(C)CC(C)(C)C(C)C(C)CC
	2,4,4,5,7-m-C8	CC(C)CC(C)(C)C(C)CC(C)C
	2,4,4,6,6-m-C8	CC(C)CC(C)(C)CC(C)(C)CC
	2,4,5,5,6-m-C8	CC(C)CC(C)C(C)(C)C(C)CC
	2,4,5,6,6-m-C8	CC(C)CC(C)C(C)C(C)(C)CC
	2,5,5,6,6-m-C8	CC(C)CCC(C)(C)C(C)(C)CC
	3,3,4,4,5-m-C8	CCC(C)(C)C(C)(C)C(C)CCC
	3,3,4,4,6-m-C8	CCC(C)(C)C(C)(C)CC(C)CC
	3,3,4,5,5-m-C8	CCC(C)(C)C(C)C(C)(C)CCC
	3,3,4,5,6-m-C8	CCC(C)(C)C(C)C(C)C(C)CC
	3,3,4,6,6-m-C8	CCC(C)(C)C(C)CC(C)(C)CC
	3,3,5,5,6-m-C8	CCC(C)(C)CC(C)(C)C(C)CC
	3,4,4,5,5-m-C8	CCC(C)C(C)(C)C(C)(C)CCC
	3,4,4,5,6-m-C8	CCC(C)C(C)(C)C(C)C(C)CC
	3-e-2,2,3-m-C8	CC(C)(C)C(CC)(C)CCCCC
	3-e-2,2,4-m-C8	CC(C)(C)C(CC)C(C)CCCC
	3-e-2,2,5-m-C8	CC(C)(C)C(CC)CC(C)CCC
	3-e-2,2,6-m-C8	CC(C)(C)C(CC)CCC(C)CC
	3-e-2,2,7-m-C8	CC(C)(C)C(CC)CCCC(C)C
	3-e-2,3,4-m-C8	CC(C)C(CC)(C)C(C)CCCC
	3-e-2,3,5-m-C8	CC(C)C(CC)(C)CC(C)CCC
	3-e-2,3,6-m-C8	CC(C)C(CC)(C)CCC(C)CC
	3-e-2,3,7-m-C8	CC(C)C(CC)(C)CCCC(C)C
	3-e-2,4,4-m-C8	CC(C)C(CC)C(C)(C)CCCC
	3-e-2,4,5-m-C8	CC(C)C(CC)C(C)C(C)CCC
	3-e-2,4,6-m-C8	CC(C)C(CC)C(C)CC(C)CC
	3-e-2,4,7-m-C8	CC(C)C(CC)C(C)CCC(C)C
	3-e-2,5,5-m-C8	CC(C)C(CC)CC(C)(C)CCC
	3-e-2,5,6-m-C8	CC(C)C(CC)CC(C)C(C)CC
	3-e-2,5,7-m-C8	CC(C)C(CC)CC(C)CC(C)C
	3-e-2,6,6-m-C8	CC(C)C(CC)CCC(C)(C)CC
	3-e-2,6,7-m-C8	CC(C)C(CC)CCC(C)C(C)C
	3-e-3,4,4-m-C8	CCC(CC)(C)C(C)(C)CCCC
	3-e-3,4,5-m-C8	CCC(CC)(C)C(C)C(C)CCC
	3-e-3,4,6-m-C8	CCC(CC)(C)C(C)CC(C)CC
	3-e-3,5,5-m-C8	CCC(CC)(C)CC(C)(C)CCC
	3-e-3,5,6-m-C8	CCC(CC)(C)CC(C)C(C)CC
	3-e-3,6,6-m-C8	CCC(CC)(C)CCC(C)(C)CC
	3-e-4,4,5-m-C8	CCC(CC)C(C)(C)C(C)CCC
	3-e-4,4,6-m-C8	CCC(CC)C(C)(C)CC(C)CC
	3-e-4,5,5-m-C8	CCC(CC)C(C)C(C)(C)CCC
	3-e-4,5,6-m-C8	CCC(CC)C(C)C(C)C(C)CC
	4-e-2,2,3-m-C8	CC(C)(C)C(C)C(CC)CCCC
	4-e-2,2,4-m-C8	CC(C)(C)CC(CC)(C)CCCC
	4-e-2,2,5-m-C8	CC(C)(C)CC(CC)C(C)CCC
	4-e-2,2,6-m-C8	CC(C)(C)CC(CC)CC(C)CC
	4-e-2,2,7-m-C8	CC(C)(C)CC(CC)CCC(C)C
	4-e-2,3,3-m-C8	CC(C)C(C)(C)C(CC)CCCC
	4-e-2,3,4-m-C8	CC(C)C(C)C(CC)(C)CCCC
	4-e-2,3,5-m-C8	CC(C)C(C)C(CC)C(C)CCC
	4-e-2,3,6-m-C8	CC(C)C(C)C(CC)CC(C)CC
	4-e-2,3,7-m-C8	CC(C)C(C)C(CC)CCC(C)C
	4-e-2,4,5-m-C8	CC(C)CC(CC)(C)C(C)CCC
	4-e-2,4,6-m-C8	CC(C)CC(CC)(C)CC(C)CC
	4-e-2,4,7-m-C8	CC(C)CC(CC)(C)CCC(C)C
	4-e-2,5,5-m-C8	CC(C)CC(CC)C(C)(C)CCC
	4-e-2,5,6-m-C8	CC(C)CC(CC)C(C)C(C)CC
	4-e-2,5,7-m-C8	CC(C)CC(CC)C(C)CC(C)C
	4-e-2,6,6-m-C8	CC(C)CC(CC)CC(C)(C)CC
	4-e-3,3,4-m-C8	CCC(C)(C)C(CC)(C)CCCC
	4-e-3,3,5-m-C8	CCC(C)(C)C(CC)C(C)CCC
	4-e-3,3,6-m-C8	CCC(C)(C)C(CC)CC(C)CC
	4-e-3,4,5-m-C8	CCC(C)C(CC)(C)C(C)CCC
	4-e-3,4,6-m-C8	CCC(C)C(CC)(C)CC(C)CC
	4-e-3,5,5-m-C8	CCC(C)C(CC)C(C)(C)CCC
	4-e-3,5,6-m-C8	CCC(C)C(CC)C(C)C(C)CC
	4-e-4,5,5-m-C8	CCCC(CC)(C)C(C)(C)CCC
	5-e-2,2,3-m-C8	CC(C)(C)C(C)CC(CC)CCC
	5-e-2,2,4-m-C8	CC(C)(C)CC(C)C(CC)CCC
	5-e-2,2,5-m-C8	CC(C)(C)CCC(CC)(C)CCC
	5-e-2,2,6-m-C8	CC(C)(C)CCC(CC)C(C)CC
	5-e-2,2,7-m-C8	CC(C)(C)CCC(CC)CC(C)C
	5-e-2,3,3-m-C8	CC(C)C(C)(C)CC(CC)CCC
	5-e-2,3,4-m-C8	CC(C)C(C)C(C)C(CC)CCC
	5-e-2,3,5-m-C8	CC(C)C(C)CC(CC)(C)CCC
	5-e-2,3,6-m-C8	CC(C)C(C)CC(CC)C(C)CC
	5-e-2,3,7-m-C8	CC(C)C(C)CC(CC)CC(C)C
	5-e-2,4,4-m-C8	CC(C)CC(C)(C)C(CC)CCC
	5-e-2,4,5-m-C8	CC(C)CC(C)C(CC)(C)CCC
	5-e-2,4,6-m-C8	CC(C)CC(C)C(CC)C(C)CC
	5-e-2,5,6-m-C8	CC(C)CCC(CC)(C)C(C)CC
	5-e-2,6,6-m-C8	CC(C)CCC(CC)C(C)(C)CC
	5-e-3,3,4-m-C8	CCC(C)(C)C(C)C(CC)CCC
	5-e-3,3,5-m-C8	CCC(C)(C)CC(CC)(C)CCC
	5-e-3,3,6-m-C8	CCC(C)(C)CC(CC)C(C)CC
	5-e-3,4,4-m-C8	CCC(C)C(C)(C)C(CC)CCC
	5-e-3,4,5-m-C8	CCC(C)C(C)C(CC)(C)CCC
	6-e-2,2,3-m-C8	CC(C)(C)C(C)CCC(CC)CC
	6-e-2,2,4-m-C8	CC(C)(C)CC(C)CC(CC)CC
	6-e-2,2,5-m-C8	CC(C)(C)CCC(C)C(CC)CC
	6-e-2,2,6-m-C8	CC(C)(C)CCCC(CC)(C)CC
	6-e-2,2,7-m-C8	CC(C)(C)CCCC(CC)C(C)C
	6-e-2,3,3-m-C8	CC(C)C(C)(C)CCC(CC)CC
	6-e-2,3,4-m-C8	CC(C)C(C)C(C)CC(CC)CC
	6-e-2,3,5-m-C8	CC(C)C(C)CC(C)C(CC)CC
	6-e-2,3,6-m-C8	CC(C)C(C)CCC(CC)(C)CC
	6-e-2,4,4-m-C8	CC(C)CC(C)(C)CC(CC)CC
	6-e-2,4,5-m-C8	CC(C)CC(C)C(C)C(CC)CC
	6-e-2,4,6-m-C8	CC(C)CC(C)CC(CC)(C)CC
	6-e-2,5,5-m-C8	CC(C)CCC(C)(C)C(CC)CC
	6-e-2,5,6-m-C8	CC(C)CCC(C)C(CC)(C)CC
	6-e-3,3,4-m-C8	CCC(C)(C)C(C)CC(CC)CC
	6-e-3,3,5-m-C8	CCC(C)(C)CC(C)C(CC)CC
	6-e-3,4,4-m-C8	CCC(C)C(C)(C)CC(CC)CC
	3,3-e-2-m-C8	CC(C)C(CC)(CC)CCCCC
	3,3-e-4-m-C8	CCC(CC)(CC)C(C)CCCC
	3,3-e-5-m-C8	CCC(CC)(CC)CC(C)CCC
	3,3-e-6-m-C8	CCC(CC)(CC)CCC(C)CC
	3,4-e-2-m-C8	CC(C)C(CC)C(CC)CCCC
	3,4-e-3-m-C8	CCC(CC)(C)C(CC)CCCC
	3,4-e-4-m-C8	CCC(CC)C(CC)(C)CCCC
	3,4-e-5-m-C8	CCC(CC)C(CC)C(C)CCC
	3,4-e-6-m-C8	CCC(CC)C(CC)CC(C)CC
	3,5-e-2-m-C8	CC(C)C(CC)CC(CC)CCC
	3,5-e-3-m-C8	CCC(CC)(C)CC(CC)CCC
	3,5-e-4-m-C8	CCC(CC)C(C)C(CC)CCC
	3,5-e-5-m-C8	CCC(CC)CC(CC)(C)CCC
	3,6-e-2-m-C8	CC(C)C(CC)CCC(CC)CC
	3,6-e-3-m-C8	CCC(CC)(C)CCC(CC)CC
	3,6-e-4-m-C8	CCC(CC)C(C)CC(CC)CC
	4,4-e-2-m-C8	CC(C)CC(CC)(CC)CCCC
	4,4-e-3-m-C8	CCC(C)C(CC)(CC)CCCC
	4,4-e-5-m-C8	CCCC(CC)(CC)C(C)CCC
	4,5-e-2-m-C8	CC(C)CC(CC)C(CC)CCC
	4,5-e-3-m-C8	CCC(C)C(CC)C(CC)CCC
	4,5-e-4-m-C8	CCCC(CC)(C)C(CC)CCC
	4,6-e-2-m-C8	CC(C)CC(CC)CC(CC)CC
	4,6-e-3-m-C8	CCC(C)C(CC)CC(CC)CC
	5,5-e-2-m-C8	CC(C)CCC(CC)(CC)CCC
	5,5-e-3-m-C8	CCC(C)CC(CC)(CC)CCC
	5,6-e-2-m-C8	CC(C)CCC(CC)C(CC)CC
	6,6-e-2-m-C8	CC(C)CCCC(CC)(CC)CC
	2,2-m-4-p-C8	CC(C)(C)CC(CCC)CCCC
	2,3-m-4-p-C8	CC(C)C(C)C(CCC)CCCC
	2,4-m-4-p-C8	CC(C)CC(C)(CCC)CCCC
	2,5-m-4-p-C8	CC(C)CC(CCC)C(C)CCC
	2,6-m-4-p-C8	CC(C)CC(CCC)CC(C)CC
	2,7-m-4-p-C8	CC(C)CC(CCC)CCC(C)C
	3,3-m-4-p-C8	CCC(C)(C)C(CCC)CCCC
	3,4-m-4-p-C8	CCC(C)C(C)(CCC)CCCC
	3,5-m-4-p-C8	CCC(C)C(CCC)C(C)CCC
	3,6-m-4-p-C8	CCC(C)C(CCC)CC(C)CC
	4,5-m-4-p-C8	CCCC(C)(CCC)C(C)CCC
	2,2-m-5-p-C8	CC(C)(C)CCC(CCC)CCC
	2,3-m-5-p-C8	CC(C)C(C)CC(CCC)CCC
	2,4-m-5-p-C8	CC(C)CC(C)C(CCC)CCC
	2,5-m-5-p-C8	CC(C)CCC(C)(CCC)CCC
	2,6-m-5-p-C8	CC(C)CCC(CCC)C(C)CC
	3,3-m-5-p-C8	CCC(C)(C)CC(CCC)CCC
	3,4-m-5-p-C8	CCC(C)C(C)C(CCC)CCC
	3,5-m-5-p-C8	CCC(C)CC(C)(CCC)CCC
	4,4-m-5-p-C8	CCCC(C)(C)C(CCC)CCC
	2,2-m-3-ip-C8	CC(C)(C)C(C(C)C)CCCCC
	2,3-m-3-ip-C8	CC(C)C(C)(C(C)C)CCCCC
	2,4-m-3-ip-C8	CC(C)C(C(C)C)C(C)CCCC
	2,5-m-3-ip-C8	CC(C)C(C(C)C)CC(C)CCC
	2,6-m-3-ip-C8	CC(C)C(C(C)C)CCC(C)CC
	2,7-m-3-ip-C8	CC(C)C(C(C)C)CCCC(C)C
	2,2-m-4-ip-C8	CC(C)(C)CC(C(C)C)CCCC
	2,3-m-4-ip-C8	CC(C)C(C)C(C(C)C)CCCC
	2,4-m-4-ip-C8	CC(C)CC(C)(C(C)C)CCCC
	2,5-m-4-ip-C8	CC(C)CC(C(C)C)C(C)CCC
	2,6-m-4-ip-C8	CC(C)CC(C(C)C)CC(C)CC
	2,7-m-4-ip-C8	CC(C)CC(C(C)C)CCC(C)C
	3,3-m-4-ip-C8	CCC(C)(C)C(C(C)C)CCCC
	3,4-m-4-ip-C8	CCC(C)C(C)(C(C)C)CCCC
	3,5-m-4-ip-C8	CCC(C)C(C(C)C)C(C)CCC
	3,6-m-4-ip-C8	CCC(C)C(C(C)C)CC(C)CC
	4,5-m-4-ip-C8	CCCC(C)(C(C)C)C(C)CCC
	2,2-m-5-ip-C8	CC(C)(C)CCC(C(C)C)CCC
	2,3-m-5-ip-C8	CC(C)C(C)CC(C(C)C)CCC
	2,4-m-5-ip-C8	CC(C)CC(C)C(C(C)C)CCC
	2,5-m-5-ip-C8	CC(C)CCC(C)(C(C)C)CCC
	2,6-m-5-ip-C8	CC(C)CCC(C(C)C)C(C)CC
	3,3-m-5-ip-C8	CCC(C)(C)CC(C(C)C)CCC
	3,4-m-5-ip-C8	CCC(C)C(C)C(C(C)C)CCC
	3,5-m-5-ip-C8	CCC(C)CC(C)(C(C)C)CCC
	4,4-m-5-ip-C8	CCCC(C)(C)C(C(C)C)CCC
	3-e-4-p-C8	CCC(CC)C(CCC)CCCC
	4-e-4-p-C8	CCCC(CC)(CCC)CCCC
	4-e-5-p-C8	CCCC(CC)C(CCC)CCC
	3-e-5-p-C8	CCC(CC)CC(CCC)CCC
	3-e-4-ip-C8	CCC(CC)C(C(C)C)CCCC
	4-e-4-ip-C8	CCCC(CC)(C(C)C)CCCC
	4-e-5-ip-C8	CCCC(CC)C(C(C)C)CCC
	3-e-5-ip-C8	CCC(CC)CC(C(C)C)CCC
	2-m-4-sb-C8	CC(C)CC(C(C)CC)CCCC
	3-m-4-sb-C8	CCC(C)C(C(C)CC)CCCC
	2-m-4-ib-C8	CC(C)CC(CC(C)C)CCCC
	4-tb-2-m-C8	CC(C)CC(C(C)(C)C)CCCC
	4-tb-3-m-C8	CCC(C)C(C(C)(C)C)CCCC
	4-tb-4-m-C8	CCCC(C(C)(C)C)(C)CCCC
	4-tb-5-m-C8	CCCC(C(C)(C)C)C(C)CCC
	5-tb-2-m-C8	CC(C)CCC(C(C)(C)C)CCC
	5-tb-3-m-C8	CCC(C)CC(C(C)(C)C)CCC
	2,2,3,3,4,4-m-C7	CC(C)(C)C(C)(C)C(C)(C)CCC
	2,2,3,3,4,5-m-C7	CC(C)(C)C(C)(C)C(C)C(C)CC
	2,2,3,3,4,6-m-C7	CC(C)(C)C(C)(C)C(C)CC(C)C
	2,2,3,3,5,5-m-C7	CC(C)(C)C(C)(C)CC(C)(C)CC
	2,2,3,3,5,6-m-C7	CC(C)(C)C(C)(C)CC(C)C(C)C
	2,2,3,3,6,6-m-C7	CC(C)(C)C(C)(C)CCC(C)(C)C
	2,2,3,4,4,5-m-C7	CC(C)(C)C(C)C(C)(C)C(C)CC
	2,2,3,4,4,6-m-C7	CC(C)(C)C(C)C(C)(C)CC(C)C
	2,2,3,4,5,5-m-C7	CC(C)(C)C(C)C(C)C(C)(C)CC
	2,2,3,4,5,6-m-C7	CC(C)(C)C(C)C(C)C(C)C(C)C
	2,2,3,4,6,6-m-C7	CC(C)(C)C(C)C(C)CC(C)(C)C
	2,2,3,5,5,6-m-C7	CC(C)(C)C(C)CC(C)(C)C(C)C
	2,2,3,5,6,6-m-C7	CC(C)(C)C(C)CC(C)C(C)(C)C
	2,2,4,4,5,5-m-C7	CC(C)(C)CC(C)(C)C(C)(C)CC
	2,2,4,4,5,6-m-C7	CC(C)(C)CC(C)(C)C(C)C(C)C
	2,2,4,4,6,6-m-C7	CC(C)(C)CC(C)(C)CC(C)(C)C
	2,2,4,5,5,6-m-C7	CC(C)(C)CC(C)C(C)(C)C(C)C
	2,3,3,4,4,5-m-C7	CC(C)C(C)(C)C(C)(C)C(C)CC
	2,3,3,4,4,6-m-C7	CC(C)C(C)(C)C(C)(C)CC(C)C
	2,3,3,4,5,5-m-C7	CC(C)C(C)(C)C(C)C(C)(C)CC
	2,3,3,4,5,6-m-C7	CC(C)C(C)(C)C(C)C(C)C(C)C
	2,3,3,5,5,6-m-C7	CC(C)C(C)(C)CC(C)(C)C(C)C
	2,3,4,4,5,5-m-C7	CC(C)C(C)C(C)(C)C(C)(C)CC
	2,3,4,4,5,6-m-C7	CC(C)C(C)C(C)(C)C(C)C(C)C
	3,3,4,4,5,5-m-C7	CCC(C)(C)C(C)(C)C(C)(C)CC
	3-e-2,2,3,4-m-C7	CC(C)(C)C(CC)(C)C(C)CCC
	3-e-2,2,3,5-m-C7	CC(C)(C)C(CC)(C)CC(C)CC
	3-e-2,2,3,6-m-C7	CC(C)(C)C(CC)(C)CCC(C)C
	3-e-2,2,4,4-m-C7	CC(C)(C)C(CC)C(C)(C)CCC
	3-e-2,2,4,5-m-C7	CC(C)(C)C(CC)C(C)C(C)CC
	3-e-2,2,4,6-m-C7	CC(C)(C)C(CC)C(C)CC(C)C
	3-e-2,2,5,5-m-C7	CC(C)(C)C(CC)CC(C)(C)CC
	3-e-2,2,5,6-m-C7	CC(C)(C)C(CC)CC(C)C(C)C
	3-e-2,2,6,6-m-C7	CC(C)(C)C(CC)CCC(C)(C)C
	3-e-2,3,4,4-m-C7	CC(C)C(CC)(C)C(C)(C)CCC
	3-e-2,3,4,5-m-C7	CC(C)C(CC)(C)C(C)C(C)CC
	3-e-2,3,4,6-m-C7	CC(C)C(CC)(C)C(C)CC(C)C
	3-e-2,3,5,5-m-C7	CC(C)C(CC)(C)CC(C)(C)CC
	3-e-2,3,5,6-m-C7	CC(C)C(CC)(C)CC(C)C(C)C
	3-e-2,4,4,5-m-C7	CC(C)C(CC)C(C)(C)C(C)CC
	3-e-2,4,4,6-m-C7	CC(C)C(CC)C(C)(C)CC(C)C
	3-e-2,4,5,5-m-C7	CC(C)C(CC)C(C)C(C)(C)CC
	3-e-2,4,5,6-m-C7	CC(C)C(CC)C(C)C(C)C(C)C
	3-e-3,4,4,5-m-C7	CCC(CC)(C)C(C)(C)C(C)CC
	3-e-3,4,5,5-m-C7	CCC(CC)(C)C(C)C(C)(C)CC
	4-e-2,2,3,3-m-C7	CC(C)(C)C(C)(C)C(CC)CCC
	4-e-2,2,3,4-m-C7	CC(C)(C)C(C)C(CC)(C)CCC
	4-e-2,2,3,5-m-C7	CC(C)(C)C(C)C(CC)C(C)CC
	4-e-2,2,3,6-m-C7	CC(C)(C)C(C)C(CC)CC(C)C
	4-e-2,2,4,5-m-C7	CC(C)(C)CC(CC)(C)C(C)CC
	4-e-2,2,4,6-m-C7	CC(C)(C)CC(CC)(C)CC(C)C
	4-e-2,2,5,5-m-C7	CC(C)(C)CC(CC)C(C)(C)CC
	4-e-2,2,5,6-m-C7	CC(C)(C)CC(CC)C(C)C(C)C
	4-e-2,2,6,6-m-C7	CC(C)(C)CC(CC)CC(C)(C)C
	4-e-2,3,3,4-m-C7	CC(C)C(C)(C)C(CC)(C)CCC
	4-e-2,3,3,5-m-C7	CC(C)C(C)(C)C(CC)C(C)CC
	4-e-2,3,3,6-m-C7	CC(C)C(C)(C)C(CC)CC(C)C
	4-e-2,3,4,5-m-C7	CC(C)C(C)C(CC)(C)C(C)CC
	4-e-2,3,4,6-m-C7	CC(C)C(C)C(CC)(C)CC(C)C
	4-e-2,3,5,5-m-C7	CC(C)C(C)C(CC)C(C)(C)CC
	4-e-2,3,5,6-m-C7	CC(C)C(C)C(CC)C(C)C(C)C
	4-e-2,4,5,5-m-C7	CC(C)CC(CC)(C)C(C)(C)CC
	4-e-3,3,4,5-m-C7	CCC(C)(C)C(CC)(C)C(C)CC
	4-e-3,3,5,5-m-C7	CCC(C)(C)C(CC)C(C)(C)CC
	5-e-2,2,3,3-m-C7	CC(C)(C)C(C)(C)CC(CC)CC
	5-e-2,2,3,4-m-C7	CC(C)(C)C(C)C(C)C(CC)CC
	5-e-2,2,3,5-m-C7	CC(C)(C)C(C)CC(CC)(C)CC
	5-e-2,2,3,6-m-C7	CC(C)(C)C(C)CC(CC)C(C)C
	5-e-2,2,4,4-m-C7	CC(C)(C)CC(C)(C)C(CC)CC
	5-e-2,2,4,5-m-C7	CC(C)(C)CC(C)C(CC)(C)CC
	5-e-2,2,4,6-m-C7	CC(C)(C)CC(C)C(CC)C(C)C
	5-e-2,2,5,6-m-C7	CC(C)(C)CCC(CC)(C)C(C)C
	5-e-2,3,3,4-m-C7	CC(C)C(C)(C)C(C)C(CC)CC
	5-e-2,3,3,5-m-C7	CC(C)C(C)(C)CC(CC)(C)CC
	5-e-2,3,3,6-m-C7	CC(C)C(C)(C)CC(CC)C(C)C
	5-e-2,3,4,4-m-C7	CC(C)C(C)C(C)(C)C(CC)CC
	5-e-2,3,4,5-m-C7	CC(C)C(C)C(C)C(CC)(C)CC
	5-e-2,4,4,5-m-C7	CC(C)CC(C)(C)C(CC)(C)CC
	5-e-3,3,4,4-m-C7	CCC(C)(C)C(C)(C)C(CC)CC
	3,3-e-2,2-m-C7	CC(C)(C)C(CC)(CC)CCCC
	3,3-e-2,4-m-C7	CC(C)C(CC)(CC)C(C)CCC
	3,3-e-2,5-m-C7	CC(C)C(CC)(CC)CC(C)CC
	3,3-e-2,6-m-C7	CC(C)C(CC)(CC)CCC(C)C
	3,3-e-4,4-m-C7	CCC(CC)(CC)C(C)(C)CCC
	3,3-e-4,5-m-C7	CCC(CC)(CC)C(C)C(C)CC
	3,3-e-5,5-m-C7	CCC(CC)(CC)CC(C)(C)CC
	3,4-e-2,2-m-C7	CC(C)(C)C(CC)C(CC)CCC
	3,4-e-2,3-m-C7	CC(C)C(CC)(C)C(CC)CCC
	3,4-e-2,4-m-C7	CC(C)C(CC)C(CC)(C)CCC
	3,4-e-2,5-m-C7	CC(C)C(CC)C(CC)C(C)CC
	3,4-e-2,6-m-C7	CC(C)C(CC)C(CC)CC(C)C
	3,4-e-3,4-m-C7	CCC(CC)(C)C(CC)(C)CCC
	3,4-e-3,5-m-C7	CCC(CC)(C)C(CC)C(C)CC
	3,4-e-4,5-m-C7	CCC(CC)C(CC)(C)C(C)CC
	3,5-e-2,2-m-C7	CC(C)(C)C(CC)CC(CC)CC
	3,5-e-2,3-m-C7	CC(C)C(CC)(C)CC(CC)CC
	3,5-e-2,4-m-C7	CC(C)C(CC)C(C)C(CC)CC
	3,5-e-2,5-m-C7	CC(C)C(CC)CC(CC)(C)CC
	3,5-e-2,6-m-C7	CC(C)C(CC)CC(CC)C(C)C
	3,5-e-3,4-m-C7	CCC(CC)(C)C(C)C(CC)CC
	3,5-e-3,5-m-C7	CCC(CC)(C)CC(CC)(C)CC
	3,5-e-4,4-m-C7	CCC(CC)C(C)(C)C(CC)CC
	4,4-e-2,2-m-C7	CC(C)(C)CC(CC)(CC)CCC
	4,4-e-2,3-m-C7	CC(C)C(C)C(CC)(CC)CCC
	4,4-e-2,5-m-C7	CC(C)CC(CC)(CC)C(C)CC
	4,4-e-2,6-m-C7	CC(C)CC(CC)(CC)CC(C)C
	4,4-e-3,3-m-C7	CCC(C)(C)C(CC)(CC)CCC
	4,4-e-3,5-m-C7	CCC(C)C(CC)(CC)C(C)CC
	4,5-e-2,2-m-C7	CC(C)(C)CC(CC)C(CC)CC
	4,5-e-2,3-m-C7	CC(C)C(C)C(CC)C(CC)CC
	4,5-e-2,4-m-C7	CC(C)CC(CC)(C)C(CC)CC
	4,5-e-2,5-m-C7	CC(C)CC(CC)C(CC)(C)CC
	4,5-e-3,3-m-C7	CCC(C)(C)C(CC)C(CC)CC
	5,5-e-2,2-m-C7	CC(C)(C)CCC(CC)(CC)CC
	5,5-e-2,3-m-C7	CC(C)C(C)CC(CC)(CC)CC
	5,5-e-2,4-m-C7	CC(C)CC(C)C(CC)(CC)CC
	3,3,4-e-C7	CCC(CC)(CC)C(CC)CCC
	3,3,5-e-C7	CCC(CC)(CC)CC(CC)CC
	3,4,4-e-C7	CCC(CC)C(CC)(CC)CCC
	3,4,5-e-C7	CCC(CC)C(CC)C(CC)CC
	2,2,3-m-4-p-C7	CC(C)(C)C(C)C(CCC)CCC
	2,2,4-m-4-p-C7	CC(C)(C)CC(C)(CCC)CCC
	2,2,5-m-4-p-C7	CC(C)(C)CC(CCC)C(C)CC
	2,2,6-m-4-p-C7	CC(C)(C)CC(CCC)CC(C)C
	2,3,3-m-4-p-C7	CC(C)C(C)(C)C(CCC)CCC
	2,3,4-m-4-p-C7	CC(C)C(C)C(C)(CCC)CCC
	2,3,5-m-4-p-C7	CC(C)C(C)C(CCC)C(C)CC
	2,3,6-m-4-p-C7	CC(C)C(C)C(CCC)CC(C)C
	2,4,5-m-4-p-C7	CC(C)CC(C)(CCC)C(C)CC
	2,4,6-m-4-p-C7	CC(C)CC(C)(CCC)CC(C)C
	2,5,5-m-4-p-C7	CC(C)CC(CCC)C(C)(C)CC
	3,3,4-m-4-p-C7	CCC(C)(C)C(C)(CCC)CCC
	3,3,5-m-4-p-C7	CCC(C)(C)C(CCC)C(C)CC
	3,4,5-m-4-p-C7	CCC(C)C(C)(CCC)C(C)CC
	2,2,3-m-3-ip-C7	CC(C)(C)C(C)(C(C)C)CCCC
	2,2,4-m-3-ip-C7	CC(C)(C)C(C(C)C)C(C)CCC
	2,2,5-m-3-ip-C7	CC(C)(C)C(C(C)C)CC(C)CC
	2,2,6-m-3-ip-C7	CC(C)(C)C(C(C)C)CCC(C)C
	2,3,4-m-3-ip-C7	CC(C)C(C)(C(C)C)C(C)CCC
	2,3,5-m-3-ip-C7	CC(C)C(C)(C(C)C)CC(C)CC
	2,3,6-m-3-ip-C7	CC(C)C(C)(C(C)C)CCC(C)C
	2,4,4-m-3-ip-C7	CC(C)C(C(C)C)C(C)(C)CCC
	2,4,5-m-3-ip-C7	CC(C)C(C(C)C)C(C)C(C)CC
	2,4,6-m-3-ip-C7	CC(C)C(C(C)C)C(C)CC(C)C
	2,5,5-m-3-ip-C7	CC(C)C(C(C)C)CC(C)(C)CC
	2,5,6-m-3-ip-C7	CC(C)C(C(C)C)CC(C)C(C)C
	2,2,3-m-4-ip-C7	CC(C)(C)C(C)C(C(C)C)CCC
	2,2,4-m-4-ip-C7	CC(C)(C)CC(C)(C(C)C)CCC
	2,2,5-m-4-ip-C7	CC(C)(C)CC(C(C)C)C(C)CC
	2,2,6-m-4-ip-C7	CC(C)(C)CC(C(C)C)CC(C)C
	2,3,3-m-4-ip-C7	CC(C)C(C)(C)C(C(C)C)CCC
	2,3,4-m-4-ip-C7	CC(C)C(C)C(C)(C(C)C)CCC
	2,3,5-m-4-ip-C7	CC(C)C(C)C(C(C)C)C(C)CC
	2,3,6-m-4-ip-C7	CC(C)C(C)C(C(C)C)CC(C)C
	2,4,5-m-4-ip-C7	CC(C)CC(C)(C(C)C)C(C)CC
	2,4,6-m-4-ip-C7	CC(C)CC(C)(C(C)C)CC(C)C
	2,5,5-m-4-ip-C7	CC(C)CC(C(C)C)C(C)(C)CC
	3,3,4-m-4-ip-C7	CCC(C)(C)C(C)(C(C)C)CCC
	3,3,5-m-4-ip-C7	CCC(C)(C)C(C(C)C)C(C)CC
	3,4,5-m-4-ip-C7	CCC(C)C(C)(C(C)C)C(C)CC
	2,2,6-m-5-ip-C7	CC(C)(C)CCC(C(C)C)C(C)C
	3-e-2-m-4-p-C7	CC(C)C(CC)C(CCC)CCC
	3-e-3-m-4-p-C7	CCC(CC)(C)C(CCC)CCC
	3-e-4-m-4-p-C7	CCC(CC)C(C)(CCC)CCC
	3-e-5-m-4-p-C7	CCC(CC)C(CCC)C(C)CC
	4-e-2-m-4-p-C7	CC(C)CC(CC)(CCC)CCC
	4-e-3-m-4-p-C7	CCC(C)C(CC)(CCC)CCC
	5-e-2-m-4-p-C7	CC(C)CC(CCC)C(CC)CC
	3-e-2-m-3-ip-C7	CC(C)C(CC)(C(C)C)CCCC
	4-e-2-m-3-ip-C7	CC(C)C(C(C)C)C(CC)CCC
	5-e-2-m-3-ip-C7	CC(C)C(C(C)C)CC(CC)CC
	3-e-2-m-4-ip-C7	CC(C)C(CC)C(C(C)C)CCC
	3-e-3-m-4-ip-C7	CCC(CC)(C)C(C(C)C)CCC
	3-e-4-m-4-ip-C7	CCC(CC)C(C)(C(C)C)CCC
	3-e-5-m-4-ip-C7	CCC(CC)C(C(C)C)C(C)CC
	4-e-2-m-4-ip-C7	CC(C)CC(CC)(C(C)C)CCC
	4-e-3-m-4-ip-C7	CCC(C)C(CC)(C(C)C)CCC
	5-e-2-m-4-ip-C7	CC(C)CC(C(C)C)C(CC)CC
	4,4-ip-C7	CCCC(C(C)C)(C(C)C)CCC
	4-ip-4-p-C7	CCCC(C(C)C)(CCC)CCC
	4,4-ip-C7	CCCC(C(C)C)(C(C)C)CCC
	2,5-m-4-sb-C7	CC(C)CC(C(C)CC)C(C)CC
	2,6-m-4-sb-C7	CC(C)CC(C(C)CC)CC(C)C
	3,5-m-4-sb-C7	CCC(C)C(C(C)CC)C(C)CC
	2,6-m-4-ib-C7	CC(C)CC(CC(C)C)CC(C)C
	3-tb-2,2-m-C7	CC(C)(C)C(C(C)(C)C)CCCC
	4-tb-2,2-m-C7	CC(C)(C)CC(C(C)(C)C)CCC
	4-tb-2,3-m-C7	CC(C)C(C)C(C(C)(C)C)CCC
	4-tb-2,4-m-C7	CC(C)CC(C(C)(C)C)(C)CCC
	4-tb-2,5-m-C7	CC(C)CC(C(C)(C)C)C(C)CC
	4-tb-2,6-m-C7	CC(C)CC(C(C)(C)C)CC(C)C
	4-tb-3,3-m-C7	CCC(C)(C)C(C(C)(C)C)CCC
	4-tb-3,4-m-C7	CCC(C)C(C(C)(C)C)(C)CCC
	4-tb-3,5-m-C7	CCC(C)C(C(C)(C)C)C(C)CC
	4-tb-3-e-C7	CCC(CC)C(C(C)(C)C)CCC
	4-tb-4-e-C7	CCCC(C(C)(C)C)(CC)CCC
	2,2,3,3,4,4,5-m-C6	CC(C)(C)C(C)(C)C(C)(C)C(C)C
	2,2,3,3,4,5,5-m-C6	CC(C)(C)C(C)(C)C(C)C(C)(C)C
	3-e-2,2,3,4,4-m-C6	CC(C)(C)C(CC)(C)C(C)(C)CC
	3-e-2,2,3,4,5-m-C6	CC(C)(C)C(CC)(C)C(C)C(C)C
	3-e-2,2,3,5,5-m-C6	CC(C)(C)C(CC)(C)CC(C)(C)C
	3-e-2,2,4,4,5-m-C6	CC(C)(C)C(CC)C(C)(C)C(C)C
	3-e-2,2,4,5,5-m-C6	CC(C)(C)C(CC)C(C)C(C)(C)C
	3-e-2,3,4,4,5-m-C6	CC(C)C(CC)(C)C(C)(C)C(C)C
	4-e-2,2,3,3,4-m-C6	CC(C)(C)C(C)(C)C(CC)(C)CC
	4-e-2,2,3,3,5-m-C6	CC(C)(C)C(C)(C)C(CC)C(C)C
	4-e-2,2,3,4,5-m-C6	CC(C)(C)C(C)C(CC)(C)C(C)C
	3,3-e-2,2,4-m-C6	CC(C)(C)C(CC)(CC)C(C)CC
	3,3-e-2,2,5-m-C6	CC(C)(C)C(CC)(CC)CC(C)C
	3,3-e-2,4,4-m-C6	CC(C)C(CC)(CC)C(C)(C)CC
	3,3-e-2,4,5-m-C6	CC(C)C(CC)(CC)C(C)C(C)C
	3,4-e-2,2,3-m-C6	CC(C)(C)C(CC)(C)C(CC)CC
	3,4-e-2,2,4-m-C6	CC(C)(C)C(CC)C(CC)(C)CC
	3,4-e-2,2,5-m-C6	CC(C)(C)C(CC)C(CC)C(C)C
	3,4-e-2,3,4-m-C6	CC(C)C(CC)(C)C(CC)(C)CC
	3,4-e-2,3,5-m-C6	CC(C)C(CC)(C)C(CC)C(C)C
	4,4-e-2,2,3-m-C6	CC(C)(C)C(C)C(CC)(CC)CC
	4,4-e-2,2,5-m-C6	CC(C)(C)CC(CC)(CC)C(C)C
	4,4-e-2,3,3-m-C6	CC(C)C(C)(C)C(CC)(CC)CC
	3,3,4-e-2-m-C6	CC(C)C(CC)(CC)C(CC)CC
	3,3,4-e-4-m-C6	CCC(CC)(CC)C(CC)(C)CC
	3,4,4-e-2-m-C6	CC(C)C(CC)C(CC)(CC)CC
	2,2,3,4-m-3-ip-C6	CC(C)(C)C(C)(C(C)C)C(C)CC
	2,2,3,5-m-3-ip-C6	CC(C)(C)C(C)(C(C)C)CC(C)C
	2,2,4,4-m-3-ip-C6	CC(C)(C)C(C(C)C)C(C)(C)CC
	2,2,4,5-m-3-ip-C6	CC(C)(C)C(C(C)C)C(C)C(C)C
	2,2,5,5-m-3-ip-C6	CC(C)(C)C(C(C)C)CC(C)(C)C
	2,3,4,4-m-3-ip-C6	CC(C)C(C)(C(C)C)C(C)(C)CC
	2,3,4,5-m-3-ip-C6	CC(C)C(C)(C(C)C)C(C)C(C)C
	2,2,3,5-m-4-ip-C6	CC(C)(C)C(C)C(C(C)C)C(C)C
	2,2,4,5-m-4-ip-C6	CC(C)(C)CC(C)(C(C)C)C(C)C
	2,3,3,5-m-4-ip-C6	CC(C)C(C)(C)C(C(C)C)C(C)C
	3-e-2,2-m-3-ip-C6	CC(C)(C)C(CC)(C(C)C)CCC
	3-e-2,4-m-3-ip-C6	CC(C)C(CC)(C(C)C)C(C)CC
	3-e-2,5-m-3-ip-C6	CC(C)C(CC)(C(C)C)CC(C)C
	4-e-2,2-m-3-ip-C6	CC(C)(C)C(C(C)C)C(CC)CC
	4-e-2,3-m-3-ip-C6	CC(C)C(C)(C(C)C)C(CC)CC
	4-e-2,4-m-3-ip-C6	CC(C)C(C(C)C)C(CC)(C)CC
	4-e-2,5-m-3-ip-C6	CC(C)C(C(C)C)C(CC)C(C)C
	2-m-3,3-sb-C6	CC(C)C(C(C)CC)(C(C)CC)CCC
	3-tb-2,2,3-m-C6	CC(C)(C)C(C(C)(C)C)(C)CCC
	3-tb-2,2,4-m-C6	CC(C)(C)C(C(C)(C)C)C(C)CC
	3-tb-2,2,5-m-C6	CC(C)(C)C(C(C)(C)C)CC(C)C
	3,3-e-2,2,4,4-m-C5	CC(C)(C)C(CC)(CC)C(C)(C)C
	2,2,3,4,4-m-3-sb-C5	CC(C)(C)C(C)(C(C)CC)C(C)(C)C
	3-e-2,2,4-m-3-sb-C5	CC(C)(C)C(CC)(C(C)CC)C(C)C
	2,4-m-3,3-sb-C5	CC(C)C(C(C)CC)(C(C)CC)C(C)C
	3-tb-2,2,4,4-m-C5	CC(C)(C)C(C(C)(C)C)C(C)(C)C

## Sheet: iC14
	Abbreviation	SMILES
	C14	CCCCCCCCCCCCCC
	2-m-C13	CC(C)CCCCCCCCCCC
	3-m-C13	CCC(C)CCCCCCCCCC
	4-m-C13	CCCC(C)CCCCCCCCC
	5-m-C13	CCCCC(C)CCCCCCCC
	6-m-C13	CCCCCC(C)CCCCCCC
	7-m-C13	CCCCCCC(C)CCCCCC
	2,2-m-C12	CC(C)(C)CCCCCCCCCC
	2,3-m-C12	CC(C)C(C)CCCCCCCCC
	2,4-m-C12	CC(C)CC(C)CCCCCCCC
	2,5-m-C12	CC(C)CCC(C)CCCCCCC
	2,6-m-C12	CC(C)CCCC(C)CCCCCC
	2,7-m-C12	CC(C)CCCCC(C)CCCCC
	2,8-m-C12	CC(C)CCCCCC(C)CCCC
	2,9-m-C12	CC(C)CCCCCCC(C)CCC
	2,10-m-C12	CC(C)CCCCCCCC(C)CC
	2,11-m-C12	CC(C)CCCCCCCCC(C)C
	3,3-m-C12	CCC(C)(C)CCCCCCCCC
	3,4-m-C12	CCC(C)C(C)CCCCCCCC
	3,5-m-C12	CCC(C)CC(C)CCCCCCC
	3,6-m-C12	CCC(C)CCC(C)CCCCCC
	3,7-m-C12	CCC(C)CCCC(C)CCCCC
	3,8-m-C12	CCC(C)CCCCC(C)CCCC
	3,9-m-C12	CCC(C)CCCCCC(C)CCC
	3,10-m-C12	CCC(C)CCCCCCC(C)CC
	4,4-m-C12	CCCC(C)(C)CCCCCCCC
	4,5-m-C12	CCCC(C)C(C)CCCCCCC
	4,6-m-C12	CCCC(C)CC(C)CCCCCC
	4,7-m-C12	CCCC(C)CCC(C)CCCCC
	4,8-m-C12	CCCC(C)CCCC(C)CCCC
	4,9-m-C12	CCCC(C)CCCCC(C)CCC
	5,5-m-C12	CCCCC(C)(C)CCCCCCC
	5,6-m-C12	CCCCC(C)C(C)CCCCCC
	5,7-m-C12	CCCCC(C)CC(C)CCCCC
	5,8-m-C12	CCCCC(C)CCC(C)CCCC
	6,6-m-C12	CCCCCC(C)(C)CCCCCC
	6,7-m-C12	CCCCCC(C)C(C)CCCCC
	3-e-C12	CCC(CC)CCCCCCCCC
	4-e-C12	CCCC(CC)CCCCCCCC
	5-e-C12	CCCCC(CC)CCCCCCC
	6-e-C12	CCCCCC(CC)CCCCCC
	2,2,3-m-C11	CC(C)(C)C(C)CCCCCCCC
	2,2,4-m-C11	CC(C)(C)CC(C)CCCCCCC
	2,2,5-m-C11	CC(C)(C)CCC(C)CCCCCC
	2,2,6-m-C11	CC(C)(C)CCCC(C)CCCCC
	2,2,7-m-C11	CC(C)(C)CCCCC(C)CCCC
	2,2,8-m-C11	CC(C)(C)CCCCCC(C)CCC
	2,2,9-m-C11	CC(C)(C)CCCCCCC(C)CC
	2,2,10-m-C11	CC(C)(C)CCCCCCCC(C)C
	2,3,3-m-C11	CC(C)C(C)(C)CCCCCCCC
	2,3,4-m-C11	CC(C)C(C)C(C)CCCCCCC
	2,3,5-m-C11	CC(C)C(C)CC(C)CCCCCC
	2,3,6-m-C11	CC(C)C(C)CCC(C)CCCCC
	2,3,7-m-C11	CC(C)C(C)CCCC(C)CCCC
	2,3,8-m-C11	CC(C)C(C)CCCCC(C)CCC
	2,3,9-m-C11	CC(C)C(C)CCCCCC(C)CC
	2,3,10-m-C11	CC(C)C(C)CCCCCCC(C)C
	2,4,4-m-C11	CC(C)CC(C)(C)CCCCCCC
	2,4,5-m-C11	CC(C)CC(C)C(C)CCCCCC
	2,4,6-m-C11	CC(C)CC(C)CC(C)CCCCC
	2,4,7-m-C11	CC(C)CC(C)CCC(C)CCCC
	2,4,8-m-C11	CC(C)CC(C)CCCC(C)CCC
	2,4,9-m-C11	CC(C)CC(C)CCCCC(C)CC
	2,4,10-m-C11	CC(C)CC(C)CCCCCC(C)C
	2,5,5-m-C11	CC(C)CCC(C)(C)CCCCCC
	2,5,6-m-C11	CC(C)CCC(C)C(C)CCCCC
	2,5,7-m-C11	CC(C)CCC(C)CC(C)CCCC
	2,5,8-m-C11	CC(C)CCC(C)CCC(C)CCC
	2,5,9-m-C11	CC(C)CCC(C)CCCC(C)CC
	2,5,10-m-C11	CC(C)CCC(C)CCCCC(C)C
	2,6,6-m-C11	CC(C)CCCC(C)(C)CCCCC
	2,6,7-m-C11	CC(C)CCCC(C)C(C)CCCC
	2,6,8-m-C11	CC(C)CCCC(C)CC(C)CCC
	2,6,9-m-C11	CC(C)CCCC(C)CCC(C)CC
	2,6,10-m-C11	CC(C)CCCC(C)CCCC(C)C
	2,7,7-m-C11	CC(C)CCCCC(C)(C)CCCC
	2,7,8-m-C11	CC(C)CCCCC(C)C(C)CCC
	2,7,9-m-C11	CC(C)CCCCC(C)CC(C)CC
	2,8,8-m-C11	CC(C)CCCCCC(C)(C)CCC
	2,8,9-m-C11	CC(C)CCCCCC(C)C(C)CC
	2,9,9-m-C11	CC(C)CCCCCCC(C)(C)CC
	3,3,4-m-C11	CCC(C)(C)C(C)CCCCCCC
	3,3,5-m-C11	CCC(C)(C)CC(C)CCCCCC
	3,3,6-m-C11	CCC(C)(C)CCC(C)CCCCC
	3,3,7-m-C11	CCC(C)(C)CCCC(C)CCCC
	3,3,8-m-C11	CCC(C)(C)CCCCC(C)CCC
	3,3,9-m-C11	CCC(C)(C)CCCCCC(C)CC
	3,4,4-m-C11	CCC(C)C(C)(C)CCCCCCC
	3,4,5-m-C11	CCC(C)C(C)C(C)CCCCCC
	3,4,6-m-C11	CCC(C)C(C)CC(C)CCCCC
	3,4,7-m-C11	CCC(C)C(C)CCC(C)CCCC
	3,4,8-m-C11	CCC(C)C(C)CCCC(C)CCC
	3,4,9-m-C11	CCC(C)C(C)CCCCC(C)CC
	3,5,5-m-C11	CCC(C)CC(C)(C)CCCCCC
	3,5,6-m-C11	CCC(C)CC(C)C(C)CCCCC
	3,5,7-m-C11	CCC(C)CC(C)CC(C)CCCC
	3,5,8-m-C11	CCC(C)CC(C)CCC(C)CCC
	3,5,9-m-C11	CCC(C)CC(C)CCCC(C)CC
	3,6,6-m-C11	CCC(C)CCC(C)(C)CCCCC
	3,6,7-m-C11	CCC(C)CCC(C)C(C)CCCC
	3,6,8-m-C11	CCC(C)CCC(C)CC(C)CCC
	3,6,9-m-C11	CCC(C)CCC(C)CCC(C)CC
	3,7,7-m-C11	CCC(C)CCCC(C)(C)CCCC
	3,7,8-m-C11	CCC(C)CCCC(C)C(C)CCC
	3,8,8-m-C11	CCC(C)CCCCC(C)(C)CCC
	4,4,5-m-C11	CCCC(C)(C)C(C)CCCCCC
	4,4,6-m-C11	CCCC(C)(C)CC(C)CCCCC
	4,4,7-m-C11	CCCC(C)(C)CCC(C)CCCC
	4,4,8-m-C11	CCCC(C)(C)CCCC(C)CCC
	4,5,5-m-C11	CCCC(C)C(C)(C)CCCCCC
	4,5,6-m-C11	CCCC(C)C(C)C(C)CCCCC
	4,5,7-m-C11	CCCC(C)C(C)CC(C)CCCC
	4,5,8-m-C11	CCCC(C)C(C)CCC(C)CCC
	4,6,6-m-C11	CCCC(C)CC(C)(C)CCCCC
	4,6,7-m-C11	CCCC(C)CC(C)C(C)CCCC
	4,6,8-m-C11	CCCC(C)CC(C)CC(C)CCC
	4,7,7-m-C11	CCCC(C)CCC(C)(C)CCCC
	5,5,6-m-C11	CCCCC(C)(C)C(C)CCCCC
	5,5,7-m-C11	CCCCC(C)(C)CC(C)CCCC
	5,6,6-m-C11	CCCCC(C)C(C)(C)CCCCC
	5,6,7-m-C11	CCCCC(C)C(C)C(C)CCCC
	3-e-2-m-C11	CC(C)C(CC)CCCCCCCC
	3-e-3-m-C11	CCC(CC)(C)CCCCCCCC
	3-e-4-m-C11	CCC(CC)C(C)CCCCCCC
	3-e-5-m-C11	CCC(CC)CC(C)CCCCCC
	3-e-6-m-C11	CCC(CC)CCC(C)CCCCC
	3-e-7-m-C11	CCC(CC)CCCC(C)CCCC
	3-e-8-m-C11	CCC(CC)CCCCC(C)CCC
	3-e-9-m-C11	CCC(CC)CCCCCC(C)CC
	4-e-2-m-C11	CC(C)CC(CC)CCCCCCC
	4-e-3-m-C11	CCC(C)C(CC)CCCCCCC
	4-e-4-m-C11	CCCC(CC)(C)CCCCCCC
	4-e-5-m-C11	CCCC(CC)C(C)CCCCCC
	4-e-6-m-C11	CCCC(CC)CC(C)CCCCC
	4-e-7-m-C11	CCCC(CC)CCC(C)CCCC
	4-e-8-m-C11	CCCC(CC)CCCC(C)CCC
	5-e-2-m-C11	CC(C)CCC(CC)CCCCCC
	5-e-3-m-C11	CCC(C)CC(CC)CCCCCC
	5-e-4-m-C11	CCCC(C)C(CC)CCCCCC
	5-e-5-m-C11	CCCCC(CC)(C)CCCCCC
	5-e-6-m-C11	CCCCC(CC)C(C)CCCCC
	5-e-7-m-C11	CCCCC(CC)CC(C)CCCC
	6-e-2-m-C11	CC(C)CCCC(CC)CCCCC
	6-e-3-m-C11	CCC(C)CCC(CC)CCCCC
	6-e-4-m-C11	CCCC(C)CC(CC)CCCCC
	6-e-5-m-C11	CCCCC(C)C(CC)CCCCC
	6-e-6-m-C11	CCCCCC(CC)(C)CCCCC
	7-e-2-m-C11	CC(C)CCCCC(CC)CCCC
	7-e-3-m-C11	CCC(C)CCCC(CC)CCCC
	7-e-4-m-C11	CCCC(C)CCC(CC)CCCC
	8-e-2-m-C11	CC(C)CCCCCC(CC)CCC
	8-e-3-m-C11	CCC(C)CCCCC(CC)CCC
	9-e-2-m-C11	CC(C)CCCCCCC(CC)CC
	4-p-C11	CCCC(CCC)CCCCCCC
	5-p-C11	CCCCC(CCC)CCCCCC
	6-p-C11	CCCCCC(CCC)CCCCC
	4-ip-C11	CCCC(C(C)C)CCCCCCC
	5-ip-C11	CCCCC(C(C)C)CCCCCC
	6-ip-C11	CCCCCC(C(C)C)CCCCC
	2,2,3,3-m-C10	CC(C)(C)C(C)(C)CCCCCCC
	2,2,3,4-m-C10	CC(C)(C)C(C)C(C)CCCCCC
	2,2,3,5-m-C10	CC(C)(C)C(C)CC(C)CCCCC
	2,2,3,6-m-C10	CC(C)(C)C(C)CCC(C)CCCC
	2,2,3,7-m-C10	CC(C)(C)C(C)CCCC(C)CCC
	2,2,3,8-m-C10	CC(C)(C)C(C)CCCCC(C)CC
	2,2,3,9-m-C10	CC(C)(C)C(C)CCCCCC(C)C
	2,2,4,4-m-C10	CC(C)(C)CC(C)(C)CCCCCC
	2,2,4,5-m-C10	CC(C)(C)CC(C)C(C)CCCCC
	2,2,4,6-m-C10	CC(C)(C)CC(C)CC(C)CCCC
	2,2,4,7-m-C10	CC(C)(C)CC(C)CCC(C)CCC
	2,2,4,8-m-C10	CC(C)(C)CC(C)CCCC(C)CC
	2,2,4,9-m-C10	CC(C)(C)CC(C)CCCCC(C)C
	2,2,5,5-m-C10	CC(C)(C)CCC(C)(C)CCCCC
	2,2,5,6-m-C10	CC(C)(C)CCC(C)C(C)CCCC
	2,2,5,7-m-C10	CC(C)(C)CCC(C)CC(C)CCC
	2,2,5,8-m-C10	CC(C)(C)CCC(C)CCC(C)CC
	2,2,5,9-m-C10	CC(C)(C)CCC(C)CCCC(C)C
	2,2,6,6-m-C10	CC(C)(C)CCCC(C)(C)CCCC
	2,2,6,7-m-C10	CC(C)(C)CCCC(C)C(C)CCC
	2,2,6,8-m-C10	CC(C)(C)CCCC(C)CC(C)CC
	2,2,6,9-m-C10	CC(C)(C)CCCC(C)CCC(C)C
	2,2,7,7-m-C10	CC(C)(C)CCCCC(C)(C)CCC
	2,2,7,8-m-C10	CC(C)(C)CCCCC(C)C(C)CC
	2,2,7,9-m-C10	CC(C)(C)CCCCC(C)CC(C)C
	2,2,8,8-m-C10	CC(C)(C)CCCCCC(C)(C)CC
	2,2,8,9-m-C10	CC(C)(C)CCCCCC(C)C(C)C
	2,2,9,9-m-C10	CC(C)(C)CCCCCCC(C)(C)C
	2,3,3,4-m-C10	CC(C)C(C)(C)C(C)CCCCCC
	2,3,3,5-m-C10	CC(C)C(C)(C)CC(C)CCCCC
	2,3,3,6-m-C10	CC(C)C(C)(C)CCC(C)CCCC
	2,3,3,7-m-C10	CC(C)C(C)(C)CCCC(C)CCC
	2,3,3,8-m-C10	CC(C)C(C)(C)CCCCC(C)CC
	2,3,3,9-m-C10	CC(C)C(C)(C)CCCCCC(C)C
	2,3,4,4-m-C10	CC(C)C(C)C(C)(C)CCCCCC
	2,3,4,5-m-C10	CC(C)C(C)C(C)C(C)CCCCC
	2,3,4,6-m-C10	CC(C)C(C)C(C)CC(C)CCCC
	2,3,4,7-m-C10	CC(C)C(C)C(C)CCC(C)CCC
	2,3,4,8-m-C10	CC(C)C(C)C(C)CCCC(C)CC
	2,3,4,9-m-C10	CC(C)C(C)C(C)CCCCC(C)C
	2,3,5,5-m-C10	CC(C)C(C)CC(C)(C)CCCCC
	2,3,5,6-m-C10	CC(C)C(C)CC(C)C(C)CCCC
	2,3,5,7-m-C10	CC(C)C(C)CC(C)CC(C)CCC
	2,3,5,8-m-C10	CC(C)C(C)CC(C)CCC(C)CC
	2,3,5,9-m-C10	CC(C)C(C)CC(C)CCCC(C)C
	2,3,6,6-m-C10	CC(C)C(C)CCC(C)(C)CCCC
	2,3,6,7-m-C10	CC(C)C(C)CCC(C)C(C)CCC
	2,3,6,8-m-C10	CC(C)C(C)CCC(C)CC(C)CC
	2,3,6,9-m-C10	CC(C)C(C)CCC(C)CCC(C)C
	2,3,7,7-m-C10	CC(C)C(C)CCCC(C)(C)CCC
	2,3,7,8-m-C10	CC(C)C(C)CCCC(C)C(C)CC
	2,3,7,9-m-C10	CC(C)C(C)CCCC(C)CC(C)C
	2,3,8,8-m-C10	CC(C)C(C)CCCCC(C)(C)CC
	2,3,8,9-m-C10	CC(C)C(C)CCCCC(C)C(C)C
	2,4,4,5-m-C10	CC(C)CC(C)(C)C(C)CCCCC
	2,4,4,6-m-C10	CC(C)CC(C)(C)CC(C)CCCC
	2,4,4,7-m-C10	CC(C)CC(C)(C)CCC(C)CCC
	2,4,4,8-m-C10	CC(C)CC(C)(C)CCCC(C)CC
	2,4,4,9-m-C10	CC(C)CC(C)(C)CCCCC(C)C
	2,4,5,5-m-C10	CC(C)CC(C)C(C)(C)CCCCC
	2,4,5,6-m-C10	CC(C)CC(C)C(C)C(C)CCCC
	2,4,5,7-m-C10	CC(C)CC(C)C(C)CC(C)CCC
	2,4,5,8-m-C10	CC(C)CC(C)C(C)CCC(C)CC
	2,4,5,9-m-C10	CC(C)CC(C)C(C)CCCC(C)C
	2,4,6,6-m-C10	CC(C)CC(C)CC(C)(C)CCCC
	2,4,6,7-m-C10	CC(C)CC(C)CC(C)C(C)CCC
	2,4,6,8-m-C10	CC(C)CC(C)CC(C)CC(C)CC
	2,4,6,9-m-C10	CC(C)CC(C)CC(C)CCC(C)C
	2,4,7,7-m-C10	CC(C)CC(C)CCC(C)(C)CCC
	2,4,7,8-m-C10	CC(C)CC(C)CCC(C)C(C)CC
	2,4,7,9-m-C10	CC(C)CC(C)CCC(C)CC(C)C
	2,4,8,8-m-C10	CC(C)CC(C)CCCC(C)(C)CC
	2,5,5,6-m-C10	CC(C)CCC(C)(C)C(C)CCCC
	2,5,5,7-m-C10	CC(C)CCC(C)(C)CC(C)CCC
	2,5,5,8-m-C10	CC(C)CCC(C)(C)CCC(C)CC
	2,5,5,9-m-C10	CC(C)CCC(C)(C)CCCC(C)C
	2,5,6,6-m-C10	CC(C)CCC(C)C(C)(C)CCCC
	2,5,6,7-m-C10	CC(C)CCC(C)C(C)C(C)CCC
	2,5,6,8-m-C10	CC(C)CCC(C)C(C)CC(C)CC
	2,5,6,9-m-C10	CC(C)CCC(C)C(C)CCC(C)C
	2,5,7,7-m-C10	CC(C)CCC(C)CC(C)(C)CCC
	2,5,7,8-m-C10	CC(C)CCC(C)CC(C)C(C)CC
	2,5,8,8-m-C10	CC(C)CCC(C)CCC(C)(C)CC
	2,6,6,7-m-C10	CC(C)CCCC(C)(C)C(C)CCC
	2,6,6,8-m-C10	CC(C)CCCC(C)(C)CC(C)CC
	2,6,7,7-m-C10	CC(C)CCCC(C)C(C)(C)CCC
	2,6,7,8-m-C10	CC(C)CCCC(C)C(C)C(C)CC
	2,6,8,8-m-C10	CC(C)CCCC(C)CC(C)(C)CC
	2,7,7,8-m-C10	CC(C)CCCCC(C)(C)C(C)CC
	2,7,8,8-m-C10	CC(C)CCCCC(C)C(C)(C)CC
	3,3,4,4-m-C10	CCC(C)(C)C(C)(C)CCCCCC
	3,3,4,5-m-C10	CCC(C)(C)C(C)C(C)CCCCC
	3,3,4,6-m-C10	CCC(C)(C)C(C)CC(C)CCCC
	3,3,4,7-m-C10	CCC(C)(C)C(C)CCC(C)CCC
	3,3,4,8-m-C10	CCC(C)(C)C(C)CCCC(C)CC
	3,3,5,5-m-C10	CCC(C)(C)CC(C)(C)CCCCC
	3,3,5,6-m-C10	CCC(C)(C)CC(C)C(C)CCCC
	3,3,5,7-m-C10	CCC(C)(C)CC(C)CC(C)CCC
	3,3,5,8-m-C10	CCC(C)(C)CC(C)CCC(C)CC
	3,3,6,6-m-C10	CCC(C)(C)CCC(C)(C)CCCC
	3,3,6,7-m-C10	CCC(C)(C)CCC(C)C(C)CCC
	3,3,6,8-m-C10	CCC(C)(C)CCC(C)CC(C)CC
	3,3,7,7-m-C10	CCC(C)(C)CCCC(C)(C)CCC
	3,3,7,8-m-C10	CCC(C)(C)CCCC(C)C(C)CC
	3,3,8,8-m-C10	CCC(C)(C)CCCCC(C)(C)CC
	3,4,4,5-m-C10	CCC(C)C(C)(C)C(C)CCCCC
	3,4,4,6-m-C10	CCC(C)C(C)(C)CC(C)CCCC
	3,4,4,7-m-C10	CCC(C)C(C)(C)CCC(C)CCC
	3,4,4,8-m-C10	CCC(C)C(C)(C)CCCC(C)CC
	3,4,5,5-m-C10	CCC(C)C(C)C(C)(C)CCCCC
	3,4,5,6-m-C10	CCC(C)C(C)C(C)C(C)CCCC
	3,4,5,7-m-C10	CCC(C)C(C)C(C)CC(C)CCC
	3,4,5,8-m-C10	CCC(C)C(C)C(C)CCC(C)CC
	3,4,6,6-m-C10	CCC(C)C(C)CC(C)(C)CCCC
	3,4,6,7-m-C10	CCC(C)C(C)CC(C)C(C)CCC
	3,4,6,8-m-C10	CCC(C)C(C)CC(C)CC(C)CC
	3,4,7,7-m-C10	CCC(C)C(C)CCC(C)(C)CCC
	3,4,7,8-m-C10	CCC(C)C(C)CCC(C)C(C)CC
	3,5,5,6-m-C10	CCC(C)CC(C)(C)C(C)CCCC
	3,5,5,7-m-C10	CCC(C)CC(C)(C)CC(C)CCC
	3,5,5,8-m-C10	CCC(C)CC(C)(C)CCC(C)CC
	3,5,6,6-m-C10	CCC(C)CC(C)C(C)(C)CCCC
	3,5,6,7-m-C10	CCC(C)CC(C)C(C)C(C)CCC
	3,5,6,8-m-C10	CCC(C)CC(C)C(C)CC(C)CC
	3,5,7,7-m-C10	CCC(C)CC(C)CC(C)(C)CCC
	3,6,6,7-m-C10	CCC(C)CCC(C)(C)C(C)CCC
	3,6,7,7-m-C10	CCC(C)CCC(C)C(C)(C)CCC
	4,4,5,5-m-C10	CCCC(C)(C)C(C)(C)CCCCC
	4,4,5,6-m-C10	CCCC(C)(C)C(C)C(C)CCCC
	4,4,5,7-m-C10	CCCC(C)(C)C(C)CC(C)CCC
	4,4,6,6-m-C10	CCCC(C)(C)CC(C)(C)CCCC
	4,4,6,7-m-C10	CCCC(C)(C)CC(C)C(C)CCC
	4,4,7,7-m-C10	CCCC(C)(C)CCC(C)(C)CCC
	4,5,5,6-m-C10	CCCC(C)C(C)(C)C(C)CCCC
	4,5,5,7-m-C10	CCCC(C)C(C)(C)CC(C)CCC
	4,5,6,6-m-C10	CCCC(C)C(C)C(C)(C)CCCC
	4,5,6,7-m-C10	CCCC(C)C(C)C(C)C(C)CCC
	5,5,6,6-m-C10	CCCCC(C)(C)C(C)(C)CCCC
	3-e-2,2-m-C10	CC(C)(C)C(CC)CCCCCCC
	3-e-2,3-m-C10	CC(C)C(CC)(C)CCCCCCC
	3-e-2,4-m-C10	CC(C)C(CC)C(C)CCCCCC
	3-e-2,5-m-C10	CC(C)C(CC)CC(C)CCCCC
	3-e-2,6-m-C10	CC(C)C(CC)CCC(C)CCCC
	3-e-2,7-m-C10	CC(C)C(CC)CCCC(C)CCC
	3-e-2,8-m-C10	CC(C)C(CC)CCCCC(C)CC
	3-e-2,9-m-C10	CC(C)C(CC)CCCCCC(C)C
	3-e-3,4-m-C10	CCC(CC)(C)C(C)CCCCCC
	3-e-3,5-m-C10	CCC(CC)(C)CC(C)CCCCC
	3-e-3,6-m-C10	CCC(CC)(C)CCC(C)CCCC
	3-e-3,7-m-C10	CCC(CC)(C)CCCC(C)CCC
	3-e-3,8-m-C10	CCC(CC)(C)CCCCC(C)CC
	3-e-4,4-m-C10	CCC(CC)C(C)(C)CCCCCC
	3-e-4,5-m-C10	CCC(CC)C(C)C(C)CCCCC
	3-e-4,6-m-C10	CCC(CC)C(C)CC(C)CCCC
	3-e-4,7-m-C10	CCC(CC)C(C)CCC(C)CCC
	3-e-4,8-m-C10	CCC(CC)C(C)CCCC(C)CC
	3-e-5,5-m-C10	CCC(CC)CC(C)(C)CCCCC
	3-e-5,6-m-C10	CCC(CC)CC(C)C(C)CCCC
	3-e-5,7-m-C10	CCC(CC)CC(C)CC(C)CCC
	3-e-5,8-m-C10	CCC(CC)CC(C)CCC(C)CC
	3-e-6,6-m-C10	CCC(CC)CCC(C)(C)CCCC
	3-e-6,7-m-C10	CCC(CC)CCC(C)C(C)CCC
	3-e-7,7-m-C10	CCC(CC)CCCC(C)(C)CCC
	4-e-2,2-m-C10	CC(C)(C)CC(CC)CCCCCC
	4-e-2,3-m-C10	CC(C)C(C)C(CC)CCCCCC
	4-e-2,4-m-C10	CC(C)CC(CC)(C)CCCCCC
	4-e-2,5-m-C10	CC(C)CC(CC)C(C)CCCCC
	4-e-2,6-m-C10	CC(C)CC(CC)CC(C)CCCC
	4-e-2,7-m-C10	CC(C)CC(CC)CCC(C)CCC
	4-e-2,8-m-C10	CC(C)CC(CC)CCCC(C)CC
	4-e-2,9-m-C10	CC(C)CC(CC)CCCCC(C)C
	4-e-3,3-m-C10	CCC(C)(C)C(CC)CCCCCC
	4-e-3,4-m-C10	CCC(C)C(CC)(C)CCCCCC
	4-e-3,5-m-C10	CCC(C)C(CC)C(C)CCCCC
	4-e-3,6-m-C10	CCC(C)C(CC)CC(C)CCCC
	4-e-3,7-m-C10	CCC(C)C(CC)CCC(C)CCC
	4-e-3,8-m-C10	CCC(C)C(CC)CCCC(C)CC
	4-e-4,5-m-C10	CCCC(CC)(C)C(C)CCCCC
	4-e-4,6-m-C10	CCCC(CC)(C)CC(C)CCCC
	4-e-4,7-m-C10	CCCC(CC)(C)CCC(C)CCC
	4-e-5,5-m-C10	CCCC(CC)C(C)(C)CCCCC
	4-e-5,6-m-C10	CCCC(CC)C(C)C(C)CCCC
	4-e-5,7-m-C10	CCCC(CC)C(C)CC(C)CCC
	4-e-6,6-m-C10	CCCC(CC)CC(C)(C)CCCC
	5-e-2,2-m-C10	CC(C)(C)CCC(CC)CCCCC
	5-e-2,3-m-C10	CC(C)C(C)CC(CC)CCCCC
	5-e-2,4-m-C10	CC(C)CC(C)C(CC)CCCCC
	5-e-2,5-m-C10	CC(C)CCC(CC)(C)CCCCC
	5-e-2,6-m-C10	CC(C)CCC(CC)C(C)CCCC
	5-e-2,7-m-C10	CC(C)CCC(CC)CC(C)CCC
	5-e-2,8-m-C10	CC(C)CCC(CC)CCC(C)CC
	5-e-2,9-m-C10	CC(C)CCC(CC)CCCC(C)C
	5-e-3,3-m-C10	CCC(C)(C)CC(CC)CCCCC
	5-e-3,4-m-C10	CCC(C)C(C)C(CC)CCCCC
	5-e-3,5-m-C10	CCC(C)CC(CC)(C)CCCCC
	5-e-3,6-m-C10	CCC(C)CC(CC)C(C)CCCC
	5-e-3,7-m-C10	CCC(C)CC(CC)CC(C)CCC
	5-e-3,8-m-C10	CCC(C)CC(CC)CCC(C)CC
	5-e-4,4-m-C10	CCCC(C)(C)C(CC)CCCCC
	5-e-4,5-m-C10	CCCC(C)C(CC)(C)CCCCC
	5-e-4,6-m-C10	CCCC(C)C(CC)C(C)CCCC
	5-e-4,7-m-C10	CCCC(C)C(CC)CC(C)CCC
	5-e-5,6-m-C10	CCCCC(CC)(C)C(C)CCCC
	6-e-2,2-m-C10	CC(C)(C)CCCC(CC)CCCC
	6-e-2,3-m-C10	CC(C)C(C)CCC(CC)CCCC
	6-e-2,4-m-C10	CC(C)CC(C)CC(CC)CCCC
	6-e-2,5-m-C10	CC(C)CCC(C)C(CC)CCCC
	6-e-2,6-m-C10	CC(C)CCCC(CC)(C)CCCC
	6-e-2,7-m-C10	CC(C)CCCC(CC)C(C)CCC
	6-e-2,8-m-C10	CC(C)CCCC(CC)CC(C)CC
	6-e-3,3-m-C10	CCC(C)(C)CCC(CC)CCCC
	6-e-3,4-m-C10	CCC(C)C(C)CC(CC)CCCC
	6-e-3,5-m-C10	CCC(C)CC(C)C(CC)CCCC
	6-e-3,6-m-C10	CCC(C)CCC(CC)(C)CCCC
	6-e-3,7-m-C10	CCC(C)CCC(CC)C(C)CCC
	6-e-4,4-m-C10	CCCC(C)(C)CC(CC)CCCC
	6-e-4,5-m-C10	CCCC(C)C(C)C(CC)CCCC
	6-e-4,6-m-C10	CCCC(C)CC(CC)(C)CCCC
	6-e-5,5-m-C10	CCCCC(C)(C)C(CC)CCCC
	7-e-2,2-m-C10	CC(C)(C)CCCCC(CC)CCC
	7-e-2,3-m-C10	CC(C)C(C)CCCC(CC)CCC
	7-e-2,4-m-C10	CC(C)CC(C)CCC(CC)CCC
	7-e-2,5-m-C10	CC(C)CCC(C)CC(CC)CCC
	7-e-2,6-m-C10	CC(C)CCCC(C)C(CC)CCC
	7-e-2,7-m-C10	CC(C)CCCCC(CC)(C)CCC
	7-e-2,8-m-C10	CC(C)CCCCC(CC)C(C)CC
	7-e-3,3-m-C10	CCC(C)(C)CCCC(CC)CCC
	7-e-3,4-m-C10	CCC(C)C(C)CCC(CC)CCC
	7-e-3,5-m-C10	CCC(C)CC(C)CC(CC)CCC
	7-e-3,6-m-C10	CCC(C)CCC(C)C(CC)CCC
	7-e-3,7-m-C10	CCC(C)CCCC(CC)(C)CCC
	7-e-4,4-m-C10	CCCC(C)(C)CCC(CC)CCC
	7-e-4,5-m-C10	CCCC(C)C(C)CC(CC)CCC
	8-e-2,2-m-C10	CC(C)(C)CCCCCC(CC)CC
	8-e-2,3-m-C10	CC(C)C(C)CCCCC(CC)CC
	8-e-2,4-m-C10	CC(C)CC(C)CCCC(CC)CC
	8-e-2,5-m-C10	CC(C)CCC(C)CCC(CC)CC
	8-e-2,6-m-C10	CC(C)CCCC(C)CC(CC)CC
	8-e-2,7-m-C10	CC(C)CCCCC(C)C(CC)CC
	8-e-2,8-m-C10	CC(C)CCCCCC(CC)(C)CC
	8-e-3,3-m-C10	CCC(C)(C)CCCCC(CC)CC
	8-e-3,4-m-C10	CCC(C)C(C)CCCC(CC)CC
	8-e-3,5-m-C10	CCC(C)CC(C)CCC(CC)CC
	3,3-e-C10	CCC(CC)(CC)CCCCCCC
	3,4-e-C10	CCC(CC)C(CC)CCCCCC
	3,5-e-C10	CCC(CC)CC(CC)CCCCC
	3,6-e-C10	CCC(CC)CCC(CC)CCCC
	3,7-e-C10	CCC(CC)CCCC(CC)CCC
	3,8-e-C10	CCC(CC)CCCCC(CC)CC
	4,4-e-C10	CCCC(CC)(CC)CCCCCC
	4,5-e-C10	CCCC(CC)C(CC)CCCCC
	4,6-e-C10	CCCC(CC)CC(CC)CCCC
	4,7-e-C10	CCCC(CC)CCC(CC)CCC
	5,5-e-C10	CCCCC(CC)(CC)CCCCC
	5,6-e-C10	CCCCC(CC)C(CC)CCCC
	2-m-4-p-C10	CC(C)CC(CCC)CCCCCC
	3-m-4-p-C10	CCC(C)C(CCC)CCCCCC
	4-m-4-p-C10	CCCC(C)(CCC)CCCCCC
	5-m-4-p-C10	CCCC(CCC)C(C)CCCCC
	6-m-4-p-C10	CCCC(CCC)CC(C)CCCC
	7-m-4-p-C10	CCCC(CCC)CCC(C)CCC
	2-m-5-p-C10	CC(C)CCC(CCC)CCCCC
	3-m-5-p-C10	CCC(C)CC(CCC)CCCCC
	4-m-5-p-C10	CCCC(C)C(CCC)CCCCC
	5-m-5-p-C10	CCCCC(C)(CCC)CCCCC
	6-m-5-p-C10	CCCCC(CCC)C(C)CCCC
	2-m-6-p-C10	CC(C)CCCC(CCC)CCCC
	3-m-6-p-C10	CCC(C)CCC(CCC)CCCC
	4-m-6-p-C10	CCCC(C)CC(CCC)CCCC
	2-m-7-p-C10	CC(C)CCCCC(CCC)CCC
	3-m-7-p-C10	CCC(C)CCCC(CCC)CCC
	2-m-3-ip-C10	CC(C)C(C(C)C)CCCCCCC
	2-m-4-ip-C10	CC(C)CC(C(C)C)CCCCCC
	3-m-4-ip-C10	CCC(C)C(C(C)C)CCCCCC
	4-m-4-ip-C10	CCCC(C)(C(C)C)CCCCCC
	5-m-4-ip-C10	CCCC(C(C)C)C(C)CCCCC
	6-m-4-ip-C10	CCCC(C(C)C)CC(C)CCCC
	7-m-4-ip-C10	CCCC(C(C)C)CCC(C)CCC
	2-m-5-ip-C10	CC(C)CCC(C(C)C)CCCCC
	3-m-5-ip-C10	CCC(C)CC(C(C)C)CCCCC
	4-m-5-ip-C10	CCCC(C)C(C(C)C)CCCCC
	5-m-5-ip-C10	CCCCC(C)(C(C)C)CCCCC
	6-m-5-ip-C10	CCCCC(C(C)C)C(C)CCCC
	2-m-6-ip-C10	CC(C)CCCC(C(C)C)CCCC
	3-m-6-ip-C10	CCC(C)CCC(C(C)C)CCCC
	4-m-6-ip-C10	CCCC(C)CC(C(C)C)CCCC
	2-m-7-ip-C10	CC(C)CCCCC(C(C)C)CCC
	3-m-7-ip-C10	CCC(C)CCCC(C(C)C)CCC
	5-b-C10	CCCCC(CCCC)CCCCC
	5-sb-C10	CCCCC(C(C)CC)CCCCC
	5-ib-C10	CCCCC(CC(C)C)CCCCC
	4-tb-C10	CCCC(C(C)(C)C)CCCCCC
	5-tb-C10	CCCCC(C(C)(C)C)CCCCC
	2,2,3,3,4-m-C9	CC(C)(C)C(C)(C)C(C)CCCCC
	2,2,3,3,5-m-C9	CC(C)(C)C(C)(C)CC(C)CCCC
	2,2,3,3,6-m-C9	CC(C)(C)C(C)(C)CCC(C)CCC
	2,2,3,3,7-m-C9	CC(C)(C)C(C)(C)CCCC(C)CC
	2,2,3,3,8-m-C9	CC(C)(C)C(C)(C)CCCCC(C)C
	2,2,3,4,4-m-C9	CC(C)(C)C(C)C(C)(C)CCCCC
	2,2,3,4,5-m-C9	CC(C)(C)C(C)C(C)C(C)CCCC
	2,2,3,4,6-m-C9	CC(C)(C)C(C)C(C)CC(C)CCC
	2,2,3,4,7-m-C9	CC(C)(C)C(C)C(C)CCC(C)CC
	2,2,3,4,8-m-C9	CC(C)(C)C(C)C(C)CCCC(C)C
	2,2,3,5,5-m-C9	CC(C)(C)C(C)CC(C)(C)CCCC
	2,2,3,5,6-m-C9	CC(C)(C)C(C)CC(C)C(C)CCC
	2,2,3,5,7-m-C9	CC(C)(C)C(C)CC(C)CC(C)CC
	2,2,3,5,8-m-C9	CC(C)(C)C(C)CC(C)CCC(C)C
	2,2,3,6,6-m-C9	CC(C)(C)C(C)CCC(C)(C)CCC
	2,2,3,6,7-m-C9	CC(C)(C)C(C)CCC(C)C(C)CC
	2,2,3,6,8-m-C9	CC(C)(C)C(C)CCC(C)CC(C)C
	2,2,3,7,7-m-C9	CC(C)(C)C(C)CCCC(C)(C)CC
	2,2,3,7,8-m-C9	CC(C)(C)C(C)CCCC(C)C(C)C
	2,2,3,8,8-m-C9	CC(C)(C)C(C)CCCCC(C)(C)C
	2,2,4,4,5-m-C9	CC(C)(C)CC(C)(C)C(C)CCCC
	2,2,4,4,6-m-C9	CC(C)(C)CC(C)(C)CC(C)CCC
	2,2,4,4,7-m-C9	CC(C)(C)CC(C)(C)CCC(C)CC
	2,2,4,4,8-m-C9	CC(C)(C)CC(C)(C)CCCC(C)C
	2,2,4,5,5-m-C9	CC(C)(C)CC(C)C(C)(C)CCCC
	2,2,4,5,6-m-C9	CC(C)(C)CC(C)C(C)C(C)CCC
	2,2,4,5,7-m-C9	CC(C)(C)CC(C)C(C)CC(C)CC
	2,2,4,5,8-m-C9	CC(C)(C)CC(C)C(C)CCC(C)C
	2,2,4,6,6-m-C9	CC(C)(C)CC(C)CC(C)(C)CCC
	2,2,4,6,7-m-C9	CC(C)(C)CC(C)CC(C)C(C)CC
	2,2,4,6,8-m-C9	CC(C)(C)CC(C)CC(C)CC(C)C
	2,2,4,7,7-m-C9	CC(C)(C)CC(C)CCC(C)(C)CC
	2,2,4,7,8-m-C9	CC(C)(C)CC(C)CCC(C)C(C)C
	2,2,4,8,8-m-C9	CC(C)(C)CC(C)CCCC(C)(C)C
	2,2,5,5,6-m-C9	CC(C)(C)CCC(C)(C)C(C)CCC
	2,2,5,5,7-m-C9	CC(C)(C)CCC(C)(C)CC(C)CC
	2,2,5,5,8-m-C9	CC(C)(C)CCC(C)(C)CCC(C)C
	2,2,5,6,6-m-C9	CC(C)(C)CCC(C)C(C)(C)CCC
	2,2,5,6,7-m-C9	CC(C)(C)CCC(C)C(C)C(C)CC
	2,2,5,6,8-m-C9	CC(C)(C)CCC(C)C(C)CC(C)C
	2,2,5,7,7-m-C9	CC(C)(C)CCC(C)CC(C)(C)CC
	2,2,5,7,8-m-C9	CC(C)(C)CCC(C)CC(C)C(C)C
	2,2,5,8,8-m-C9	CC(C)(C)CCC(C)CCC(C)(C)C
	2,2,6,6,7-m-C9	CC(C)(C)CCCC(C)(C)C(C)CC
	2,2,6,6,8-m-C9	CC(C)(C)CCCC(C)(C)CC(C)C
	2,2,6,7,7-m-C9	CC(C)(C)CCCC(C)C(C)(C)CC
	2,2,6,7,8-m-C9	CC(C)(C)CCCC(C)C(C)C(C)C
	2,2,7,7,8-m-C9	CC(C)(C)CCCCC(C)(C)C(C)C
	2,3,3,4,4-m-C9	CC(C)C(C)(C)C(C)(C)CCCCC
	2,3,3,4,5-m-C9	CC(C)C(C)(C)C(C)C(C)CCCC
	2,3,3,4,6-m-C9	CC(C)C(C)(C)C(C)CC(C)CCC
	2,3,3,4,7-m-C9	CC(C)C(C)(C)C(C)CCC(C)CC
	2,3,3,4,8-m-C9	CC(C)C(C)(C)C(C)CCCC(C)C
	2,3,3,5,5-m-C9	CC(C)C(C)(C)CC(C)(C)CCCC
	2,3,3,5,6-m-C9	CC(C)C(C)(C)CC(C)C(C)CCC
	2,3,3,5,7-m-C9	CC(C)C(C)(C)CC(C)CC(C)CC
	2,3,3,5,8-m-C9	CC(C)C(C)(C)CC(C)CCC(C)C
	2,3,3,6,6-m-C9	CC(C)C(C)(C)CCC(C)(C)CCC
	2,3,3,6,7-m-C9	CC(C)C(C)(C)CCC(C)C(C)CC
	2,3,3,6,8-m-C9	CC(C)C(C)(C)CCC(C)CC(C)C
	2,3,3,7,7-m-C9	CC(C)C(C)(C)CCCC(C)(C)CC
	2,3,3,7,8-m-C9	CC(C)C(C)(C)CCCC(C)C(C)C
	2,3,4,4,5-m-C9	CC(C)C(C)C(C)(C)C(C)CCCC
	2,3,4,4,6-m-C9	CC(C)C(C)C(C)(C)CC(C)CCC
	2,3,4,4,7-m-C9	CC(C)C(C)C(C)(C)CCC(C)CC
	2,3,4,4,8-m-C9	CC(C)C(C)C(C)(C)CCCC(C)C
	2,3,4,5,5-m-C9	CC(C)C(C)C(C)C(C)(C)CCCC
	2,3,4,5,6-m-C9	CC(C)C(C)C(C)C(C)C(C)CCC
	2,3,4,5,7-m-C9	CC(C)C(C)C(C)C(C)CC(C)CC
	2,3,4,5,8-m-C9	CC(C)C(C)C(C)C(C)CCC(C)C
	2,3,4,6,6-m-C9	CC(C)C(C)C(C)CC(C)(C)CCC
	2,3,4,6,7-m-C9	CC(C)C(C)C(C)CC(C)C(C)CC
	2,3,4,6,8-m-C9	CC(C)C(C)C(C)CC(C)CC(C)C
	2,3,4,7,7-m-C9	CC(C)C(C)C(C)CCC(C)(C)CC
	2,3,4,7,8-m-C9	CC(C)C(C)C(C)CCC(C)C(C)C
	2,3,5,5,6-m-C9	CC(C)C(C)CC(C)(C)C(C)CCC
	2,3,5,5,7-m-C9	CC(C)C(C)CC(C)(C)CC(C)CC
	2,3,5,5,8-m-C9	CC(C)C(C)CC(C)(C)CCC(C)C
	2,3,5,6,6-m-C9	CC(C)C(C)CC(C)C(C)(C)CCC
	2,3,5,6,7-m-C9	CC(C)C(C)CC(C)C(C)C(C)CC
	2,3,5,6,8-m-C9	CC(C)C(C)CC(C)C(C)CC(C)C
	2,3,5,7,7-m-C9	CC(C)C(C)CC(C)CC(C)(C)CC
	2,3,5,7,8-m-C9	CC(C)C(C)CC(C)CC(C)C(C)C
	2,3,6,6,7-m-C9	CC(C)C(C)CCC(C)(C)C(C)CC
	2,3,6,6,8-m-C9	CC(C)C(C)CCC(C)(C)CC(C)C
	2,3,6,7,7-m-C9	CC(C)C(C)CCC(C)C(C)(C)CC
	2,4,4,5,5-m-C9	CC(C)CC(C)(C)C(C)(C)CCCC
	2,4,4,5,6-m-C9	CC(C)CC(C)(C)C(C)C(C)CCC
	2,4,4,5,7-m-C9	CC(C)CC(C)(C)C(C)CC(C)CC
	2,4,4,5,8-m-C9	CC(C)CC(C)(C)C(C)CCC(C)C
	2,4,4,6,6-m-C9	CC(C)CC(C)(C)CC(C)(C)CCC
	2,4,4,6,7-m-C9	CC(C)CC(C)(C)CC(C)C(C)CC
	2,4,4,6,8-m-C9	CC(C)CC(C)(C)CC(C)CC(C)C
	2,4,4,7,7-m-C9	CC(C)CC(C)(C)CCC(C)(C)CC
	2,4,5,5,6-m-C9	CC(C)CC(C)C(C)(C)C(C)CCC
	2,4,5,5,7-m-C9	CC(C)CC(C)C(C)(C)CC(C)CC
	2,4,5,5,8-m-C9	CC(C)CC(C)C(C)(C)CCC(C)C
	2,4,5,6,6-m-C9	CC(C)CC(C)C(C)C(C)(C)CCC
	2,4,5,6,7-m-C9	CC(C)CC(C)C(C)C(C)C(C)CC
	2,4,5,6,8-m-C9	CC(C)CC(C)C(C)C(C)CC(C)C
	2,4,5,7,7-m-C9	CC(C)CC(C)C(C)CC(C)(C)CC
	2,4,6,6,7-m-C9	CC(C)CC(C)CC(C)(C)C(C)CC
	2,4,6,7,7-m-C9	CC(C)CC(C)CC(C)C(C)(C)CC
	2,5,5,6,6-m-C9	CC(C)CCC(C)(C)C(C)(C)CCC
	2,5,5,6,7-m-C9	CC(C)CCC(C)(C)C(C)C(C)CC
	2,5,5,7,7-m-C9	CC(C)CCC(C)(C)CC(C)(C)CC
	2,5,6,6,7-m-C9	CC(C)CCC(C)C(C)(C)C(C)CC
	2,5,6,7,7-m-C9	CC(C)CCC(C)C(C)C(C)(C)CC
	2,6,6,7,7-m-C9	CC(C)CCCC(C)(C)C(C)(C)CC
	3,3,4,4,5-m-C9	CCC(C)(C)C(C)(C)C(C)CCCC
	3,3,4,4,6-m-C9	CCC(C)(C)C(C)(C)CC(C)CCC
	3,3,4,4,7-m-C9	CCC(C)(C)C(C)(C)CCC(C)CC
	3,3,4,5,5-m-C9	CCC(C)(C)C(C)C(C)(C)CCCC
	3,3,4,5,6-m-C9	CCC(C)(C)C(C)C(C)C(C)CCC
	3,3,4,5,7-m-C9	CCC(C)(C)C(C)C(C)CC(C)CC
	3,3,4,6,6-m-C9	CCC(C)(C)C(C)CC(C)(C)CCC
	3,3,4,6,7-m-C9	CCC(C)(C)C(C)CC(C)C(C)CC
	3,3,4,7,7-m-C9	CCC(C)(C)C(C)CCC(C)(C)CC
	3,3,5,5,6-m-C9	CCC(C)(C)CC(C)(C)C(C)CCC
	3,3,5,5,7-m-C9	CCC(C)(C)CC(C)(C)CC(C)CC
	3,3,5,6,6-m-C9	CCC(C)(C)CC(C)C(C)(C)CCC
	3,3,5,6,7-m-C9	CCC(C)(C)CC(C)C(C)C(C)CC
	3,3,5,7,7-m-C9	CCC(C)(C)CC(C)CC(C)(C)CC
	3,3,6,6,7-m-C9	CCC(C)(C)CCC(C)(C)C(C)CC
	3,4,4,5,5-m-C9	CCC(C)C(C)(C)C(C)(C)CCCC
	3,4,4,5,6-m-C9	CCC(C)C(C)(C)C(C)C(C)CCC
	3,4,4,5,7-m-C9	CCC(C)C(C)(C)C(C)CC(C)CC
	3,4,4,6,6-m-C9	CCC(C)C(C)(C)CC(C)(C)CCC
	3,4,4,6,7-m-C9	CCC(C)C(C)(C)CC(C)C(C)CC
	3,4,5,5,6-m-C9	CCC(C)C(C)C(C)(C)C(C)CCC
	3,4,5,5,7-m-C9	CCC(C)C(C)C(C)(C)CC(C)CC
	3,4,5,6,6-m-C9	CCC(C)C(C)C(C)C(C)(C)CCC
	3,4,5,6,7-m-C9	CCC(C)C(C)C(C)C(C)C(C)CC
	3,5,5,6,6-m-C9	CCC(C)CC(C)(C)C(C)(C)CCC
	4,4,5,5,6-m-C9	CCCC(C)(C)C(C)(C)C(C)CCC
	4,4,5,6,6-m-C9	CCCC(C)(C)C(C)C(C)(C)CCC
	3-e-2,2,3-m-C9	CC(C)(C)C(CC)(C)CCCCCC
	3-e-2,2,4-m-C9	CC(C)(C)C(CC)C(C)CCCCC
	3-e-2,2,5-m-C9	CC(C)(C)C(CC)CC(C)CCCC
	3-e-2,2,6-m-C9	CC(C)(C)C(CC)CCC(C)CCC
	3-e-2,2,7-m-C9	CC(C)(C)C(CC)CCCC(C)CC
	3-e-2,2,8-m-C9	CC(C)(C)C(CC)CCCCC(C)C
	3-e-2,3,4-m-C9	CC(C)C(CC)(C)C(C)CCCCC
	3-e-2,3,5-m-C9	CC(C)C(CC)(C)CC(C)CCCC
	3-e-2,3,6-m-C9	CC(C)C(CC)(C)CCC(C)CCC
	3-e-2,3,7-m-C9	CC(C)C(CC)(C)CCCC(C)CC
	3-e-2,3,8-m-C9	CC(C)C(CC)(C)CCCCC(C)C
	3-e-2,4,4-m-C9	CC(C)C(CC)C(C)(C)CCCCC
	3-e-2,4,5-m-C9	CC(C)C(CC)C(C)C(C)CCCC
	3-e-2,4,6-m-C9	CC(C)C(CC)C(C)CC(C)CCC
	3-e-2,4,7-m-C9	CC(C)C(CC)C(C)CCC(C)CC
	3-e-2,4,8-m-C9	CC(C)C(CC)C(C)CCCC(C)C
	3-e-2,5,5-m-C9	CC(C)C(CC)CC(C)(C)CCCC
	3-e-2,5,6-m-C9	CC(C)C(CC)CC(C)C(C)CCC
	3-e-2,5,7-m-C9	CC(C)C(CC)CC(C)CC(C)CC
	3-e-2,5,8-m-C9	CC(C)C(CC)CC(C)CCC(C)C
	3-e-2,6,6-m-C9	CC(C)C(CC)CCC(C)(C)CCC
	3-e-2,6,7-m-C9	CC(C)C(CC)CCC(C)C(C)CC
	3-e-2,6,8-m-C9	CC(C)C(CC)CCC(C)CC(C)C
	3-e-2,7,7-m-C9	CC(C)C(CC)CCCC(C)(C)CC
	3-e-2,7,8-m-C9	CC(C)C(CC)CCCC(C)C(C)C
	3-e-3,4,4-m-C9	CCC(CC)(C)C(C)(C)CCCCC
	3-e-3,4,5-m-C9	CCC(CC)(C)C(C)C(C)CCCC
	3-e-3,4,6-m-C9	CCC(CC)(C)C(C)CC(C)CCC
	3-e-3,4,7-m-C9	CCC(CC)(C)C(C)CCC(C)CC
	3-e-3,5,5-m-C9	CCC(CC)(C)CC(C)(C)CCCC
	3-e-3,5,6-m-C9	CCC(CC)(C)CC(C)C(C)CCC
	3-e-3,5,7-m-C9	CCC(CC)(C)CC(C)CC(C)CC
	3-e-3,6,6-m-C9	CCC(CC)(C)CCC(C)(C)CCC
	3-e-3,6,7-m-C9	CCC(CC)(C)CCC(C)C(C)CC
	3-e-3,7,7-m-C9	CCC(CC)(C)CCCC(C)(C)CC
	3-e-4,4,5-m-C9	CCC(CC)C(C)(C)C(C)CCCC
	3-e-4,4,6-m-C9	CCC(CC)C(C)(C)CC(C)CCC
	3-e-4,4,7-m-C9	CCC(CC)C(C)(C)CCC(C)CC
	3-e-4,5,5-m-C9	CCC(CC)C(C)C(C)(C)CCCC
	3-e-4,5,6-m-C9	CCC(CC)C(C)C(C)C(C)CCC
	3-e-4,5,7-m-C9	CCC(CC)C(C)C(C)CC(C)CC
	3-e-4,6,6-m-C9	CCC(CC)C(C)CC(C)(C)CCC
	3-e-4,6,7-m-C9	CCC(CC)C(C)CC(C)C(C)CC
	3-e-5,5,6-m-C9	CCC(CC)CC(C)(C)C(C)CCC
	3-e-5,5,7-m-C9	CCC(CC)CC(C)(C)CC(C)CC
	3-e-5,6,6-m-C9	CCC(CC)CC(C)C(C)(C)CCC
	4-e-2,2,3-m-C9	CC(C)(C)C(C)C(CC)CCCCC
	4-e-2,2,4-m-C9	CC(C)(C)CC(CC)(C)CCCCC
	4-e-2,2,5-m-C9	CC(C)(C)CC(CC)C(C)CCCC
	4-e-2,2,6-m-C9	CC(C)(C)CC(CC)CC(C)CCC
	4-e-2,2,7-m-C9	CC(C)(C)CC(CC)CCC(C)CC
	4-e-2,2,8-m-C9	CC(C)(C)CC(CC)CCCC(C)C
	4-e-2,3,3-m-C9	CC(C)C(C)(C)C(CC)CCCCC
	4-e-2,3,4-m-C9	CC(C)C(C)C(CC)(C)CCCCC
	4-e-2,3,5-m-C9	CC(C)C(C)C(CC)C(C)CCCC
	4-e-2,3,6-m-C9	CC(C)C(C)C(CC)CC(C)CCC
	4-e-2,3,7-m-C9	CC(C)C(C)C(CC)CCC(C)CC
	4-e-2,3,8-m-C9	CC(C)C(C)C(CC)CCCC(C)C
	4-e-2,4,5-m-C9	CC(C)CC(CC)(C)C(C)CCCC
	4-e-2,4,6-m-C9	CC(C)CC(CC)(C)CC(C)CCC
	4-e-2,4,7-m-C9	CC(C)CC(CC)(C)CCC(C)CC
	4-e-2,4,8-m-C9	CC(C)CC(CC)(C)CCCC(C)C
	4-e-2,5,5-m-C9	CC(C)CC(CC)C(C)(C)CCCC
	4-e-2,5,6-m-C9	CC(C)CC(CC)C(C)C(C)CCC
	4-e-2,5,7-m-C9	CC(C)CC(CC)C(C)CC(C)CC
	4-e-2,5,8-m-C9	CC(C)CC(CC)C(C)CCC(C)C
	4-e-2,6,6-m-C9	CC(C)CC(CC)CC(C)(C)CCC
	4-e-2,6,7-m-C9	CC(C)CC(CC)CC(C)C(C)CC
	4-e-2,6,8-m-C9	CC(C)CC(CC)CC(C)CC(C)C
	4-e-2,7,7-m-C9	CC(C)CC(CC)CCC(C)(C)CC
	4-e-3,3,4-m-C9	CCC(C)(C)C(CC)(C)CCCCC
	4-e-3,3,5-m-C9	CCC(C)(C)C(CC)C(C)CCCC
	4-e-3,3,6-m-C9	CCC(C)(C)C(CC)CC(C)CCC
	4-e-3,3,7-m-C9	CCC(C)(C)C(CC)CCC(C)CC
	4-e-3,4,5-m-C9	CCC(C)C(CC)(C)C(C)CCCC
	4-e-3,4,6-m-C9	CCC(C)C(CC)(C)CC(C)CCC
	4-e-3,4,7-m-C9	CCC(C)C(CC)(C)CCC(C)CC
	4-e-3,5,5-m-C9	CCC(C)C(CC)C(C)(C)CCCC
	4-e-3,5,6-m-C9	CCC(C)C(CC)C(C)C(C)CCC
	4-e-3,5,7-m-C9	CCC(C)C(CC)C(C)CC(C)CC
	4-e-3,6,6-m-C9	CCC(C)C(CC)CC(C)(C)CCC
	4-e-3,6,7-m-C9	CCC(C)C(CC)CC(C)C(C)CC
	4-e-4,5,5-m-C9	CCCC(CC)(C)C(C)(C)CCCC
	4-e-4,5,6-m-C9	CCCC(CC)(C)C(C)C(C)CCC
	4-e-4,6,6-m-C9	CCCC(CC)(C)CC(C)(C)CCC
	4-e-5,5,6-m-C9	CCCC(CC)C(C)(C)C(C)CCC
	5-e-2,2,3-m-C9	CC(C)(C)C(C)CC(CC)CCCC
	5-e-2,2,4-m-C9	CC(C)(C)CC(C)C(CC)CCCC
	5-e-2,2,5-m-C9	CC(C)(C)CCC(CC)(C)CCCC
	5-e-2,2,6-m-C9	CC(C)(C)CCC(CC)C(C)CCC
	5-e-2,2,7-m-C9	CC(C)(C)CCC(CC)CC(C)CC
	5-e-2,2,8-m-C9	CC(C)(C)CCC(CC)CCC(C)C
	5-e-2,3,3-m-C9	CC(C)C(C)(C)CC(CC)CCCC
	5-e-2,3,4-m-C9	CC(C)C(C)C(C)C(CC)CCCC
	5-e-2,3,5-m-C9	CC(C)C(C)CC(CC)(C)CCCC
	5-e-2,3,6-m-C9	CC(C)C(C)CC(CC)C(C)CCC
	5-e-2,3,7-m-C9	CC(C)C(C)CC(CC)CC(C)CC
	5-e-2,3,8-m-C9	CC(C)C(C)CC(CC)CCC(C)C
	5-e-2,4,4-m-C9	CC(C)CC(C)(C)C(CC)CCCC
	5-e-2,4,5-m-C9	CC(C)CC(C)C(CC)(C)CCCC
	5-e-2,4,6-m-C9	CC(C)CC(C)C(CC)C(C)CCC
	5-e-2,4,7-m-C9	CC(C)CC(C)C(CC)CC(C)CC
	5-e-2,4,8-m-C9	CC(C)CC(C)C(CC)CCC(C)C
	5-e-2,5,6-m-C9	CC(C)CCC(CC)(C)C(C)CCC
	5-e-2,5,7-m-C9	CC(C)CCC(CC)(C)CC(C)CC
	5-e-2,5,8-m-C9	CC(C)CCC(CC)(C)CCC(C)C
	5-e-2,6,6-m-C9	CC(C)CCC(CC)C(C)(C)CCC
	5-e-2,6,7-m-C9	CC(C)CCC(CC)C(C)C(C)CC
	5-e-2,7,7-m-C9	CC(C)CCC(CC)CC(C)(C)CC
	5-e-3,3,4-m-C9	CCC(C)(C)C(C)C(CC)CCCC
	5-e-3,3,5-m-C9	CCC(C)(C)CC(CC)(C)CCCC
	5-e-3,3,6-m-C9	CCC(C)(C)CC(CC)C(C)CCC
	5-e-3,3,7-m-C9	CCC(C)(C)CC(CC)CC(C)CC
	5-e-3,4,4-m-C9	CCC(C)C(C)(C)C(CC)CCCC
	5-e-3,4,5-m-C9	CCC(C)C(C)C(CC)(C)CCCC
	5-e-3,4,6-m-C9	CCC(C)C(C)C(CC)C(C)CCC
	5-e-3,4,7-m-C9	CCC(C)C(C)C(CC)CC(C)CC
	5-e-3,5,6-m-C9	CCC(C)CC(CC)(C)C(C)CCC
	5-e-3,5,7-m-C9	CCC(C)CC(CC)(C)CC(C)CC
	5-e-3,6,6-m-C9	CCC(C)CC(CC)C(C)(C)CCC
	5-e-4,4,5-m-C9	CCCC(C)(C)C(CC)(C)CCCC
	5-e-4,4,6-m-C9	CCCC(C)(C)C(CC)C(C)CCC
	5-e-4,5,6-m-C9	CCCC(C)C(CC)(C)C(C)CCC
	6-e-2,2,3-m-C9	CC(C)(C)C(C)CCC(CC)CCC
	6-e-2,2,4-m-C9	CC(C)(C)CC(C)CC(CC)CCC
	6-e-2,2,5-m-C9	CC(C)(C)CCC(C)C(CC)CCC
	6-e-2,2,6-m-C9	CC(C)(C)CCCC(CC)(C)CCC
	6-e-2,2,7-m-C9	CC(C)(C)CCCC(CC)C(C)CC
	6-e-2,2,8-m-C9	CC(C)(C)CCCC(CC)CC(C)C
	6-e-2,3,3-m-C9	CC(C)C(C)(C)CCC(CC)CCC
	6-e-2,3,4-m-C9	CC(C)C(C)C(C)CC(CC)CCC
	6-e-2,3,5-m-C9	CC(C)C(C)CC(C)C(CC)CCC
	6-e-2,3,6-m-C9	CC(C)C(C)CCC(CC)(C)CCC
	6-e-2,3,7-m-C9	CC(C)C(C)CCC(CC)C(C)CC
	6-e-2,3,8-m-C9	CC(C)C(C)CCC(CC)CC(C)C
	6-e-2,4,4-m-C9	CC(C)CC(C)(C)CC(CC)CCC
	6-e-2,4,5-m-C9	CC(C)CC(C)C(C)C(CC)CCC
	6-e-2,4,6-m-C9	CC(C)CC(C)CC(CC)(C)CCC
	6-e-2,4,7-m-C9	CC(C)CC(C)CC(CC)C(C)CC
	6-e-2,5,5-m-C9	CC(C)CCC(C)(C)C(CC)CCC
	6-e-2,5,6-m-C9	CC(C)CCC(C)C(CC)(C)CCC
	6-e-2,5,7-m-C9	CC(C)CCC(C)C(CC)C(C)CC
	6-e-2,6,7-m-C9	CC(C)CCCC(CC)(C)C(C)CC
	6-e-2,7,7-m-C9	CC(C)CCCC(CC)C(C)(C)CC
	6-e-3,3,4-m-C9	CCC(C)(C)C(C)CC(CC)CCC
	6-e-3,3,5-m-C9	CCC(C)(C)CC(C)C(CC)CCC
	6-e-3,3,6-m-C9	CCC(C)(C)CCC(CC)(C)CCC
	6-e-3,3,7-m-C9	CCC(C)(C)CCC(CC)C(C)CC
	6-e-3,4,4-m-C9	CCC(C)C(C)(C)CC(CC)CCC
	6-e-3,4,5-m-C9	CCC(C)C(C)C(C)C(CC)CCC
	6-e-3,4,6-m-C9	CCC(C)C(C)CC(CC)(C)CCC
	6-e-3,5,5-m-C9	CCC(C)CC(C)(C)C(CC)CCC
	6-e-3,5,6-m-C9	CCC(C)CC(C)C(CC)(C)CCC
	6-e-4,4,5-m-C9	CCCC(C)(C)C(C)C(CC)CCC
	7-e-2,2,3-m-C9	CC(C)(C)C(C)CCCC(CC)CC
	7-e-2,2,4-m-C9	CC(C)(C)CC(C)CCC(CC)CC
	7-e-2,2,5-m-C9	CC(C)(C)CCC(C)CC(CC)CC
	7-e-2,2,6-m-C9	CC(C)(C)CCCC(C)C(CC)CC
	7-e-2,2,7-m-C9	CC(C)(C)CCCCC(CC)(C)CC
	7-e-2,2,8-m-C9	CC(C)(C)CCCCC(CC)C(C)C
	7-e-2,3,3-m-C9	CC(C)C(C)(C)CCCC(CC)CC
	7-e-2,3,4-m-C9	CC(C)C(C)C(C)CCC(CC)CC
	7-e-2,3,5-m-C9	CC(C)C(C)CC(C)CC(CC)CC
	7-e-2,3,6-m-C9	CC(C)C(C)CCC(C)C(CC)CC
	7-e-2,3,7-m-C9	CC(C)C(C)CCCC(CC)(C)CC
	7-e-2,4,4-m-C9	CC(C)CC(C)(C)CCC(CC)CC
	7-e-2,4,5-m-C9	CC(C)CC(C)C(C)CC(CC)CC
	7-e-2,4,6-m-C9	CC(C)CC(C)CC(C)C(CC)CC
	7-e-2,4,7-m-C9	CC(C)CC(C)CCC(CC)(C)CC
	7-e-2,5,5-m-C9	CC(C)CCC(C)(C)CC(CC)CC
	7-e-2,5,6-m-C9	CC(C)CCC(C)C(C)C(CC)CC
	7-e-2,5,7-m-C9	CC(C)CCC(C)CC(CC)(C)CC
	7-e-2,6,6-m-C9	CC(C)CCCC(C)(C)C(CC)CC
	7-e-2,6,7-m-C9	CC(C)CCCC(C)C(CC)(C)CC
	7-e-3,3,4-m-C9	CCC(C)(C)C(C)CCC(CC)CC
	7-e-3,3,5-m-C9	CCC(C)(C)CC(C)CC(CC)CC
	7-e-3,3,6-m-C9	CCC(C)(C)CCC(C)C(CC)CC
	7-e-3,4,4-m-C9	CCC(C)C(C)(C)CCC(CC)CC
	7-e-3,4,5-m-C9	CCC(C)C(C)C(C)CC(CC)CC
	3,3-e-2-m-C9	CC(C)C(CC)(CC)CCCCCC
	3,3-e-4-m-C9	CCC(CC)(CC)C(C)CCCCC
	3,3-e-5-m-C9	CCC(CC)(CC)CC(C)CCCC
	3,3-e-6-m-C9	CCC(CC)(CC)CCC(C)CCC
	3,3-e-7-m-C9	CCC(CC)(CC)CCCC(C)CC
	3,4-e-2-m-C9	CC(C)C(CC)C(CC)CCCCC
	3,4-e-3-m-C9	CCC(CC)(C)C(CC)CCCCC
	3,4-e-4-m-C9	CCC(CC)C(CC)(C)CCCCC
	3,4-e-5-m-C9	CCC(CC)C(CC)C(C)CCCC
	3,4-e-6-m-C9	CCC(CC)C(CC)CC(C)CCC
	3,4-e-7-m-C9	CCC(CC)C(CC)CCC(C)CC
	3,5-e-2-m-C9	CC(C)C(CC)CC(CC)CCCC
	3,5-e-3-m-C9	CCC(CC)(C)CC(CC)CCCC
	3,5-e-4-m-C9	CCC(CC)C(C)C(CC)CCCC
	3,5-e-5-m-C9	CCC(CC)CC(CC)(C)CCCC
	3,5-e-6-m-C9	CCC(CC)CC(CC)C(C)CCC
	3,5-e-7-m-C9	CCC(CC)CC(CC)CC(C)CC
	3,6-e-2-m-C9	CC(C)C(CC)CCC(CC)CCC
	3,6-e-3-m-C9	CCC(CC)(C)CCC(CC)CCC
	3,6-e-4-m-C9	CCC(CC)C(C)CC(CC)CCC
	3,6-e-5-m-C9	CCC(CC)CC(C)C(CC)CCC
	3,6-e-6-m-C9	CCC(CC)CCC(CC)(C)CCC
	3,7-e-2-m-C9	CC(C)C(CC)CCCC(CC)CC
	3,7-e-3-m-C9	CCC(CC)(C)CCCC(CC)CC
	3,7-e-4-m-C9	CCC(CC)C(C)CCC(CC)CC
	3,7-e-5-m-C9	CCC(CC)CC(C)CC(CC)CC
	4,4-e-2-m-C9	CC(C)CC(CC)(CC)CCCCC
	4,4-e-3-m-C9	CCC(C)C(CC)(CC)CCCCC
	4,4-e-5-m-C9	CCCC(CC)(CC)C(C)CCCC
	4,4-e-6-m-C9	CCCC(CC)(CC)CC(C)CCC
	4,5-e-2-m-C9	CC(C)CC(CC)C(CC)CCCC
	4,5-e-3-m-C9	CCC(C)C(CC)C(CC)CCCC
	4,5-e-4-m-C9	CCCC(CC)(C)C(CC)CCCC
	4,5-e-5-m-C9	CCCC(CC)C(CC)(C)CCCC
	4,5-e-6-m-C9	CCCC(CC)C(CC)C(C)CCC
	4,6-e-2-m-C9	CC(C)CC(CC)CC(CC)CCC
	4,6-e-3-m-C9	CCC(C)C(CC)CC(CC)CCC
	4,6-e-4-m-C9	CCCC(CC)(C)CC(CC)CCC
	4,6-e-5-m-C9	CCCC(CC)C(C)C(CC)CCC
	4,7-e-2-m-C9	CC(C)CC(CC)CCC(CC)CC
	4,7-e-3-m-C9	CCC(C)C(CC)CCC(CC)CC
	5,5-e-2-m-C9	CC(C)CCC(CC)(CC)CCCC
	5,5-e-3-m-C9	CCC(C)CC(CC)(CC)CCCC
	5,5-e-4-m-C9	CCCC(C)C(CC)(CC)CCCC
	5,6-e-2-m-C9	CC(C)CCC(CC)C(CC)CCC
	5,6-e-3-m-C9	CCC(C)CC(CC)C(CC)CCC
	5,7-e-2-m-C9	CC(C)CCC(CC)CC(CC)CC
	6,6-e-2-m-C9	CC(C)CCCC(CC)(CC)CCC
	6,6-e-3-m-C9	CCC(C)CCC(CC)(CC)CCC
	6,7-e-2-m-C9	CC(C)CCCC(CC)C(CC)CC
	7,7-e-2-m-C9	CC(C)CCCCC(CC)(CC)CC
	2,2-m-4-p-C9	CC(C)(C)CC(CCC)CCCCC
	2,3-m-4-p-C9	CC(C)C(C)C(CCC)CCCCC
	2,4-m-4-p-C9	CC(C)CC(C)(CCC)CCCCC
	2,5-m-4-p-C9	CC(C)CC(CCC)C(C)CCCC
	2,6-m-4-p-C9	CC(C)CC(CCC)CC(C)CCC
	2,7-m-4-p-C9	CC(C)CC(CCC)CCC(C)CC
	2,8-m-4-p-C9	CC(C)CC(CCC)CCCC(C)C
	3,3-m-4-p-C9	CCC(C)(C)C(CCC)CCCCC
	3,4-m-4-p-C9	CCC(C)C(C)(CCC)CCCCC
	3,5-m-4-p-C9	CCC(C)C(CCC)C(C)CCCC
	3,6-m-4-p-C9	CCC(C)C(CCC)CC(C)CCC
	3,7-m-4-p-C9	CCC(C)C(CCC)CCC(C)CC
	4,5-m-4-p-C9	CCCC(C)(CCC)C(C)CCCC
	4,6-m-4-p-C9	CCCC(C)(CCC)CC(C)CCC
	5,5-m-4-p-C9	CCCC(CCC)C(C)(C)CCCC
	5,6-m-4-p-C9	CCCC(CCC)C(C)C(C)CCC
	2,2-m-5-p-C9	CC(C)(C)CCC(CCC)CCCC
	2,3-m-5-p-C9	CC(C)C(C)CC(CCC)CCCC
	2,4-m-5-p-C9	CC(C)CC(C)C(CCC)CCCC
	2,5-m-5-p-C9	CC(C)CCC(C)(CCC)CCCC
	2,6-m-5-p-C9	CC(C)CCC(CCC)C(C)CCC
	2,7-m-5-p-C9	CC(C)CCC(CCC)CC(C)CC
	2,8-m-5-p-C9	CC(C)CCC(CCC)CCC(C)C
	3,3-m-5-p-C9	CCC(C)(C)CC(CCC)CCCC
	3,4-m-5-p-C9	CCC(C)C(C)C(CCC)CCCC
	3,5-m-5-p-C9	CCC(C)CC(C)(CCC)CCCC
	3,6-m-5-p-C9	CCC(C)CC(CCC)C(C)CCC
	3,7-m-5-p-C9	CCC(C)CC(CCC)CC(C)CC
	4,4-m-5-p-C9	CCCC(C)(C)C(CCC)CCCC
	4,5-m-5-p-C9	CCCC(C)C(C)(CCC)CCCC
	4,6-m-5-p-C9	CCCC(C)C(CCC)C(C)CCC
	2,2-m-6-p-C9	CC(C)(C)CCCC(CCC)CCC
	2,3-m-6-p-C9	CC(C)C(C)CCC(CCC)CCC
	2,4-m-6-p-C9	CC(C)CC(C)CC(CCC)CCC
	2,5-m-6-p-C9	CC(C)CCC(C)C(CCC)CCC
	2,6-m-6-p-C9	CC(C)CCCC(C)(CCC)CCC
	2,7-m-6-p-C9	CC(C)CCCC(CCC)C(C)CC
	3,3-m-6-p-C9	CCC(C)(C)CCC(CCC)CCC
	3,4-m-6-p-C9	CCC(C)C(C)CC(CCC)CCC
	3,5-m-6-p-C9	CCC(C)CC(C)C(CCC)CCC
	3,6-m-6-p-C9	CCC(C)CCC(C)(CCC)CCC
	4,4-m-6-p-C9	CCCC(C)(C)CC(CCC)CCC
	2,2-m-3-ip-C9	CC(C)(C)C(C(C)C)CCCCCC
	2,3-m-3-ip-C9	CC(C)C(C)(C(C)C)CCCCCC
	2,4-m-3-ip-C9	CC(C)C(C(C)C)C(C)CCCCC
	2,5-m-3-ip-C9	CC(C)C(C(C)C)CC(C)CCCC
	2,6-m-3-ip-C9	CC(C)C(C(C)C)CCC(C)CCC
	2,7-m-3-ip-C9	CC(C)C(C(C)C)CCCC(C)CC
	2,8-m-3-ip-C9	CC(C)C(C(C)C)CCCCC(C)C
	2,2-m-4-ip-C9	CC(C)(C)CC(C(C)C)CCCCC
	2,3-m-4-ip-C9	CC(C)C(C)C(C(C)C)CCCCC
	2,4-m-4-ip-C9	CC(C)CC(C)(C(C)C)CCCCC
	2,5-m-4-ip-C9	CC(C)CC(C(C)C)C(C)CCCC
	2,6-m-4-ip-C9	CC(C)CC(C(C)C)CC(C)CCC
	2,7-m-4-ip-C9	CC(C)CC(C(C)C)CCC(C)CC
	2,8-m-4-ip-C9	CC(C)CC(C(C)C)CCCC(C)C
	3,3-m-4-ip-C9	CCC(C)(C)C(C(C)C)CCCCC
	3,4-m-4-ip-C9	CCC(C)C(C)(C(C)C)CCCCC
	3,5-m-4-ip-C9	CCC(C)C(C(C)C)C(C)CCCC
	3,6-m-4-ip-C9	CCC(C)C(C(C)C)CC(C)CCC
	3,7-m-4-ip-C9	CCC(C)C(C(C)C)CCC(C)CC
	4,5-m-4-ip-C9	CCCC(C)(C(C)C)C(C)CCCC
	4,6-m-4-ip-C9	CCCC(C)(C(C)C)CC(C)CCC
	5,5-m-4-ip-C9	CCCC(C(C)C)C(C)(C)CCCC
	5,6-m-4-ip-C9	CCCC(C(C)C)C(C)C(C)CCC
	2,2-m-5-ip-C9	CC(C)(C)CCC(C(C)C)CCCC
	2,3-m-5-ip-C9	CC(C)C(C)CC(C(C)C)CCCC
	2,4-m-5-ip-C9	CC(C)CC(C)C(C(C)C)CCCC
	2,5-m-5-ip-C9	CC(C)CCC(C)(C(C)C)CCCC
	2,6-m-5-ip-C9	CC(C)CCC(C(C)C)C(C)CCC
	2,7-m-5-ip-C9	CC(C)CCC(C(C)C)CC(C)CC
	2,8-m-5-ip-C9	CC(C)CCC(C(C)C)CCC(C)C
	3,3-m-5-ip-C9	CCC(C)(C)CC(C(C)C)CCCC
	3,4-m-5-ip-C9	CCC(C)C(C)C(C(C)C)CCCC
	3,5-m-5-ip-C9	CCC(C)CC(C)(C(C)C)CCCC
	3,6-m-5-ip-C9	CCC(C)CC(C(C)C)C(C)CCC
	3,7-m-5-ip-C9	CCC(C)CC(C(C)C)CC(C)CC
	4,4-m-5-ip-C9	CCCC(C)(C)C(C(C)C)CCCC
	4,5-m-5-ip-C9	CCCC(C)C(C)(C(C)C)CCCC
	4,6-m-5-ip-C9	CCCC(C)C(C(C)C)C(C)CCC
	2,2-m-6-ip-C9	CC(C)(C)CCCC(C(C)C)CCC
	2,3-m-6-ip-C9	CC(C)C(C)CCC(C(C)C)CCC
	2,4-m-6-ip-C9	CC(C)CC(C)CC(C(C)C)CCC
	2,5-m-6-ip-C9	CC(C)CCC(C)C(C(C)C)CCC
	2,6-m-6-ip-C9	CC(C)CCCC(C)(C(C)C)CCC
	2,7-m-6-ip-C9	CC(C)CCCC(C(C)C)C(C)CC
	3,3-m-6-ip-C9	CCC(C)(C)CCC(C(C)C)CCC
	3,4-m-6-ip-C9	CCC(C)C(C)CC(C(C)C)CCC
	3,5-m-6-ip-C9	CCC(C)CC(C)C(C(C)C)CCC
	3,6-m-6-ip-C9	CCC(C)CCC(C)(C(C)C)CCC
	4,4-m-6-ip-C9	CCCC(C)(C)CC(C(C)C)CCC
	3-e-4-p-C9	CCC(CC)C(CCC)CCCCC
	4-e-4-p-C9	CCCC(CC)(CCC)CCCCC
	5-e-4-p-C9	CCCC(CCC)C(CC)CCCC
	6-e-4-p-C9	CCCC(CCC)CC(CC)CCC
	3-e-5-p-C9	CCC(CC)CC(CCC)CCCC
	4-e-5-p-C9	CCCC(CC)C(CCC)CCCC
	5-e-5-p-C9	CCCCC(CC)(CCC)CCCC
	3-e-6-p-C9	CCC(CC)CCC(CCC)CCC
	3-e-4-ip-C9	CCC(CC)C(C(C)C)CCCCC
	4-e-4-ip-C9	CCCC(CC)(C(C)C)CCCCC
	5-e-4-ip-C9	CCCC(C(C)C)C(CC)CCCC
	6-e-4-ip-C9	CCCC(C(C)C)CC(CC)CCC
	3-e-5-ip-C9	CCC(CC)CC(C(C)C)CCCC
	4-e-5-ip-C9	CCCC(CC)C(C(C)C)CCCC
	5-e-5-ip-C9	CCCCC(CC)(C(C)C)CCCC
	3-e-6-ip-C9	CCC(CC)CCC(C(C)C)CCC
	5-b-2-m-C9	CC(C)CCC(CCCC)CCCC
	5-b-3-m-C9	CCC(C)CC(CCCC)CCCC
	5-b-4-m-C9	CCCC(C)C(CCCC)CCCC
	5-b-5-m-C9	CCCCC(CCCC)(C)CCCC
	2-m-4-sb-C9	CC(C)CC(C(C)CC)CCCCC
	3-m-4-sb-C9	CCC(C)C(C(C)CC)CCCCC
	2-m-5-sb-C9	CC(C)CCC(C(C)CC)CCCC
	3-m-5-sb-C9	CCC(C)CC(C(C)CC)CCCC
	4-m-5-sb-C9	CCCC(C)C(C(C)CC)CCCC
	5-m-5-sb-C9	CCCCC(C)(C(C)CC)CCCC
	2-m-4-ib-C9	CC(C)CC(CC(C)C)CCCCC
	2-m-5-ib-C9	CC(C)CCC(CC(C)C)CCCC
	3-m-5-ib-C9	CCC(C)CC(CC(C)C)CCCC
	4-m-5-ib-C9	CCCC(C)C(CC(C)C)CCCC
	5-m-5-ib-C9	CCCCC(C)(CC(C)C)CCCC
	4-tb-2-m-C9	CC(C)CC(C(C)(C)C)CCCCC
	4-tb-3-m-C9	CCC(C)C(C(C)(C)C)CCCCC
	4-tb-4-m-C9	CCCC(C(C)(C)C)(C)CCCCC
	4-tb-5-m-C9	CCCC(C(C)(C)C)C(C)CCCC
	4-tb-6-m-C9	CCCC(C(C)(C)C)CC(C)CCC
	5-tb-2-m-C9	CC(C)CCC(C(C)(C)C)CCCC
	5-tb-3-m-C9	CCC(C)CC(C(C)(C)C)CCCC
	5-tb-4-m-C9	CCCC(C)C(C(C)(C)C)CCCC
	5-tb-5-m-C9	CCCCC(C(C)(C)C)(C)CCCC
	6-tb-2-m-C9	CC(C)CCCC(C(C)(C)C)CCC
	6-tb-3-m-C9	CCC(C)CCC(C(C)(C)C)CCC
	5-tpen-C9	CCCCC(C(C)(C)CC)CCCC
	5-sipen-C9	CCCCC(C(C)C(C)C)CCCC
	5-npen-C9	CCCCC(CC(C)(C)C)CCCC
	5-iiipen-C9	CCCCC(C(CC)CC)CCCC
	2,2,3,3,4,4-m-C8	CC(C)(C)C(C)(C)C(C)(C)CCCC
	2,2,3,3,4,5-m-C8	CC(C)(C)C(C)(C)C(C)C(C)CCC
	2,2,3,3,4,6-m-C8	CC(C)(C)C(C)(C)C(C)CC(C)CC
	2,2,3,3,4,7-m-C8	CC(C)(C)C(C)(C)C(C)CCC(C)C
	2,2,3,3,5,5-m-C8	CC(C)(C)C(C)(C)CC(C)(C)CCC
	2,2,3,3,5,6-m-C8	CC(C)(C)C(C)(C)CC(C)C(C)CC
	2,2,3,3,5,7-m-C8	CC(C)(C)C(C)(C)CC(C)CC(C)C
	2,2,3,3,6,6-m-C8	CC(C)(C)C(C)(C)CCC(C)(C)CC
	2,2,3,3,6,7-m-C8	CC(C)(C)C(C)(C)CCC(C)C(C)C
	2,2,3,3,7,7-m-C8	CC(C)(C)C(C)(C)CCCC(C)(C)C
	2,2,3,4,4,5-m-C8	CC(C)(C)C(C)C(C)(C)C(C)CCC
	2,2,3,4,4,6-m-C8	CC(C)(C)C(C)C(C)(C)CC(C)CC
	2,2,3,4,4,7-m-C8	CC(C)(C)C(C)C(C)(C)CCC(C)C
	2,2,3,4,5,5-m-C8	CC(C)(C)C(C)C(C)C(C)(C)CCC
	2,2,3,4,5,6-m-C8	CC(C)(C)C(C)C(C)C(C)C(C)CC
	2,2,3,4,5,7-m-C8	CC(C)(C)C(C)C(C)C(C)CC(C)C
	2,2,3,4,6,6-m-C8	CC(C)(C)C(C)C(C)CC(C)(C)CC
	2,2,3,4,6,7-m-C8	CC(C)(C)C(C)C(C)CC(C)C(C)C
	2,2,3,4,7,7-m-C8	CC(C)(C)C(C)C(C)CCC(C)(C)C
	2,2,3,5,5,6-m-C8	CC(C)(C)C(C)CC(C)(C)C(C)CC
	2,2,3,5,5,7-m-C8	CC(C)(C)C(C)CC(C)(C)CC(C)C
	2,2,3,5,6,6-m-C8	CC(C)(C)C(C)CC(C)C(C)(C)CC
	2,2,3,5,6,7-m-C8	CC(C)(C)C(C)CC(C)C(C)C(C)C
	2,2,3,5,7,7-m-C8	CC(C)(C)C(C)CC(C)CC(C)(C)C
	2,2,3,6,6,7-m-C8	CC(C)(C)C(C)CCC(C)(C)C(C)C
	2,2,3,6,7,7-m-C8	CC(C)(C)C(C)CCC(C)C(C)(C)C
	2,2,4,4,5,5-m-C8	CC(C)(C)CC(C)(C)C(C)(C)CCC
	2,2,4,4,5,6-m-C8	CC(C)(C)CC(C)(C)C(C)C(C)CC
	2,2,4,4,5,7-m-C8	CC(C)(C)CC(C)(C)C(C)CC(C)C
	2,2,4,4,6,6-m-C8	CC(C)(C)CC(C)(C)CC(C)(C)CC
	2,2,4,4,6,7-m-C8	CC(C)(C)CC(C)(C)CC(C)C(C)C
	2,2,4,4,7,7-m-C8	CC(C)(C)CC(C)(C)CCC(C)(C)C
	2,2,4,5,5,6-m-C8	CC(C)(C)CC(C)C(C)(C)C(C)CC
	2,2,4,5,5,7-m-C8	CC(C)(C)CC(C)C(C)(C)CC(C)C
	2,2,4,5,6,6-m-C8	CC(C)(C)CC(C)C(C)C(C)(C)CC
	2,2,4,5,6,7-m-C8	CC(C)(C)CC(C)C(C)C(C)C(C)C
	2,2,4,5,7,7-m-C8	CC(C)(C)CC(C)C(C)CC(C)(C)C
	2,2,4,6,6,7-m-C8	CC(C)(C)CC(C)CC(C)(C)C(C)C
	2,2,5,5,6,6-m-C8	CC(C)(C)CCC(C)(C)C(C)(C)CC
	2,2,5,5,6,7-m-C8	CC(C)(C)CCC(C)(C)C(C)C(C)C
	2,2,5,6,6,7-m-C8	CC(C)(C)CCC(C)C(C)(C)C(C)C
	2,3,3,4,4,5-m-C8	CC(C)C(C)(C)C(C)(C)C(C)CCC
	2,3,3,4,4,6-m-C8	CC(C)C(C)(C)C(C)(C)CC(C)CC
	2,3,3,4,4,7-m-C8	CC(C)C(C)(C)C(C)(C)CCC(C)C
	2,3,3,4,5,5-m-C8	CC(C)C(C)(C)C(C)C(C)(C)CCC
	2,3,3,4,5,6-m-C8	CC(C)C(C)(C)C(C)C(C)C(C)CC
	2,3,3,4,5,7-m-C8	CC(C)C(C)(C)C(C)C(C)CC(C)C
	2,3,3,4,6,6-m-C8	CC(C)C(C)(C)C(C)CC(C)(C)CC
	2,3,3,4,6,7-m-C8	CC(C)C(C)(C)C(C)CC(C)C(C)C
	2,3,3,5,5,6-m-C8	CC(C)C(C)(C)CC(C)(C)C(C)CC
	2,3,3,5,5,7-m-C8	CC(C)C(C)(C)CC(C)(C)CC(C)C
	2,3,3,5,6,6-m-C8	CC(C)C(C)(C)CC(C)C(C)(C)CC
	2,3,3,5,6,7-m-C8	CC(C)C(C)(C)CC(C)C(C)C(C)C
	2,3,3,6,6,7-m-C8	CC(C)C(C)(C)CCC(C)(C)C(C)C
	2,3,4,4,5,5-m-C8	CC(C)C(C)C(C)(C)C(C)(C)CCC
	2,3,4,4,5,6-m-C8	CC(C)C(C)C(C)(C)C(C)C(C)CC
	2,3,4,4,5,7-m-C8	CC(C)C(C)C(C)(C)C(C)CC(C)C
	2,3,4,4,6,6-m-C8	CC(C)C(C)C(C)(C)CC(C)(C)CC
	2,3,4,4,6,7-m-C8	CC(C)C(C)C(C)(C)CC(C)C(C)C
	2,3,4,5,5,6-m-C8	CC(C)C(C)C(C)C(C)(C)C(C)CC
	2,3,4,5,5,7-m-C8	CC(C)C(C)C(C)C(C)(C)CC(C)C
	2,3,4,5,6,6-m-C8	CC(C)C(C)C(C)C(C)C(C)(C)CC
	2,3,4,5,6,7-m-C8	CC(C)C(C)C(C)C(C)C(C)C(C)C
	2,3,5,5,6,6-m-C8	CC(C)C(C)CC(C)(C)C(C)(C)CC
	2,4,4,5,5,6-m-C8	CC(C)CC(C)(C)C(C)(C)C(C)CC
	2,4,4,5,5,7-m-C8	CC(C)CC(C)(C)C(C)(C)CC(C)C
	2,4,4,5,6,6-m-C8	CC(C)CC(C)(C)C(C)C(C)(C)CC
	2,4,5,5,6,6-m-C8	CC(C)CC(C)C(C)(C)C(C)(C)CC
	3,3,4,4,5,5-m-C8	CCC(C)(C)C(C)(C)C(C)(C)CCC
	3,3,4,4,5,6-m-C8	CCC(C)(C)C(C)(C)C(C)C(C)CC
	3,3,4,4,6,6-m-C8	CCC(C)(C)C(C)(C)CC(C)(C)CC
	3,3,4,5,5,6-m-C8	CCC(C)(C)C(C)C(C)(C)C(C)CC
	3,3,4,5,6,6-m-C8	CCC(C)(C)C(C)C(C)C(C)(C)CC
	3,4,4,5,5,6-m-C8	CCC(C)C(C)(C)C(C)(C)C(C)CC
	3-e-2,2,3,4-m-C8	CC(C)(C)C(CC)(C)C(C)CCCC
	3-e-2,2,3,5-m-C8	CC(C)(C)C(CC)(C)CC(C)CCC
	3-e-2,2,3,6-m-C8	CC(C)(C)C(CC)(C)CCC(C)CC
	3-e-2,2,3,7-m-C8	CC(C)(C)C(CC)(C)CCCC(C)C
	3-e-2,2,4,4-m-C8	CC(C)(C)C(CC)C(C)(C)CCCC
	3-e-2,2,4,5-m-C8	CC(C)(C)C(CC)C(C)C(C)CCC
	3-e-2,2,4,6-m-C8	CC(C)(C)C(CC)C(C)CC(C)CC
	3-e-2,2,4,7-m-C8	CC(C)(C)C(CC)C(C)CCC(C)C
	3-e-2,2,5,5-m-C8	CC(C)(C)C(CC)CC(C)(C)CCC
	3-e-2,2,5,6-m-C8	CC(C)(C)C(CC)CC(C)C(C)CC
	3-e-2,2,5,7-m-C8	CC(C)(C)C(CC)CC(C)CC(C)C
	3-e-2,2,6,6-m-C8	CC(C)(C)C(CC)CCC(C)(C)CC
	3-e-2,2,6,7-m-C8	CC(C)(C)C(CC)CCC(C)C(C)C
	3-e-2,2,7,7-m-C8	CC(C)(C)C(CC)CCCC(C)(C)C
	3-e-2,3,4,4-m-C8	CC(C)C(CC)(C)C(C)(C)CCCC
	3-e-2,3,4,5-m-C8	CC(C)C(CC)(C)C(C)C(C)CCC
	3-e-2,3,4,6-m-C8	CC(C)C(CC)(C)C(C)CC(C)CC
	3-e-2,3,4,7-m-C8	CC(C)C(CC)(C)C(C)CCC(C)C
	3-e-2,3,5,5-m-C8	CC(C)C(CC)(C)CC(C)(C)CCC
	3-e-2,3,5,6-m-C8	CC(C)C(CC)(C)CC(C)C(C)CC
	3-e-2,3,5,7-m-C8	CC(C)C(CC)(C)CC(C)CC(C)C
	3-e-2,3,6,6-m-C8	CC(C)C(CC)(C)CCC(C)(C)CC
	3-e-2,3,6,7-m-C8	CC(C)C(CC)(C)CCC(C)C(C)C
	3-e-2,4,4,5-m-C8	CC(C)C(CC)C(C)(C)C(C)CCC
	3-e-2,4,4,6-m-C8	CC(C)C(CC)C(C)(C)CC(C)CC
	3-e-2,4,4,7-m-C8	CC(C)C(CC)C(C)(C)CCC(C)C
	3-e-2,4,5,5-m-C8	CC(C)C(CC)C(C)C(C)(C)CCC
	3-e-2,4,5,6-m-C8	CC(C)C(CC)C(C)C(C)C(C)CC
	3-e-2,4,5,7-m-C8	CC(C)C(CC)C(C)C(C)CC(C)C
	3-e-2,4,6,6-m-C8	CC(C)C(CC)C(C)CC(C)(C)CC
	3-e-2,4,6,7-m-C8	CC(C)C(CC)C(C)CC(C)C(C)C
	3-e-2,5,5,6-m-C8	CC(C)C(CC)CC(C)(C)C(C)CC
	3-e-2,5,5,7-m-C8	CC(C)C(CC)CC(C)(C)CC(C)C
	3-e-2,5,6,6-m-C8	CC(C)C(CC)CC(C)C(C)(C)CC
	3-e-3,4,4,5-m-C8	CCC(CC)(C)C(C)(C)C(C)CCC
	3-e-3,4,4,6-m-C8	CCC(CC)(C)C(C)(C)CC(C)CC
	3-e-3,4,5,5-m-C8	CCC(CC)(C)C(C)C(C)(C)CCC
	3-e-3,4,5,6-m-C8	CCC(CC)(C)C(C)C(C)C(C)CC
	3-e-3,4,6,6-m-C8	CCC(CC)(C)C(C)CC(C)(C)CC
	3-e-3,5,5,6-m-C8	CCC(CC)(C)CC(C)(C)C(C)CC
	3-e-4,4,5,5-m-C8	CCC(CC)C(C)(C)C(C)(C)CCC
	3-e-4,4,5,6-m-C8	CCC(CC)C(C)(C)C(C)C(C)CC
	4-e-2,2,3,3-m-C8	CC(C)(C)C(C)(C)C(CC)CCCC
	4-e-2,2,3,4-m-C8	CC(C)(C)C(C)C(CC)(C)CCCC
	4-e-2,2,3,5-m-C8	CC(C)(C)C(C)C(CC)C(C)CCC
	4-e-2,2,3,6-m-C8	CC(C)(C)C(C)C(CC)CC(C)CC
	4-e-2,2,3,7-m-C8	CC(C)(C)C(C)C(CC)CCC(C)C
	4-e-2,2,4,5-m-C8	CC(C)(C)CC(CC)(C)C(C)CCC
	4-e-2,2,4,6-m-C8	CC(C)(C)CC(CC)(C)CC(C)CC
	4-e-2,2,4,7-m-C8	CC(C)(C)CC(CC)(C)CCC(C)C
	4-e-2,2,5,5-m-C8	CC(C)(C)CC(CC)C(C)(C)CCC
	4-e-2,2,5,6-m-C8	CC(C)(C)CC(CC)C(C)C(C)CC
	4-e-2,2,5,7-m-C8	CC(C)(C)CC(CC)C(C)CC(C)C
	4-e-2,2,6,6-m-C8	CC(C)(C)CC(CC)CC(C)(C)CC
	4-e-2,2,6,7-m-C8	CC(C)(C)CC(CC)CC(C)C(C)C
	4-e-2,2,7,7-m-C8	CC(C)(C)CC(CC)CCC(C)(C)C
	4-e-2,3,3,4-m-C8	CC(C)C(C)(C)C(CC)(C)CCCC
	4-e-2,3,3,5-m-C8	CC(C)C(C)(C)C(CC)C(C)CCC
	4-e-2,3,3,6-m-C8	CC(C)C(C)(C)C(CC)CC(C)CC
	4-e-2,3,3,7-m-C8	CC(C)C(C)(C)C(CC)CCC(C)C
	4-e-2,3,4,5-m-C8	CC(C)C(C)C(CC)(C)C(C)CCC
	4-e-2,3,4,6-m-C8	CC(C)C(C)C(CC)(C)CC(C)CC
	4-e-2,3,4,7-m-C8	CC(C)C(C)C(CC)(C)CCC(C)C
	4-e-2,3,5,5-m-C8	CC(C)C(C)C(CC)C(C)(C)CCC
	4-e-2,3,5,6-m-C8	CC(C)C(C)C(CC)C(C)C(C)CC
	4-e-2,3,5,7-m-C8	CC(C)C(C)C(CC)C(C)CC(C)C
	4-e-2,3,6,6-m-C8	CC(C)C(C)C(CC)CC(C)(C)CC
	4-e-2,3,6,7-m-C8	CC(C)C(C)C(CC)CC(C)C(C)C
	4-e-2,4,5,5-m-C8	CC(C)CC(CC)(C)C(C)(C)CCC
	4-e-2,4,5,6-m-C8	CC(C)CC(CC)(C)C(C)C(C)CC
	4-e-2,4,5,7-m-C8	CC(C)CC(CC)(C)C(C)CC(C)C
	4-e-2,4,6,6-m-C8	CC(C)CC(CC)(C)CC(C)(C)CC
	4-e-2,5,5,6-m-C8	CC(C)CC(CC)C(C)(C)C(C)CC
	4-e-2,5,6,6-m-C8	CC(C)CC(CC)C(C)C(C)(C)CC
	4-e-3,3,4,5-m-C8	CCC(C)(C)C(CC)(C)C(C)CCC
	4-e-3,3,4,6-m-C8	CCC(C)(C)C(CC)(C)CC(C)CC
	4-e-3,3,5,5-m-C8	CCC(C)(C)C(CC)C(C)(C)CCC
	4-e-3,3,5,6-m-C8	CCC(C)(C)C(CC)C(C)C(C)CC
	4-e-3,3,6,6-m-C8	CCC(C)(C)C(CC)CC(C)(C)CC
	4-e-3,4,5,5-m-C8	CCC(C)C(CC)(C)C(C)(C)CCC
	4-e-3,4,5,6-m-C8	CCC(C)C(CC)(C)C(C)C(C)CC
	5-e-2,2,3,3-m-C8	CC(C)(C)C(C)(C)CC(CC)CCC
	5-e-2,2,3,4-m-C8	CC(C)(C)C(C)C(C)C(CC)CCC
	5-e-2,2,3,5-m-C8	CC(C)(C)C(C)CC(CC)(C)CCC
	5-e-2,2,3,6-m-C8	CC(C)(C)C(C)CC(CC)C(C)CC
	5-e-2,2,3,7-m-C8	CC(C)(C)C(C)CC(CC)CC(C)C
	5-e-2,2,4,4-m-C8	CC(C)(C)CC(C)(C)C(CC)CCC
	5-e-2,2,4,5-m-C8	CC(C)(C)CC(C)C(CC)(C)CCC
	5-e-2,2,4,6-m-C8	CC(C)(C)CC(C)C(CC)C(C)CC
	5-e-2,2,4,7-m-C8	CC(C)(C)CC(C)C(CC)CC(C)C
	5-e-2,2,5,6-m-C8	CC(C)(C)CCC(CC)(C)C(C)CC
	5-e-2,2,5,7-m-C8	CC(C)(C)CCC(CC)(C)CC(C)C
	5-e-2,2,6,6-m-C8	CC(C)(C)CCC(CC)C(C)(C)CC
	5-e-2,2,6,7-m-C8	CC(C)(C)CCC(CC)C(C)C(C)C
	5-e-2,3,3,4-m-C8	CC(C)C(C)(C)C(C)C(CC)CCC
	5-e-2,3,3,5-m-C8	CC(C)C(C)(C)CC(CC)(C)CCC
	5-e-2,3,3,6-m-C8	CC(C)C(C)(C)CC(CC)C(C)CC
	5-e-2,3,3,7-m-C8	CC(C)C(C)(C)CC(CC)CC(C)C
	5-e-2,3,4,4-m-C8	CC(C)C(C)C(C)(C)C(CC)CCC
	5-e-2,3,4,5-m-C8	CC(C)C(C)C(C)C(CC)(C)CCC
	5-e-2,3,4,6-m-C8	CC(C)C(C)C(C)C(CC)C(C)CC
	5-e-2,3,4,7-m-C8	CC(C)C(C)C(C)C(CC)CC(C)C
	5-e-2,3,5,6-m-C8	CC(C)C(C)CC(CC)(C)C(C)CC
	5-e-2,3,5,7-m-C8	CC(C)C(C)CC(CC)(C)CC(C)C
	5-e-2,3,6,6-m-C8	CC(C)C(C)CC(CC)C(C)(C)CC
	5-e-2,4,4,5-m-C8	CC(C)CC(C)(C)C(CC)(C)CCC
	5-e-2,4,4,6-m-C8	CC(C)CC(C)(C)C(CC)C(C)CC
	5-e-2,4,4,7-m-C8	CC(C)CC(C)(C)C(CC)CC(C)C
	5-e-2,4,5,6-m-C8	CC(C)CC(C)C(CC)(C)C(C)CC
	5-e-2,4,6,6-m-C8	CC(C)CC(C)C(CC)C(C)(C)CC
	5-e-2,5,6,6-m-C8	CC(C)CCC(CC)(C)C(C)(C)CC
	5-e-3,3,4,4-m-C8	CCC(C)(C)C(C)(C)C(CC)CCC
	5-e-3,3,4,5-m-C8	CCC(C)(C)C(C)C(CC)(C)CCC
	5-e-3,3,4,6-m-C8	CCC(C)(C)C(C)C(CC)C(C)CC
	5-e-3,3,5,6-m-C8	CCC(C)(C)CC(CC)(C)C(C)CC
	5-e-3,4,4,5-m-C8	CCC(C)C(C)(C)C(CC)(C)CCC
	5-e-3,4,4,6-m-C8	CCC(C)C(C)(C)C(CC)C(C)CC
	6-e-2,2,3,3-m-C8	CC(C)(C)C(C)(C)CCC(CC)CC
	6-e-2,2,3,4-m-C8	CC(C)(C)C(C)C(C)CC(CC)CC
	6-e-2,2,3,5-m-C8	CC(C)(C)C(C)CC(C)C(CC)CC
	6-e-2,2,3,6-m-C8	CC(C)(C)C(C)CCC(CC)(C)CC
	6-e-2,2,3,7-m-C8	CC(C)(C)C(C)CCC(CC)C(C)C
	6-e-2,2,4,4-m-C8	CC(C)(C)CC(C)(C)CC(CC)CC
	6-e-2,2,4,5-m-C8	CC(C)(C)CC(C)C(C)C(CC)CC
	6-e-2,2,4,6-m-C8	CC(C)(C)CC(C)CC(CC)(C)CC
	6-e-2,2,4,7-m-C8	CC(C)(C)CC(C)CC(CC)C(C)C
	6-e-2,2,5,5-m-C8	CC(C)(C)CCC(C)(C)C(CC)CC
	6-e-2,2,5,6-m-C8	CC(C)(C)CCC(C)C(CC)(C)CC
	6-e-2,2,5,7-m-C8	CC(C)(C)CCC(C)C(CC)C(C)C
	6-e-2,2,6,7-m-C8	CC(C)(C)CCCC(CC)(C)C(C)C
	6-e-2,3,3,4-m-C8	CC(C)C(C)(C)C(C)CC(CC)CC
	6-e-2,3,3,5-m-C8	CC(C)C(C)(C)CC(C)C(CC)CC
	6-e-2,3,3,6-m-C8	CC(C)C(C)(C)CCC(CC)(C)CC
	6-e-2,3,3,7-m-C8	CC(C)C(C)(C)CCC(CC)C(C)C
	6-e-2,3,4,4-m-C8	CC(C)C(C)C(C)(C)CC(CC)CC
	6-e-2,3,4,5-m-C8	CC(C)C(C)C(C)C(C)C(CC)CC
	6-e-2,3,4,6-m-C8	CC(C)C(C)C(C)CC(CC)(C)CC
	6-e-2,3,4,7-m-C8	CC(C)C(C)C(C)CC(CC)C(C)C
	6-e-2,3,5,5-m-C8	CC(C)C(C)CC(C)(C)C(CC)CC
	6-e-2,3,5,6-m-C8	CC(C)C(C)CC(C)C(CC)(C)CC
	6-e-2,4,4,5-m-C8	CC(C)CC(C)(C)C(C)C(CC)CC
	6-e-2,4,4,6-m-C8	CC(C)CC(C)(C)CC(CC)(C)CC
	6-e-2,4,5,5-m-C8	CC(C)CC(C)C(C)(C)C(CC)CC
	6-e-2,4,5,6-m-C8	CC(C)CC(C)C(C)C(CC)(C)CC
	6-e-2,5,5,6-m-C8	CC(C)CCC(C)(C)C(CC)(C)CC
	6-e-3,3,4,4-m-C8	CCC(C)(C)C(C)(C)CC(CC)CC
	6-e-3,3,4,5-m-C8	CCC(C)(C)C(C)C(C)C(CC)CC
	6-e-3,3,4,6-m-C8	CCC(C)(C)C(C)CC(CC)(C)CC
	6-e-3,3,5,5-m-C8	CCC(C)(C)CC(C)(C)C(CC)CC
	6-e-3,4,4,5-m-C8	CCC(C)C(C)(C)C(C)C(CC)CC
	3,3-e-2,2-m-C8	CC(C)(C)C(CC)(CC)CCCCC
	3,3-e-2,4-m-C8	CC(C)C(CC)(CC)C(C)CCCC
	3,3-e-2,5-m-C8	CC(C)C(CC)(CC)CC(C)CCC
	3,3-e-2,6-m-C8	CC(C)C(CC)(CC)CCC(C)CC
	3,3-e-2,7-m-C8	CC(C)C(CC)(CC)CCCC(C)C
	3,3-e-4,4-m-C8	CCC(CC)(CC)C(C)(C)CCCC
	3,3-e-4,5-m-C8	CCC(CC)(CC)C(C)C(C)CCC
	3,3-e-4,6-m-C8	CCC(CC)(CC)C(C)CC(C)CC
	3,3-e-5,5-m-C8	CCC(CC)(CC)CC(C)(C)CCC
	3,3-e-5,6-m-C8	CCC(CC)(CC)CC(C)C(C)CC
	3,3-e-6,6-m-C8	CCC(CC)(CC)CCC(C)(C)CC
	3,4-e-2,2-m-C8	CC(C)(C)C(CC)C(CC)CCCC
	3,4-e-2,3-m-C8	CC(C)C(CC)(C)C(CC)CCCC
	3,4-e-2,4-m-C8	CC(C)C(CC)C(CC)(C)CCCC
	3,4-e-2,5-m-C8	CC(C)C(CC)C(CC)C(C)CCC
	3,4-e-2,6-m-C8	CC(C)C(CC)C(CC)CC(C)CC
	3,4-e-2,7-m-C8	CC(C)C(CC)C(CC)CCC(C)C
	3,4-e-3,4-m-C8	CCC(CC)(C)C(CC)(C)CCCC
	3,4-e-3,5-m-C8	CCC(CC)(C)C(CC)C(C)CCC
	3,4-e-3,6-m-C8	CCC(CC)(C)C(CC)CC(C)CC
	3,4-e-4,5-m-C8	CCC(CC)C(CC)(C)C(C)CCC
	3,4-e-4,6-m-C8	CCC(CC)C(CC)(C)CC(C)CC
	3,4-e-5,5-m-C8	CCC(CC)C(CC)C(C)(C)CCC
	3,4-e-5,6-m-C8	CCC(CC)C(CC)C(C)C(C)CC
	3,5-e-2,2-m-C8	CC(C)(C)C(CC)CC(CC)CCC
	3,5-e-2,3-m-C8	CC(C)C(CC)(C)CC(CC)CCC
	3,5-e-2,4-m-C8	CC(C)C(CC)C(C)C(CC)CCC
	3,5-e-2,5-m-C8	CC(C)C(CC)CC(CC)(C)CCC
	3,5-e-2,6-m-C8	CC(C)C(CC)CC(CC)C(C)CC
	3,5-e-2,7-m-C8	CC(C)C(CC)CC(CC)CC(C)C
	3,5-e-3,4-m-C8	CCC(CC)(C)C(C)C(CC)CCC
	3,5-e-3,5-m-C8	CCC(CC)(C)CC(CC)(C)CCC
	3,5-e-3,6-m-C8	CCC(CC)(C)CC(CC)C(C)CC
	3,5-e-4,4-m-C8	CCC(CC)C(C)(C)C(CC)CCC
	3,5-e-4,5-m-C8	CCC(CC)C(C)C(CC)(C)CCC
	3,5-e-4,6-m-C8	CCC(CC)C(C)C(CC)C(C)CC
	3,6-e-2,2-m-C8	CC(C)(C)C(CC)CCC(CC)CC
	3,6-e-2,3-m-C8	CC(C)C(CC)(C)CCC(CC)CC
	3,6-e-2,4-m-C8	CC(C)C(CC)C(C)CC(CC)CC
	3,6-e-2,5-m-C8	CC(C)C(CC)CC(C)C(CC)CC
	3,6-e-2,6-m-C8	CC(C)C(CC)CCC(CC)(C)CC
	3,6-e-2,7-m-C8	CC(C)C(CC)CCC(CC)C(C)C
	3,6-e-3,4-m-C8	CCC(CC)(C)C(C)CC(CC)CC
	3,6-e-3,5-m-C8	CCC(CC)(C)CC(C)C(CC)CC
	3,6-e-3,6-m-C8	CCC(CC)(C)CCC(CC)(C)CC
	3,6-e-4,4-m-C8	CCC(CC)C(C)(C)CC(CC)CC
	3,6-e-4,5-m-C8	CCC(CC)C(C)C(C)C(CC)CC
	4,4-e-2,2-m-C8	CC(C)(C)CC(CC)(CC)CCCC
	4,4-e-2,3-m-C8	CC(C)C(C)C(CC)(CC)CCCC
	4,4-e-2,5-m-C8	CC(C)CC(CC)(CC)C(C)CCC
	4,4-e-2,6-m-C8	CC(C)CC(CC)(CC)CC(C)CC
	4,4-e-2,7-m-C8	CC(C)CC(CC)(CC)CCC(C)C
	4,4-e-3,3-m-C8	CCC(C)(C)C(CC)(CC)CCCC
	4,4-e-3,5-m-C8	CCC(C)C(CC)(CC)C(C)CCC
	4,4-e-3,6-m-C8	CCC(C)C(CC)(CC)CC(C)CC
	4,4-e-5,5-m-C8	CCCC(CC)(CC)C(C)(C)CCC
	4,5-e-2,2-m-C8	CC(C)(C)CC(CC)C(CC)CCC
	4,5-e-2,3-m-C8	CC(C)C(C)C(CC)C(CC)CCC
	4,5-e-2,4-m-C8	CC(C)CC(CC)(C)C(CC)CCC
	4,5-e-2,5-m-C8	CC(C)CC(CC)C(CC)(C)CCC
	4,5-e-2,6-m-C8	CC(C)CC(CC)C(CC)C(C)CC
	4,5-e-2,7-m-C8	CC(C)CC(CC)C(CC)CC(C)C
	4,5-e-3,3-m-C8	CCC(C)(C)C(CC)C(CC)CCC
	4,5-e-3,4-m-C8	CCC(C)C(CC)(C)C(CC)CCC
	4,5-e-3,5-m-C8	CCC(C)C(CC)C(CC)(C)CCC
	4,5-e-3,6-m-C8	CCC(C)C(CC)C(CC)C(C)CC
	4,5-e-4,5-m-C8	CCCC(CC)(C)C(CC)(C)CCC
	4,6-e-2,2-m-C8	CC(C)(C)CC(CC)CC(CC)CC
	4,6-e-2,3-m-C8	CC(C)C(C)C(CC)CC(CC)CC
	4,6-e-2,4-m-C8	CC(C)CC(CC)(C)CC(CC)CC
	4,6-e-2,5-m-C8	CC(C)CC(CC)C(C)C(CC)CC
	4,6-e-2,6-m-C8	CC(C)CC(CC)CC(CC)(C)CC
	4,6-e-3,3-m-C8	CCC(C)(C)C(CC)CC(CC)CC
	4,6-e-3,4-m-C8	CCC(C)C(CC)(C)CC(CC)CC
	5,5-e-2,2-m-C8	CC(C)(C)CCC(CC)(CC)CCC
	5,5-e-2,3-m-C8	CC(C)C(C)CC(CC)(CC)CCC
	5,5-e-2,4-m-C8	CC(C)CC(C)C(CC)(CC)CCC
	5,5-e-2,6-m-C8	CC(C)CCC(CC)(CC)C(C)CC
	5,5-e-3,3-m-C8	CCC(C)(C)CC(CC)(CC)CCC
	5,5-e-3,4-m-C8	CCC(C)C(C)C(CC)(CC)CCC
	5,6-e-2,2-m-C8	CC(C)(C)CCC(CC)C(CC)CC
	5,6-e-2,3-m-C8	CC(C)C(C)CC(CC)C(CC)CC
	5,6-e-2,4-m-C8	CC(C)CC(C)C(CC)C(CC)CC
	5,6-e-2,5-m-C8	CC(C)CCC(CC)(C)C(CC)CC
	5,6-e-2,6-m-C8	CC(C)CCC(CC)C(CC)(C)CC
	5,6-e-3,3-m-C8	CCC(C)(C)CC(CC)C(CC)CC
	6,6-e-2,2-m-C8	CC(C)(C)CCCC(CC)(CC)CC
	6,6-e-2,3-m-C8	CC(C)C(C)CCC(CC)(CC)CC
	6,6-e-2,4-m-C8	CC(C)CC(C)CC(CC)(CC)CC
	6,6-e-2,5-m-C8	CC(C)CCC(C)C(CC)(CC)CC
	3,3,4-e-C8	CCC(CC)(CC)C(CC)CCCC
	3,3,5-e-C8	CCC(CC)(CC)CC(CC)CCC
	3,3,6-e-C8	CCC(CC)(CC)CCC(CC)CC
	3,4,4-e-C8	CCC(CC)C(CC)(CC)CCCC
	3,4,5-e-C8	CCC(CC)C(CC)C(CC)CCC
	3,4,6-e-C8	CCC(CC)C(CC)CC(CC)CC
	3,5,5-e-C8	CCC(CC)CC(CC)(CC)CCC
	4,4,5-e-C8	CCCC(CC)(CC)C(CC)CCC
	2,2,3-m-4-p-C8	CC(C)(C)C(C)C(CCC)CCCC
	2,2,4-m-4-p-C8	CC(C)(C)CC(C)(CCC)CCCC
	2,2,5-m-4-p-C8	CC(C)(C)CC(CCC)C(C)CCC
	2,2,6-m-4-p-C8	CC(C)(C)CC(CCC)CC(C)CC
	2,2,7-m-4-p-C8	CC(C)(C)CC(CCC)CCC(C)C
	2,3,3-m-4-p-C8	CC(C)C(C)(C)C(CCC)CCCC
	2,3,4-m-4-p-C8	CC(C)C(C)C(C)(CCC)CCCC
	2,3,5-m-4-p-C8	CC(C)C(C)C(CCC)C(C)CCC
	2,3,6-m-4-p-C8	CC(C)C(C)C(CCC)CC(C)CC
	2,3,7-m-4-p-C8	CC(C)C(C)C(CCC)CCC(C)C
	2,4,5-m-4-p-C8	CC(C)CC(C)(CCC)C(C)CCC
	2,4,6-m-4-p-C8	CC(C)CC(C)(CCC)CC(C)CC
	2,4,7-m-4-p-C8	CC(C)CC(C)(CCC)CCC(C)C
	2,5,5-m-4-p-C8	CC(C)CC(CCC)C(C)(C)CCC
	2,5,6-m-4-p-C8	CC(C)CC(CCC)C(C)C(C)CC
	2,5,7-m-4-p-C8	CC(C)CC(CCC)C(C)CC(C)C
	2,6,6-m-4-p-C8	CC(C)CC(CCC)CC(C)(C)CC
	3,3,4-m-4-p-C8	CCC(C)(C)C(C)(CCC)CCCC
	3,3,5-m-4-p-C8	CCC(C)(C)C(CCC)C(C)CCC
	3,3,6-m-4-p-C8	CCC(C)(C)C(CCC)CC(C)CC
	3,4,5-m-4-p-C8	CCC(C)C(C)(CCC)C(C)CCC
	3,4,6-m-4-p-C8	CCC(C)C(C)(CCC)CC(C)CC
	3,5,5-m-4-p-C8	CCC(C)C(CCC)C(C)(C)CCC
	3,5,6-m-4-p-C8	CCC(C)C(CCC)C(C)C(C)CC
	4,5,5-m-4-p-C8	CCCC(C)(CCC)C(C)(C)CCC
	2,2,3-m-5-p-C8	CC(C)(C)C(C)CC(CCC)CCC
	2,2,4-m-5-p-C8	CC(C)(C)CC(C)C(CCC)CCC
	2,2,5-m-5-p-C8	CC(C)(C)CCC(C)(CCC)CCC
	2,2,6-m-5-p-C8	CC(C)(C)CCC(CCC)C(C)CC
	2,2,7-m-5-p-C8	CC(C)(C)CCC(CCC)CC(C)C
	2,3,3-m-5-p-C8	CC(C)C(C)(C)CC(CCC)CCC
	2,3,4-m-5-p-C8	CC(C)C(C)C(C)C(CCC)CCC
	2,3,5-m-5-p-C8	CC(C)C(C)CC(C)(CCC)CCC
	2,3,6-m-5-p-C8	CC(C)C(C)CC(CCC)C(C)CC
	2,3,7-m-5-p-C8	CC(C)C(C)CC(CCC)CC(C)C
	2,4,4-m-5-p-C8	CC(C)CC(C)(C)C(CCC)CCC
	2,4,5-m-5-p-C8	CC(C)CC(C)C(C)(CCC)CCC
	2,4,6-m-5-p-C8	CC(C)CC(C)C(CCC)C(C)CC
	2,5,6-m-5-p-C8	CC(C)CCC(C)(CCC)C(C)CC
	2,6,6-m-5-p-C8	CC(C)CCC(CCC)C(C)(C)CC
	3,3,4-m-5-p-C8	CCC(C)(C)C(C)C(CCC)CCC
	3,3,5-m-5-p-C8	CCC(C)(C)CC(C)(CCC)CCC
	3,3,6-m-5-p-C8	CCC(C)(C)CC(CCC)C(C)CC
	3,4,4-m-5-p-C8	CCC(C)C(C)(C)C(CCC)CCC
	3,4,5-m-5-p-C8	CCC(C)C(C)C(C)(CCC)CCC
	2,2,3-m-3-ip-C8	CC(C)(C)C(C)(C(C)C)CCCCC
	2,2,4-m-3-ip-C8	CC(C)(C)C(C(C)C)C(C)CCCC
	2,2,5-m-3-ip-C8	CC(C)(C)C(C(C)C)CC(C)CCC
	2,2,6-m-3-ip-C8	CC(C)(C)C(C(C)C)CCC(C)CC
	2,2,7-m-3-ip-C8	CC(C)(C)C(C(C)C)CCCC(C)C
	2,3,4-m-3-ip-C8	CC(C)C(C)(C(C)C)C(C)CCCC
	2,3,5-m-3-ip-C8	CC(C)C(C)(C(C)C)CC(C)CCC
	2,3,6-m-3-ip-C8	CC(C)C(C)(C(C)C)CCC(C)CC
	2,3,7-m-3-ip-C8	CC(C)C(C)(C(C)C)CCCC(C)C
	2,4,4-m-3-ip-C8	CC(C)C(C(C)C)C(C)(C)CCCC
	2,4,5-m-3-ip-C8	CC(C)C(C(C)C)C(C)C(C)CCC
	2,4,6-m-3-ip-C8	CC(C)C(C(C)C)C(C)CC(C)CC
	2,4,7-m-3-ip-C8	CC(C)C(C(C)C)C(C)CCC(C)C
	2,5,5-m-3-ip-C8	CC(C)C(C(C)C)CC(C)(C)CCC
	2,5,6-m-3-ip-C8	CC(C)C(C(C)C)CC(C)C(C)CC
	2,5,7-m-3-ip-C8	CC(C)C(C(C)C)CC(C)CC(C)C
	2,6,6-m-3-ip-C8	CC(C)C(C(C)C)CCC(C)(C)CC
	2,6,7-m-3-ip-C8	CC(C)C(C(C)C)CCC(C)C(C)C
	2,2,3-m-4-ip-C8	CC(C)(C)C(C)C(C(C)C)CCCC
	2,2,4-m-4-ip-C8	CC(C)(C)CC(C)(C(C)C)CCCC
	2,2,5-m-4-ip-C8	CC(C)(C)CC(C(C)C)C(C)CCC
	2,2,6-m-4-ip-C8	CC(C)(C)CC(C(C)C)CC(C)CC
	2,2,7-m-4-ip-C8	CC(C)(C)CC(C(C)C)CCC(C)C
	2,3,3-m-4-ip-C8	CC(C)C(C)(C)C(C(C)C)CCCC
	2,3,4-m-4-ip-C8	CC(C)C(C)C(C)(C(C)C)CCCC
	2,3,5-m-4-ip-C8	CC(C)C(C)C(C(C)C)C(C)CCC
	2,3,6-m-4-ip-C8	CC(C)C(C)C(C(C)C)CC(C)CC
	2,3,7-m-4-ip-C8	CC(C)C(C)C(C(C)C)CCC(C)C
	2,4,5-m-4-ip-C8	CC(C)CC(C)(C(C)C)C(C)CCC
	2,4,6-m-4-ip-C8	CC(C)CC(C)(C(C)C)CC(C)CC
	2,4,7-m-4-ip-C8	CC(C)CC(C)(C(C)C)CCC(C)C
	2,5,5-m-4-ip-C8	CC(C)CC(C(C)C)C(C)(C)CCC
	2,5,6-m-4-ip-C8	CC(C)CC(C(C)C)C(C)C(C)CC
	2,5,7-m-4-ip-C8	CC(C)CC(C(C)C)C(C)CC(C)C
	2,6,6-m-4-ip-C8	CC(C)CC(C(C)C)CC(C)(C)CC
	3,3,4-m-4-ip-C8	CCC(C)(C)C(C)(C(C)C)CCCC
	3,3,5-m-4-ip-C8	CCC(C)(C)C(C(C)C)C(C)CCC
	3,3,6-m-4-ip-C8	CCC(C)(C)C(C(C)C)CC(C)CC
	3,4,5-m-4-ip-C8	CCC(C)C(C)(C(C)C)C(C)CCC
	3,4,6-m-4-ip-C8	CCC(C)C(C)(C(C)C)CC(C)CC
	3,5,5-m-4-ip-C8	CCC(C)C(C(C)C)C(C)(C)CCC
	3,5,6-m-4-ip-C8	CCC(C)C(C(C)C)C(C)C(C)CC
	4,5,5-m-4-ip-C8	CCCC(C)(C(C)C)C(C)(C)CCC
	2,2,3-m-5-ip-C8	CC(C)(C)C(C)CC(C(C)C)CCC
	2,2,4-m-5-ip-C8	CC(C)(C)CC(C)C(C(C)C)CCC
	2,2,5-m-5-ip-C8	CC(C)(C)CCC(C)(C(C)C)CCC
	2,2,6-m-5-ip-C8	CC(C)(C)CCC(C(C)C)C(C)CC
	2,2,7-m-5-ip-C8	CC(C)(C)CCC(C(C)C)CC(C)C
	2,3,3-m-5-ip-C8	CC(C)C(C)(C)CC(C(C)C)CCC
	2,3,4-m-5-ip-C8	CC(C)C(C)C(C)C(C(C)C)CCC
	2,3,5-m-5-ip-C8	CC(C)C(C)CC(C)(C(C)C)CCC
	2,3,6-m-5-ip-C8	CC(C)C(C)CC(C(C)C)C(C)CC
	2,3,7-m-5-ip-C8	CC(C)C(C)CC(C(C)C)CC(C)C
	2,4,4-m-5-ip-C8	CC(C)CC(C)(C)C(C(C)C)CCC
	2,4,5-m-5-ip-C8	CC(C)CC(C)C(C)(C(C)C)CCC
	2,4,6-m-5-ip-C8	CC(C)CC(C)C(C(C)C)C(C)CC
	2,5,6-m-5-ip-C8	CC(C)CCC(C)(C(C)C)C(C)CC
	2,6,6-m-5-ip-C8	CC(C)CCC(C(C)C)C(C)(C)CC
	3,3,4-m-5-ip-C8	CCC(C)(C)C(C)C(C(C)C)CCC
	3,3,5-m-5-ip-C8	CCC(C)(C)CC(C)(C(C)C)CCC
	3,3,6-m-5-ip-C8	CCC(C)(C)CC(C(C)C)C(C)CC
	3,4,4-m-5-ip-C8	CCC(C)C(C)(C)C(C(C)C)CCC
	3,4,5-m-5-ip-C8	CCC(C)C(C)C(C)(C(C)C)CCC
	2,2,7-m-6-ip-C8	CC(C)(C)CCCC(C(C)C)C(C)C
	3-e-2-m-4-p-C8	CC(C)C(CC)C(CCC)CCCC
	3-e-3-m-4-p-C8	CCC(CC)(C)C(CCC)CCCC
	3-e-4-m-4-p-C8	CCC(CC)C(C)(CCC)CCCC
	3-e-5-m-4-p-C8	CCC(CC)C(CCC)C(C)CCC
	3-e-6-m-4-p-C8	CCC(CC)C(CCC)CC(C)CC
	4-e-2-m-4-p-C8	CC(C)CC(CC)(CCC)CCCC
	4-e-3-m-4-p-C8	CCC(C)C(CC)(CCC)CCCC
	4-e-5-m-4-p-C8	CCCC(CC)(CCC)C(C)CCC
	5-e-2-m-4-p-C8	CC(C)CC(CCC)C(CC)CCC
	5-e-3-m-4-p-C8	CCC(C)C(CCC)C(CC)CCC
	5-e-4-m-4-p-C8	CCCC(C)(CCC)C(CC)CCC
	6-e-2-m-4-p-C8	CC(C)CC(CCC)CC(CC)CC
	6-e-3-m-4-p-C8	CCC(C)C(CCC)CC(CC)CC
	3-e-2-m-5-p-C8	CC(C)C(CC)CC(CCC)CCC
	3-e-3-m-5-p-C8	CCC(CC)(C)CC(CCC)CCC
	3-e-4-m-5-p-C8	CCC(CC)C(C)C(CCC)CCC
	3-e-5-m-5-p-C8	CCC(CC)CC(C)(CCC)CCC
	4-e-2-m-5-p-C8	CC(C)CC(CC)C(CCC)CCC
	4-e-3-m-5-p-C8	CCC(C)C(CC)C(CCC)CCC
	4-e-4-m-5-p-C8	CCCC(CC)(C)C(CCC)CCC
	5-e-2-m-5-p-C8	CC(C)CCC(CC)(CCC)CCC
	5-e-3-m-5-p-C8	CCC(C)CC(CC)(CCC)CCC
	6-e-2-m-5-p-C8	CC(C)CCC(CCC)C(CC)CC
	3-e-2-m-3-ip-C8	CC(C)C(CC)(C(C)C)CCCCC
	4-e-2-m-3-ip-C8	CC(C)C(C(C)C)C(CC)CCCC
	5-e-2-m-3-ip-C8	CC(C)C(C(C)C)CC(CC)CCC
	6-e-2-m-3-ip-C8	CC(C)C(C(C)C)CCC(CC)CC
	3-e-2-m-4-ip-C8	CC(C)C(CC)C(C(C)C)CCCC
	3-e-3-m-4-ip-C8	CCC(CC)(C)C(C(C)C)CCCC
	3-e-4-m-4-ip-C8	CCC(CC)C(C)(C(C)C)CCCC
	3-e-5-m-4-ip-C8	CCC(CC)C(C(C)C)C(C)CCC
	3-e-6-m-4-ip-C8	CCC(CC)C(C(C)C)CC(C)CC
	4-e-2-m-4-ip-C8	CC(C)CC(CC)(C(C)C)CCCC
	4-e-3-m-4-ip-C8	CCC(C)C(CC)(C(C)C)CCCC
	4-e-5-m-4-ip-C8	CCCC(CC)(C(C)C)C(C)CCC
	5-e-2-m-4-ip-C8	CC(C)CC(C(C)C)C(CC)CCC
	5-e-3-m-4-ip-C8	CCC(C)C(C(C)C)C(CC)CCC
	5-e-4-m-4-ip-C8	CCCC(C)(C(C)C)C(CC)CCC
	6-e-2-m-4-ip-C8	CC(C)CC(C(C)C)CC(CC)CC
	6-e-3-m-4-ip-C8	CCC(C)C(C(C)C)CC(CC)CC
	3-e-2-m-5-ip-C8	CC(C)C(CC)CC(C(C)C)CCC
	3-e-3-m-5-ip-C8	CCC(CC)(C)CC(C(C)C)CCC
	3-e-4-m-5-ip-C8	CCC(CC)C(C)C(C(C)C)CCC
	3-e-5-m-5-ip-C8	CCC(CC)CC(C)(C(C)C)CCC
	4-e-2-m-5-ip-C8	CC(C)CC(CC)C(C(C)C)CCC
	4-e-3-m-5-ip-C8	CCC(C)C(CC)C(C(C)C)CCC
	4-e-4-m-5-ip-C8	CCCC(CC)(C)C(C(C)C)CCC
	5-e-2-m-5-ip-C8	CC(C)CCC(CC)(C(C)C)CCC
	5-e-3-m-5-ip-C8	CCC(C)CC(CC)(C(C)C)CCC
	6-e-2-m-5-ip-C8	CC(C)CCC(C(C)C)C(CC)CC
	4,4-p-C8	CCCC(CCC)(CCC)CCCC
	4,5-p-C8	CCCC(CCC)C(CCC)CCC
	4-ip-4-p-C8	CCCC(C(C)C)(CCC)CCCC
	5-ip-4-p-C8	CCCC(CCC)C(C(C)C)CCC
	4,4-ip-C8	CCCC(C(C)C)(C(C)C)CCCC
	4,5-ip-C8	CCCC(C(C)C)C(C(C)C)CCC
	2,2-m-4-sb-C8	CC(C)(C)CC(C(C)CC)CCCC
	2,3-m-4-sb-C8	CC(C)C(C)C(C(C)CC)CCCC
	2,4-m-4-sb-C8	CC(C)CC(C)(C(C)CC)CCCC
	2,5-m-4-sb-C8	CC(C)CC(C(C)CC)C(C)CCC
	2,6-m-4-sb-C8	CC(C)CC(C(C)CC)CC(C)CC
	2,7-m-4-sb-C8	CC(C)CC(C(C)CC)CCC(C)C
	3,3-m-4-sb-C8	CCC(C)(C)C(C(C)CC)CCCC
	3,4-m-4-sb-C8	CCC(C)C(C)(C(C)CC)CCCC
	3,5-m-4-sb-C8	CCC(C)C(C(C)CC)C(C)CCC
	3,6-m-4-sb-C8	CCC(C)C(C(C)CC)CC(C)CC
	2,6-m-5-sb-C8	CC(C)CCC(C(C)CC)C(C)CC
	2,2-m-4-ib-C8	CC(C)(C)CC(CC(C)C)CCCC
	2,3-m-4-ib-C8	CC(C)C(C)C(CC(C)C)CCCC
	2,4-m-4-ib-C8	CC(C)CC(C)(CC(C)C)CCCC
	2,5-m-4-ib-C8	CC(C)CC(CC(C)C)C(C)CCC
	2,6-m-4-ib-C8	CC(C)CC(CC(C)C)CC(C)CC
	2,7-m-4-ib-C8	CC(C)CC(CC(C)C)CCC(C)C
	3,3-m-4-ib-C8	CCC(C)(C)C(CC(C)C)CCCC
	3-tb-2,2-m-C8	CC(C)(C)C(C(C)(C)C)CCCCC
	4-tb-2,2-m-C8	CC(C)(C)CC(C(C)(C)C)CCCC
	4-tb-2,3-m-C8	CC(C)C(C)C(C(C)(C)C)CCCC
	4-tb-2,4-m-C8	CC(C)CC(C(C)(C)C)(C)CCCC
	4-tb-2,5-m-C8	CC(C)CC(C(C)(C)C)C(C)CCC
	4-tb-2,6-m-C8	CC(C)CC(C(C)(C)C)CC(C)CC
	4-tb-2,7-m-C8	CC(C)CC(C(C)(C)C)CCC(C)C
	4-tb-3,3-m-C8	CCC(C)(C)C(C(C)(C)C)CCCC
	4-tb-3,4-m-C8	CCC(C)C(C(C)(C)C)(C)CCCC
	4-tb-3,5-m-C8	CCC(C)C(C(C)(C)C)C(C)CCC
	4-tb-3,6-m-C8	CCC(C)C(C(C)(C)C)CC(C)CC
	4-tb-4,5-m-C8	CCCC(C(C)(C)C)(C)C(C)CCC
	5-tb-2,2-m-C8	CC(C)(C)CCC(C(C)(C)C)CCC
	5-tb-2,3-m-C8	CC(C)C(C)CC(C(C)(C)C)CCC
	5-tb-2,4-m-C8	CC(C)CC(C)C(C(C)(C)C)CCC
	5-tb-2,5-m-C8	CC(C)CCC(C(C)(C)C)(C)CCC
	5-tb-2,6-m-C8	CC(C)CCC(C(C)(C)C)C(C)CC
	5-tb-3,3-m-C8	CCC(C)(C)CC(C(C)(C)C)CCC
	5-tb-3,4-m-C8	CCC(C)C(C)C(C(C)(C)C)CCC
	5-tb-3,5-m-C8	CCC(C)CC(C(C)(C)C)(C)CCC
	5-tb-4,4-m-C8	CCCC(C)(C)C(C(C)(C)C)CCC
	3-e-4-sb-C8	CCC(CC)C(C(C)CC)CCCC
	4-tb-3-e-C8	CCC(CC)C(C(C)(C)C)CCCC
	4-tb-4-e-C8	CCCC(C(C)(C)C)(CC)CCCC
	4-tb-5-e-C8	CCCC(C(C)(C)C)C(CC)CCC
	5-tb-3-e-C8	CCC(CC)CC(C(C)(C)C)CCC
	4-iiipen-2-m-C8	CC(C)CC(C(CC)CC)CCCC
	2,2,3,3,4,4,5-m-C7	CC(C)(C)C(C)(C)C(C)(C)C(C)CC
	2,2,3,3,4,4,6-m-C7	CC(C)(C)C(C)(C)C(C)(C)CC(C)C
	2,2,3,3,4,5,5-m-C7	CC(C)(C)C(C)(C)C(C)C(C)(C)CC
	2,2,3,3,4,5,6-m-C7	CC(C)(C)C(C)(C)C(C)C(C)C(C)C
	2,2,3,3,4,6,6-m-C7	CC(C)(C)C(C)(C)C(C)CC(C)(C)C
	2,2,3,3,5,5,6-m-C7	CC(C)(C)C(C)(C)CC(C)(C)C(C)C
	2,2,3,3,5,6,6-m-C7	CC(C)(C)C(C)(C)CC(C)C(C)(C)C
	2,2,3,4,4,5,5-m-C7	CC(C)(C)C(C)C(C)(C)C(C)(C)CC
	2,2,3,4,4,5,6-m-C7	CC(C)(C)C(C)C(C)(C)C(C)C(C)C
	2,2,3,4,4,6,6-m-C7	CC(C)(C)C(C)C(C)(C)CC(C)(C)C
	2,2,3,4,5,5,6-m-C7	CC(C)(C)C(C)C(C)C(C)(C)C(C)C
	2,2,3,4,5,6,6-m-C7	CC(C)(C)C(C)C(C)C(C)C(C)(C)C
	2,2,4,4,5,5,6-m-C7	CC(C)(C)CC(C)(C)C(C)(C)C(C)C
	2,3,3,4,4,5,5-m-C7	CC(C)C(C)(C)C(C)(C)C(C)(C)CC
	2,3,3,4,4,5,6-m-C7	CC(C)C(C)(C)C(C)(C)C(C)C(C)C
	2,3,3,4,5,5,6-m-C7	CC(C)C(C)(C)C(C)C(C)(C)C(C)C
	3-e-2,2,3,4,4-m-C7	CC(C)(C)C(CC)(C)C(C)(C)CCC
	3-e-2,2,3,4,5-m-C7	CC(C)(C)C(CC)(C)C(C)C(C)CC
	3-e-2,2,3,4,6-m-C7	CC(C)(C)C(CC)(C)C(C)CC(C)C
	3-e-2,2,3,5,5-m-C7	CC(C)(C)C(CC)(C)CC(C)(C)CC
	3-e-2,2,3,5,6-m-C7	CC(C)(C)C(CC)(C)CC(C)C(C)C
	3-e-2,2,3,6,6-m-C7	CC(C)(C)C(CC)(C)CCC(C)(C)C
	3-e-2,2,4,4,5-m-C7	CC(C)(C)C(CC)C(C)(C)C(C)CC
	3-e-2,2,4,4,6-m-C7	CC(C)(C)C(CC)C(C)(C)CC(C)C
	3-e-2,2,4,5,5-m-C7	CC(C)(C)C(CC)C(C)C(C)(C)CC
	3-e-2,2,4,5,6-m-C7	CC(C)(C)C(CC)C(C)C(C)C(C)C
	3-e-2,2,4,6,6-m-C7	CC(C)(C)C(CC)C(C)CC(C)(C)C
	3-e-2,2,5,5,6-m-C7	CC(C)(C)C(CC)CC(C)(C)C(C)C
	3-e-2,2,5,6,6-m-C7	CC(C)(C)C(CC)CC(C)C(C)(C)C
	3-e-2,3,4,4,5-m-C7	CC(C)C(CC)(C)C(C)(C)C(C)CC
	3-e-2,3,4,4,6-m-C7	CC(C)C(CC)(C)C(C)(C)CC(C)C
	3-e-2,3,4,5,5-m-C7	CC(C)C(CC)(C)C(C)C(C)(C)CC
	3-e-2,3,4,5,6-m-C7	CC(C)C(CC)(C)C(C)C(C)C(C)C
	3-e-2,3,5,5,6-m-C7	CC(C)C(CC)(C)CC(C)(C)C(C)C
	3-e-2,4,4,5,5-m-C7	CC(C)C(CC)C(C)(C)C(C)(C)CC
	3-e-2,4,4,5,6-m-C7	CC(C)C(CC)C(C)(C)C(C)C(C)C
	3-e-3,4,4,5,5-m-C7	CCC(CC)(C)C(C)(C)C(C)(C)CC
	4-e-2,2,3,3,4-m-C7	CC(C)(C)C(C)(C)C(CC)(C)CCC
	4-e-2,2,3,3,5-m-C7	CC(C)(C)C(C)(C)C(CC)C(C)CC
	4-e-2,2,3,3,6-m-C7	CC(C)(C)C(C)(C)C(CC)CC(C)C
	4-e-2,2,3,4,5-m-C7	CC(C)(C)C(C)C(CC)(C)C(C)CC
	4-e-2,2,3,4,6-m-C7	CC(C)(C)C(C)C(CC)(C)CC(C)C
	4-e-2,2,3,5,5-m-C7	CC(C)(C)C(C)C(CC)C(C)(C)CC
	4-e-2,2,3,5,6-m-C7	CC(C)(C)C(C)C(CC)C(C)C(C)C
	4-e-2,2,3,6,6-m-C7	CC(C)(C)C(C)C(CC)CC(C)(C)C
	4-e-2,2,4,5,5-m-C7	CC(C)(C)CC(CC)(C)C(C)(C)CC
	4-e-2,2,4,5,6-m-C7	CC(C)(C)CC(CC)(C)C(C)C(C)C
	4-e-2,2,4,6,6-m-C7	CC(C)(C)CC(CC)(C)CC(C)(C)C
	4-e-2,2,5,5,6-m-C7	CC(C)(C)CC(CC)C(C)(C)C(C)C
	4-e-2,3,3,4,5-m-C7	CC(C)C(C)(C)C(CC)(C)C(C)CC
	4-e-2,3,3,4,6-m-C7	CC(C)C(C)(C)C(CC)(C)CC(C)C
	4-e-2,3,3,5,5-m-C7	CC(C)C(C)(C)C(CC)C(C)(C)CC
	4-e-2,3,3,5,6-m-C7	CC(C)C(C)(C)C(CC)C(C)C(C)C
	4-e-2,3,4,5,5-m-C7	CC(C)C(C)C(CC)(C)C(C)(C)CC
	4-e-2,3,4,5,6-m-C7	CC(C)C(C)C(CC)(C)C(C)C(C)C
	4-e-3,3,4,5,5-m-C7	CCC(C)(C)C(CC)(C)C(C)(C)CC
	5-e-2,2,3,3,4-m-C7	CC(C)(C)C(C)(C)C(C)C(CC)CC
	5-e-2,2,3,3,5-m-C7	CC(C)(C)C(C)(C)CC(CC)(C)CC
	5-e-2,2,3,3,6-m-C7	CC(C)(C)C(C)(C)CC(CC)C(C)C
	5-e-2,2,3,4,4-m-C7	CC(C)(C)C(C)C(C)(C)C(CC)CC
	5-e-2,2,3,4,5-m-C7	CC(C)(C)C(C)C(C)C(CC)(C)CC
	5-e-2,2,3,4,6-m-C7	CC(C)(C)C(C)C(C)C(CC)C(C)C
	5-e-2,2,3,5,6-m-C7	CC(C)(C)C(C)CC(CC)(C)C(C)C
	5-e-2,2,4,4,5-m-C7	CC(C)(C)CC(C)(C)C(CC)(C)CC
	5-e-2,2,4,4,6-m-C7	CC(C)(C)CC(C)(C)C(CC)C(C)C
	5-e-2,2,4,5,6-m-C7	CC(C)(C)CC(C)C(CC)(C)C(C)C
	5-e-2,3,3,4,4-m-C7	CC(C)C(C)(C)C(C)(C)C(CC)CC
	5-e-2,3,3,4,5-m-C7	CC(C)C(C)(C)C(C)C(CC)(C)CC
	5-e-2,3,3,4,6-m-C7	CC(C)C(C)(C)C(C)C(CC)C(C)C
	5-e-2,3,4,4,5-m-C7	CC(C)C(C)C(C)(C)C(CC)(C)CC
	3,3-e-2,2,4-m-C7	CC(C)(C)C(CC)(CC)C(C)CCC
	3,3-e-2,2,5-m-C7	CC(C)(C)C(CC)(CC)CC(C)CC
	3,3-e-2,2,6-m-C7	CC(C)(C)C(CC)(CC)CCC(C)C
	3,3-e-2,4,4-m-C7	CC(C)C(CC)(CC)C(C)(C)CCC
	3,3-e-2,4,5-m-C7	CC(C)C(CC)(CC)C(C)C(C)CC
	3,3-e-2,4,6-m-C7	CC(C)C(CC)(CC)C(C)CC(C)C
	3,3-e-2,5,5-m-C7	CC(C)C(CC)(CC)CC(C)(C)CC
	3,3-e-2,5,6-m-C7	CC(C)C(CC)(CC)CC(C)C(C)C
	3,3-e-4,4,5-m-C7	CCC(CC)(CC)C(C)(C)C(C)CC
	3,3-e-4,5,5-m-C7	CCC(CC)(CC)C(C)C(C)(C)CC
	3,4-e-2,2,3-m-C7	CC(C)(C)C(CC)(C)C(CC)CCC
	3,4-e-2,2,4-m-C7	CC(C)(C)C(CC)C(CC)(C)CCC
	3,4-e-2,2,5-m-C7	CC(C)(C)C(CC)C(CC)C(C)CC
	3,4-e-2,2,6-m-C7	CC(C)(C)C(CC)C(CC)CC(C)C
	3,4-e-2,3,4-m-C7	CC(C)C(CC)(C)C(CC)(C)CCC
	3,4-e-2,3,5-m-C7	CC(C)C(CC)(C)C(CC)C(C)CC
	3,4-e-2,3,6-m-C7	CC(C)C(CC)(C)C(CC)CC(C)C
	3,4-e-2,4,5-m-C7	CC(C)C(CC)C(CC)(C)C(C)CC
	3,4-e-2,4,6-m-C7	CC(C)C(CC)C(CC)(C)CC(C)C
	3,4-e-2,5,5-m-C7	CC(C)C(CC)C(CC)C(C)(C)CC
	3,4-e-2,5,6-m-C7	CC(C)C(CC)C(CC)C(C)C(C)C
	3,4-e-3,4,5-m-C7	CCC(CC)(C)C(CC)(C)C(C)CC
	3,4-e-3,5,5-m-C7	CCC(CC)(C)C(CC)C(C)(C)CC
	3,5-e-2,2,3-m-C7	CC(C)(C)C(CC)(C)CC(CC)CC
	3,5-e-2,2,4-m-C7	CC(C)(C)C(CC)C(C)C(CC)CC
	3,5-e-2,2,5-m-C7	CC(C)(C)C(CC)CC(CC)(C)CC
	3,5-e-2,2,6-m-C7	CC(C)(C)C(CC)CC(CC)C(C)C
	3,5-e-2,3,4-m-C7	CC(C)C(CC)(C)C(C)C(CC)CC
	3,5-e-2,3,5-m-C7	CC(C)C(CC)(C)CC(CC)(C)CC
	3,5-e-2,3,6-m-C7	CC(C)C(CC)(C)CC(CC)C(C)C
	3,5-e-2,4,4-m-C7	CC(C)C(CC)C(C)(C)C(CC)CC
	3,5-e-2,4,5-m-C7	CC(C)C(CC)C(C)C(CC)(C)CC
	3,5-e-2,4,6-m-C7	CC(C)C(CC)C(C)C(CC)C(C)C
	3,5-e-3,4,4-m-C7	CCC(CC)(C)C(C)(C)C(CC)CC
	3,5-e-3,4,5-m-C7	CCC(CC)(C)C(C)C(CC)(C)CC
	4,4-e-2,2,3-m-C7	CC(C)(C)C(C)C(CC)(CC)CCC
	4,4-e-2,2,5-m-C7	CC(C)(C)CC(CC)(CC)C(C)CC
	4,4-e-2,2,6-m-C7	CC(C)(C)CC(CC)(CC)CC(C)C
	4,4-e-2,3,3-m-C7	CC(C)C(C)(C)C(CC)(CC)CCC
	4,4-e-2,3,5-m-C7	CC(C)C(C)C(CC)(CC)C(C)CC
	4,4-e-2,3,6-m-C7	CC(C)C(C)C(CC)(CC)CC(C)C
	4,4-e-2,5,5-m-C7	CC(C)CC(CC)(CC)C(C)(C)CC
	4,4-e-3,3,5-m-C7	CCC(C)(C)C(CC)(CC)C(C)CC
	4,5-e-2,2,3-m-C7	CC(C)(C)C(C)C(CC)C(CC)CC
	4,5-e-2,2,4-m-C7	CC(C)(C)CC(CC)(C)C(CC)CC
	4,5-e-2,2,5-m-C7	CC(C)(C)CC(CC)C(CC)(C)CC
	4,5-e-2,2,6-m-C7	CC(C)(C)CC(CC)C(CC)C(C)C
	4,5-e-2,3,3-m-C7	CC(C)C(C)(C)C(CC)C(CC)CC
	4,5-e-2,3,4-m-C7	CC(C)C(C)C(CC)(C)C(CC)CC
	4,5-e-2,3,5-m-C7	CC(C)C(C)C(CC)C(CC)(C)CC
	4,5-e-2,4,5-m-C7	CC(C)CC(CC)(C)C(CC)(C)CC
	4,5-e-3,3,4-m-C7	CCC(C)(C)C(CC)(C)C(CC)CC
	5,5-e-2,2,3-m-C7	CC(C)(C)C(C)CC(CC)(CC)CC
	5,5-e-2,2,4-m-C7	CC(C)(C)CC(C)C(CC)(CC)CC
	5,5-e-2,2,6-m-C7	CC(C)(C)CCC(CC)(CC)C(C)C
	5,5-e-2,3,3-m-C7	CC(C)C(C)(C)CC(CC)(CC)CC
	5,5-e-2,3,4-m-C7	CC(C)C(C)C(C)C(CC)(CC)CC
	5,5-e-2,4,4-m-C7	CC(C)CC(C)(C)C(CC)(CC)CC
	3,3,4-e-2-m-C7	CC(C)C(CC)(CC)C(CC)CCC
	3,3,4-e-4-m-C7	CCC(CC)(CC)C(CC)(C)CCC
	3,3,4-e-5-m-C7	CCC(CC)(CC)C(CC)C(C)CC
	3,3,5-e-2-m-C7	CC(C)C(CC)(CC)CC(CC)CC
	3,3,5-e-4-m-C7	CCC(CC)(CC)C(C)C(CC)CC
	3,3,5-e-5-m-C7	CCC(CC)(CC)CC(CC)(C)CC
	3,4,4-e-2-m-C7	CC(C)C(CC)C(CC)(CC)CCC
	3,4,4-e-3-m-C7	CCC(CC)(C)C(CC)(CC)CCC
	3,4,4-e-5-m-C7	CCC(CC)C(CC)(CC)C(C)CC
	3,4,5-e-2-m-C7	CC(C)C(CC)C(CC)C(CC)CC
	3,4,5-e-3-m-C7	CCC(CC)(C)C(CC)C(CC)CC
	3,4,5-e-4-m-C7	CCC(CC)C(CC)(C)C(CC)CC
	3,5,5-e-2-m-C7	CC(C)C(CC)CC(CC)(CC)CC
	4,4,5-e-2-m-C7	CC(C)CC(CC)(CC)C(CC)CC
	4,5,5-e-2-m-C7	CC(C)CC(CC)C(CC)(CC)CC
	2,2,3,3-m-4-p-C7	CC(C)(C)C(C)(C)C(CCC)CCC
	2,2,3,4-m-4-p-C7	CC(C)(C)C(C)C(C)(CCC)CCC
	2,2,3,5-m-4-p-C7	CC(C)(C)C(C)C(CCC)C(C)CC
	2,2,3,6-m-4-p-C7	CC(C)(C)C(C)C(CCC)CC(C)C
	2,2,4,5-m-4-p-C7	CC(C)(C)CC(C)(CCC)C(C)CC
	2,2,4,6-m-4-p-C7	CC(C)(C)CC(C)(CCC)CC(C)C
	2,2,5,5-m-4-p-C7	CC(C)(C)CC(CCC)C(C)(C)CC
	2,2,5,6-m-4-p-C7	CC(C)(C)CC(CCC)C(C)C(C)C
	2,2,6,6-m-4-p-C7	CC(C)(C)CC(CCC)CC(C)(C)C
	2,3,3,4-m-4-p-C7	CC(C)C(C)(C)C(C)(CCC)CCC
	2,3,3,5-m-4-p-C7	CC(C)C(C)(C)C(CCC)C(C)CC
	2,3,3,6-m-4-p-C7	CC(C)C(C)(C)C(CCC)CC(C)C
	2,3,4,5-m-4-p-C7	CC(C)C(C)C(C)(CCC)C(C)CC
	2,3,4,6-m-4-p-C7	CC(C)C(C)C(C)(CCC)CC(C)C
	2,3,5,5-m-4-p-C7	CC(C)C(C)C(CCC)C(C)(C)CC
	2,3,5,6-m-4-p-C7	CC(C)C(C)C(CCC)C(C)C(C)C
	2,4,5,5-m-4-p-C7	CC(C)CC(C)(CCC)C(C)(C)CC
	3,3,4,5-m-4-p-C7	CCC(C)(C)C(C)(CCC)C(C)CC
	3,3,5,5-m-4-p-C7	CCC(C)(C)C(CCC)C(C)(C)CC
	2,2,3,4-m-3-ip-C7	CC(C)(C)C(C)(C(C)C)C(C)CCC
	2,2,3,5-m-3-ip-C7	CC(C)(C)C(C)(C(C)C)CC(C)CC
	2,2,3,6-m-3-ip-C7	CC(C)(C)C(C)(C(C)C)CCC(C)C
	2,2,4,4-m-3-ip-C7	CC(C)(C)C(C(C)C)C(C)(C)CCC
	2,2,4,5-m-3-ip-C7	CC(C)(C)C(C(C)C)C(C)C(C)CC
	2,2,4,6-m-3-ip-C7	CC(C)(C)C(C(C)C)C(C)CC(C)C
	2,2,5,5-m-3-ip-C7	CC(C)(C)C(C(C)C)CC(C)(C)CC
	2,2,5,6-m-3-ip-C7	CC(C)(C)C(C(C)C)CC(C)C(C)C
	2,2,6,6-m-3-ip-C7	CC(C)(C)C(C(C)C)CCC(C)(C)C
	2,3,4,4-m-3-ip-C7	CC(C)C(C)(C(C)C)C(C)(C)CCC
	2,3,4,5-m-3-ip-C7	CC(C)C(C)(C(C)C)C(C)C(C)CC
	2,3,4,6-m-3-ip-C7	CC(C)C(C)(C(C)C)C(C)CC(C)C
	2,3,5,5-m-3-ip-C7	CC(C)C(C)(C(C)C)CC(C)(C)CC
	2,3,5,6-m-3-ip-C7	CC(C)C(C)(C(C)C)CC(C)C(C)C
	2,4,4,5-m-3-ip-C7	CC(C)C(C(C)C)C(C)(C)C(C)CC
	2,4,4,6-m-3-ip-C7	CC(C)C(C(C)C)C(C)(C)CC(C)C
	2,4,5,5-m-3-ip-C7	CC(C)C(C(C)C)C(C)C(C)(C)CC
	2,4,5,6-m-3-ip-C7	CC(C)C(C(C)C)C(C)C(C)C(C)C
	2,2,3,3-m-4-ip-C7	CC(C)(C)C(C)(C)C(C(C)C)CCC
	2,2,3,4-m-4-ip-C7	CC(C)(C)C(C)C(C)(C(C)C)CCC
	2,2,3,5-m-4-ip-C7	CC(C)(C)C(C)C(C(C)C)C(C)CC
	2,2,3,6-m-4-ip-C7	CC(C)(C)C(C)C(C(C)C)CC(C)C
	2,2,4,5-m-4-ip-C7	CC(C)(C)CC(C)(C(C)C)C(C)CC
	2,2,4,6-m-4-ip-C7	CC(C)(C)CC(C)(C(C)C)CC(C)C
	2,2,5,5-m-4-ip-C7	CC(C)(C)CC(C(C)C)C(C)(C)CC
	2,2,5,6-m-4-ip-C7	CC(C)(C)CC(C(C)C)C(C)C(C)C
	2,2,6,6-m-4-ip-C7	CC(C)(C)CC(C(C)C)CC(C)(C)C
	2,3,3,4-m-4-ip-C7	CC(C)C(C)(C)C(C)(C(C)C)CCC
	2,3,3,5-m-4-ip-C7	CC(C)C(C)(C)C(C(C)C)C(C)CC
	2,3,3,6-m-4-ip-C7	CC(C)C(C)(C)C(C(C)C)CC(C)C
	2,3,4,5-m-4-ip-C7	CC(C)C(C)C(C)(C(C)C)C(C)CC
	2,3,4,6-m-4-ip-C7	CC(C)C(C)C(C)(C(C)C)CC(C)C
	2,3,5,5-m-4-ip-C7	CC(C)C(C)C(C(C)C)C(C)(C)CC
	2,3,5,6-m-4-ip-C7	CC(C)C(C)C(C(C)C)C(C)C(C)C
	2,4,5,5-m-4-ip-C7	CC(C)CC(C)(C(C)C)C(C)(C)CC
	3,3,4,5-m-4-ip-C7	CCC(C)(C)C(C)(C(C)C)C(C)CC
	3,3,5,5-m-4-ip-C7	CCC(C)(C)C(C(C)C)C(C)(C)CC
	2,2,3,6-m-5-ip-C7	CC(C)(C)C(C)CC(C(C)C)C(C)C
	2,2,4,6-m-5-ip-C7	CC(C)(C)CC(C)C(C(C)C)C(C)C
	2,2,5,6-m-5-ip-C7	CC(C)(C)CCC(C)(C(C)C)C(C)C
	2,3,3,6-m-5-ip-C7	CC(C)C(C)(C)CC(C(C)C)C(C)C
	3-e-2,2-m-4-p-C7	CC(C)(C)C(CC)C(CCC)CCC
	3-e-2,3-m-4-p-C7	CC(C)C(CC)(C)C(CCC)CCC
	3-e-2,4-m-4-p-C7	CC(C)C(CC)C(C)(CCC)CCC
	3-e-2,5-m-4-p-C7	CC(C)C(CC)C(CCC)C(C)CC
	3-e-2,6-m-4-p-C7	CC(C)C(CC)C(CCC)CC(C)C
	3-e-3,4-m-4-p-C7	CCC(CC)(C)C(C)(CCC)CCC
	3-e-3,5-m-4-p-C7	CCC(CC)(C)C(CCC)C(C)CC
	3-e-4,5-m-4-p-C7	CCC(CC)C(C)(CCC)C(C)CC
	4-e-2,2-m-4-p-C7	CC(C)(C)CC(CC)(CCC)CCC
	4-e-2,3-m-4-p-C7	CC(C)C(C)C(CC)(CCC)CCC
	4-e-2,5-m-4-p-C7	CC(C)CC(CC)(CCC)C(C)CC
	4-e-2,6-m-4-p-C7	CC(C)CC(CC)(CCC)CC(C)C
	4-e-3,3-m-4-p-C7	CCC(C)(C)C(CC)(CCC)CCC
	4-e-3,5-m-4-p-C7	CCC(C)C(CC)(CCC)C(C)CC
	5-e-2,2-m-4-p-C7	CC(C)(C)CC(CCC)C(CC)CC
	5-e-2,3-m-4-p-C7	CC(C)C(C)C(CCC)C(CC)CC
	5-e-2,4-m-4-p-C7	CC(C)CC(C)(CCC)C(CC)CC
	5-e-2,5-m-4-p-C7	CC(C)CC(CCC)C(CC)(C)CC
	5-e-3,3-m-4-p-C7	CCC(C)(C)C(CCC)C(CC)CC
	3-e-2,2-m-3-ip-C7	CC(C)(C)C(CC)(C(C)C)CCCC
	3-e-2,4-m-3-ip-C7	CC(C)C(CC)(C(C)C)C(C)CCC
	3-e-2,5-m-3-ip-C7	CC(C)C(CC)(C(C)C)CC(C)CC
	3-e-2,6-m-3-ip-C7	CC(C)C(CC)(C(C)C)CCC(C)C
	4-e-2,2-m-3-ip-C7	CC(C)(C)C(C(C)C)C(CC)CCC
	4-e-2,3-m-3-ip-C7	CC(C)C(C)(C(C)C)C(CC)CCC
	4-e-2,4-m-3-ip-C7	CC(C)C(C(C)C)C(CC)(C)CCC
	4-e-2,5-m-3-ip-C7	CC(C)C(C(C)C)C(CC)C(C)CC
	4-e-2,6-m-3-ip-C7	CC(C)C(C(C)C)C(CC)CC(C)C
	5-e-2,2-m-3-ip-C7	CC(C)(C)C(C(C)C)CC(CC)CC
	5-e-2,3-m-3-ip-C7	CC(C)C(C)(C(C)C)CC(CC)CC
	5-e-2,4-m-3-ip-C7	CC(C)C(C(C)C)C(C)C(CC)CC
	5-e-2,5-m-3-ip-C7	CC(C)C(C(C)C)CC(CC)(C)CC
	5-e-2,6-m-3-ip-C7	CC(C)C(C(C)C)CC(CC)C(C)C
	3-e-2,2-m-4-ip-C7	CC(C)(C)C(CC)C(C(C)C)CCC
	3-e-2,3-m-4-ip-C7	CC(C)C(CC)(C)C(C(C)C)CCC
	3-e-2,4-m-4-ip-C7	CC(C)C(CC)C(C)(C(C)C)CCC
	3-e-2,5-m-4-ip-C7	CC(C)C(CC)C(C(C)C)C(C)CC
	3-e-2,6-m-4-ip-C7	CC(C)C(CC)C(C(C)C)CC(C)C
	3-e-3,4-m-4-ip-C7	CCC(CC)(C)C(C)(C(C)C)CCC
	3-e-3,5-m-4-ip-C7	CCC(CC)(C)C(C(C)C)C(C)CC
	3-e-4,5-m-4-ip-C7	CCC(CC)C(C)(C(C)C)C(C)CC
	4-e-2,2-m-4-ip-C7	CC(C)(C)CC(CC)(C(C)C)CCC
	4-e-2,3-m-4-ip-C7	CC(C)C(C)C(CC)(C(C)C)CCC
	4-e-2,5-m-4-ip-C7	CC(C)CC(CC)(C(C)C)C(C)CC
	4-e-2,6-m-4-ip-C7	CC(C)CC(CC)(C(C)C)CC(C)C
	4-e-3,3-m-4-ip-C7	CCC(C)(C)C(CC)(C(C)C)CCC
	4-e-3,5-m-4-ip-C7	CCC(C)C(CC)(C(C)C)C(C)CC
	5-e-2,2-m-4-ip-C7	CC(C)(C)CC(C(C)C)C(CC)CC
	5-e-2,3-m-4-ip-C7	CC(C)C(C)C(C(C)C)C(CC)CC
	5-e-2,4-m-4-ip-C7	CC(C)CC(C)(C(C)C)C(CC)CC
	5-e-2,5-m-4-ip-C7	CC(C)CC(C(C)C)C(CC)(C)CC
	5-e-3,3-m-4-ip-C7	CCC(C)(C)C(C(C)C)C(CC)CC
	3,3-e-4-p-C7	CCC(CC)(CC)C(CCC)CCC
	3,4-e-4-p-C7	CCC(CC)C(CC)(CCC)CCC
	3,5-e-4-p-C7	CCC(CC)C(CCC)C(CC)CC
	3,3-e-4-ip-C7	CCC(CC)(CC)C(C(C)C)CCC
	3,4-e-4-ip-C7	CCC(CC)C(CC)(C(C)C)CCC
	3,5-e-4-ip-C7	CCC(CC)C(C(C)C)C(CC)CC
	2-m-4,4-p-C7	CC(C)CC(CCC)(CCC)CCC
	3-m-4,4-p-C7	CCC(C)C(CCC)(CCC)CCC
	2-m-3-ip-4-p-C7	CC(C)C(C(C)C)C(CCC)CCC
	2-m-4-ip-4-p-C7	CC(C)CC(C(C)C)(CCC)CCC
	3-m-4-ip-4-p-C7	CCC(C)C(C(C)C)(CCC)CCC
	2-m-3,3-ip-C7	CC(C)C(C(C)C)(C(C)C)CCCC
	2-m-3,4-ip-C7	CC(C)C(C(C)C)C(C(C)C)CCC
	2-m-4,4-ip-C7	CC(C)CC(C(C)C)(C(C)C)CCC
	3-m-4,4-ip-C7	CCC(C)C(C(C)C)(C(C)C)CCC
	2,2,5-m-4-sb-C7	CC(C)(C)CC(C(C)CC)C(C)CC
	2,3,5-m-4-sb-C7	CC(C)C(C)C(C(C)CC)C(C)CC
	2,4,5-m-4-sb-C7	CC(C)CC(C)(C(C)CC)C(C)CC
	2,5,5-m-4-sb-C7	CC(C)CC(C(C)CC)C(C)(C)CC
	3,3,5-m-4-sb-C7	CCC(C)(C)C(C(C)CC)C(C)CC
	3,4,5-m-4-sb-C7	CCC(C)C(C)(C(C)CC)C(C)CC
	2,2,5-m-4-ib-C7	CC(C)(C)CC(CC(C)C)C(C)CC
	2,2,6-m-4-ib-C7	CC(C)(C)CC(CC(C)C)CC(C)C
	2,3,5-m-4-ib-C7	CC(C)C(C)C(CC(C)C)C(C)CC
	2,3,6-m-4-ib-C7	CC(C)C(C)C(CC(C)C)CC(C)C
	2,4,5-m-4-ib-C7	CC(C)CC(C)(CC(C)C)C(C)CC
	2,4,6-m-4-ib-C7	CC(C)CC(C)(CC(C)C)CC(C)C
	2,5,5-m-4-ib-C7	CC(C)CC(CC(C)C)C(C)(C)CC
	3-tb-2,2,3-m-C7	CC(C)(C)C(C(C)(C)C)(C)CCCC
	3-tb-2,2,4-m-C7	CC(C)(C)C(C(C)(C)C)C(C)CCC
	3-tb-2,2,5-m-C7	CC(C)(C)C(C(C)(C)C)CC(C)CC
	3-tb-2,2,6-m-C7	CC(C)(C)C(C(C)(C)C)CCC(C)C
	4-tb-2,2,3-m-C7	CC(C)(C)C(C)C(C(C)(C)C)CCC
	4-tb-2,2,4-m-C7	CC(C)(C)CC(C(C)(C)C)(C)CCC
	4-tb-2,2,5-m-C7	CC(C)(C)CC(C(C)(C)C)C(C)CC
	4-tb-2,2,6-m-C7	CC(C)(C)CC(C(C)(C)C)CC(C)C
	4-tb-2,3,3-m-C7	CC(C)C(C)(C)C(C(C)(C)C)CCC
	4-tb-2,3,4-m-C7	CC(C)C(C)C(C(C)(C)C)(C)CCC
	4-tb-2,3,5-m-C7	CC(C)C(C)C(C(C)(C)C)C(C)CC
	4-tb-2,3,6-m-C7	CC(C)C(C)C(C(C)(C)C)CC(C)C
	4-tb-2,4,5-m-C7	CC(C)CC(C(C)(C)C)(C)C(C)CC
	4-tb-2,4,6-m-C7	CC(C)CC(C(C)(C)C)(C)CC(C)C
	4-tb-2,5,5-m-C7	CC(C)CC(C(C)(C)C)C(C)(C)CC
	4-tb-3,3,4-m-C7	CCC(C)(C)C(C(C)(C)C)(C)CCC
	4-tb-3,3,5-m-C7	CCC(C)(C)C(C(C)(C)C)C(C)CC
	4-tb-3,4,5-m-C7	CCC(C)C(C(C)(C)C)(C)C(C)CC
	3-e-5-m-4-sb-C7	CCC(CC)C(C(C)CC)C(C)CC
	5-e-2-m-4-sb-C7	CC(C)CC(C(C)CC)C(CC)CC
	5-e-2-m-4-ib-C7	CC(C)CC(CC(C)C)C(CC)CC
	4-tb-3-e-2-m-C7	CC(C)C(CC)C(C(C)(C)C)CCC
	4-tb-3-e-3-m-C7	CCC(CC)(C)C(C(C)(C)C)CCC
	4-tb-3-e-4-m-C7	CCC(CC)C(C(C)(C)C)(C)CCC
	4-tb-3-e-5-m-C7	CCC(CC)C(C(C)(C)C)C(C)CC
	4-tb-4-e-2-m-C7	CC(C)CC(C(C)(C)C)(CC)CCC
	4-tb-4-e-3-m-C7	CCC(C)C(C(C)(C)C)(CC)CCC
	4-tb-5-e-2-m-C7	CC(C)CC(C(C)(C)C)C(CC)CC
	4-tb-4-p-C7	CCCC(C(C)(C)C)(CCC)CCC
	4-tb-4-ip-C7	CCCC(C(C)(C)C)(C(C)C)CCC
	2,2,3,3,4,4,5,5-m-C6	CC(C)(C)C(C)(C)C(C)(C)C(C)(C)C
	3-e-2,2,3,4,4,5-m-C6	CC(C)(C)C(CC)(C)C(C)(C)C(C)C
	3-e-2,2,3,4,5,5-m-C6	CC(C)(C)C(CC)(C)C(C)C(C)(C)C
	4-e-2,2,3,3,4,5-m-C6	CC(C)(C)C(C)(C)C(CC)(C)C(C)C
	4-e-2,2,3,3,5,5-m-C6	CC(C)(C)C(C)(C)C(CC)C(C)(C)C
	3,3-e-2,2,4,4-m-C6	CC(C)(C)C(CC)(CC)C(C)(C)CC
	3,3-e-2,2,4,5-m-C6	CC(C)(C)C(CC)(CC)C(C)C(C)C
	3,3-e-2,2,5,5-m-C6	CC(C)(C)C(CC)(CC)CC(C)(C)C
	3,3-e-2,4,4,5-m-C6	CC(C)C(CC)(CC)C(C)(C)C(C)C
	3,4-e-2,2,3,4-m-C6	CC(C)(C)C(CC)(C)C(CC)(C)CC
	3,4-e-2,2,3,5-m-C6	CC(C)(C)C(CC)(C)C(CC)C(C)C
	3,4-e-2,2,4,5-m-C6	CC(C)(C)C(CC)C(CC)(C)C(C)C
	3,4-e-2,2,5,5-m-C6	CC(C)(C)C(CC)C(CC)C(C)(C)C
	3,4-e-2,3,4,5-m-C6	CC(C)C(CC)(C)C(CC)(C)C(C)C
	4,4-e-2,2,3,3-m-C6	CC(C)(C)C(C)(C)C(CC)(CC)CC
	4,4-e-2,2,3,5-m-C6	CC(C)(C)C(C)C(CC)(CC)C(C)C
	3,3,4-e-2,2-m-C6	CC(C)(C)C(CC)(CC)C(CC)CC
	3,3,4-e-2,4-m-C6	CC(C)C(CC)(CC)C(CC)(C)CC
	3,3,4-e-2,5-m-C6	CC(C)C(CC)(CC)C(CC)C(C)C
	3,4,4-e-2,2-m-C6	CC(C)(C)C(CC)C(CC)(CC)CC
	3,4,4-e-2,3-m-C6	CC(C)C(CC)(C)C(CC)(CC)CC
	3,3,4,4-e-C6	CCC(CC)(CC)C(CC)(CC)CC
	2,2,3,4,4-m-3-ip-C6	CC(C)(C)C(C)(C(C)C)C(C)(C)CC
	2,2,3,4,5-m-3-ip-C6	CC(C)(C)C(C)(C(C)C)C(C)C(C)C
	2,2,3,5,5-m-3-ip-C6	CC(C)(C)C(C)(C(C)C)CC(C)(C)C
	2,2,4,4,5-m-3-ip-C6	CC(C)(C)C(C(C)C)C(C)(C)C(C)C
	2,2,4,5,5-m-3-ip-C6	CC(C)(C)C(C(C)C)C(C)C(C)(C)C
	2,3,4,4,5-m-3-ip-C6	CC(C)C(C)(C(C)C)C(C)(C)C(C)C
	2,2,3,3,5-m-4-ip-C6	CC(C)(C)C(C)(C)C(C(C)C)C(C)C
	2,2,3,4,5-m-4-ip-C6	CC(C)(C)C(C)C(C)(C(C)C)C(C)C
	3-e-2,2,4-m-3-ip-C6	CC(C)(C)C(CC)(C(C)C)C(C)CC
	3-e-2,2,5-m-3-ip-C6	CC(C)(C)C(CC)(C(C)C)CC(C)C
	3-e-2,4,4-m-3-ip-C6	CC(C)C(CC)(C(C)C)C(C)(C)CC
	3-e-2,4,5-m-3-ip-C6	CC(C)C(CC)(C(C)C)C(C)C(C)C
	4-e-2,2,3-m-3-ip-C6	CC(C)(C)C(C)(C(C)C)C(CC)CC
	4-e-2,2,4-m-3-ip-C6	CC(C)(C)C(C(C)C)C(CC)(C)CC
	4-e-2,2,5-m-3-ip-C6	CC(C)(C)C(C(C)C)C(CC)C(C)C
	4-e-2,3,4-m-3-ip-C6	CC(C)C(C)(C(C)C)C(CC)(C)CC
	4-e-2,3,5-m-3-ip-C6	CC(C)C(C)(C(C)C)C(CC)C(C)C
	3-e-2,2,5-m-4-ip-C6	CC(C)(C)C(CC)C(C(C)C)C(C)C
	3-e-2,3,5-m-4-ip-C6	CC(C)C(CC)(C)C(C(C)C)C(C)C
	4-e-2,2,5-m-4-ip-C6	CC(C)(C)CC(CC)(C(C)C)C(C)C
	3,4-e-2-m-3-ip-C6	CC(C)C(CC)(C(C)C)C(CC)CC
	4,4-e-2-m-3-ip-C6	CC(C)C(C(C)C)C(CC)(CC)CC
	2,2-m-3,3-ip-C6	CC(C)(C)C(C(C)C)(C(C)C)CCC
	2,4-m-3,3-ip-C6	CC(C)C(C(C)C)(C(C)C)C(C)CC
	2,5-m-3,3-ip-C6	CC(C)C(C(C)C)(C(C)C)CC(C)C
	2,5-m-3,4-ip-C6	CC(C)C(C(C)C)C(C(C)C)C(C)C
	3-tb-2,2,3,4-m-C6	CC(C)(C)C(C(C)(C)C)(C)C(C)CC
	3-tb-2,2,3,5-m-C6	CC(C)(C)C(C(C)(C)C)(C)CC(C)C
	3-tb-2,2,4,4-m-C6	CC(C)(C)C(C(C)(C)C)C(C)(C)CC
	3-tb-2,2,4,5-m-C6	CC(C)(C)C(C(C)(C)C)C(C)C(C)C
	3-tb-2,2,5,5-m-C6	CC(C)(C)C(C(C)(C)C)CC(C)(C)C
	3-tb-3-e-2,2-m-C6	CC(C)(C)C(C(C)(C)C)(CC)CCC
	3-tb-4-e-2,2-m-C6	CC(C)(C)C(C(C)(C)C)C(CC)CC
	3-e-2,2,4,4-m-3-ip-C5	CC(C)(C)C(CC)(C(C)C)C(C)(C)C
	2,2,4-m-3,3-ip-C5	CC(C)(C)C(C(C)C)(C(C)C)C(C)C
	3-tb-2,2,3,4,4-m-C5	CC(C)(C)C(C(C)(C)C)(C)C(C)(C)C

## Sheet: iC15
	Abbreviation	SMILES
	C15	CCCCCCCCCCCCCCC
	2-m-C14	CC(C)CCCCCCCCCCCC
	3-m-C14	CCC(C)CCCCCCCCCCC
	4-m-C14	CCCC(C)CCCCCCCCCC
	5-m-C14	CCCCC(C)CCCCCCCCC
	6-m-C14	CCCCCC(C)CCCCCCCC
	7-m-C14	CCCCCCC(C)CCCCCCC
	2,2-m-C13	CC(C)(C)CCCCCCCCCCC
	2,3-m-C13	CC(C)C(C)CCCCCCCCCC
	2,4-m-C13	CC(C)CC(C)CCCCCCCCC
	2,5-m-C13	CC(C)CCC(C)CCCCCCCC
	2,6-m-C13	CC(C)CCCC(C)CCCCCCC
	2,7-m-C13	CC(C)CCCCC(C)CCCCCC
	2,8-m-C13	CC(C)CCCCCC(C)CCCCC
	2,9-m-C13	CC(C)CCCCCCC(C)CCCC
	2,10-m-C13	CC(C)CCCCCCCC(C)CCC
	2,11-m-C13	CC(C)CCCCCCCCC(C)CC
	2,12-m-C13	CC(C)CCCCCCCCCC(C)C
	3,3-m-C13	CCC(C)(C)CCCCCCCCCC
	3,4-m-C13	CCC(C)C(C)CCCCCCCCC
	3,5-m-C13	CCC(C)CC(C)CCCCCCCC
	3,6-m-C13	CCC(C)CCC(C)CCCCCCC
	3,7-m-C13	CCC(C)CCCC(C)CCCCCC
	3,8-m-C13	CCC(C)CCCCC(C)CCCCC
	3,9-m-C13	CCC(C)CCCCCC(C)CCCC
	3,10-m-C13	CCC(C)CCCCCCC(C)CCC
	3,11-m-C13	CCC(C)CCCCCCCC(C)CC
	4,4-m-C13	CCCC(C)(C)CCCCCCCCC
	4,5-m-C13	CCCC(C)C(C)CCCCCCCC
	4,6-m-C13	CCCC(C)CC(C)CCCCCCC
	4,7-m-C13	CCCC(C)CCC(C)CCCCCC
	4,8-m-C13	CCCC(C)CCCC(C)CCCCC
	4,9-m-C13	CCCC(C)CCCCC(C)CCCC
	4,10-m-C13	CCCC(C)CCCCCC(C)CCC
	5,5-m-C13	CCCCC(C)(C)CCCCCCCC
	5,6-m-C13	CCCCC(C)C(C)CCCCCCC
	5,7-m-C13	CCCCC(C)CC(C)CCCCCC
	5,8-m-C13	CCCCC(C)CCC(C)CCCCC
	5,9-m-C13	CCCCC(C)CCCC(C)CCCC
	6,6-m-C13	CCCCCC(C)(C)CCCCCCC
	6,7-m-C13	CCCCCC(C)C(C)CCCCCC
	6,8-m-C13	CCCCCC(C)CC(C)CCCCC
	7,7-m-C13	CCCCCCC(C)(C)CCCCCC
	2,2,3-m-C12	CC(C)(C)C(C)CCCCCCCCC
	2,2,4-m-C12	CC(C)(C)CC(C)CCCCCCCC
	2,2,5-m-C12	CC(C)(C)CCC(C)CCCCCCC
	2,2,6-m-C12	CC(C)(C)CCCC(C)CCCCCC
	2,2,7-m-C12	CC(C)(C)CCCCC(C)CCCCC
	2,2,8-m-C12	CC(C)(C)CCCCCC(C)CCCC
	2,2,9-m-C12	CC(C)(C)CCCCCCC(C)CCC
	2,2,10-m-C12	CC(C)(C)CCCCCCCC(C)CC
	2,2,11-m-C12	CC(C)(C)CCCCCCCCC(C)C
	2,3,3-m-C12	CC(C)C(C)(C)CCCCCCCCC
	2,3,4-m-C12	CC(C)C(C)C(C)CCCCCCCC
	2,3,5-m-C12	CC(C)C(C)CC(C)CCCCCCC
	2,3,6-m-C12	CC(C)C(C)CCC(C)CCCCCC
	2,3,7-m-C12	CC(C)C(C)CCCC(C)CCCCC
	2,3,8-m-C12	CC(C)C(C)CCCCC(C)CCCC
	2,3,9-m-C12	CC(C)C(C)CCCCCC(C)CCC
	2,3,10-m-C12	CC(C)C(C)CCCCCCC(C)CC
	2,3,11-m-C12	CC(C)C(C)CCCCCCCC(C)C
	2,4,4-m-C12	CC(C)CC(C)(C)CCCCCCCC
	2,4,5-m-C12	CC(C)CC(C)C(C)CCCCCCC
	2,4,6-m-C12	CC(C)CC(C)CC(C)CCCCCC
	2,4,7-m-C12	CC(C)CC(C)CCC(C)CCCCC
	2,4,8-m-C12	CC(C)CC(C)CCCC(C)CCCC
	2,4,9-m-C12	CC(C)CC(C)CCCCC(C)CCC
	2,4,10-m-C12	CC(C)CC(C)CCCCCC(C)CC
	2,4,11-m-C12	CC(C)CC(C)CCCCCCC(C)C
	2,5,5-m-C12	CC(C)CCC(C)(C)CCCCCCC
	2,5,6-m-C12	CC(C)CCC(C)C(C)CCCCCC
	2,5,7-m-C12	CC(C)CCC(C)CC(C)CCCCC
	2,5,8-m-C12	CC(C)CCC(C)CCC(C)CCCC
	2,5,9-m-C12	CC(C)CCC(C)CCCC(C)CCC
	2,5,10-m-C12	CC(C)CCC(C)CCCCC(C)CC
	2,5,11-m-C12	CC(C)CCC(C)CCCCCC(C)C
	2,6,6-m-C12	CC(C)CCCC(C)(C)CCCCCC
	2,6,7-m-C12	CC(C)CCCC(C)C(C)CCCCC
	2,6,8-m-C12	CC(C)CCCC(C)CC(C)CCCC
	2,6,9-m-C12	CC(C)CCCC(C)CCC(C)CCC
	2,6,10-m-C12	CC(C)CCCC(C)CCCC(C)CC
	2,6,11-m-C12	CC(C)CCCC(C)CCCCC(C)C
	2,7,7-m-C12	CC(C)CCCCC(C)(C)CCCCC
	2,7,8-m-C12	CC(C)CCCCC(C)C(C)CCCC
	2,7,9-m-C12	CC(C)CCCCC(C)CC(C)CCC
	2,7,10-m-C12	CC(C)CCCCC(C)CCC(C)CC
	2,8,8-m-C12	CC(C)CCCCCC(C)(C)CCCC
	2,8,9-m-C12	CC(C)CCCCCC(C)C(C)CCC
	2,8,10-m-C12	CC(C)CCCCCC(C)CC(C)CC
	2,9,9-m-C12	CC(C)CCCCCCC(C)(C)CCC
	2,9,10-m-C12	CC(C)CCCCCCC(C)C(C)CC
	2,10,10-m-C12	CC(C)CCCCCCCC(C)(C)CC
	3,3,4-m-C12	CCC(C)(C)C(C)CCCCCCCC
	3,3,5-m-C12	CCC(C)(C)CC(C)CCCCCCC
	3,3,6-m-C12	CCC(C)(C)CCC(C)CCCCCC
	3,3,7-m-C12	CCC(C)(C)CCCC(C)CCCCC
	3,3,8-m-C12	CCC(C)(C)CCCCC(C)CCCC
	3,3,9-m-C12	CCC(C)(C)CCCCCC(C)CCC
	3,3,10-m-C12	CCC(C)(C)CCCCCCC(C)CC
	3,4,4-m-C12	CCC(C)C(C)(C)CCCCCCCC
	3,4,5-m-C12	CCC(C)C(C)C(C)CCCCCCC
	3,4,6-m-C12	CCC(C)C(C)CC(C)CCCCCC
	3,4,7-m-C12	CCC(C)C(C)CCC(C)CCCCC
	3,4,8-m-C12	CCC(C)C(C)CCCC(C)CCCC
	3,4,9-m-C12	CCC(C)C(C)CCCCC(C)CCC
	3,4,10-m-C12	CCC(C)C(C)CCCCCC(C)CC
	3,5,5-m-C12	CCC(C)CC(C)(C)CCCCCCC
	3,5,6-m-C12	CCC(C)CC(C)C(C)CCCCCC
	3,5,7-m-C12	CCC(C)CC(C)CC(C)CCCCC
	3,5,8-m-C12	CCC(C)CC(C)CCC(C)CCCC
	3,5,9-m-C12	CCC(C)CC(C)CCCC(C)CCC
	3,5,10-m-C12	CCC(C)CC(C)CCCCC(C)CC
	3,6,6-m-C12	CCC(C)CCC(C)(C)CCCCCC
	3,6,7-m-C12	CCC(C)CCC(C)C(C)CCCCC
	3,6,8-m-C12	CCC(C)CCC(C)CC(C)CCCC
	3,6,9-m-C12	CCC(C)CCC(C)CCC(C)CCC
	3,6,10-m-C12	CCC(C)CCC(C)CCCC(C)CC
	3,7,7-m-C12	CCC(C)CCCC(C)(C)CCCCC
	3,7,8-m-C12	CCC(C)CCCC(C)C(C)CCCC
	3,7,9-m-C12	CCC(C)CCCC(C)CC(C)CCC
	3,8,8-m-C12	CCC(C)CCCCC(C)(C)CCCC
	3,8,9-m-C12	CCC(C)CCCCC(C)C(C)CCC
	3,9,9-m-C12	CCC(C)CCCCCC(C)(C)CCC
	4,4,5-m-C12	CCCC(C)(C)C(C)CCCCCCC
	4,4,6-m-C12	CCCC(C)(C)CC(C)CCCCCC
	4,4,7-m-C12	CCCC(C)(C)CCC(C)CCCCC
	4,4,8-m-C12	CCCC(C)(C)CCCC(C)CCCC
	4,4,9-m-C12	CCCC(C)(C)CCCCC(C)CCC
	4,5,5-m-C12	CCCC(C)C(C)(C)CCCCCCC
	4,5,6-m-C12	CCCC(C)C(C)C(C)CCCCCC
	4,5,7-m-C12	CCCC(C)C(C)CC(C)CCCCC
	4,5,8-m-C12	CCCC(C)C(C)CCC(C)CCCC
	4,5,9-m-C12	CCCC(C)C(C)CCCC(C)CCC
	4,6,6-m-C12	CCCC(C)CC(C)(C)CCCCCC
	4,6,7-m-C12	CCCC(C)CC(C)C(C)CCCCC
	4,6,8-m-C12	CCCC(C)CC(C)CC(C)CCCC
	4,6,9-m-C12	CCCC(C)CC(C)CCC(C)CCC
	4,7,7-m-C12	CCCC(C)CCC(C)(C)CCCCC
	4,7,8-m-C12	CCCC(C)CCC(C)C(C)CCCC
	4,8,8-m-C12	CCCC(C)CCCC(C)(C)CCCC
	5,5,6-m-C12	CCCCC(C)(C)C(C)CCCCCC
	5,5,7-m-C12	CCCCC(C)(C)CC(C)CCCCC
	5,5,8-m-C12	CCCCC(C)(C)CCC(C)CCCC
	5,6,6-m-C12	CCCCC(C)C(C)(C)CCCCCC
	5,6,7-m-C12	CCCCC(C)C(C)C(C)CCCCC
	5,6,8-m-C12	CCCCC(C)C(C)CC(C)CCCC
	5,7,7-m-C12	CCCCC(C)CC(C)(C)CCCCC
	6,6,7-m-C12	CCCCCC(C)(C)C(C)CCCCC
	2,2,3,3-m-C11	CC(C)(C)C(C)(C)CCCCCCCC
	2,2,3,4-m-C11	CC(C)(C)C(C)C(C)CCCCCCC
	2,2,3,5-m-C11	CC(C)(C)C(C)CC(C)CCCCCC
	2,2,3,6-m-C11	CC(C)(C)C(C)CCC(C)CCCCC
	2,2,3,7-m-C11	CC(C)(C)C(C)CCCC(C)CCCC
	2,2,3,8-m-C11	CC(C)(C)C(C)CCCCC(C)CCC
	2,2,3,9-m-C11	CC(C)(C)C(C)CCCCCC(C)CC
	2,2,3,10-m-C11	CC(C)(C)C(C)CCCCCCC(C)C
	2,2,4,4-m-C11	CC(C)(C)CC(C)(C)CCCCCCC
	2,2,4,5-m-C11	CC(C)(C)CC(C)C(C)CCCCCC
	2,2,4,6-m-C11	CC(C)(C)CC(C)CC(C)CCCCC
	2,2,4,7-m-C11	CC(C)(C)CC(C)CCC(C)CCCC
	2,2,4,8-m-C11	CC(C)(C)CC(C)CCCC(C)CCC
	2,2,4,9-m-C11	CC(C)(C)CC(C)CCCCC(C)CC
	2,2,4,10-m-C11	CC(C)(C)CC(C)CCCCCC(C)C
	2,2,5,5-m-C11	CC(C)(C)CCC(C)(C)CCCCCC
	2,2,5,6-m-C11	CC(C)(C)CCC(C)C(C)CCCCC
	2,2,5,7-m-C11	CC(C)(C)CCC(C)CC(C)CCCC
	2,2,5,8-m-C11	CC(C)(C)CCC(C)CCC(C)CCC
	2,2,5,9-m-C11	CC(C)(C)CCC(C)CCCC(C)CC
	2,2,5,10-m-C11	CC(C)(C)CCC(C)CCCCC(C)C
	2,2,6,6-m-C11	CC(C)(C)CCCC(C)(C)CCCCC
	2,2,6,7-m-C11	CC(C)(C)CCCC(C)C(C)CCCC
	2,2,6,8-m-C11	CC(C)(C)CCCC(C)CC(C)CCC
	2,2,6,9-m-C11	CC(C)(C)CCCC(C)CCC(C)CC
	2,2,6,10-m-C11	CC(C)(C)CCCC(C)CCCC(C)C
	2,2,7,7-m-C11	CC(C)(C)CCCCC(C)(C)CCCC
	2,2,7,8-m-C11	CC(C)(C)CCCCC(C)C(C)CCC
	2,2,7,9-m-C11	CC(C)(C)CCCCC(C)CC(C)CC
	2,2,7,10-m-C11	CC(C)(C)CCCCC(C)CCC(C)C
	2,2,8,8-m-C11	CC(C)(C)CCCCCC(C)(C)CCC
	2,2,8,9-m-C11	CC(C)(C)CCCCCC(C)C(C)CC
	2,2,8,10-m-C11	CC(C)(C)CCCCCC(C)CC(C)C
	2,2,9,9-m-C11	CC(C)(C)CCCCCCC(C)(C)CC
	2,2,9,10-m-C11	CC(C)(C)CCCCCCC(C)C(C)C
	2,2,10,10-m-C11	CC(C)(C)CCCCCCCC(C)(C)C
	2,3,3,4-m-C11	CC(C)C(C)(C)C(C)CCCCCCC
	2,3,3,5-m-C11	CC(C)C(C)(C)CC(C)CCCCCC
	2,3,3,6-m-C11	CC(C)C(C)(C)CCC(C)CCCCC
	2,3,3,7-m-C11	CC(C)C(C)(C)CCCC(C)CCCC
	2,3,3,8-m-C11	CC(C)C(C)(C)CCCCC(C)CCC
	2,3,3,9-m-C11	CC(C)C(C)(C)CCCCCC(C)CC
	2,3,3,10-m-C11	CC(C)C(C)(C)CCCCCCC(C)C
	2,3,4,4-m-C11	CC(C)C(C)C(C)(C)CCCCCCC
	2,3,4,5-m-C11	CC(C)C(C)C(C)C(C)CCCCCC
	2,3,4,6-m-C11	CC(C)C(C)C(C)CC(C)CCCCC
	2,3,4,7-m-C11	CC(C)C(C)C(C)CCC(C)CCCC
	2,3,4,8-m-C11	CC(C)C(C)C(C)CCCC(C)CCC
	2,3,4,9-m-C11	CC(C)C(C)C(C)CCCCC(C)CC
	2,3,4,10-m-C11	CC(C)C(C)C(C)CCCCCC(C)C
	2,3,5,5-m-C11	CC(C)C(C)CC(C)(C)CCCCCC
	2,3,5,6-m-C11	CC(C)C(C)CC(C)C(C)CCCCC
	2,3,5,7-m-C11	CC(C)C(C)CC(C)CC(C)CCCC
	2,3,5,8-m-C11	CC(C)C(C)CC(C)CCC(C)CCC
	2,3,5,9-m-C11	CC(C)C(C)CC(C)CCCC(C)CC
	2,3,5,10-m-C11	CC(C)C(C)CC(C)CCCCC(C)C
	2,3,6,6-m-C11	CC(C)C(C)CCC(C)(C)CCCCC
	2,3,6,7-m-C11	CC(C)C(C)CCC(C)C(C)CCCC
	2,3,6,8-m-C11	CC(C)C(C)CCC(C)CC(C)CCC
	2,3,6,9-m-C11	CC(C)C(C)CCC(C)CCC(C)CC
	2,3,6,10-m-C11	CC(C)C(C)CCC(C)CCCC(C)C
	2,3,7,7-m-C11	CC(C)C(C)CCCC(C)(C)CCCC
	2,3,7,8-m-C11	CC(C)C(C)CCCC(C)C(C)CCC
	2,3,7,9-m-C11	CC(C)C(C)CCCC(C)CC(C)CC
	2,3,7,10-m-C11	CC(C)C(C)CCCC(C)CCC(C)C
	2,3,8,8-m-C11	CC(C)C(C)CCCCC(C)(C)CCC
	2,3,8,9-m-C11	CC(C)C(C)CCCCC(C)C(C)CC
	2,3,8,10-m-C11	CC(C)C(C)CCCCC(C)CC(C)C
	2,3,9,9-m-C11	CC(C)C(C)CCCCCC(C)(C)CC
	2,3,9,10-m-C11	CC(C)C(C)CCCCCC(C)C(C)C
	2,4,4,5-m-C11	CC(C)CC(C)(C)C(C)CCCCCC
	2,4,4,6-m-C11	CC(C)CC(C)(C)CC(C)CCCCC
	2,4,4,7-m-C11	CC(C)CC(C)(C)CCC(C)CCCC
	2,4,4,8-m-C11	CC(C)CC(C)(C)CCCC(C)CCC
	2,4,4,9-m-C11	CC(C)CC(C)(C)CCCCC(C)CC
	2,4,4,10-m-C11	CC(C)CC(C)(C)CCCCCC(C)C
	2,4,5,5-m-C11	CC(C)CC(C)C(C)(C)CCCCCC
	2,4,5,6-m-C11	CC(C)CC(C)C(C)C(C)CCCCC
	2,4,5,7-m-C11	CC(C)CC(C)C(C)CC(C)CCCC
	2,4,5,8-m-C11	CC(C)CC(C)C(C)CCC(C)CCC
	2,4,5,9-m-C11	CC(C)CC(C)C(C)CCCC(C)CC
	2,4,5,10-m-C11	CC(C)CC(C)C(C)CCCCC(C)C
	2,4,6,6-m-C11	CC(C)CC(C)CC(C)(C)CCCCC
	2,4,6,7-m-C11	CC(C)CC(C)CC(C)C(C)CCCC
	2,4,6,8-m-C11	CC(C)CC(C)CC(C)CC(C)CCC
	2,4,6,9-m-C11	CC(C)CC(C)CC(C)CCC(C)CC
	2,4,6,10-m-C11	CC(C)CC(C)CC(C)CCCC(C)C
	2,4,7,7-m-C11	CC(C)CC(C)CCC(C)(C)CCCC
	2,4,7,8-m-C11	CC(C)CC(C)CCC(C)C(C)CCC
	2,4,7,9-m-C11	CC(C)CC(C)CCC(C)CC(C)CC
	2,4,7,10-m-C11	CC(C)CC(C)CCC(C)CCC(C)C
	2,4,8,8-m-C11	CC(C)CC(C)CCCC(C)(C)CCC
	2,4,8,9-m-C11	CC(C)CC(C)CCCC(C)C(C)CC
	2,4,8,10-m-C11	CC(C)CC(C)CCCC(C)CC(C)C
	2,4,9,9-m-C11	CC(C)CC(C)CCCCC(C)(C)CC
	2,5,5,6-m-C11	CC(C)CCC(C)(C)C(C)CCCCC
	2,5,5,7-m-C11	CC(C)CCC(C)(C)CC(C)CCCC
	2,5,5,8-m-C11	CC(C)CCC(C)(C)CCC(C)CCC
	2,5,5,9-m-C11	CC(C)CCC(C)(C)CCCC(C)CC
	2,5,5,10-m-C11	CC(C)CCC(C)(C)CCCCC(C)C
	2,5,6,6-m-C11	CC(C)CCC(C)C(C)(C)CCCCC
	2,5,6,7-m-C11	CC(C)CCC(C)C(C)C(C)CCCC
	2,5,6,8-m-C11	CC(C)CCC(C)C(C)CC(C)CCC
	2,5,6,9-m-C11	CC(C)CCC(C)C(C)CCC(C)CC
	2,5,6,10-m-C11	CC(C)CCC(C)C(C)CCCC(C)C
	2,5,7,7-m-C11	CC(C)CCC(C)CC(C)(C)CCCC
	2,5,7,8-m-C11	CC(C)CCC(C)CC(C)C(C)CCC
	2,5,7,9-m-C11	CC(C)CCC(C)CC(C)CC(C)CC
	2,5,7,10-m-C11	CC(C)CCC(C)CC(C)CCC(C)C
	2,5,8,8-m-C11	CC(C)CCC(C)CCC(C)(C)CCC
	2,5,8,9-m-C11	CC(C)CCC(C)CCC(C)C(C)CC
	2,5,9,9-m-C11	CC(C)CCC(C)CCCC(C)(C)CC
	2,6,6,7-m-C11	CC(C)CCCC(C)(C)C(C)CCCC
	2,6,6,8-m-C11	CC(C)CCCC(C)(C)CC(C)CCC
	2,6,6,9-m-C11	CC(C)CCCC(C)(C)CCC(C)CC
	2,6,6,10-m-C11	CC(C)CCCC(C)(C)CCCC(C)C
	2,6,7,7-m-C11	CC(C)CCCC(C)C(C)(C)CCCC
	2,6,7,8-m-C11	CC(C)CCCC(C)C(C)C(C)CCC
	2,6,7,9-m-C11	CC(C)CCCC(C)C(C)CC(C)CC
	2,6,8,8-m-C11	CC(C)CCCC(C)CC(C)(C)CCC
	2,6,8,9-m-C11	CC(C)CCCC(C)CC(C)C(C)CC
	2,6,9,9-m-C11	CC(C)CCCC(C)CCC(C)(C)CC
	2,7,7,8-m-C11	CC(C)CCCCC(C)(C)C(C)CCC
	2,7,7,9-m-C11	CC(C)CCCCC(C)(C)CC(C)CC
	2,7,8,8-m-C11	CC(C)CCCCC(C)C(C)(C)CCC
	2,7,8,9-m-C11	CC(C)CCCCC(C)C(C)C(C)CC
	2,7,9,9-m-C11	CC(C)CCCCC(C)CC(C)(C)CC
	2,8,8,9-m-C11	CC(C)CCCCCC(C)(C)C(C)CC
	2,8,9,9-m-C11	CC(C)CCCCCC(C)C(C)(C)CC
	3,3,4,4-m-C11	CCC(C)(C)C(C)(C)CCCCCCC
	3,3,4,5-m-C11	CCC(C)(C)C(C)C(C)CCCCCC
	3,3,4,6-m-C11	CCC(C)(C)C(C)CC(C)CCCCC
	3,3,4,7-m-C11	CCC(C)(C)C(C)CCC(C)CCCC
	3,3,4,8-m-C11	CCC(C)(C)C(C)CCCC(C)CCC
	3,3,4,9-m-C11	CCC(C)(C)C(C)CCCCC(C)CC
	3,3,5,5-m-C11	CCC(C)(C)CC(C)(C)CCCCCC
	3,3,5,6-m-C11	CCC(C)(C)CC(C)C(C)CCCCC
	3,3,5,7-m-C11	CCC(C)(C)CC(C)CC(C)CCCC
	3,3,5,8-m-C11	CCC(C)(C)CC(C)CCC(C)CCC
	3,3,5,9-m-C11	CCC(C)(C)CC(C)CCCC(C)CC
	3,3,6,6-m-C11	CCC(C)(C)CCC(C)(C)CCCCC
	3,3,6,7-m-C11	CCC(C)(C)CCC(C)C(C)CCCC
	3,3,6,8-m-C11	CCC(C)(C)CCC(C)CC(C)CCC
	3,3,6,9-m-C11	CCC(C)(C)CCC(C)CCC(C)CC
	3,3,7,7-m-C11	CCC(C)(C)CCCC(C)(C)CCCC
	3,3,7,8-m-C11	CCC(C)(C)CCCC(C)C(C)CCC
	3,3,7,9-m-C11	CCC(C)(C)CCCC(C)CC(C)CC
	3,3,8,8-m-C11	CCC(C)(C)CCCCC(C)(C)CCC
	3,3,8,9-m-C11	CCC(C)(C)CCCCC(C)C(C)CC
	3,3,9,9-m-C11	CCC(C)(C)CCCCCC(C)(C)CC
	3,4,4,5-m-C11	CCC(C)C(C)(C)C(C)CCCCCC
	3,4,4,6-m-C11	CCC(C)C(C)(C)CC(C)CCCCC
	3,4,4,7-m-C11	CCC(C)C(C)(C)CCC(C)CCCC
	3,4,4,8-m-C11	CCC(C)C(C)(C)CCCC(C)CCC
	3,4,4,9-m-C11	CCC(C)C(C)(C)CCCCC(C)CC
	3,4,5,5-m-C11	CCC(C)C(C)C(C)(C)CCCCCC
	3,4,5,6-m-C11	CCC(C)C(C)C(C)C(C)CCCCC
	3,4,5,7-m-C11	CCC(C)C(C)C(C)CC(C)CCCC
	3,4,5,8-m-C11	CCC(C)C(C)C(C)CCC(C)CCC
	3,4,5,9-m-C11	CCC(C)C(C)C(C)CCCC(C)CC
	3,4,6,6-m-C11	CCC(C)C(C)CC(C)(C)CCCCC
	3,4,6,7-m-C11	CCC(C)C(C)CC(C)C(C)CCCC
	3,4,6,8-m-C11	CCC(C)C(C)CC(C)CC(C)CCC
	3,4,6,9-m-C11	CCC(C)C(C)CC(C)CCC(C)CC
	3,4,7,7-m-C11	CCC(C)C(C)CCC(C)(C)CCCC
	3,4,7,8-m-C11	CCC(C)C(C)CCC(C)C(C)CCC
	3,4,7,9-m-C11	CCC(C)C(C)CCC(C)CC(C)CC
	3,4,8,8-m-C11	CCC(C)C(C)CCCC(C)(C)CCC
	3,4,8,9-m-C11	CCC(C)C(C)CCCC(C)C(C)CC
	3,5,5,6-m-C11	CCC(C)CC(C)(C)C(C)CCCCC
	3,5,5,7-m-C11	CCC(C)CC(C)(C)CC(C)CCCC
	3,5,5,8-m-C11	CCC(C)CC(C)(C)CCC(C)CCC
	3,5,5,9-m-C11	CCC(C)CC(C)(C)CCCC(C)CC
	3,5,6,6-m-C11	CCC(C)CC(C)C(C)(C)CCCCC
	3,5,6,7-m-C11	CCC(C)CC(C)C(C)C(C)CCCC
	3,5,6,8-m-C11	CCC(C)CC(C)C(C)CC(C)CCC
	3,5,6,9-m-C11	CCC(C)CC(C)C(C)CCC(C)CC
	3,5,7,7-m-C11	CCC(C)CC(C)CC(C)(C)CCCC
	3,5,7,8-m-C11	CCC(C)CC(C)CC(C)C(C)CCC
	3,5,7,9-m-C11	CCC(C)CC(C)CC(C)CC(C)CC
	3,5,8,8-m-C11	CCC(C)CC(C)CCC(C)(C)CCC
	3,6,6,7-m-C11	CCC(C)CCC(C)(C)C(C)CCCC
	3,6,6,8-m-C11	CCC(C)CCC(C)(C)CC(C)CCC
	3,6,6,9-m-C11	CCC(C)CCC(C)(C)CCC(C)CC
	3,6,7,7-m-C11	CCC(C)CCC(C)C(C)(C)CCCC
	3,6,7,8-m-C11	CCC(C)CCC(C)C(C)C(C)CCC
	3,6,8,8-m-C11	CCC(C)CCC(C)CC(C)(C)CCC
	3,7,7,8-m-C11	CCC(C)CCCC(C)(C)C(C)CCC
	3,7,8,8-m-C11	CCC(C)CCCC(C)C(C)(C)CCC
	4,4,5,5-m-C11	CCCC(C)(C)C(C)(C)CCCCCC
	4,4,5,6-m-C11	CCCC(C)(C)C(C)C(C)CCCCC
	4,4,5,7-m-C11	CCCC(C)(C)C(C)CC(C)CCCC
	4,4,5,8-m-C11	CCCC(C)(C)C(C)CCC(C)CCC
	4,4,6,6-m-C11	CCCC(C)(C)CC(C)(C)CCCCC
	4,4,6,7-m-C11	CCCC(C)(C)CC(C)C(C)CCCC
	4,4,6,8-m-C11	CCCC(C)(C)CC(C)CC(C)CCC
	4,4,7,7-m-C11	CCCC(C)(C)CCC(C)(C)CCCC
	4,4,7,8-m-C11	CCCC(C)(C)CCC(C)C(C)CCC
	4,4,8,8-m-C11	CCCC(C)(C)CCCC(C)(C)CCC
	4,5,5,6-m-C11	CCCC(C)C(C)(C)C(C)CCCCC
	4,5,5,7-m-C11	CCCC(C)C(C)(C)CC(C)CCCC
	4,5,5,8-m-C11	CCCC(C)C(C)(C)CCC(C)CCC
	4,5,6,6-m-C11	CCCC(C)C(C)C(C)(C)CCCCC
	4,5,6,7-m-C11	CCCC(C)C(C)C(C)C(C)CCCC
	4,5,6,8-m-C11	CCCC(C)C(C)C(C)CC(C)CCC
	4,5,7,7-m-C11	CCCC(C)C(C)CC(C)(C)CCCC
	4,5,7,8-m-C11	CCCC(C)C(C)CC(C)C(C)CCC
	4,6,6,7-m-C11	CCCC(C)CC(C)(C)C(C)CCCC
	4,6,6,8-m-C11	CCCC(C)CC(C)(C)CC(C)CCC
	4,6,7,7-m-C11	CCCC(C)CC(C)C(C)(C)CCCC
	5,5,6,6-m-C11	CCCCC(C)(C)C(C)(C)CCCCC
	5,5,6,7-m-C11	CCCCC(C)(C)C(C)C(C)CCCC
	5,5,7,7-m-C11	CCCCC(C)(C)CC(C)(C)CCCC
	5,6,6,7-m-C11	CCCCC(C)C(C)(C)C(C)CCCC
	2,2,3,3,4-m-C10	CC(C)(C)C(C)(C)C(C)CCCCCC
	2,2,3,3,5-m-C10	CC(C)(C)C(C)(C)CC(C)CCCCC
	2,2,3,3,6-m-C10	CC(C)(C)C(C)(C)CCC(C)CCCC
	2,2,3,3,7-m-C10	CC(C)(C)C(C)(C)CCCC(C)CCC
	2,2,3,3,8-m-C10	CC(C)(C)C(C)(C)CCCCC(C)CC
	2,2,3,3,9-m-C10	CC(C)(C)C(C)(C)CCCCCC(C)C
	2,2,3,4,4-m-C10	CC(C)(C)C(C)C(C)(C)CCCCCC
	2,2,3,4,5-m-C10	CC(C)(C)C(C)C(C)C(C)CCCCC
	2,2,3,4,6-m-C10	CC(C)(C)C(C)C(C)CC(C)CCCC
	2,2,3,4,7-m-C10	CC(C)(C)C(C)C(C)CCC(C)CCC
	2,2,3,4,8-m-C10	CC(C)(C)C(C)C(C)CCCC(C)CC
	2,2,3,4,9-m-C10	CC(C)(C)C(C)C(C)CCCCC(C)C
	2,2,3,5,5-m-C10	CC(C)(C)C(C)CC(C)(C)CCCCC
	2,2,3,5,6-m-C10	CC(C)(C)C(C)CC(C)C(C)CCCC
	2,2,3,5,7-m-C10	CC(C)(C)C(C)CC(C)CC(C)CCC
	2,2,3,5,8-m-C10	CC(C)(C)C(C)CC(C)CCC(C)CC
	2,2,3,5,9-m-C10	CC(C)(C)C(C)CC(C)CCCC(C)C
	2,2,3,6,6-m-C10	CC(C)(C)C(C)CCC(C)(C)CCCC
	2,2,3,6,7-m-C10	CC(C)(C)C(C)CCC(C)C(C)CCC
	2,2,3,6,8-m-C10	CC(C)(C)C(C)CCC(C)CC(C)CC
	2,2,3,6,9-m-C10	CC(C)(C)C(C)CCC(C)CCC(C)C
	2,2,3,7,7-m-C10	CC(C)(C)C(C)CCCC(C)(C)CCC
	2,2,3,7,8-m-C10	CC(C)(C)C(C)CCCC(C)C(C)CC
	2,2,3,7,9-m-C10	CC(C)(C)C(C)CCCC(C)CC(C)C
	2,2,3,8,8-m-C10	CC(C)(C)C(C)CCCCC(C)(C)CC
	2,2,3,8,9-m-C10	CC(C)(C)C(C)CCCCC(C)C(C)C
	2,2,3,9,9-m-C10	CC(C)(C)C(C)CCCCCC(C)(C)C
	2,2,4,4,5-m-C10	CC(C)(C)CC(C)(C)C(C)CCCCC
	2,2,4,4,6-m-C10	CC(C)(C)CC(C)(C)CC(C)CCCC
	2,2,4,4,7-m-C10	CC(C)(C)CC(C)(C)CCC(C)CCC
	2,2,4,4,8-m-C10	CC(C)(C)CC(C)(C)CCCC(C)CC
	2,2,4,4,9-m-C10	CC(C)(C)CC(C)(C)CCCCC(C)C
	2,2,4,5,5-m-C10	CC(C)(C)CC(C)C(C)(C)CCCCC
	2,2,4,5,6-m-C10	CC(C)(C)CC(C)C(C)C(C)CCCC
	2,2,4,5,7-m-C10	CC(C)(C)CC(C)C(C)CC(C)CCC
	2,2,4,5,8-m-C10	CC(C)(C)CC(C)C(C)CCC(C)CC
	2,2,4,5,9-m-C10	CC(C)(C)CC(C)C(C)CCCC(C)C
	2,2,4,6,6-m-C10	CC(C)(C)CC(C)CC(C)(C)CCCC
	2,2,4,6,7-m-C10	CC(C)(C)CC(C)CC(C)C(C)CCC
	2,2,4,6,8-m-C10	CC(C)(C)CC(C)CC(C)CC(C)CC
	2,2,4,6,9-m-C10	CC(C)(C)CC(C)CC(C)CCC(C)C
	2,2,4,7,7-m-C10	CC(C)(C)CC(C)CCC(C)(C)CCC
	2,2,4,7,8-m-C10	CC(C)(C)CC(C)CCC(C)C(C)CC
	2,2,4,7,9-m-C10	CC(C)(C)CC(C)CCC(C)CC(C)C
	2,2,4,8,8-m-C10	CC(C)(C)CC(C)CCCC(C)(C)CC
	2,2,4,8,9-m-C10	CC(C)(C)CC(C)CCCC(C)C(C)C
	2,2,4,9,9-m-C10	CC(C)(C)CC(C)CCCCC(C)(C)C
	2,2,5,5,6-m-C10	CC(C)(C)CCC(C)(C)C(C)CCCC
	2,2,5,5,7-m-C10	CC(C)(C)CCC(C)(C)CC(C)CCC
	2,2,5,5,8-m-C10	CC(C)(C)CCC(C)(C)CCC(C)CC
	2,2,5,5,9-m-C10	CC(C)(C)CCC(C)(C)CCCC(C)C
	2,2,5,6,6-m-C10	CC(C)(C)CCC(C)C(C)(C)CCCC
	2,2,5,6,7-m-C10	CC(C)(C)CCC(C)C(C)C(C)CCC
	2,2,5,6,8-m-C10	CC(C)(C)CCC(C)C(C)CC(C)CC
	2,2,5,6,9-m-C10	CC(C)(C)CCC(C)C(C)CCC(C)C
	2,2,5,7,7-m-C10	CC(C)(C)CCC(C)CC(C)(C)CCC
	2,2,5,7,8-m-C10	CC(C)(C)CCC(C)CC(C)C(C)CC
	2,2,5,7,9-m-C10	CC(C)(C)CCC(C)CC(C)CC(C)C
	2,2,5,8,8-m-C10	CC(C)(C)CCC(C)CCC(C)(C)CC
	2,2,5,8,9-m-C10	CC(C)(C)CCC(C)CCC(C)C(C)C
	2,2,5,9,9-m-C10	CC(C)(C)CCC(C)CCCC(C)(C)C
	2,2,6,6,7-m-C10	CC(C)(C)CCCC(C)(C)C(C)CCC
	2,2,6,6,8-m-C10	CC(C)(C)CCCC(C)(C)CC(C)CC
	2,2,6,6,9-m-C10	CC(C)(C)CCCC(C)(C)CCC(C)C
	2,2,6,7,7-m-C10	CC(C)(C)CCCC(C)C(C)(C)CCC
	2,2,6,7,8-m-C10	CC(C)(C)CCCC(C)C(C)C(C)CC
	2,2,6,7,9-m-C10	CC(C)(C)CCCC(C)C(C)CC(C)C
	2,2,6,8,8-m-C10	CC(C)(C)CCCC(C)CC(C)(C)CC
	2,2,6,8,9-m-C10	CC(C)(C)CCCC(C)CC(C)C(C)C
	2,2,7,7,8-m-C10	CC(C)(C)CCCCC(C)(C)C(C)CC
	2,2,7,7,9-m-C10	CC(C)(C)CCCCC(C)(C)CC(C)C
	2,2,7,8,8-m-C10	CC(C)(C)CCCCC(C)C(C)(C)CC
	2,2,7,8,9-m-C10	CC(C)(C)CCCCC(C)C(C)C(C)C
	2,2,8,8,9-m-C10	CC(C)(C)CCCCCC(C)(C)C(C)C
	2,3,3,4,4-m-C10	CC(C)C(C)(C)C(C)(C)CCCCCC
	2,3,3,4,5-m-C10	CC(C)C(C)(C)C(C)C(C)CCCCC
	2,3,3,4,6-m-C10	CC(C)C(C)(C)C(C)CC(C)CCCC
	2,3,3,4,7-m-C10	CC(C)C(C)(C)C(C)CCC(C)CCC
	2,3,3,4,8-m-C10	CC(C)C(C)(C)C(C)CCCC(C)CC
	2,3,3,4,9-m-C10	CC(C)C(C)(C)C(C)CCCCC(C)C
	2,3,3,5,5-m-C10	CC(C)C(C)(C)CC(C)(C)CCCCC
	2,3,3,5,6-m-C10	CC(C)C(C)(C)CC(C)C(C)CCCC
	2,3,3,5,7-m-C10	CC(C)C(C)(C)CC(C)CC(C)CCC
	2,3,3,5,8-m-C10	CC(C)C(C)(C)CC(C)CCC(C)CC
	2,3,3,5,9-m-C10	CC(C)C(C)(C)CC(C)CCCC(C)C
	2,3,3,6,6-m-C10	CC(C)C(C)(C)CCC(C)(C)CCCC
	2,3,3,6,7-m-C10	CC(C)C(C)(C)CCC(C)C(C)CCC
	2,3,3,6,8-m-C10	CC(C)C(C)(C)CCC(C)CC(C)CC
	2,3,3,6,9-m-C10	CC(C)C(C)(C)CCC(C)CCC(C)C
	2,3,3,7,7-m-C10	CC(C)C(C)(C)CCCC(C)(C)CCC
	2,3,3,7,8-m-C10	CC(C)C(C)(C)CCCC(C)C(C)CC
	2,3,3,7,9-m-C10	CC(C)C(C)(C)CCCC(C)CC(C)C
	2,3,3,8,8-m-C10	CC(C)C(C)(C)CCCCC(C)(C)CC
	2,3,3,8,9-m-C10	CC(C)C(C)(C)CCCCC(C)C(C)C
	2,3,4,4,5-m-C10	CC(C)C(C)C(C)(C)C(C)CCCCC
	2,3,4,4,6-m-C10	CC(C)C(C)C(C)(C)CC(C)CCCC
	2,3,4,4,7-m-C10	CC(C)C(C)C(C)(C)CCC(C)CCC
	2,3,4,4,8-m-C10	CC(C)C(C)C(C)(C)CCCC(C)CC
	2,3,4,4,9-m-C10	CC(C)C(C)C(C)(C)CCCCC(C)C
	2,3,4,5,5-m-C10	CC(C)C(C)C(C)C(C)(C)CCCCC
	2,3,4,5,6-m-C10	CC(C)C(C)C(C)C(C)C(C)CCCC
	2,3,4,5,7-m-C10	CC(C)C(C)C(C)C(C)CC(C)CCC
	2,3,4,5,8-m-C10	CC(C)C(C)C(C)C(C)CCC(C)CC
	2,3,4,5,9-m-C10	CC(C)C(C)C(C)C(C)CCCC(C)C
	2,3,4,6,6-m-C10	CC(C)C(C)C(C)CC(C)(C)CCCC
	2,3,4,6,7-m-C10	CC(C)C(C)C(C)CC(C)C(C)CCC
	2,3,4,6,8-m-C10	CC(C)C(C)C(C)CC(C)CC(C)CC
	2,3,4,6,9-m-C10	CC(C)C(C)C(C)CC(C)CCC(C)C
	2,3,4,7,7-m-C10	CC(C)C(C)C(C)CCC(C)(C)CCC
	2,3,4,7,8-m-C10	CC(C)C(C)C(C)CCC(C)C(C)CC
	2,3,4,7,9-m-C10	CC(C)C(C)C(C)CCC(C)CC(C)C
	2,3,4,8,8-m-C10	CC(C)C(C)C(C)CCCC(C)(C)CC
	2,3,4,8,9-m-C10	CC(C)C(C)C(C)CCCC(C)C(C)C
	2,3,5,5,6-m-C10	CC(C)C(C)CC(C)(C)C(C)CCCC
	2,3,5,5,7-m-C10	CC(C)C(C)CC(C)(C)CC(C)CCC
	2,3,5,5,8-m-C10	CC(C)C(C)CC(C)(C)CCC(C)CC
	2,3,5,5,9-m-C10	CC(C)C(C)CC(C)(C)CCCC(C)C
	2,3,5,6,6-m-C10	CC(C)C(C)CC(C)C(C)(C)CCCC
	2,3,5,6,7-m-C10	CC(C)C(C)CC(C)C(C)C(C)CCC
	2,3,5,6,8-m-C10	CC(C)C(C)CC(C)C(C)CC(C)CC
	2,3,5,6,9-m-C10	CC(C)C(C)CC(C)C(C)CCC(C)C
	2,3,5,7,7-m-C10	CC(C)C(C)CC(C)CC(C)(C)CCC
	2,3,5,7,8-m-C10	CC(C)C(C)CC(C)CC(C)C(C)CC
	2,3,5,7,9-m-C10	CC(C)C(C)CC(C)CC(C)CC(C)C
	2,3,5,8,8-m-C10	CC(C)C(C)CC(C)CCC(C)(C)CC
	2,3,5,8,9-m-C10	CC(C)C(C)CC(C)CCC(C)C(C)C
	2,3,6,6,7-m-C10	CC(C)C(C)CCC(C)(C)C(C)CCC
	2,3,6,6,8-m-C10	CC(C)C(C)CCC(C)(C)CC(C)CC
	2,3,6,6,9-m-C10	CC(C)C(C)CCC(C)(C)CCC(C)C
	2,3,6,7,7-m-C10	CC(C)C(C)CCC(C)C(C)(C)CCC
	2,3,6,7,8-m-C10	CC(C)C(C)CCC(C)C(C)C(C)CC
	2,3,6,7,9-m-C10	CC(C)C(C)CCC(C)C(C)CC(C)C
	2,3,6,8,8-m-C10	CC(C)C(C)CCC(C)CC(C)(C)CC
	2,3,7,7,8-m-C10	CC(C)C(C)CCCC(C)(C)C(C)CC
	2,3,7,7,9-m-C10	CC(C)C(C)CCCC(C)(C)CC(C)C
	2,3,7,8,8-m-C10	CC(C)C(C)CCCC(C)C(C)(C)CC
	2,4,4,5,5-m-C10	CC(C)CC(C)(C)C(C)(C)CCCCC
	2,4,4,5,6-m-C10	CC(C)CC(C)(C)C(C)C(C)CCCC
	2,4,4,5,7-m-C10	CC(C)CC(C)(C)C(C)CC(C)CCC
	2,4,4,5,8-m-C10	CC(C)CC(C)(C)C(C)CCC(C)CC
	2,4,4,5,9-m-C10	CC(C)CC(C)(C)C(C)CCCC(C)C
	2,4,4,6,6-m-C10	CC(C)CC(C)(C)CC(C)(C)CCCC
	2,4,4,6,7-m-C10	CC(C)CC(C)(C)CC(C)C(C)CCC
	2,4,4,6,8-m-C10	CC(C)CC(C)(C)CC(C)CC(C)CC
	2,4,4,6,9-m-C10	CC(C)CC(C)(C)CC(C)CCC(C)C
	2,4,4,7,7-m-C10	CC(C)CC(C)(C)CCC(C)(C)CCC
	2,4,4,7,8-m-C10	CC(C)CC(C)(C)CCC(C)C(C)CC
	2,4,4,7,9-m-C10	CC(C)CC(C)(C)CCC(C)CC(C)C
	2,4,4,8,8-m-C10	CC(C)CC(C)(C)CCCC(C)(C)CC
	2,4,5,5,6-m-C10	CC(C)CC(C)C(C)(C)C(C)CCCC
	2,4,5,5,7-m-C10	CC(C)CC(C)C(C)(C)CC(C)CCC
	2,4,5,5,8-m-C10	CC(C)CC(C)C(C)(C)CCC(C)CC
	2,4,5,5,9-m-C10	CC(C)CC(C)C(C)(C)CCCC(C)C
	2,4,5,6,6-m-C10	CC(C)CC(C)C(C)C(C)(C)CCCC
	2,4,5,6,7-m-C10	CC(C)CC(C)C(C)C(C)C(C)CCC
	2,4,5,6,8-m-C10	CC(C)CC(C)C(C)C(C)CC(C)CC
	2,4,5,6,9-m-C10	CC(C)CC(C)C(C)C(C)CCC(C)C
	2,4,5,7,7-m-C10	CC(C)CC(C)C(C)CC(C)(C)CCC
	2,4,5,7,8-m-C10	CC(C)CC(C)C(C)CC(C)C(C)CC
	2,4,5,7,9-m-C10	CC(C)CC(C)C(C)CC(C)CC(C)C
	2,4,5,8,8-m-C10	CC(C)CC(C)C(C)CCC(C)(C)CC
	2,4,6,6,7-m-C10	CC(C)CC(C)CC(C)(C)C(C)CCC
	2,4,6,6,8-m-C10	CC(C)CC(C)CC(C)(C)CC(C)CC
	2,4,6,6,9-m-C10	CC(C)CC(C)CC(C)(C)CCC(C)C
	2,4,6,7,7-m-C10	CC(C)CC(C)CC(C)C(C)(C)CCC
	2,4,6,7,8-m-C10	CC(C)CC(C)CC(C)C(C)C(C)CC
	2,4,6,8,8-m-C10	CC(C)CC(C)CC(C)CC(C)(C)CC
	2,4,7,7,8-m-C10	CC(C)CC(C)CCC(C)(C)C(C)CC
	2,4,7,8,8-m-C10	CC(C)CC(C)CCC(C)C(C)(C)CC
	2,5,5,6,6-m-C10	CC(C)CCC(C)(C)C(C)(C)CCCC
	2,5,5,6,7-m-C10	CC(C)CCC(C)(C)C(C)C(C)CCC
	2,5,5,6,8-m-C10	CC(C)CCC(C)(C)C(C)CC(C)CC
	2,5,5,6,9-m-C10	CC(C)CCC(C)(C)C(C)CCC(C)C
	2,5,5,7,7-m-C10	CC(C)CCC(C)(C)CC(C)(C)CCC
	2,5,5,7,8-m-C10	CC(C)CCC(C)(C)CC(C)C(C)CC
	2,5,5,8,8-m-C10	CC(C)CCC(C)(C)CCC(C)(C)CC
	2,5,6,6,7-m-C10	CC(C)CCC(C)C(C)(C)C(C)CCC
	2,5,6,6,8-m-C10	CC(C)CCC(C)C(C)(C)CC(C)CC
	2,5,6,7,7-m-C10	CC(C)CCC(C)C(C)C(C)(C)CCC
	2,5,6,7,8-m-C10	CC(C)CCC(C)C(C)C(C)C(C)CC
	2,5,6,8,8-m-C10	CC(C)CCC(C)C(C)CC(C)(C)CC
	2,5,7,7,8-m-C10	CC(C)CCC(C)CC(C)(C)C(C)CC
	2,5,7,8,8-m-C10	CC(C)CCC(C)CC(C)C(C)(C)CC
	2,6,6,7,7-m-C10	CC(C)CCCC(C)(C)C(C)(C)CCC
	2,6,6,7,8-m-C10	CC(C)CCCC(C)(C)C(C)C(C)CC
	2,6,6,8,8-m-C10	CC(C)CCCC(C)(C)CC(C)(C)CC
	2,6,7,7,8-m-C10	CC(C)CCCC(C)C(C)(C)C(C)CC
	2,6,7,8,8-m-C10	CC(C)CCCC(C)C(C)C(C)(C)CC
	2,7,7,8,8-m-C10	CC(C)CCCCC(C)(C)C(C)(C)CC
	3,3,4,4,5-m-C10	CCC(C)(C)C(C)(C)C(C)CCCCC
	3,3,4,4,6-m-C10	CCC(C)(C)C(C)(C)CC(C)CCCC
	3,3,4,4,7-m-C10	CCC(C)(C)C(C)(C)CCC(C)CCC
	3,3,4,4,8-m-C10	CCC(C)(C)C(C)(C)CCCC(C)CC
	3,3,4,5,5-m-C10	CCC(C)(C)C(C)C(C)(C)CCCCC
	3,3,4,5,6-m-C10	CCC(C)(C)C(C)C(C)C(C)CCCC
	3,3,4,5,7-m-C10	CCC(C)(C)C(C)C(C)CC(C)CCC
	3,3,4,5,8-m-C10	CCC(C)(C)C(C)C(C)CCC(C)CC
	3,3,4,6,6-m-C10	CCC(C)(C)C(C)CC(C)(C)CCCC
	3,3,4,6,7-m-C10	CCC(C)(C)C(C)CC(C)C(C)CCC
	3,3,4,6,8-m-C10	CCC(C)(C)C(C)CC(C)CC(C)CC
	3,3,4,7,7-m-C10	CCC(C)(C)C(C)CCC(C)(C)CCC
	3,3,4,7,8-m-C10	CCC(C)(C)C(C)CCC(C)C(C)CC
	3,3,4,8,8-m-C10	CCC(C)(C)C(C)CCCC(C)(C)CC
	3,3,5,5,6-m-C10	CCC(C)(C)CC(C)(C)C(C)CCCC
	3,3,5,5,7-m-C10	CCC(C)(C)CC(C)(C)CC(C)CCC
	3,3,5,5,8-m-C10	CCC(C)(C)CC(C)(C)CCC(C)CC
	3,3,5,6,6-m-C10	CCC(C)(C)CC(C)C(C)(C)CCCC
	3,3,5,6,7-m-C10	CCC(C)(C)CC(C)C(C)C(C)CCC
	3,3,5,6,8-m-C10	CCC(C)(C)CC(C)C(C)CC(C)CC
	3,3,5,7,7-m-C10	CCC(C)(C)CC(C)CC(C)(C)CCC
	3,3,5,7,8-m-C10	CCC(C)(C)CC(C)CC(C)C(C)CC
	3,3,5,8,8-m-C10	CCC(C)(C)CC(C)CCC(C)(C)CC
	3,3,6,6,7-m-C10	CCC(C)(C)CCC(C)(C)C(C)CCC
	3,3,6,6,8-m-C10	CCC(C)(C)CCC(C)(C)CC(C)CC
	3,3,6,7,7-m-C10	CCC(C)(C)CCC(C)C(C)(C)CCC
	3,3,6,7,8-m-C10	CCC(C)(C)CCC(C)C(C)C(C)CC
	3,3,7,7,8-m-C10	CCC(C)(C)CCCC(C)(C)C(C)CC
	3,4,4,5,5-m-C10	CCC(C)C(C)(C)C(C)(C)CCCCC
	3,4,4,5,6-m-C10	CCC(C)C(C)(C)C(C)C(C)CCCC
	3,4,4,5,7-m-C10	CCC(C)C(C)(C)C(C)CC(C)CCC
	3,4,4,5,8-m-C10	CCC(C)C(C)(C)C(C)CCC(C)CC
	3,4,4,6,6-m-C10	CCC(C)C(C)(C)CC(C)(C)CCCC
	3,4,4,6,7-m-C10	CCC(C)C(C)(C)CC(C)C(C)CCC
	3,4,4,6,8-m-C10	CCC(C)C(C)(C)CC(C)CC(C)CC
	3,4,4,7,7-m-C10	CCC(C)C(C)(C)CCC(C)(C)CCC
	3,4,4,7,8-m-C10	CCC(C)C(C)(C)CCC(C)C(C)CC
	3,4,5,5,6-m-C10	CCC(C)C(C)C(C)(C)C(C)CCCC
	3,4,5,5,7-m-C10	CCC(C)C(C)C(C)(C)CC(C)CCC
	3,4,5,5,8-m-C10	CCC(C)C(C)C(C)(C)CCC(C)CC
	3,4,5,6,6-m-C10	CCC(C)C(C)C(C)C(C)(C)CCCC
	3,4,5,6,7-m-C10	CCC(C)C(C)C(C)C(C)C(C)CCC
	3,4,5,6,8-m-C10	CCC(C)C(C)C(C)C(C)CC(C)CC
	3,4,5,7,7-m-C10	CCC(C)C(C)C(C)CC(C)(C)CCC
	3,4,5,7,8-m-C10	CCC(C)C(C)C(C)CC(C)C(C)CC
	3,4,6,6,7-m-C10	CCC(C)C(C)CC(C)(C)C(C)CCC
	3,4,6,6,8-m-C10	CCC(C)C(C)CC(C)(C)CC(C)CC
	3,4,6,7,7-m-C10	CCC(C)C(C)CC(C)C(C)(C)CCC
	3,5,5,6,6-m-C10	CCC(C)CC(C)(C)C(C)(C)CCCC
	3,5,5,6,7-m-C10	CCC(C)CC(C)(C)C(C)C(C)CCC
	3,5,5,6,8-m-C10	CCC(C)CC(C)(C)C(C)CC(C)CC
	3,5,5,7,7-m-C10	CCC(C)CC(C)(C)CC(C)(C)CCC
	3,5,6,6,7-m-C10	CCC(C)CC(C)C(C)(C)C(C)CCC
	3,5,6,7,7-m-C10	CCC(C)CC(C)C(C)C(C)(C)CCC
	3,6,6,7,7-m-C10	CCC(C)CCC(C)(C)C(C)(C)CCC
	4,4,5,5,6-m-C10	CCCC(C)(C)C(C)(C)C(C)CCCC
	4,4,5,5,7-m-C10	CCCC(C)(C)C(C)(C)CC(C)CCC
	4,4,5,6,6-m-C10	CCCC(C)(C)C(C)C(C)(C)CCCC
	4,4,5,6,7-m-C10	CCCC(C)(C)C(C)C(C)C(C)CCC
	4,4,5,7,7-m-C10	CCCC(C)(C)C(C)CC(C)(C)CCC
	4,4,6,6,7-m-C10	CCCC(C)(C)CC(C)(C)C(C)CCC
	4,5,5,6,6-m-C10	CCCC(C)C(C)(C)C(C)(C)CCCC
	4,5,5,6,7-m-C10	CCCC(C)C(C)(C)C(C)C(C)CCC
	2,2,3,3,4,4-m-C9	CC(C)(C)C(C)(C)C(C)(C)CCCCC
	2,2,3,3,4,5-m-C9	CC(C)(C)C(C)(C)C(C)C(C)CCCC
	2,2,3,3,4,6-m-C9	CC(C)(C)C(C)(C)C(C)CC(C)CCC
	2,2,3,3,4,7-m-C9	CC(C)(C)C(C)(C)C(C)CCC(C)CC
	2,2,3,3,4,8-m-C9	CC(C)(C)C(C)(C)C(C)CCCC(C)C
	2,2,3,3,5,5-m-C9	CC(C)(C)C(C)(C)CC(C)(C)CCCC
	2,2,3,3,5,6-m-C9	CC(C)(C)C(C)(C)CC(C)C(C)CCC
	2,2,3,3,5,7-m-C9	CC(C)(C)C(C)(C)CC(C)CC(C)CC
	2,2,3,3,5,8-m-C9	CC(C)(C)C(C)(C)CC(C)CCC(C)C
	2,2,3,3,6,6-m-C9	CC(C)(C)C(C)(C)CCC(C)(C)CCC
	2,2,3,3,6,7-m-C9	CC(C)(C)C(C)(C)CCC(C)C(C)CC
	2,2,3,3,6,8-m-C9	CC(C)(C)C(C)(C)CCC(C)CC(C)C
	2,2,3,3,7,7-m-C9	CC(C)(C)C(C)(C)CCCC(C)(C)CC
	2,2,3,3,7,8-m-C9	CC(C)(C)C(C)(C)CCCC(C)C(C)C
	2,2,3,3,8,8-m-C9	CC(C)(C)C(C)(C)CCCCC(C)(C)C
	2,2,3,4,4,5-m-C9	CC(C)(C)C(C)C(C)(C)C(C)CCCC
	2,2,3,4,4,6-m-C9	CC(C)(C)C(C)C(C)(C)CC(C)CCC
	2,2,3,4,4,7-m-C9	CC(C)(C)C(C)C(C)(C)CCC(C)CC
	2,2,3,4,4,8-m-C9	CC(C)(C)C(C)C(C)(C)CCCC(C)C
	2,2,3,4,5,5-m-C9	CC(C)(C)C(C)C(C)C(C)(C)CCCC
	2,2,3,4,5,6-m-C9	CC(C)(C)C(C)C(C)C(C)C(C)CCC
	2,2,3,4,5,7-m-C9	CC(C)(C)C(C)C(C)C(C)CC(C)CC
	2,2,3,4,5,8-m-C9	CC(C)(C)C(C)C(C)C(C)CCC(C)C
	2,2,3,4,6,6-m-C9	CC(C)(C)C(C)C(C)CC(C)(C)CCC
	2,2,3,4,6,7-m-C9	CC(C)(C)C(C)C(C)CC(C)C(C)CC
	2,2,3,4,6,8-m-C9	CC(C)(C)C(C)C(C)CC(C)CC(C)C
	2,2,3,4,7,7-m-C9	CC(C)(C)C(C)C(C)CCC(C)(C)CC
	2,2,3,4,7,8-m-C9	CC(C)(C)C(C)C(C)CCC(C)C(C)C
	2,2,3,4,8,8-m-C9	CC(C)(C)C(C)C(C)CCCC(C)(C)C
	2,2,3,5,5,6-m-C9	CC(C)(C)C(C)CC(C)(C)C(C)CCC
	2,2,3,5,5,7-m-C9	CC(C)(C)C(C)CC(C)(C)CC(C)CC
	2,2,3,5,5,8-m-C9	CC(C)(C)C(C)CC(C)(C)CCC(C)C
	2,2,3,5,6,6-m-C9	CC(C)(C)C(C)CC(C)C(C)(C)CCC
	2,2,3,5,6,7-m-C9	CC(C)(C)C(C)CC(C)C(C)C(C)CC
	2,2,3,5,6,8-m-C9	CC(C)(C)C(C)CC(C)C(C)CC(C)C
	2,2,3,5,7,7-m-C9	CC(C)(C)C(C)CC(C)CC(C)(C)CC
	2,2,3,5,7,8-m-C9	CC(C)(C)C(C)CC(C)CC(C)C(C)C
	2,2,3,5,8,8-m-C9	CC(C)(C)C(C)CC(C)CCC(C)(C)C
	2,2,3,6,6,7-m-C9	CC(C)(C)C(C)CCC(C)(C)C(C)CC
	2,2,3,6,6,8-m-C9	CC(C)(C)C(C)CCC(C)(C)CC(C)C
	2,2,3,6,7,7-m-C9	CC(C)(C)C(C)CCC(C)C(C)(C)CC
	2,2,3,6,7,8-m-C9	CC(C)(C)C(C)CCC(C)C(C)C(C)C
	2,2,3,6,8,8-m-C9	CC(C)(C)C(C)CCC(C)CC(C)(C)C
	2,2,3,7,7,8-m-C9	CC(C)(C)C(C)CCCC(C)(C)C(C)C
	2,2,3,7,8,8-m-C9	CC(C)(C)C(C)CCCC(C)C(C)(C)C
	2,2,4,4,5,5-m-C9	CC(C)(C)CC(C)(C)C(C)(C)CCCC
	2,2,4,4,5,6-m-C9	CC(C)(C)CC(C)(C)C(C)C(C)CCC
	2,2,4,4,5,7-m-C9	CC(C)(C)CC(C)(C)C(C)CC(C)CC
	2,2,4,4,5,8-m-C9	CC(C)(C)CC(C)(C)C(C)CCC(C)C
	2,2,4,4,6,6-m-C9	CC(C)(C)CC(C)(C)CC(C)(C)CCC
	2,2,4,4,6,7-m-C9	CC(C)(C)CC(C)(C)CC(C)C(C)CC
	2,2,4,4,6,8-m-C9	CC(C)(C)CC(C)(C)CC(C)CC(C)C
	2,2,4,4,7,7-m-C9	CC(C)(C)CC(C)(C)CCC(C)(C)CC
	2,2,4,4,7,8-m-C9	CC(C)(C)CC(C)(C)CCC(C)C(C)C
	2,2,4,4,8,8-m-C9	CC(C)(C)CC(C)(C)CCCC(C)(C)C
	2,2,4,5,5,6-m-C9	CC(C)(C)CC(C)C(C)(C)C(C)CCC
	2,2,4,5,5,7-m-C9	CC(C)(C)CC(C)C(C)(C)CC(C)CC
	2,2,4,5,5,8-m-C9	CC(C)(C)CC(C)C(C)(C)CCC(C)C
	2,2,4,5,6,6-m-C9	CC(C)(C)CC(C)C(C)C(C)(C)CCC
	2,2,4,5,6,7-m-C9	CC(C)(C)CC(C)C(C)C(C)C(C)CC
	2,2,4,5,6,8-m-C9	CC(C)(C)CC(C)C(C)C(C)CC(C)C
	2,2,4,5,7,7-m-C9	CC(C)(C)CC(C)C(C)CC(C)(C)CC
	2,2,4,5,7,8-m-C9	CC(C)(C)CC(C)C(C)CC(C)C(C)C
	2,2,4,5,8,8-m-C9	CC(C)(C)CC(C)C(C)CCC(C)(C)C
	2,2,4,6,6,7-m-C9	CC(C)(C)CC(C)CC(C)(C)C(C)CC
	2,2,4,6,6,8-m-C9	CC(C)(C)CC(C)CC(C)(C)CC(C)C
	2,2,4,6,7,7-m-C9	CC(C)(C)CC(C)CC(C)C(C)(C)CC
	2,2,4,6,7,8-m-C9	CC(C)(C)CC(C)CC(C)C(C)C(C)C
	2,2,4,6,8,8-m-C9	CC(C)(C)CC(C)CC(C)CC(C)(C)C
	2,2,4,7,7,8-m-C9	CC(C)(C)CC(C)CCC(C)(C)C(C)C
	2,2,5,5,6,6-m-C9	CC(C)(C)CCC(C)(C)C(C)(C)CCC
	2,2,5,5,6,7-m-C9	CC(C)(C)CCC(C)(C)C(C)C(C)CC
	2,2,5,5,6,8-m-C9	CC(C)(C)CCC(C)(C)C(C)CC(C)C
	2,2,5,5,7,7-m-C9	CC(C)(C)CCC(C)(C)CC(C)(C)CC
	2,2,5,5,7,8-m-C9	CC(C)(C)CCC(C)(C)CC(C)C(C)C
	2,2,5,5,8,8-m-C9	CC(C)(C)CCC(C)(C)CCC(C)(C)C
	2,2,5,6,6,7-m-C9	CC(C)(C)CCC(C)C(C)(C)C(C)CC
	2,2,5,6,6,8-m-C9	CC(C)(C)CCC(C)C(C)(C)CC(C)C
	2,2,5,6,7,7-m-C9	CC(C)(C)CCC(C)C(C)C(C)(C)CC
	2,2,5,6,7,8-m-C9	CC(C)(C)CCC(C)C(C)C(C)C(C)C
	2,2,5,7,7,8-m-C9	CC(C)(C)CCC(C)CC(C)(C)C(C)C
	2,2,6,6,7,7-m-C9	CC(C)(C)CCCC(C)(C)C(C)(C)CC
	2,2,6,6,7,8-m-C9	CC(C)(C)CCCC(C)(C)C(C)C(C)C
	2,2,6,7,7,8-m-C9	CC(C)(C)CCCC(C)C(C)(C)C(C)C
	2,3,3,4,4,5-m-C9	CC(C)C(C)(C)C(C)(C)C(C)CCCC
	2,3,3,4,4,6-m-C9	CC(C)C(C)(C)C(C)(C)CC(C)CCC
	2,3,3,4,4,7-m-C9	CC(C)C(C)(C)C(C)(C)CCC(C)CC
	2,3,3,4,4,8-m-C9	CC(C)C(C)(C)C(C)(C)CCCC(C)C
	2,3,3,4,5,5-m-C9	CC(C)C(C)(C)C(C)C(C)(C)CCCC
	2,3,3,4,5,6-m-C9	CC(C)C(C)(C)C(C)C(C)C(C)CCC
	2,3,3,4,5,7-m-C9	CC(C)C(C)(C)C(C)C(C)CC(C)CC
	2,3,3,4,5,8-m-C9	CC(C)C(C)(C)C(C)C(C)CCC(C)C
	2,3,3,4,6,6-m-C9	CC(C)C(C)(C)C(C)CC(C)(C)CCC
	2,3,3,4,6,7-m-C9	CC(C)C(C)(C)C(C)CC(C)C(C)CC
	2,3,3,4,6,8-m-C9	CC(C)C(C)(C)C(C)CC(C)CC(C)C
	2,3,3,4,7,7-m-C9	CC(C)C(C)(C)C(C)CCC(C)(C)CC
	2,3,3,4,7,8-m-C9	CC(C)C(C)(C)C(C)CCC(C)C(C)C
	2,3,3,5,5,6-m-C9	CC(C)C(C)(C)CC(C)(C)C(C)CCC
	2,3,3,5,5,7-m-C9	CC(C)C(C)(C)CC(C)(C)CC(C)CC
	2,3,3,5,5,8-m-C9	CC(C)C(C)(C)CC(C)(C)CCC(C)C
	2,3,3,5,6,6-m-C9	CC(C)C(C)(C)CC(C)C(C)(C)CCC
	2,3,3,5,6,7-m-C9	CC(C)C(C)(C)CC(C)C(C)C(C)CC
	2,3,3,5,6,8-m-C9	CC(C)C(C)(C)CC(C)C(C)CC(C)C
	2,3,3,5,7,7-m-C9	CC(C)C(C)(C)CC(C)CC(C)(C)CC
	2,3,3,5,7,8-m-C9	CC(C)C(C)(C)CC(C)CC(C)C(C)C
	2,3,3,6,6,7-m-C9	CC(C)C(C)(C)CCC(C)(C)C(C)CC
	2,3,3,6,6,8-m-C9	CC(C)C(C)(C)CCC(C)(C)CC(C)C
	2,3,3,6,7,7-m-C9	CC(C)C(C)(C)CCC(C)C(C)(C)CC
	2,3,3,6,7,8-m-C9	CC(C)C(C)(C)CCC(C)C(C)C(C)C
	2,3,3,7,7,8-m-C9	CC(C)C(C)(C)CCCC(C)(C)C(C)C
	2,3,4,4,5,5-m-C9	CC(C)C(C)C(C)(C)C(C)(C)CCCC
	2,3,4,4,5,6-m-C9	CC(C)C(C)C(C)(C)C(C)C(C)CCC
	2,3,4,4,5,7-m-C9	CC(C)C(C)C(C)(C)C(C)CC(C)CC
	2,3,4,4,5,8-m-C9	CC(C)C(C)C(C)(C)C(C)CCC(C)C
	2,3,4,4,6,6-m-C9	CC(C)C(C)C(C)(C)CC(C)(C)CCC
	2,3,4,4,6,7-m-C9	CC(C)C(C)C(C)(C)CC(C)C(C)CC
	2,3,4,4,6,8-m-C9	CC(C)C(C)C(C)(C)CC(C)CC(C)C
	2,3,4,4,7,7-m-C9	CC(C)C(C)C(C)(C)CCC(C)(C)CC
	2,3,4,4,7,8-m-C9	CC(C)C(C)C(C)(C)CCC(C)C(C)C
	2,3,4,5,5,6-m-C9	CC(C)C(C)C(C)C(C)(C)C(C)CCC
	2,3,4,5,5,7-m-C9	CC(C)C(C)C(C)C(C)(C)CC(C)CC
	2,3,4,5,5,8-m-C9	CC(C)C(C)C(C)C(C)(C)CCC(C)C
	2,3,4,5,6,6-m-C9	CC(C)C(C)C(C)C(C)C(C)(C)CCC
	2,3,4,5,6,7-m-C9	CC(C)C(C)C(C)C(C)C(C)C(C)CC
	2,3,4,5,6,8-m-C9	CC(C)C(C)C(C)C(C)C(C)CC(C)C
	2,3,4,5,7,7-m-C9	CC(C)C(C)C(C)C(C)CC(C)(C)CC
	2,3,4,5,7,8-m-C9	CC(C)C(C)C(C)C(C)CC(C)C(C)C
	2,3,4,6,6,7-m-C9	CC(C)C(C)C(C)CC(C)(C)C(C)CC
	2,3,4,6,6,8-m-C9	CC(C)C(C)C(C)CC(C)(C)CC(C)C
	2,3,4,6,7,7-m-C9	CC(C)C(C)C(C)CC(C)C(C)(C)CC
	2,3,4,6,7,8-m-C9	CC(C)C(C)C(C)CC(C)C(C)C(C)C
	2,3,5,5,6,6-m-C9	CC(C)C(C)CC(C)(C)C(C)(C)CCC
	2,3,5,5,6,7-m-C9	CC(C)C(C)CC(C)(C)C(C)C(C)CC
	2,3,5,5,6,8-m-C9	CC(C)C(C)CC(C)(C)C(C)CC(C)C
	2,3,5,5,7,7-m-C9	CC(C)C(C)CC(C)(C)CC(C)(C)CC
	2,3,5,5,7,8-m-C9	CC(C)C(C)CC(C)(C)CC(C)C(C)C
	2,3,5,6,6,7-m-C9	CC(C)C(C)CC(C)C(C)(C)C(C)CC
	2,3,5,6,6,8-m-C9	CC(C)C(C)CC(C)C(C)(C)CC(C)C
	2,3,5,6,7,7-m-C9	CC(C)C(C)CC(C)C(C)C(C)(C)CC
	2,3,6,6,7,7-m-C9	CC(C)C(C)CCC(C)(C)C(C)(C)CC
	2,4,4,5,5,6-m-C9	CC(C)CC(C)(C)C(C)(C)C(C)CCC
	2,4,4,5,5,7-m-C9	CC(C)CC(C)(C)C(C)(C)CC(C)CC
	2,4,4,5,5,8-m-C9	CC(C)CC(C)(C)C(C)(C)CCC(C)C
	2,4,4,5,6,6-m-C9	CC(C)CC(C)(C)C(C)C(C)(C)CCC
	2,4,4,5,6,7-m-C9	CC(C)CC(C)(C)C(C)C(C)C(C)CC
	2,4,4,5,6,8-m-C9	CC(C)CC(C)(C)C(C)C(C)CC(C)C
	2,4,4,5,7,7-m-C9	CC(C)CC(C)(C)C(C)CC(C)(C)CC
	2,4,4,6,6,7-m-C9	CC(C)CC(C)(C)CC(C)(C)C(C)CC
	2,4,4,6,6,8-m-C9	CC(C)CC(C)(C)CC(C)(C)CC(C)C
	2,4,4,6,7,7-m-C9	CC(C)CC(C)(C)CC(C)C(C)(C)CC
	2,4,5,5,6,6-m-C9	CC(C)CC(C)C(C)(C)C(C)(C)CCC
	2,4,5,5,6,7-m-C9	CC(C)CC(C)C(C)(C)C(C)C(C)CC
	2,4,5,5,6,8-m-C9	CC(C)CC(C)C(C)(C)C(C)CC(C)C
	2,4,5,5,7,7-m-C9	CC(C)CC(C)C(C)(C)CC(C)(C)CC
	2,4,5,6,6,7-m-C9	CC(C)CC(C)C(C)C(C)(C)C(C)CC
	2,4,5,6,7,7-m-C9	CC(C)CC(C)C(C)C(C)C(C)(C)CC
	2,4,6,6,7,7-m-C9	CC(C)CC(C)CC(C)(C)C(C)(C)CC
	2,5,5,6,6,7-m-C9	CC(C)CCC(C)(C)C(C)(C)C(C)CC
	2,5,5,6,7,7-m-C9	CC(C)CCC(C)(C)C(C)C(C)(C)CC
	2,5,6,6,7,7-m-C9	CC(C)CCC(C)C(C)(C)C(C)(C)CC
	3,3,4,4,5,5-m-C9	CCC(C)(C)C(C)(C)C(C)(C)CCCC
	3,3,4,4,5,6-m-C9	CCC(C)(C)C(C)(C)C(C)C(C)CCC
	3,3,4,4,5,7-m-C9	CCC(C)(C)C(C)(C)C(C)CC(C)CC
	3,3,4,4,6,6-m-C9	CCC(C)(C)C(C)(C)CC(C)(C)CCC
	3,3,4,4,6,7-m-C9	CCC(C)(C)C(C)(C)CC(C)C(C)CC
	3,3,4,4,7,7-m-C9	CCC(C)(C)C(C)(C)CCC(C)(C)CC
	3,3,4,5,5,6-m-C9	CCC(C)(C)C(C)C(C)(C)C(C)CCC
	3,3,4,5,5,7-m-C9	CCC(C)(C)C(C)C(C)(C)CC(C)CC
	3,3,4,5,6,6-m-C9	CCC(C)(C)C(C)C(C)C(C)(C)CCC
	3,3,4,5,6,7-m-C9	CCC(C)(C)C(C)C(C)C(C)C(C)CC
	3,3,4,5,7,7-m-C9	CCC(C)(C)C(C)C(C)CC(C)(C)CC
	3,3,4,6,6,7-m-C9	CCC(C)(C)C(C)CC(C)(C)C(C)CC
	3,3,4,6,7,7-m-C9	CCC(C)(C)C(C)CC(C)C(C)(C)CC
	3,3,5,5,6,6-m-C9	CCC(C)(C)CC(C)(C)C(C)(C)CCC
	3,3,5,5,6,7-m-C9	CCC(C)(C)CC(C)(C)C(C)C(C)CC
	3,3,5,5,7,7-m-C9	CCC(C)(C)CC(C)(C)CC(C)(C)CC
	3,3,5,6,6,7-m-C9	CCC(C)(C)CC(C)C(C)(C)C(C)CC
	3,4,4,5,5,6-m-C9	CCC(C)C(C)(C)C(C)(C)C(C)CCC
	3,4,4,5,5,7-m-C9	CCC(C)C(C)(C)C(C)(C)CC(C)CC
	3,4,4,5,6,6-m-C9	CCC(C)C(C)(C)C(C)C(C)(C)CCC
	3,4,4,5,6,7-m-C9	CCC(C)C(C)(C)C(C)C(C)C(C)CC
	3,4,4,6,6,7-m-C9	CCC(C)C(C)(C)CC(C)(C)C(C)CC
	3,4,5,5,6,6-m-C9	CCC(C)C(C)C(C)(C)C(C)(C)CCC
	3,4,5,5,6,7-m-C9	CCC(C)C(C)C(C)(C)C(C)C(C)CC
	4,4,5,5,6,6-m-C9	CCCC(C)(C)C(C)(C)C(C)(C)CCC
	2,2,3,3,4,4,5-m-C8	CC(C)(C)C(C)(C)C(C)(C)C(C)CCC
	2,2,3,3,4,4,6-m-C8	CC(C)(C)C(C)(C)C(C)(C)CC(C)CC
	2,2,3,3,4,4,7-m-C8	CC(C)(C)C(C)(C)C(C)(C)CCC(C)C
	2,2,3,3,4,5,5-m-C8	CC(C)(C)C(C)(C)C(C)C(C)(C)CCC
	2,2,3,3,4,5,6-m-C8	CC(C)(C)C(C)(C)C(C)C(C)C(C)CC
	2,2,3,3,4,5,7-m-C8	CC(C)(C)C(C)(C)C(C)C(C)CC(C)C
	2,2,3,3,4,6,6-m-C8	CC(C)(C)C(C)(C)C(C)CC(C)(C)CC
	2,2,3,3,4,6,7-m-C8	CC(C)(C)C(C)(C)C(C)CC(C)C(C)C
	2,2,3,3,4,7,7-m-C8	CC(C)(C)C(C)(C)C(C)CCC(C)(C)C
	2,2,3,3,5,5,6-m-C8	CC(C)(C)C(C)(C)CC(C)(C)C(C)CC
	2,2,3,3,5,5,7-m-C8	CC(C)(C)C(C)(C)CC(C)(C)CC(C)C
	2,2,3,3,5,6,6-m-C8	CC(C)(C)C(C)(C)CC(C)C(C)(C)CC
	2,2,3,3,5,6,7-m-C8	CC(C)(C)C(C)(C)CC(C)C(C)C(C)C
	2,2,3,3,5,7,7-m-C8	CC(C)(C)C(C)(C)CC(C)CC(C)(C)C
	2,2,3,3,6,6,7-m-C8	CC(C)(C)C(C)(C)CCC(C)(C)C(C)C
	2,2,3,3,6,7,7-m-C8	CC(C)(C)C(C)(C)CCC(C)C(C)(C)C
	2,2,3,4,4,5,5-m-C8	CC(C)(C)C(C)C(C)(C)C(C)(C)CCC
	2,2,3,4,4,5,6-m-C8	CC(C)(C)C(C)C(C)(C)C(C)C(C)CC
	2,2,3,4,4,5,7-m-C8	CC(C)(C)C(C)C(C)(C)C(C)CC(C)C
	2,2,3,4,4,6,6-m-C8	CC(C)(C)C(C)C(C)(C)CC(C)(C)CC
	2,2,3,4,4,6,7-m-C8	CC(C)(C)C(C)C(C)(C)CC(C)C(C)C
	2,2,3,4,4,7,7-m-C8	CC(C)(C)C(C)C(C)(C)CCC(C)(C)C
	2,2,3,4,5,5,6-m-C8	CC(C)(C)C(C)C(C)C(C)(C)C(C)CC
	2,2,3,4,5,5,7-m-C8	CC(C)(C)C(C)C(C)C(C)(C)CC(C)C
	2,2,3,4,5,6,6-m-C8	CC(C)(C)C(C)C(C)C(C)C(C)(C)CC
	2,2,3,4,5,6,7-m-C8	CC(C)(C)C(C)C(C)C(C)C(C)C(C)C
	2,2,3,4,5,7,7-m-C8	CC(C)(C)C(C)C(C)C(C)CC(C)(C)C
	2,2,3,4,6,6,7-m-C8	CC(C)(C)C(C)C(C)CC(C)(C)C(C)C
	2,2,3,4,6,7,7-m-C8	CC(C)(C)C(C)C(C)CC(C)C(C)(C)C
	2,2,3,5,5,6,6-m-C8	CC(C)(C)C(C)CC(C)(C)C(C)(C)CC
	2,2,3,5,5,6,7-m-C8	CC(C)(C)C(C)CC(C)(C)C(C)C(C)C
	2,2,3,5,5,7,7-m-C8	CC(C)(C)C(C)CC(C)(C)CC(C)(C)C
	2,2,3,5,6,6,7-m-C8	CC(C)(C)C(C)CC(C)C(C)(C)C(C)C
	2,2,4,4,5,5,6-m-C8	CC(C)(C)CC(C)(C)C(C)(C)C(C)CC
	2,2,4,4,5,5,7-m-C8	CC(C)(C)CC(C)(C)C(C)(C)CC(C)C
	2,2,4,4,5,6,6-m-C8	CC(C)(C)CC(C)(C)C(C)C(C)(C)CC
	2,2,4,4,5,6,7-m-C8	CC(C)(C)CC(C)(C)C(C)C(C)C(C)C
	2,2,4,4,5,7,7-m-C8	CC(C)(C)CC(C)(C)C(C)CC(C)(C)C
	2,2,4,4,6,6,7-m-C8	CC(C)(C)CC(C)(C)CC(C)(C)C(C)C
	2,2,4,5,5,6,6-m-C8	CC(C)(C)CC(C)C(C)(C)C(C)(C)CC
	2,2,4,5,5,6,7-m-C8	CC(C)(C)CC(C)C(C)(C)C(C)C(C)C
	2,2,4,5,6,6,7-m-C8	CC(C)(C)CC(C)C(C)C(C)(C)C(C)C
	2,2,5,5,6,6,7-m-C8	CC(C)(C)CCC(C)(C)C(C)(C)C(C)C
	2,3,3,4,4,5,5-m-C8	CC(C)C(C)(C)C(C)(C)C(C)(C)CCC
	2,3,3,4,4,5,6-m-C8	CC(C)C(C)(C)C(C)(C)C(C)C(C)CC
	2,3,3,4,4,5,7-m-C8	CC(C)C(C)(C)C(C)(C)C(C)CC(C)C
	2,3,3,4,4,6,6-m-C8	CC(C)C(C)(C)C(C)(C)CC(C)(C)CC
	2,3,3,4,4,6,7-m-C8	CC(C)C(C)(C)C(C)(C)CC(C)C(C)C
	2,3,3,4,5,5,6-m-C8	CC(C)C(C)(C)C(C)C(C)(C)C(C)CC
	2,3,3,4,5,5,7-m-C8	CC(C)C(C)(C)C(C)C(C)(C)CC(C)C
	2,3,3,4,5,6,6-m-C8	CC(C)C(C)(C)C(C)C(C)C(C)(C)CC
	2,3,3,4,5,6,7-m-C8	CC(C)C(C)(C)C(C)C(C)C(C)C(C)C
	2,3,3,4,6,6,7-m-C8	CC(C)C(C)(C)C(C)CC(C)(C)C(C)C
	2,3,3,5,5,6,6-m-C8	CC(C)C(C)(C)CC(C)(C)C(C)(C)CC
	2,3,3,5,5,6,7-m-C8	CC(C)C(C)(C)CC(C)(C)C(C)C(C)C
	2,3,4,4,5,5,6-m-C8	CC(C)C(C)C(C)(C)C(C)(C)C(C)CC
	2,3,4,4,5,5,7-m-C8	CC(C)C(C)C(C)(C)C(C)(C)CC(C)C
	2,3,4,4,5,6,6-m-C8	CC(C)C(C)C(C)(C)C(C)C(C)(C)CC
	2,3,4,4,5,6,7-m-C8	CC(C)C(C)C(C)(C)C(C)C(C)C(C)C
	2,3,4,5,5,6,6-m-C8	CC(C)C(C)C(C)C(C)(C)C(C)(C)CC
	2,4,4,5,5,6,6-m-C8	CC(C)CC(C)(C)C(C)(C)C(C)(C)CC
	3,3,4,4,5,5,6-m-C8	CCC(C)(C)C(C)(C)C(C)(C)C(C)CC
	3,3,4,4,5,6,6-m-C8	CCC(C)(C)C(C)(C)C(C)C(C)(C)CC
	2,2,3,3,4,4,5,5-m-C7	CC(C)(C)C(C)(C)C(C)(C)C(C)(C)CC
	2,2,3,3,4,4,5,6-m-C7	CC(C)(C)C(C)(C)C(C)(C)C(C)C(C)C
	2,2,3,3,4,4,6,6-m-C7	CC(C)(C)C(C)(C)C(C)(C)CC(C)(C)C
	2,2,3,3,4,5,5,6-m-C7	CC(C)(C)C(C)(C)C(C)C(C)(C)C(C)C
	2,2,3,3,4,5,6,6-m-C7	CC(C)(C)C(C)(C)C(C)C(C)C(C)(C)C
	2,2,3,3,5,5,6,6-m-C7	CC(C)(C)C(C)(C)CC(C)(C)C(C)(C)C
	2,2,3,4,4,5,5,6-m-C7	CC(C)(C)C(C)C(C)(C)C(C)(C)C(C)C
	2,2,3,4,4,5,6,6-m-C7	CC(C)(C)C(C)C(C)(C)C(C)C(C)(C)C
	2,3,3,4,4,5,5,6-m-C7	CC(C)C(C)(C)C(C)(C)C(C)(C)C(C)C
	3-e-C13	CCC(CC)CCCCCCCCCC
	4-e-C13	CCCC(CC)CCCCCCCCC
	5-e-C13	CCCCC(CC)CCCCCCCC
	6-e-C13	CCCCCC(CC)CCCCCCC
	7-e-C13	CCCCCCC(CC)CCCCCC
	3,3-e-C11	CCC(CC)(CC)CCCCCCCC
	3,4-e-C11	CCC(CC)C(CC)CCCCCCC
	3,5-e-C11	CCC(CC)CC(CC)CCCCCC
	3,6-e-C11	CCC(CC)CCC(CC)CCCCC
	3,7-e-C11	CCC(CC)CCCC(CC)CCCC
	3,8-e-C11	CCC(CC)CCCCC(CC)CCC
	3,9-e-C11	CCC(CC)CCCCCC(CC)CC
	4,4-e-C11	CCCC(CC)(CC)CCCCCCC
	4,5-e-C11	CCCC(CC)C(CC)CCCCCC
	4,6-e-C11	CCCC(CC)CC(CC)CCCCC
	4,7-e-C11	CCCC(CC)CCC(CC)CCCC
	4,8-e-C11	CCCC(CC)CCCC(CC)CCC
	5,5-e-C11	CCCCC(CC)(CC)CCCCCC
	5,6-e-C11	CCCCC(CC)C(CC)CCCCC
	5,7-e-C11	CCCCC(CC)CC(CC)CCCC
	6,6-e-C11	CCCCCC(CC)(CC)CCCCC
	3,3,4-e-C9	CCC(CC)(CC)C(CC)CCCCC
	3,3,5-e-C9	CCC(CC)(CC)CC(CC)CCCC
	3,3,6-e-C9	CCC(CC)(CC)CCC(CC)CCC
	3,3,7-e-C9	CCC(CC)(CC)CCCC(CC)CC
	3,4,4-e-C9	CCC(CC)C(CC)(CC)CCCCC
	3,4,5-e-C9	CCC(CC)C(CC)C(CC)CCCC
	3,4,6-e-C9	CCC(CC)C(CC)CC(CC)CCC
	3,4,7-e-C9	CCC(CC)C(CC)CCC(CC)CC
	3,5,5-e-C9	CCC(CC)CC(CC)(CC)CCCC
	3,5,6-e-C9	CCC(CC)CC(CC)C(CC)CCC
	3,5,7-e-C9	CCC(CC)CC(CC)CC(CC)CC
	3,6,6-e-C9	CCC(CC)CCC(CC)(CC)CCC
	4,4,5-e-C9	CCCC(CC)(CC)C(CC)CCCC
	4,4,6-e-C9	CCCC(CC)(CC)CC(CC)CCC
	4,5,5-e-C9	CCCC(CC)C(CC)(CC)CCCC
	4,5,6-e-C9	CCCC(CC)C(CC)C(CC)CCC
	3,3,4,4-e-C7	CCC(CC)(CC)C(CC)(CC)CCC
	3,3,4,5-e-C7	CCC(CC)(CC)C(CC)C(CC)CC
	3,3,5,5-e-C7	CCC(CC)(CC)CC(CC)(CC)CC
	3,4,4,5-e-C7	CCC(CC)C(CC)(CC)C(CC)CC
	4-p-C12	CCCC(CCC)CCCCCCCC
	5-p-C12	CCCCC(CCC)CCCCCCC
	6-p-C12	CCCCCC(CCC)CCCCCC
	4-ip-C12	CCCC(C(C)C)CCCCCCCC
	5-ip-C12	CCCCC(C(C)C)CCCCCCC
	6-ip-C12	CCCCCC(C(C)C)CCCCCC
	4,4-p-C9	CCCC(CCC)(CCC)CCCCC
	4,5-p-C9	CCCC(CCC)C(CCC)CCCC
	4,6-p-C9	CCCC(CCC)CC(CCC)CCC
	5,5-p-C9	CCCCC(CCC)(CCC)CCCC
	4,4-ip-C9	CCCC(C(C)C)(C(C)C)CCCCC
	4,5-ip-C9	CCCC(C(C)C)C(C(C)C)CCCC
	4,6-ip-C9	CCCC(C(C)C)CC(C(C)C)CCC
	5,5-ip-C9	CCCCC(C(C)C)(C(C)C)CCCC
	4-ip-4-p-C9	CCCC(C(C)C)(CCC)CCCCC
	4-ip-5-p-C9	CCCC(C(C)C)C(CCC)CCCC
	4-ip-6-p-C9	CCCC(C(C)C)CC(CCC)CCC
	5-ip-4-p-C9	CCCC(CCC)C(C(C)C)CCCC
	5-ip-5-p-C9	CCCCC(C(C)C)(CCC)CCCC
	3-e-2-m-C12	CC(C)C(CC)CCCCCCCCC
	4-e-2-m-C12	CC(C)CC(CC)CCCCCCCC
	5-e-2-m-C12	CC(C)CCC(CC)CCCCCCC
	6-e-2-m-C12	CC(C)CCCC(CC)CCCCCC
	7-e-2-m-C12	CC(C)CCCCC(CC)CCCCC
	8-e-2-m-C12	CC(C)CCCCCC(CC)CCCC
	9-e-2-m-C12	CC(C)CCCCCCC(CC)CCC
	10-e-2-m-C12	CC(C)CCCCCCCC(CC)CC
	3-e-3-m-C12	CCC(C)(CC)CCCCCCCCC
	4-e-3-m-C12	CCC(C)C(CC)CCCCCCCC
	5-e-3-m-C12	CCC(C)CC(CC)CCCCCCC
	6-e-3-m-C12	CCC(C)CCC(CC)CCCCCC
	7-e-3-m-C12	CCC(C)CCCC(CC)CCCCC
	8-e-3-m-C12	CCC(C)CCCCC(CC)CCCC
	9-e-3-m-C12	CCC(C)CCCCCC(CC)CCC
	3-e-10-m-C12	CCC(C)CCCCCCC(CC)CC
	3-e-4-m-C12	CCC(CC)C(C)CCCCCCCC
	3-e-5-m-C12	CCC(CC)CC(C)CCCCCCC
	3-e-6-m-C12	CCC(CC)CCC(C)CCCCCC
	3-e-7-m-C12	CCC(CC)CCCC(C)CCCCC
	3-e-8-m-C12	CCC(CC)CCCCC(C)CCCC
	3-e-9-m-C12	CCC(CC)CCCCCC(C)CCC
	4-e-4-m-C12	CCCC(C)(CC)CCCCCCCC
	5-e-4-m-C12	CCCC(C)C(CC)CCCCCCC
	6-e-4-m-C12	CCCC(C)CC(CC)CCCCCC
	7-e-4-m-C12	CCCC(C)CCC(CC)CCCCC
	8-e-4-m-C12	CCCC(C)CCCC(CC)CCCC
	4-e-9-m-C12	CCCC(C)CCCCC(CC)CCC
	4-e-5-m-C12	CCCC(CC)C(C)CCCCCCC
	4-e-6-m-C12	CCCC(CC)CC(C)CCCCCC
	4-e-7-m-C12	CCCC(CC)CCC(C)CCCCC
	4-e-8-m-C12	CCCC(CC)CCCC(C)CCCC
	5-e-5-m-C12	CCCCC(C)(CC)CCCCCCC
	6-e-5-m-C12	CCCCC(C)C(CC)CCCCCC
	7-e-5-m-C12	CCCCC(C)CC(CC)CCCCC
	5-e-8-m-C12	CCCCC(C)CCC(CC)CCCC
	5-e-6-m-C12	CCCCC(CC)C(C)CCCCCC
	5-e-7-m-C12	CCCCC(CC)CC(C)CCCCC
	6-e-6-m-C12	CCCCCC(C)(CC)CCCCCC
	6-e-7-m-C12	CCCCCC(C)C(CC)CCCCC
	3-e-2,2-m-C11	CC(C)(C)C(CC)CCCCCCCC
	4-e-2,2-m-C11	CC(C)(C)CC(CC)CCCCCCC
	5-e-2,2-m-C11	CC(C)(C)CCC(CC)CCCCCC
	6-e-2,2-m-C11	CC(C)(C)CCCC(CC)CCCCC
	7-e-2,2-m-C11	CC(C)(C)CCCCC(CC)CCCC
	8-e-2,2-m-C11	CC(C)(C)CCCCCC(CC)CCC
	9-e-2,2-m-C11	CC(C)(C)CCCCCCC(CC)CC
	3-e-2,3-m-C11	CC(C)C(C)(CC)CCCCCCCC
	4-e-2,3-m-C11	CC(C)C(C)C(CC)CCCCCCC
	5-e-2,3-m-C11	CC(C)C(C)CC(CC)CCCCCC
	6-e-2,3-m-C11	CC(C)C(C)CCC(CC)CCCCC
	7-e-2,3-m-C11	CC(C)C(C)CCCC(CC)CCCC
	8-e-2,3-m-C11	CC(C)C(C)CCCCC(CC)CCC
	9-e-2,3-m-C11	CC(C)C(C)CCCCCC(CC)CC
	3-e-2,4-m-C11	CC(C)C(CC)C(C)CCCCCCC
	3-e-2,5-m-C11	CC(C)C(CC)CC(C)CCCCCC
	3-e-2,6-m-C11	CC(C)C(CC)CCC(C)CCCCC
	3-e-2,7-m-C11	CC(C)C(CC)CCCC(C)CCCC
	3-e-2,8-m-C11	CC(C)C(CC)CCCCC(C)CCC
	3-e-2,9-m-C11	CC(C)C(CC)CCCCCC(C)CC
	3-e-2,10-m-C11	CC(C)C(CC)CCCCCCC(C)C
	4-e-2,4-m-C11	CC(C)CC(C)(CC)CCCCCCC
	5-e-2,4-m-C11	CC(C)CC(C)C(CC)CCCCCC
	6-e-2,4-m-C11	CC(C)CC(C)CC(CC)CCCCC
	7-e-2,4-m-C11	CC(C)CC(C)CCC(CC)CCCC
	8-e-2,4-m-C11	CC(C)CC(C)CCCC(CC)CCC
	9-e-2,4-m-C11	CC(C)CC(C)CCCCC(CC)CC
	4-e-2,5-m-C11	CC(C)CC(CC)C(C)CCCCCC
	4-e-2,6-m-C11	CC(C)CC(CC)CC(C)CCCCC
	4-e-2,7-m-C11	CC(C)CC(CC)CCC(C)CCCC
	4-e-2,8-m-C11	CC(C)CC(CC)CCCC(C)CCC
	4-e-2,9-m-C11	CC(C)CC(CC)CCCCC(C)CC
	4-e-2,10-m-C11	CC(C)CC(CC)CCCCCC(C)C
	5-e-2,5-m-C11	CC(C)CCC(C)(CC)CCCCCC
	6-e-2,5-m-C11	CC(C)CCC(C)C(CC)CCCCC
	7-e-2,5-m-C11	CC(C)CCC(C)CC(CC)CCCC
	8-e-2,5-m-C11	CC(C)CCC(C)CCC(CC)CCC
	9-e-2,5-m-C11	CC(C)CCC(C)CCCC(CC)CC
	5-e-2,6-m-C11	CC(C)CCC(CC)C(C)CCCCC
	5-e-2,7-m-C11	CC(C)CCC(CC)CC(C)CCCC
	5-e-2,8-m-C11	CC(C)CCC(CC)CCC(C)CCC
	5-e-2,9-m-C11	CC(C)CCC(CC)CCCC(C)CC
	5-e-2,10-m-C11	CC(C)CCC(CC)CCCCC(C)C
	6-e-2,6-m-C11	CC(C)CCCC(C)(CC)CCCCC
	7-e-2,6-m-C11	CC(C)CCCC(C)C(CC)CCCC
	8-e-2,6-m-C11	CC(C)CCCC(C)CC(CC)CCC
	9-e-2,6-m-C11	CC(C)CCCC(C)CCC(CC)CC
	6-e-2,7-m-C11	CC(C)CCCC(CC)C(C)CCCC
	6-e-2,8-m-C11	CC(C)CCCC(CC)CC(C)CCC
	6-e-2,9-m-C11	CC(C)CCCC(CC)CCC(C)CC
	6-e-2,10-m-C11	CC(C)CCCC(CC)CCCC(C)C
	7-e-2,7-m-C11	CC(C)CCCCC(C)(CC)CCCC
	8-e-2,7-m-C11	CC(C)CCCCC(C)C(CC)CCC
	9-e-2,7-m-C11	CC(C)CCCCC(C)CC(CC)CC
	7-e-2,8-m-C11	CC(C)CCCCC(CC)C(C)CCC
	7-e-2,9-m-C11	CC(C)CCCCC(CC)CC(C)CC
	8-e-2,8-m-C11	CC(C)CCCCCC(C)(CC)CCC
	9-e-2,8-m-C11	CC(C)CCCCCC(C)C(CC)CC
	8-e-2,9-m-C11	CC(C)CCCCCC(CC)C(C)CC
	9-e-2,9-m-C11	CC(C)CCCCCCC(C)(CC)CC
	4-e-3,3-m-C11	CCC(C)(C)C(CC)CCCCCCC
	5-e-3,3-m-C11	CCC(C)(C)CC(CC)CCCCCC
	6-e-3,3-m-C11	CCC(C)(C)CCC(CC)CCCCC
	7-e-3,3-m-C11	CCC(C)(C)CCCC(CC)CCCC
	8-e-3,3-m-C11	CCC(C)(C)CCCCC(CC)CCC
	9-e-3,3-m-C11	CCC(C)(C)CCCCCC(CC)CC
	3-e-3,4-m-C11	CCC(C)(CC)C(C)CCCCCCC
	3-e-3,5-m-C11	CCC(C)(CC)CC(C)CCCCCC
	3-e-3,6-m-C11	CCC(C)(CC)CCC(C)CCCCC
	3-e-3,7-m-C11	CCC(C)(CC)CCCC(C)CCCC
	3-e-3,8-m-C11	CCC(C)(CC)CCCCC(C)CCC
	3-e-3,9-m-C11	CCC(C)(CC)CCCCCC(C)CC
	4-e-3,4-m-C11	CCC(C)C(C)(CC)CCCCCCC
	5-e-3,4-m-C11	CCC(C)C(C)C(CC)CCCCCC
	6-e-3,4-m-C11	CCC(C)C(C)CC(CC)CCCCC
	7-e-3,4-m-C11	CCC(C)C(C)CCC(CC)CCCC
	8-e-3,4-m-C11	CCC(C)C(C)CCCC(CC)CCC
	9-e-3,4-m-C11	CCC(C)C(C)CCCCC(CC)CC
	4-e-3,5-m-C11	CCC(C)C(CC)C(C)CCCCCC
	4-e-3,6-m-C11	CCC(C)C(CC)CC(C)CCCCC
	4-e-3,7-m-C11	CCC(C)C(CC)CCC(C)CCCC
	4-e-3,8-m-C11	CCC(C)C(CC)CCCC(C)CCC
	4-e-3,9-m-C11	CCC(C)C(CC)CCCCC(C)CC
	5-e-3,5-m-C11	CCC(C)CC(C)(CC)CCCCCC
	6-e-3,5-m-C11	CCC(C)CC(C)C(CC)CCCCC
	7-e-3,5-m-C11	CCC(C)CC(C)CC(CC)CCCC
	8-e-3,5-m-C11	CCC(C)CC(C)CCC(CC)CCC
	9-e-3,5-m-C11	CCC(C)CC(C)CCCC(CC)CC
	5-e-3,6-m-C11	CCC(C)CC(CC)C(C)CCCCC
	5-e-3,7-m-C11	CCC(C)CC(CC)CC(C)CCCC
	5-e-3,8-m-C11	CCC(C)CC(CC)CCC(C)CCC
	5-e-3,9-m-C11	CCC(C)CC(CC)CCCC(C)CC
	6-e-3,6-m-C11	CCC(C)CCC(C)(CC)CCCCC
	7-e-3,6-m-C11	CCC(C)CCC(C)C(CC)CCCC
	8-e-3,6-m-C11	CCC(C)CCC(C)CC(CC)CCC
	3-e-6,9-m-C11	CCC(C)CCC(C)CCC(CC)CC
	6-e-3,7-m-C11	CCC(C)CCC(CC)C(C)CCCC
	6-e-3,8-m-C11	CCC(C)CCC(CC)CC(C)CCC
	6-e-3,9-m-C11	CCC(C)CCC(CC)CCC(C)CC
	7-e-3,7-m-C11	CCC(C)CCCC(C)(CC)CCCC
	8-e-3,7-m-C11	CCC(C)CCCC(C)C(CC)CCC
	3-e-5,9-m-C11	CCC(C)CCCC(C)CC(CC)CC
	7-e-3,8-m-C11	CCC(C)CCCC(CC)C(C)CCC
	8-e-3,8-m-C11	CCC(C)CCCCC(C)(CC)CCC
	3-e-4,9-m-C11	CCC(C)CCCCC(C)C(CC)CC
	3-e-4,4-m-C11	CCC(CC)C(C)(C)CCCCCCC
	3-e-4,5-m-C11	CCC(CC)C(C)C(C)CCCCCC
	3-e-4,6-m-C11	CCC(CC)C(C)CC(C)CCCCC
	3-e-4,7-m-C11	CCC(CC)C(C)CCC(C)CCCC
	3-e-4,8-m-C11	CCC(CC)C(C)CCCC(C)CCC
	3-e-5,5-m-C11	CCC(CC)CC(C)(C)CCCCCC
	3-e-5,6-m-C11	CCC(CC)CC(C)C(C)CCCCC
	3-e-5,7-m-C11	CCC(CC)CC(C)CC(C)CCCC
	3-e-5,8-m-C11	CCC(CC)CC(C)CCC(C)CCC
	3-e-6,6-m-C11	CCC(CC)CCC(C)(C)CCCCC
	3-e-6,7-m-C11	CCC(CC)CCC(C)C(C)CCCC
	3-e-6,8-m-C11	CCC(CC)CCC(C)CC(C)CCC
	3-e-7,7-m-C11	CCC(CC)CCCC(C)(C)CCCC
	3-e-7,8-m-C11	CCC(CC)CCCC(C)C(C)CCC
	3-e-8,8-m-C11	CCC(CC)CCCCC(C)(C)CCC
	5-e-4,4-m-C11	CCCC(C)(C)C(CC)CCCCCC
	6-e-4,4-m-C11	CCCC(C)(C)CC(CC)CCCCC
	7-e-4,4-m-C11	CCCC(C)(C)CCC(CC)CCCC
	8-e-4,4-m-C11	CCCC(C)(C)CCCC(CC)CCC
	4-e-4,5-m-C11	CCCC(C)(CC)C(C)CCCCCC
	4-e-4,6-m-C11	CCCC(C)(CC)CC(C)CCCCC
	4-e-4,7-m-C11	CCCC(C)(CC)CCC(C)CCCC
	4-e-4,8-m-C11	CCCC(C)(CC)CCCC(C)CCC
	5-e-4,5-m-C11	CCCC(C)C(C)(CC)CCCCCC
	6-e-4,5-m-C11	CCCC(C)C(C)C(CC)CCCCC
	7-e-4,5-m-C11	CCCC(C)C(C)CC(CC)CCCC
	8-e-4,5-m-C11	CCCC(C)C(C)CCC(CC)CCC
	5-e-4,6-m-C11	CCCC(C)C(CC)C(C)CCCCC
	5-e-4,7-m-C11	CCCC(C)C(CC)CC(C)CCCC
	5-e-4,8-m-C11	CCCC(C)C(CC)CCC(C)CCC
	6-e-4,6-m-C11	CCCC(C)CC(C)(CC)CCCCC
	7-e-4,6-m-C11	CCCC(C)CC(C)C(CC)CCCC
	4-e-6,8-m-C11	CCCC(C)CC(C)CC(CC)CCC
	6-e-4,7-m-C11	CCCC(C)CC(CC)C(C)CCCC
	6-e-4,8-m-C11	CCCC(C)CC(CC)CC(C)CCC
	7-e-4,7-m-C11	CCCC(C)CCC(C)(CC)CCCC
	4-e-5,8-m-C11	CCCC(C)CCC(C)C(CC)CCC
	4-e-5,5-m-C11	CCCC(CC)C(C)(C)CCCCCC
	4-e-5,6-m-C11	CCCC(CC)C(C)C(C)CCCCC
	4-e-5,7-m-C11	CCCC(CC)C(C)CC(C)CCCC
	4-e-6,6-m-C11	CCCC(CC)CC(C)(C)CCCCC
	4-e-6,7-m-C11	CCCC(CC)CC(C)C(C)CCCC
	4-e-7,7-m-C11	CCCC(CC)CCC(C)(C)CCCC
	6-e-5,5-m-C11	CCCCC(C)(C)C(CC)CCCCC
	7-e-5,5-m-C11	CCCCC(C)(C)CC(CC)CCCC
	5-e-5,6-m-C11	CCCCC(C)(CC)C(C)CCCCC
	5-e-5,7-m-C11	CCCCC(C)(CC)CC(C)CCCC
	6-e-5,6-m-C11	CCCCC(C)C(C)(CC)CCCCC
	5-e-6,7-m-C11	CCCCC(C)C(C)C(CC)CCCC
	6-e-5,7-m-C11	CCCCC(C)C(CC)C(C)CCCC
	5-e-6,6-m-C11	CCCCC(CC)C(C)(C)CCCCC
	3-e-2,2,3-m-C10	CC(C)(C)C(C)(CC)CCCCCCC
	4-e-2,2,3-m-C10	CC(C)(C)C(C)C(CC)CCCCCC
	5-e-2,2,3-m-C10	CC(C)(C)C(C)CC(CC)CCCCC
	6-e-2,2,3-m-C10	CC(C)(C)C(C)CCC(CC)CCCC
	7-e-2,2,3-m-C10	CC(C)(C)C(C)CCCC(CC)CCC
	8-e-2,2,3-m-C10	CC(C)(C)C(C)CCCCC(CC)CC
	3-e-2,2,4-m-C10	CC(C)(C)C(CC)C(C)CCCCCC
	3-e-2,2,5-m-C10	CC(C)(C)C(CC)CC(C)CCCCC
	3-e-2,2,6-m-C10	CC(C)(C)C(CC)CCC(C)CCCC
	3-e-2,2,7-m-C10	CC(C)(C)C(CC)CCCC(C)CCC
	3-e-2,2,8-m-C10	CC(C)(C)C(CC)CCCCC(C)CC
	3-e-2,2,9-m-C10	CC(C)(C)C(CC)CCCCCC(C)C
	4-e-2,2,4-m-C10	CC(C)(C)CC(C)(CC)CCCCCC
	5-e-2,2,4-m-C10	CC(C)(C)CC(C)C(CC)CCCCC
	6-e-2,2,4-m-C10	CC(C)(C)CC(C)CC(CC)CCCC
	7-e-2,2,4-m-C10	CC(C)(C)CC(C)CCC(CC)CCC
	8-e-2,2,4-m-C10	CC(C)(C)CC(C)CCCC(CC)CC
	4-e-2,2,5-m-C10	CC(C)(C)CC(CC)C(C)CCCCC
	4-e-2,2,6-m-C10	CC(C)(C)CC(CC)CC(C)CCCC
	4-e-2,2,7-m-C10	CC(C)(C)CC(CC)CCC(C)CCC
	4-e-2,2,8-m-C10	CC(C)(C)CC(CC)CCCC(C)CC
	4-e-2,2,9-m-C10	CC(C)(C)CC(CC)CCCCC(C)C
	5-e-2,2,5-m-C10	CC(C)(C)CCC(C)(CC)CCCCC
	6-e-2,2,5-m-C10	CC(C)(C)CCC(C)C(CC)CCCC
	7-e-2,2,5-m-C10	CC(C)(C)CCC(C)CC(CC)CCC
	8-e-2,2,5-m-C10	CC(C)(C)CCC(C)CCC(CC)CC
	5-e-2,2,6-m-C10	CC(C)(C)CCC(CC)C(C)CCCC
	5-e-2,2,7-m-C10	CC(C)(C)CCC(CC)CC(C)CCC
	5-e-2,2,8-m-C10	CC(C)(C)CCC(CC)CCC(C)CC
	5-e-2,2,9-m-C10	CC(C)(C)CCC(CC)CCCC(C)C
	6-e-2,2,6-m-C10	CC(C)(C)CCCC(C)(CC)CCCC
	7-e-2,2,6-m-C10	CC(C)(C)CCCC(C)C(CC)CCC
	8-e-2,2,6-m-C10	CC(C)(C)CCCC(C)CC(CC)CC
	6-e-2,2,7-m-C10	CC(C)(C)CCCC(CC)C(C)CCC
	6-e-2,2,8-m-C10	CC(C)(C)CCCC(CC)CC(C)CC
	6-e-2,2,9-m-C10	CC(C)(C)CCCC(CC)CCC(C)C
	7-e-2,2,7-m-C10	CC(C)(C)CCCCC(C)(CC)CCC
	8-e-2,2,7-m-C10	CC(C)(C)CCCCC(C)C(CC)CC
	7-e-2,2,8-m-C10	CC(C)(C)CCCCC(CC)C(C)CC
	7-e-2,2,9-m-C10	CC(C)(C)CCCCC(CC)CC(C)C
	8-e-2,2,8-m-C10	CC(C)(C)CCCCCC(C)(CC)CC
	8-e-2,2,9-m-C10	CC(C)(C)CCCCCC(CC)C(C)C
	4-e-2,3,3-m-C10	CC(C)C(C)(C)C(CC)CCCCCC
	5-e-2,3,3-m-C10	CC(C)C(C)(C)CC(CC)CCCCC
	6-e-2,3,3-m-C10	CC(C)C(C)(C)CCC(CC)CCCC
	7-e-2,3,3-m-C10	CC(C)C(C)(C)CCCC(CC)CCC
	8-e-2,3,3-m-C10	CC(C)C(C)(C)CCCCC(CC)CC
	3-e-2,3,4-m-C10	CC(C)C(C)(CC)C(C)CCCCCC
	3-e-2,3,5-m-C10	CC(C)C(C)(CC)CC(C)CCCCC
	3-e-2,3,6-m-C10	CC(C)C(C)(CC)CCC(C)CCCC
	3-e-2,3,7-m-C10	CC(C)C(C)(CC)CCCC(C)CCC
	3-e-2,3,8-m-C10	CC(C)C(C)(CC)CCCCC(C)CC
	3-e-2,3,9-m-C10	CC(C)C(C)(CC)CCCCCC(C)C
	4-e-2,3,4-m-C10	CC(C)C(C)C(C)(CC)CCCCCC
	5-e-2,3,4-m-C10	CC(C)C(C)C(C)C(CC)CCCCC
	6-e-2,3,4-m-C10	CC(C)C(C)C(C)CC(CC)CCCC
	7-e-2,3,4-m-C10	CC(C)C(C)C(C)CCC(CC)CCC
	8-e-2,3,4-m-C10	CC(C)C(C)C(C)CCCC(CC)CC
	4-e-2,3,5-m-C10	CC(C)C(C)C(CC)C(C)CCCCC
	4-e-2,3,6-m-C10	CC(C)C(C)C(CC)CC(C)CCCC
	4-e-2,3,7-m-C10	CC(C)C(C)C(CC)CCC(C)CCC
	4-e-2,3,8-m-C10	CC(C)C(C)C(CC)CCCC(C)CC
	4-e-2,3,9-m-C10	CC(C)C(C)C(CC)CCCCC(C)C
	5-e-2,3,5-m-C10	CC(C)C(C)CC(C)(CC)CCCCC
	6-e-2,3,5-m-C10	CC(C)C(C)CC(C)C(CC)CCCC
	7-e-2,3,5-m-C10	CC(C)C(C)CC(C)CC(CC)CCC
	8-e-2,3,5-m-C10	CC(C)C(C)CC(C)CCC(CC)CC
	5-e-2,3,6-m-C10	CC(C)C(C)CC(CC)C(C)CCCC
	5-e-2,3,7-m-C10	CC(C)C(C)CC(CC)CC(C)CCC
	5-e-2,3,8-m-C10	CC(C)C(C)CC(CC)CCC(C)CC
	5-e-2,3,9-m-C10	CC(C)C(C)CC(CC)CCCC(C)C
	6-e-2,3,6-m-C10	CC(C)C(C)CCC(C)(CC)CCCC
	7-e-2,3,6-m-C10	CC(C)C(C)CCC(C)C(CC)CCC
	8-e-2,3,6-m-C10	CC(C)C(C)CCC(C)CC(CC)CC
	6-e-2,3,7-m-C10	CC(C)C(C)CCC(CC)C(C)CCC
	6-e-2,3,8-m-C10	CC(C)C(C)CCC(CC)CC(C)CC
	6-e-2,3,9-m-C10	CC(C)C(C)CCC(CC)CCC(C)C
	7-e-2,3,7-m-C10	CC(C)C(C)CCCC(C)(CC)CCC
	8-e-2,3,7-m-C10	CC(C)C(C)CCCC(C)C(CC)CC
	7-e-2,3,8-m-C10	CC(C)C(C)CCCC(CC)C(C)CC
	7-e-2,3,9-m-C10	CC(C)C(C)CCCC(CC)CC(C)C
	8-e-2,3,8-m-C10	CC(C)C(C)CCCCC(C)(CC)CC
	3-e-2,8,9-m-C10	CC(C)C(C)CCCCC(CC)C(C)C
	3-e-2,4,4-m-C10	CC(C)C(CC)C(C)(C)CCCCCC
	3-e-2,4,5-m-C10	CC(C)C(CC)C(C)C(C)CCCCC
	3-e-2,4,6-m-C10	CC(C)C(CC)C(C)CC(C)CCCC
	3-e-2,4,7-m-C10	CC(C)C(CC)C(C)CCC(C)CCC
	3-e-2,4,8-m-C10	CC(C)C(CC)C(C)CCCC(C)CC
	3-e-2,4,9-m-C10	CC(C)C(CC)C(C)CCCCC(C)C
	3-e-2,5,5-m-C10	CC(C)C(CC)CC(C)(C)CCCCC
	3-e-2,5,6-m-C10	CC(C)C(CC)CC(C)C(C)CCCC
	3-e-2,5,7-m-C10	CC(C)C(CC)CC(C)CC(C)CCC
	3-e-2,5,8-m-C10	CC(C)C(CC)CC(C)CCC(C)CC
	3-e-2,5,9-m-C10	CC(C)C(CC)CC(C)CCCC(C)C
	3-e-2,6,6-m-C10	CC(C)C(CC)CCC(C)(C)CCCC
	3-e-2,6,7-m-C10	CC(C)C(CC)CCC(C)C(C)CCC
	3-e-2,6,8-m-C10	CC(C)C(CC)CCC(C)CC(C)CC
	3-e-2,6,9-m-C10	CC(C)C(CC)CCC(C)CCC(C)C
	3-e-2,7,7-m-C10	CC(C)C(CC)CCCC(C)(C)CCC
	3-e-2,7,8-m-C10	CC(C)C(CC)CCCC(C)C(C)CC
	3-e-2,7,9-m-C10	CC(C)C(CC)CCCC(C)CC(C)C
	3-e-2,8,8-m-C10	CC(C)C(CC)CCCCC(C)(C)CC
	5-e-2,4,4-m-C10	CC(C)CC(C)(C)C(CC)CCCCC
	6-e-2,4,4-m-C10	CC(C)CC(C)(C)CC(CC)CCCC
	7-e-2,4,4-m-C10	CC(C)CC(C)(C)CCC(CC)CCC
	8-e-2,4,4-m-C10	CC(C)CC(C)(C)CCCC(CC)CC
	4-e-2,4,5-m-C10	CC(C)CC(C)(CC)C(C)CCCCC
	4-e-2,4,6-m-C10	CC(C)CC(C)(CC)CC(C)CCCC
	4-e-2,4,7-m-C10	CC(C)CC(C)(CC)CCC(C)CCC
	4-e-2,4,8-m-C10	CC(C)CC(C)(CC)CCCC(C)CC
	4-e-2,4,9-m-C10	CC(C)CC(C)(CC)CCCCC(C)C
	5-e-2,4,5-m-C10	CC(C)CC(C)C(C)(CC)CCCCC
	6-e-2,4,5-m-C10	CC(C)CC(C)C(C)C(CC)CCCC
	7-e-2,4,5-m-C10	CC(C)CC(C)C(C)CC(CC)CCC
	8-e-2,4,5-m-C10	CC(C)CC(C)C(C)CCC(CC)CC
	5-e-2,4,6-m-C10	CC(C)CC(C)C(CC)C(C)CCCC
	5-e-2,4,7-m-C10	CC(C)CC(C)C(CC)CC(C)CCC
	5-e-2,4,8-m-C10	CC(C)CC(C)C(CC)CCC(C)CC
	5-e-2,4,9-m-C10	CC(C)CC(C)C(CC)CCCC(C)C
	6-e-2,4,6-m-C10	CC(C)CC(C)CC(C)(CC)CCCC
	7-e-2,4,6-m-C10	CC(C)CC(C)CC(C)C(CC)CCC
	8-e-2,4,6-m-C10	CC(C)CC(C)CC(C)CC(CC)CC
	6-e-2,4,7-m-C10	CC(C)CC(C)CC(CC)C(C)CCC
	6-e-2,4,8-m-C10	CC(C)CC(C)CC(CC)CC(C)CC
	6-e-2,4,9-m-C10	CC(C)CC(C)CC(CC)CCC(C)C
	7-e-2,4,7-m-C10	CC(C)CC(C)CCC(C)(CC)CCC
	8-e-2,4,7-m-C10	CC(C)CC(C)CCC(C)C(CC)CC
	7-e-2,4,8-m-C10	CC(C)CC(C)CCC(CC)C(C)CC
	4-e-2,7,9-m-C10	CC(C)CC(C)CCC(CC)CC(C)C
	8-e-2,4,8-m-C10	CC(C)CC(C)CCCC(C)(CC)CC
	4-e-2,5,5-m-C10	CC(C)CC(CC)C(C)(C)CCCCC
	4-e-2,5,6-m-C10	CC(C)CC(CC)C(C)C(C)CCCC
	4-e-2,5,7-m-C10	CC(C)CC(CC)C(C)CC(C)CCC
	4-e-2,5,8-m-C10	CC(C)CC(CC)C(C)CCC(C)CC
	4-e-2,5,9-m-C10	CC(C)CC(CC)C(C)CCCC(C)C
	4-e-2,6,6-m-C10	CC(C)CC(CC)CC(C)(C)CCCC
	4-e-2,6,7-m-C10	CC(C)CC(CC)CC(C)C(C)CCC
	4-e-2,6,8-m-C10	CC(C)CC(CC)CC(C)CC(C)CC
	4-e-2,6,9-m-C10	CC(C)CC(CC)CC(C)CCC(C)C
	4-e-2,7,7-m-C10	CC(C)CC(CC)CCC(C)(C)CCC
	4-e-2,7,8-m-C10	CC(C)CC(CC)CCC(C)C(C)CC
	4-e-2,8,8-m-C10	CC(C)CC(CC)CCCC(C)(C)CC
	6-e-2,5,5-m-C10	CC(C)CCC(C)(C)C(CC)CCCC
	7-e-2,5,5-m-C10	CC(C)CCC(C)(C)CC(CC)CCC
	8-e-2,5,5-m-C10	CC(C)CCC(C)(C)CCC(CC)CC
	5-e-2,5,6-m-C10	CC(C)CCC(C)(CC)C(C)CCCC
	5-e-2,5,7-m-C10	CC(C)CCC(C)(CC)CC(C)CCC
	5-e-2,5,8-m-C10	CC(C)CCC(C)(CC)CCC(C)CC
	5-e-2,5,9-m-C10	CC(C)CCC(C)(CC)CCCC(C)C
	6-e-2,5,6-m-C10	CC(C)CCC(C)C(C)(CC)CCCC
	7-e-2,5,6-m-C10	CC(C)CCC(C)C(C)C(CC)CCC
	8-e-2,5,6-m-C10	CC(C)CCC(C)C(C)CC(CC)CC
	6-e-2,5,7-m-C10	CC(C)CCC(C)C(CC)C(C)CCC
	6-e-2,5,8-m-C10	CC(C)CCC(C)C(CC)CC(C)CC
	5-e-2,6,9-m-C10	CC(C)CCC(C)C(CC)CCC(C)C
	7-e-2,5,7-m-C10	CC(C)CCC(C)CC(C)(CC)CCC
	8-e-2,5,7-m-C10	CC(C)CCC(C)CC(C)C(CC)CC
	7-e-2,5,8-m-C10	CC(C)CCC(C)CC(CC)C(C)CC
	8-e-2,5,8-m-C10	CC(C)CCC(C)CCC(C)(CC)CC
	5-e-2,6,6-m-C10	CC(C)CCC(CC)C(C)(C)CCCC
	5-e-2,6,7-m-C10	CC(C)CCC(CC)C(C)C(C)CCC
	5-e-2,6,8-m-C10	CC(C)CCC(CC)C(C)CC(C)CC
	5-e-2,7,7-m-C10	CC(C)CCC(CC)CC(C)(C)CCC
	5-e-2,7,8-m-C10	CC(C)CCC(CC)CC(C)C(C)CC
	5-e-2,8,8-m-C10	CC(C)CCC(CC)CCC(C)(C)CC
	7-e-2,6,6-m-C10	CC(C)CCCC(C)(C)C(CC)CCC
	8-e-2,6,6-m-C10	CC(C)CCCC(C)(C)CC(CC)CC
	6-e-2,6,7-m-C10	CC(C)CCCC(C)(CC)C(C)CCC
	6-e-2,6,8-m-C10	CC(C)CCCC(C)(CC)CC(C)CC
	7-e-2,6,7-m-C10	CC(C)CCCC(C)C(C)(CC)CCC
	8-e-2,6,7-m-C10	CC(C)CCCC(C)C(C)C(CC)CC
	7-e-2,6,8-m-C10	CC(C)CCCC(C)C(CC)C(C)CC
	8-e-2,6,8-m-C10	CC(C)CCCC(C)CC(C)(CC)CC
	6-e-2,7,7-m-C10	CC(C)CCCC(CC)C(C)(C)CCC
	6-e-2,7,8-m-C10	CC(C)CCCC(CC)C(C)C(C)CC
	6-e-2,8,8-m-C10	CC(C)CCCC(CC)CC(C)(C)CC
	8-e-2,7,7-m-C10	CC(C)CCCCC(C)(C)C(CC)CC
	7-e-2,7,8-m-C10	CC(C)CCCCC(C)(CC)C(C)CC
	8-e-2,7,8-m-C10	CC(C)CCCCC(C)C(C)(CC)CC
	7-e-2,8,8-m-C10	CC(C)CCCCC(CC)C(C)(C)CC
	4-e-3,3,4-m-C10	CCC(C)(C)C(C)(CC)CCCCCC
	5-e-3,3,4-m-C10	CCC(C)(C)C(C)C(CC)CCCCC
	6-e-3,3,4-m-C10	CCC(C)(C)C(C)CC(CC)CCCC
	7-e-3,3,4-m-C10	CCC(C)(C)C(C)CCC(CC)CCC
	8-e-3,3,4-m-C10	CCC(C)(C)C(C)CCCC(CC)CC
	4-e-3,3,5-m-C10	CCC(C)(C)C(CC)C(C)CCCCC
	4-e-3,3,6-m-C10	CCC(C)(C)C(CC)CC(C)CCCC
	4-e-3,3,7-m-C10	CCC(C)(C)C(CC)CCC(C)CCC
	4-e-3,3,8-m-C10	CCC(C)(C)C(CC)CCCC(C)CC
	5-e-3,3,5-m-C10	CCC(C)(C)CC(C)(CC)CCCCC
	6-e-3,3,5-m-C10	CCC(C)(C)CC(C)C(CC)CCCC
	7-e-3,3,5-m-C10	CCC(C)(C)CC(C)CC(CC)CCC
	8-e-3,3,5-m-C10	CCC(C)(C)CC(C)CCC(CC)CC
	5-e-3,3,6-m-C10	CCC(C)(C)CC(CC)C(C)CCCC
	5-e-3,3,7-m-C10	CCC(C)(C)CC(CC)CC(C)CCC
	5-e-3,3,8-m-C10	CCC(C)(C)CC(CC)CCC(C)CC
	6-e-3,3,6-m-C10	CCC(C)(C)CCC(C)(CC)CCCC
	7-e-3,3,6-m-C10	CCC(C)(C)CCC(C)C(CC)CCC
	8-e-3,3,6-m-C10	CCC(C)(C)CCC(C)CC(CC)CC
	6-e-3,3,7-m-C10	CCC(C)(C)CCC(CC)C(C)CCC
	6-e-3,3,8-m-C10	CCC(C)(C)CCC(CC)CC(C)CC
	7-e-3,3,7-m-C10	CCC(C)(C)CCCC(C)(CC)CCC
	8-e-3,3,7-m-C10	CCC(C)(C)CCCC(C)C(CC)CC
	7-e-3,3,8-m-C10	CCC(C)(C)CCCC(CC)C(C)CC
	3-e-3,8,8-m-C10	CCC(C)(C)CCCCC(C)(CC)CC
	3-e-3,4,4-m-C10	CCC(C)(CC)C(C)(C)CCCCCC
	3-e-3,4,5-m-C10	CCC(C)(CC)C(C)C(C)CCCCC
	3-e-3,4,6-m-C10	CCC(C)(CC)C(C)CC(C)CCCC
	3-e-3,4,7-m-C10	CCC(C)(CC)C(C)CCC(C)CCC
	3-e-3,4,8-m-C10	CCC(C)(CC)C(C)CCCC(C)CC
	3-e-3,5,5-m-C10	CCC(C)(CC)CC(C)(C)CCCCC
	3-e-3,5,6-m-C10	CCC(C)(CC)CC(C)C(C)CCCC
	3-e-3,5,7-m-C10	CCC(C)(CC)CC(C)CC(C)CCC
	3-e-3,5,8-m-C10	CCC(C)(CC)CC(C)CCC(C)CC
	3-e-3,6,6-m-C10	CCC(C)(CC)CCC(C)(C)CCCC
	3-e-3,6,7-m-C10	CCC(C)(CC)CCC(C)C(C)CCC
	3-e-3,6,8-m-C10	CCC(C)(CC)CCC(C)CC(C)CC
	3-e-3,7,7-m-C10	CCC(C)(CC)CCCC(C)(C)CCC
	3-e-3,7,8-m-C10	CCC(C)(CC)CCCC(C)C(C)CC
	5-e-3,4,4-m-C10	CCC(C)C(C)(C)C(CC)CCCCC
	6-e-3,4,4-m-C10	CCC(C)C(C)(C)CC(CC)CCCC
	7-e-3,4,4-m-C10	CCC(C)C(C)(C)CCC(CC)CCC
	8-e-3,4,4-m-C10	CCC(C)C(C)(C)CCCC(CC)CC
	4-e-3,4,5-m-C10	CCC(C)C(C)(CC)C(C)CCCCC
	4-e-3,4,6-m-C10	CCC(C)C(C)(CC)CC(C)CCCC
	4-e-3,4,7-m-C10	CCC(C)C(C)(CC)CCC(C)CCC
	4-e-3,4,8-m-C10	CCC(C)C(C)(CC)CCCC(C)CC
	5-e-3,4,5-m-C10	CCC(C)C(C)C(C)(CC)CCCCC
	6-e-3,4,5-m-C10	CCC(C)C(C)C(C)C(CC)CCCC
	7-e-3,4,5-m-C10	CCC(C)C(C)C(C)CC(CC)CCC
	8-e-3,4,5-m-C10	CCC(C)C(C)C(C)CCC(CC)CC
	5-e-3,4,6-m-C10	CCC(C)C(C)C(CC)C(C)CCCC
	5-e-3,4,7-m-C10	CCC(C)C(C)C(CC)CC(C)CCC
	5-e-3,4,8-m-C10	CCC(C)C(C)C(CC)CCC(C)CC
	6-e-3,4,6-m-C10	CCC(C)C(C)CC(C)(CC)CCCC
	7-e-3,4,6-m-C10	CCC(C)C(C)CC(C)C(CC)CCC
	8-e-3,4,6-m-C10	CCC(C)C(C)CC(C)CC(CC)CC
	6-e-3,4,7-m-C10	CCC(C)C(C)CC(CC)C(C)CCC
	6-e-3,4,8-m-C10	CCC(C)C(C)CC(CC)CC(C)CC
	7-e-3,4,7-m-C10	CCC(C)C(C)CCC(C)(CC)CCC
	3-e-4,7,8-m-C10	CCC(C)C(C)CCC(C)C(CC)CC
	4-e-3,7,8-m-C10	CCC(C)C(C)CCC(CC)C(C)CC
	4-e-3,5,5-m-C10	CCC(C)C(CC)C(C)(C)CCCCC
	4-e-3,5,6-m-C10	CCC(C)C(CC)C(C)C(C)CCCC
	4-e-3,5,7-m-C10	CCC(C)C(CC)C(C)CC(C)CCC
	4-e-3,5,8-m-C10	CCC(C)C(CC)C(C)CCC(C)CC
	4-e-3,6,6-m-C10	CCC(C)C(CC)CC(C)(C)CCCC
	4-e-3,6,7-m-C10	CCC(C)C(CC)CC(C)C(C)CCC
	4-e-3,6,8-m-C10	CCC(C)C(CC)CC(C)CC(C)CC
	4-e-3,7,7-m-C10	CCC(C)C(CC)CCC(C)(C)CCC
	6-e-3,5,5-m-C10	CCC(C)CC(C)(C)C(CC)CCCC
	7-e-3,5,5-m-C10	CCC(C)CC(C)(C)CC(CC)CCC
	8-e-3,5,5-m-C10	CCC(C)CC(C)(C)CCC(CC)CC
	5-e-3,5,6-m-C10	CCC(C)CC(C)(CC)C(C)CCCC
	5-e-3,5,7-m-C10	CCC(C)CC(C)(CC)CC(C)CCC
	5-e-3,5,8-m-C10	CCC(C)CC(C)(CC)CCC(C)CC
	6-e-3,5,6-m-C10	CCC(C)CC(C)C(C)(CC)CCCC
	7-e-3,5,6-m-C10	CCC(C)CC(C)C(C)C(CC)CCC
	3-e-5,6,8-m-C10	CCC(C)CC(C)C(C)CC(CC)CC
	6-e-3,5,7-m-C10	CCC(C)CC(C)C(CC)C(C)CCC
	5-e-3,6,8-m-C10	CCC(C)CC(C)C(CC)CC(C)CC
	7-e-3,5,7-m-C10	CCC(C)CC(C)CC(C)(CC)CCC
	3-e-4,6,8-m-C10	CCC(C)CC(C)CC(C)C(CC)CC
	5-e-3,6,6-m-C10	CCC(C)CC(CC)C(C)(C)CCCC
	5-e-3,6,7-m-C10	CCC(C)CC(CC)C(C)C(C)CCC
	5-e-3,7,7-m-C10	CCC(C)CC(CC)CC(C)(C)CCC
	7-e-3,6,6-m-C10	CCC(C)CCC(C)(C)C(CC)CCC
	3-e-5,5,8-m-C10	CCC(C)CCC(C)(C)CC(CC)CC
	6-e-3,6,7-m-C10	CCC(C)CCC(C)(CC)C(C)CCC
	7-e-3,6,7-m-C10	CCC(C)CCC(C)C(C)(CC)CCC
	3-e-4,5,8-m-C10	CCC(C)CCC(C)C(C)C(CC)CC
	6-e-3,7,7-m-C10	CCC(C)CCC(CC)C(C)(C)CCC
	3-e-4,4,8-m-C10	CCC(C)CCCC(C)(C)C(CC)CC
	3-e-4,4,5-m-C10	CCC(CC)C(C)(C)C(C)CCCCC
	3-e-4,4,6-m-C10	CCC(CC)C(C)(C)CC(C)CCCC
	3-e-4,4,7-m-C10	CCC(CC)C(C)(C)CCC(C)CCC
	3-e-4,5,5-m-C10	CCC(CC)C(C)C(C)(C)CCCCC
	3-e-4,5,6-m-C10	CCC(CC)C(C)C(C)C(C)CCCC
	3-e-4,5,7-m-C10	CCC(CC)C(C)C(C)CC(C)CCC
	3-e-4,6,6-m-C10	CCC(CC)C(C)CC(C)(C)CCCC
	3-e-4,6,7-m-C10	CCC(CC)C(C)CC(C)C(C)CCC
	3-e-4,7,7-m-C10	CCC(CC)C(C)CCC(C)(C)CCC
	3-e-5,5,6-m-C10	CCC(CC)CC(C)(C)C(C)CCCC
	3-e-5,5,7-m-C10	CCC(CC)CC(C)(C)CC(C)CCC
	3-e-5,6,6-m-C10	CCC(CC)CC(C)C(C)(C)CCCC
	3-e-5,6,7-m-C10	CCC(CC)CC(C)C(C)C(C)CCC
	3-e-5,7,7-m-C10	CCC(CC)CC(C)CC(C)(C)CCC
	3-e-6,6,7-m-C10	CCC(CC)CCC(C)(C)C(C)CCC
	3-e-6,7,7-m-C10	CCC(CC)CCC(C)C(C)(C)CCC
	5-e-4,4,5-m-C10	CCCC(C)(C)C(C)(CC)CCCCC
	6-e-4,4,5-m-C10	CCCC(C)(C)C(C)C(CC)CCCC
	7-e-4,4,5-m-C10	CCCC(C)(C)C(C)CC(CC)CCC
	5-e-4,4,6-m-C10	CCCC(C)(C)C(CC)C(C)CCCC
	5-e-4,4,7-m-C10	CCCC(C)(C)C(CC)CC(C)CCC
	6-e-4,4,6-m-C10	CCCC(C)(C)CC(C)(CC)CCCC
	7-e-4,4,6-m-C10	CCCC(C)(C)CC(C)C(CC)CCC
	6-e-4,4,7-m-C10	CCCC(C)(C)CC(CC)C(C)CCC
	4-e-4,7,7-m-C10	CCCC(C)(C)CCC(C)(CC)CCC
	4-e-4,5,5-m-C10	CCCC(C)(CC)C(C)(C)CCCCC
	4-e-4,5,6-m-C10	CCCC(C)(CC)C(C)C(C)CCCC
	4-e-4,5,7-m-C10	CCCC(C)(CC)C(C)CC(C)CCC
	4-e-4,6,6-m-C10	CCCC(C)(CC)CC(C)(C)CCCC
	4-e-4,6,7-m-C10	CCCC(C)(CC)CC(C)C(C)CCC
	6-e-4,5,5-m-C10	CCCC(C)C(C)(C)C(CC)CCCC
	7-e-4,5,5-m-C10	CCCC(C)C(C)(C)CC(CC)CCC
	5-e-4,5,6-m-C10	CCCC(C)C(C)(CC)C(C)CCCC
	5-e-4,5,7-m-C10	CCCC(C)C(C)(CC)CC(C)CCC
	6-e-4,5,6-m-C10	CCCC(C)C(C)C(C)(CC)CCCC
	4-e-5,6,7-m-C10	CCCC(C)C(C)C(C)C(CC)CCC
	5-e-4,6,7-m-C10	CCCC(C)C(C)C(CC)C(C)CCC
	5-e-4,6,6-m-C10	CCCC(C)C(CC)C(C)(C)CCCC
	4-e-5,5,7-m-C10	CCCC(C)CC(C)(C)C(CC)CCC
	4-e-5,5,6-m-C10	CCCC(CC)C(C)(C)C(C)CCCC
	4-e-5,6,6-m-C10	CCCC(CC)C(C)C(C)(C)CCCC
	5-e-5,6,6-m-C10	CCCCC(C)(C)C(C)(CC)CCCC
	3,3-e-2-m-C10	CC(C)C(CC)(CC)CCCCCCC
	3,4-e-2-m-C10	CC(C)C(CC)C(CC)CCCCCC
	3,5-e-2-m-C10	CC(C)C(CC)CC(CC)CCCCC
	3,6-e-2-m-C10	CC(C)C(CC)CCC(CC)CCCC
	3,7-e-2-m-C10	CC(C)C(CC)CCCC(CC)CCC
	3,8-e-2-m-C10	CC(C)C(CC)CCCCC(CC)CC
	4,4-e-2-m-C10	CC(C)CC(CC)(CC)CCCCCC
	4,5-e-2-m-C10	CC(C)CC(CC)C(CC)CCCCC
	4,6-e-2-m-C10	CC(C)CC(CC)CC(CC)CCCC
	4,7-e-2-m-C10	CC(C)CC(CC)CCC(CC)CCC
	4,8-e-2-m-C10	CC(C)CC(CC)CCCC(CC)CC
	5,5-e-2-m-C10	CC(C)CCC(CC)(CC)CCCCC
	5,6-e-2-m-C10	CC(C)CCC(CC)C(CC)CCCC
	5,7-e-2-m-C10	CC(C)CCC(CC)CC(CC)CCC
	5,8-e-2-m-C10	CC(C)CCC(CC)CCC(CC)CC
	6,6-e-2-m-C10	CC(C)CCCC(CC)(CC)CCCC
	6,7-e-2-m-C10	CC(C)CCCC(CC)C(CC)CCC
	6,8-e-2-m-C10	CC(C)CCCC(CC)CC(CC)CC
	7,7-e-2-m-C10	CC(C)CCCCC(CC)(CC)CCC
	7,8-e-2-m-C10	CC(C)CCCCC(CC)C(CC)CC
	8,8-e-2-m-C10	CC(C)CCCCCC(CC)(CC)CC
	3,4-e-3-m-C10	CCC(C)(CC)C(CC)CCCCCC
	3,5-e-3-m-C10	CCC(C)(CC)CC(CC)CCCCC
	3,6-e-3-m-C10	CCC(C)(CC)CCC(CC)CCCC
	3,7-e-3-m-C10	CCC(C)(CC)CCCC(CC)CCC
	3,8-e-3-m-C10	CCC(C)(CC)CCCCC(CC)CC
	4,4-e-3-m-C10	CCC(C)C(CC)(CC)CCCCCC
	4,5-e-3-m-C10	CCC(C)C(CC)C(CC)CCCCC
	4,6-e-3-m-C10	CCC(C)C(CC)CC(CC)CCCC
	4,7-e-3-m-C10	CCC(C)C(CC)CCC(CC)CCC
	4,8-e-3-m-C10	CCC(C)C(CC)CCCC(CC)CC
	5,5-e-3-m-C10	CCC(C)CC(CC)(CC)CCCCC
	5,6-e-3-m-C10	CCC(C)CC(CC)C(CC)CCCC
	5,7-e-3-m-C10	CCC(C)CC(CC)CC(CC)CCC
	5,8-e-3-m-C10	CCC(C)CC(CC)CCC(CC)CC
	6,6-e-3-m-C10	CCC(C)CCC(CC)(CC)CCCC
	6,7-e-3-m-C10	CCC(C)CCC(CC)C(CC)CCC
	3,5-e-8-m-C10	CCC(C)CCC(CC)CC(CC)CC
	7,7-e-3-m-C10	CCC(C)CCCC(CC)(CC)CCC
	3,4-e-8-m-C10	CCC(C)CCCC(CC)C(CC)CC
	3,3-e-8-m-C10	CCC(C)CCCCC(CC)(CC)CC
	3,3-e-4-m-C10	CCC(CC)(CC)C(C)CCCCCC
	3,3-e-5-m-C10	CCC(CC)(CC)CC(C)CCCCC
	3,3-e-6-m-C10	CCC(CC)(CC)CCC(C)CCCC
	3,3-e-7-m-C10	CCC(CC)(CC)CCCC(C)CCC
	3,4-e-4-m-C10	CCC(CC)C(C)(CC)CCCCCC
	3,5-e-4-m-C10	CCC(CC)C(C)C(CC)CCCCC
	3,6-e-4-m-C10	CCC(CC)C(C)CC(CC)CCCC
	3,7-e-4-m-C10	CCC(CC)C(C)CCC(CC)CCC
	3,8-e-4-m-C10	CCC(CC)C(C)CCCC(CC)CC
	3,4-e-5-m-C10	CCC(CC)C(CC)C(C)CCCCC
	3,4-e-6-m-C10	CCC(CC)C(CC)CC(C)CCCC
	3,4-e-7-m-C10	CCC(CC)C(CC)CCC(C)CCC
	3,5-e-5-m-C10	CCC(CC)CC(C)(CC)CCCCC
	3,6-e-5-m-C10	CCC(CC)CC(C)C(CC)CCCC
	3,7-e-5-m-C10	CCC(CC)CC(C)CC(CC)CCC
	3,8-e-5-m-C10	CCC(CC)CC(C)CCC(CC)CC
	3,5-e-6-m-C10	CCC(CC)CC(CC)C(C)CCCC
	3,5-e-7-m-C10	CCC(CC)CC(CC)CC(C)CCC
	3,6-e-6-m-C10	CCC(CC)CCC(C)(CC)CCCC
	3,7-e-6-m-C10	CCC(CC)CCC(C)C(CC)CCC
	3,6-e-7-m-C10	CCC(CC)CCC(CC)C(C)CCC
	3,7-e-7-m-C10	CCC(CC)CCCC(C)(CC)CCC
	4,5-e-4-m-C10	CCCC(C)(CC)C(CC)CCCCC
	4,6-e-4-m-C10	CCCC(C)(CC)CC(CC)CCCC
	4,7-e-4-m-C10	CCCC(C)(CC)CCC(CC)CCC
	5,5-e-4-m-C10	CCCC(C)C(CC)(CC)CCCCC
	5,6-e-4-m-C10	CCCC(C)C(CC)C(CC)CCCC
	5,7-e-4-m-C10	CCCC(C)C(CC)CC(CC)CCC
	6,6-e-4-m-C10	CCCC(C)CC(CC)(CC)CCCC
	4,5-e-7-m-C10	CCCC(C)CC(CC)C(CC)CCC
	4,4-e-7-m-C10	CCCC(C)CCC(CC)(CC)CCC
	4,4-e-5-m-C10	CCCC(CC)(CC)C(C)CCCCC
	4,4-e-6-m-C10	CCCC(CC)(CC)CC(C)CCCC
	4,5-e-5-m-C10	CCCC(CC)C(C)(CC)CCCCC
	4,6-e-5-m-C10	CCCC(CC)C(C)C(CC)CCCC
	4,7-e-5-m-C10	CCCC(CC)C(C)CC(CC)CCC
	4,5-e-6-m-C10	CCCC(CC)C(CC)C(C)CCCC
	4,6-e-6-m-C10	CCCC(CC)CC(C)(CC)CCCC
	5,6-e-5-m-C10	CCCCC(C)(CC)C(CC)CCCC
	5,5-e-6-m-C10	CCCCC(C)C(CC)(CC)CCCC
	4-e-2,2,3,3-m-C9	CC(C)(C)C(C)(C)C(CC)CCCCC
	5-e-2,2,3,3-m-C9	CC(C)(C)C(C)(C)CC(CC)CCCC
	6-e-2,2,3,3-m-C9	CC(C)(C)C(C)(C)CCC(CC)CCC
	7-e-2,2,3,3-m-C9	CC(C)(C)C(C)(C)CCCC(CC)CC
	3-e-2,2,3,4-m-C9	CC(C)(C)C(C)(CC)C(C)CCCCC
	3-e-2,2,3,5-m-C9	CC(C)(C)C(C)(CC)CC(C)CCCC
	3-e-2,2,3,6-m-C9	CC(C)(C)C(C)(CC)CCC(C)CCC
	3-e-2,2,3,7-m-C9	CC(C)(C)C(C)(CC)CCCC(C)CC
	3-e-2,2,3,8-m-C9	CC(C)(C)C(C)(CC)CCCCC(C)C
	4-e-2,2,3,4-m-C9	CC(C)(C)C(C)C(C)(CC)CCCCC
	5-e-2,2,3,4-m-C9	CC(C)(C)C(C)C(C)C(CC)CCCC
	6-e-2,2,3,4-m-C9	CC(C)(C)C(C)C(C)CC(CC)CCC
	7-e-2,2,3,4-m-C9	CC(C)(C)C(C)C(C)CCC(CC)CC
	4-e-2,2,3,5-m-C9	CC(C)(C)C(C)C(CC)C(C)CCCC
	4-e-2,2,3,6-m-C9	CC(C)(C)C(C)C(CC)CC(C)CCC
	4-e-2,2,3,7-m-C9	CC(C)(C)C(C)C(CC)CCC(C)CC
	4-e-2,2,3,8-m-C9	CC(C)(C)C(C)C(CC)CCCC(C)C
	5-e-2,2,3,5-m-C9	CC(C)(C)C(C)CC(C)(CC)CCCC
	6-e-2,2,3,5-m-C9	CC(C)(C)C(C)CC(C)C(CC)CCC
	7-e-2,2,3,5-m-C9	CC(C)(C)C(C)CC(C)CC(CC)CC
	5-e-2,2,3,6-m-C9	CC(C)(C)C(C)CC(CC)C(C)CCC
	5-e-2,2,3,7-m-C9	CC(C)(C)C(C)CC(CC)CC(C)CC
	5-e-2,2,3,8-m-C9	CC(C)(C)C(C)CC(CC)CCC(C)C
	6-e-2,2,3,6-m-C9	CC(C)(C)C(C)CCC(C)(CC)CCC
	7-e-2,2,3,6-m-C9	CC(C)(C)C(C)CCC(C)C(CC)CC
	6-e-2,2,3,7-m-C9	CC(C)(C)C(C)CCC(CC)C(C)CC
	6-e-2,2,3,8-m-C9	CC(C)(C)C(C)CCC(CC)CC(C)C
	7-e-2,2,3,7-m-C9	CC(C)(C)C(C)CCCC(C)(CC)CC
	7-e-2,2,3,8-m-C9	CC(C)(C)C(C)CCCC(CC)C(C)C
	3-e-2,2,4,4-m-C9	CC(C)(C)C(CC)C(C)(C)CCCCC
	3-e-2,2,4,5-m-C9	CC(C)(C)C(CC)C(C)C(C)CCCC
	3-e-2,2,4,6-m-C9	CC(C)(C)C(CC)C(C)CC(C)CCC
	3-e-2,2,4,7-m-C9	CC(C)(C)C(CC)C(C)CCC(C)CC
	3-e-2,2,4,8-m-C9	CC(C)(C)C(CC)C(C)CCCC(C)C
	3-e-2,2,5,5-m-C9	CC(C)(C)C(CC)CC(C)(C)CCCC
	3-e-2,2,5,6-m-C9	CC(C)(C)C(CC)CC(C)C(C)CCC
	3-e-2,2,5,7-m-C9	CC(C)(C)C(CC)CC(C)CC(C)CC
	3-e-2,2,5,8-m-C9	CC(C)(C)C(CC)CC(C)CCC(C)C
	3-e-2,2,6,6-m-C9	CC(C)(C)C(CC)CCC(C)(C)CCC
	3-e-2,2,6,7-m-C9	CC(C)(C)C(CC)CCC(C)C(C)CC
	3-e-2,2,6,8-m-C9	CC(C)(C)C(CC)CCC(C)CC(C)C
	3-e-2,2,7,7-m-C9	CC(C)(C)C(CC)CCCC(C)(C)CC
	3-e-2,2,7,8-m-C9	CC(C)(C)C(CC)CCCC(C)C(C)C
	3-e-2,2,8,8-m-C9	CC(C)(C)C(CC)CCCCC(C)(C)C
	5-e-2,2,4,4-m-C9	CC(C)(C)CC(C)(C)C(CC)CCCC
	6-e-2,2,4,4-m-C9	CC(C)(C)CC(C)(C)CC(CC)CCC
	7-e-2,2,4,4-m-C9	CC(C)(C)CC(C)(C)CCC(CC)CC
	4-e-2,2,4,5-m-C9	CC(C)(C)CC(C)(CC)C(C)CCCC
	4-e-2,2,4,6-m-C9	CC(C)(C)CC(C)(CC)CC(C)CCC
	4-e-2,2,4,7-m-C9	CC(C)(C)CC(C)(CC)CCC(C)CC
	4-e-2,2,4,8-m-C9	CC(C)(C)CC(C)(CC)CCCC(C)C
	5-e-2,2,4,5-m-C9	CC(C)(C)CC(C)C(C)(CC)CCCC
	6-e-2,2,4,5-m-C9	CC(C)(C)CC(C)C(C)C(CC)CCC
	7-e-2,2,4,5-m-C9	CC(C)(C)CC(C)C(C)CC(CC)CC
	5-e-2,2,4,6-m-C9	CC(C)(C)CC(C)C(CC)C(C)CCC
	5-e-2,2,4,7-m-C9	CC(C)(C)CC(C)C(CC)CC(C)CC
	5-e-2,2,4,8-m-C9	CC(C)(C)CC(C)C(CC)CCC(C)C
	6-e-2,2,4,6-m-C9	CC(C)(C)CC(C)CC(C)(CC)CCC
	7-e-2,2,4,6-m-C9	CC(C)(C)CC(C)CC(C)C(CC)CC
	6-e-2,2,4,7-m-C9	CC(C)(C)CC(C)CC(CC)C(C)CC
	6-e-2,2,4,8-m-C9	CC(C)(C)CC(C)CC(CC)CC(C)C
	7-e-2,2,4,7-m-C9	CC(C)(C)CC(C)CCC(C)(CC)CC
	7-e-2,2,4,8-m-C9	CC(C)(C)CC(C)CCC(CC)C(C)C
	4-e-2,2,5,5-m-C9	CC(C)(C)CC(CC)C(C)(C)CCCC
	4-e-2,2,5,6-m-C9	CC(C)(C)CC(CC)C(C)C(C)CCC
	4-e-2,2,5,7-m-C9	CC(C)(C)CC(CC)C(C)CC(C)CC
	4-e-2,2,5,8-m-C9	CC(C)(C)CC(CC)C(C)CCC(C)C
	4-e-2,2,6,6-m-C9	CC(C)(C)CC(CC)CC(C)(C)CCC
	4-e-2,2,6,7-m-C9	CC(C)(C)CC(CC)CC(C)C(C)CC
	4-e-2,2,6,8-m-C9	CC(C)(C)CC(CC)CC(C)CC(C)C
	4-e-2,2,7,7-m-C9	CC(C)(C)CC(CC)CCC(C)(C)CC
	4-e-2,2,7,8-m-C9	CC(C)(C)CC(CC)CCC(C)C(C)C
	4-e-2,2,8,8-m-C9	CC(C)(C)CC(CC)CCCC(C)(C)C
	6-e-2,2,5,5-m-C9	CC(C)(C)CCC(C)(C)C(CC)CCC
	7-e-2,2,5,5-m-C9	CC(C)(C)CCC(C)(C)CC(CC)CC
	5-e-2,2,5,6-m-C9	CC(C)(C)CCC(C)(CC)C(C)CCC
	5-e-2,2,5,7-m-C9	CC(C)(C)CCC(C)(CC)CC(C)CC
	5-e-2,2,5,8-m-C9	CC(C)(C)CCC(C)(CC)CCC(C)C
	6-e-2,2,5,6-m-C9	CC(C)(C)CCC(C)C(C)(CC)CCC
	7-e-2,2,5,6-m-C9	CC(C)(C)CCC(C)C(C)C(CC)CC
	6-e-2,2,5,7-m-C9	CC(C)(C)CCC(C)C(CC)C(C)CC
	6-e-2,2,5,8-m-C9	CC(C)(C)CCC(C)C(CC)CC(C)C
	7-e-2,2,5,7-m-C9	CC(C)(C)CCC(C)CC(C)(CC)CC
	7-e-2,2,5,8-m-C9	CC(C)(C)CCC(C)CC(CC)C(C)C
	5-e-2,2,6,6-m-C9	CC(C)(C)CCC(CC)C(C)(C)CCC
	5-e-2,2,6,7-m-C9	CC(C)(C)CCC(CC)C(C)C(C)CC
	5-e-2,2,6,8-m-C9	CC(C)(C)CCC(CC)C(C)CC(C)C
	5-e-2,2,7,7-m-C9	CC(C)(C)CCC(CC)CC(C)(C)CC
	5-e-2,2,7,8-m-C9	CC(C)(C)CCC(CC)CC(C)C(C)C
	5-e-2,2,8,8-m-C9	CC(C)(C)CCC(CC)CCC(C)(C)C
	7-e-2,2,6,6-m-C9	CC(C)(C)CCCC(C)(C)C(CC)CC
	6-e-2,2,6,7-m-C9	CC(C)(C)CCCC(C)(CC)C(C)CC
	6-e-2,2,6,8-m-C9	CC(C)(C)CCCC(C)(CC)CC(C)C
	7-e-2,2,6,7-m-C9	CC(C)(C)CCCC(C)C(C)(CC)CC
	7-e-2,2,6,8-m-C9	CC(C)(C)CCCC(C)C(CC)C(C)C
	6-e-2,2,7,7-m-C9	CC(C)(C)CCCC(CC)C(C)(C)CC
	6-e-2,2,7,8-m-C9	CC(C)(C)CCCC(CC)C(C)C(C)C
	7-e-2,2,7,8-m-C9	CC(C)(C)CCCCC(C)(CC)C(C)C
	4-e-2,3,3,4-m-C9	CC(C)C(C)(C)C(C)(CC)CCCCC
	5-e-2,3,3,4-m-C9	CC(C)C(C)(C)C(C)C(CC)CCCC
	6-e-2,3,3,4-m-C9	CC(C)C(C)(C)C(C)CC(CC)CCC
	7-e-2,3,3,4-m-C9	CC(C)C(C)(C)C(C)CCC(CC)CC
	4-e-2,3,3,5-m-C9	CC(C)C(C)(C)C(CC)C(C)CCCC
	4-e-2,3,3,6-m-C9	CC(C)C(C)(C)C(CC)CC(C)CCC
	4-e-2,3,3,7-m-C9	CC(C)C(C)(C)C(CC)CCC(C)CC
	4-e-2,3,3,8-m-C9	CC(C)C(C)(C)C(CC)CCCC(C)C
	5-e-2,3,3,5-m-C9	CC(C)C(C)(C)CC(C)(CC)CCCC
	6-e-2,3,3,5-m-C9	CC(C)C(C)(C)CC(C)C(CC)CCC
	7-e-2,3,3,5-m-C9	CC(C)C(C)(C)CC(C)CC(CC)CC
	5-e-2,3,3,6-m-C9	CC(C)C(C)(C)CC(CC)C(C)CCC
	5-e-2,3,3,7-m-C9	CC(C)C(C)(C)CC(CC)CC(C)CC
	5-e-2,3,3,8-m-C9	CC(C)C(C)(C)CC(CC)CCC(C)C
	6-e-2,3,3,6-m-C9	CC(C)C(C)(C)CCC(C)(CC)CCC
	7-e-2,3,3,6-m-C9	CC(C)C(C)(C)CCC(C)C(CC)CC
	6-e-2,3,3,7-m-C9	CC(C)C(C)(C)CCC(CC)C(C)CC
	6-e-2,3,3,8-m-C9	CC(C)C(C)(C)CCC(CC)CC(C)C
	7-e-2,3,3,7-m-C9	CC(C)C(C)(C)CCCC(C)(CC)CC
	7-e-2,3,3,8-m-C9	CC(C)C(C)(C)CCCC(CC)C(C)C
	3-e-2,3,4,4-m-C9	CC(C)C(C)(CC)C(C)(C)CCCCC
	3-e-2,3,4,5-m-C9	CC(C)C(C)(CC)C(C)C(C)CCCC
	3-e-2,3,4,6-m-C9	CC(C)C(C)(CC)C(C)CC(C)CCC
	3-e-2,3,4,7-m-C9	CC(C)C(C)(CC)C(C)CCC(C)CC
	3-e-2,3,4,8-m-C9	CC(C)C(C)(CC)C(C)CCCC(C)C
	3-e-2,3,5,5-m-C9	CC(C)C(C)(CC)CC(C)(C)CCCC
	3-e-2,3,5,6-m-C9	CC(C)C(C)(CC)CC(C)C(C)CCC
	3-e-2,3,5,7-m-C9	CC(C)C(C)(CC)CC(C)CC(C)CC
	3-e-2,3,5,8-m-C9	CC(C)C(C)(CC)CC(C)CCC(C)C
	3-e-2,3,6,6-m-C9	CC(C)C(C)(CC)CCC(C)(C)CCC
	3-e-2,3,6,7-m-C9	CC(C)C(C)(CC)CCC(C)C(C)CC
	3-e-2,3,6,8-m-C9	CC(C)C(C)(CC)CCC(C)CC(C)C
	3-e-2,3,7,7-m-C9	CC(C)C(C)(CC)CCCC(C)(C)CC
	3-e-2,3,7,8-m-C9	CC(C)C(C)(CC)CCCC(C)C(C)C
	5-e-2,3,4,4-m-C9	CC(C)C(C)C(C)(C)C(CC)CCCC
	6-e-2,3,4,4-m-C9	CC(C)C(C)C(C)(C)CC(CC)CCC
	7-e-2,3,4,4-m-C9	CC(C)C(C)C(C)(C)CCC(CC)CC
	4-e-2,3,4,5-m-C9	CC(C)C(C)C(C)(CC)C(C)CCCC
	4-e-2,3,4,6-m-C9	CC(C)C(C)C(C)(CC)CC(C)CCC
	4-e-2,3,4,7-m-C9	CC(C)C(C)C(C)(CC)CCC(C)CC
	4-e-2,3,4,8-m-C9	CC(C)C(C)C(C)(CC)CCCC(C)C
	5-e-2,3,4,5-m-C9	CC(C)C(C)C(C)C(C)(CC)CCCC
	6-e-2,3,4,5-m-C9	CC(C)C(C)C(C)C(C)C(CC)CCC
	7-e-2,3,4,5-m-C9	CC(C)C(C)C(C)C(C)CC(CC)CC
	5-e-2,3,4,6-m-C9	CC(C)C(C)C(C)C(CC)C(C)CCC
	5-e-2,3,4,7-m-C9	CC(C)C(C)C(C)C(CC)CC(C)CC
	5-e-2,3,4,8-m-C9	CC(C)C(C)C(C)C(CC)CCC(C)C
	6-e-2,3,4,6-m-C9	CC(C)C(C)C(C)CC(C)(CC)CCC
	7-e-2,3,4,6-m-C9	CC(C)C(C)C(C)CC(C)C(CC)CC
	6-e-2,3,4,7-m-C9	CC(C)C(C)C(C)CC(CC)C(C)CC
	6-e-2,3,4,8-m-C9	CC(C)C(C)C(C)CC(CC)CC(C)C
	7-e-2,3,4,7-m-C9	CC(C)C(C)C(C)CCC(C)(CC)CC
	7-e-2,3,4,8-m-C9	CC(C)C(C)C(C)CCC(CC)C(C)C
	4-e-2,3,5,5-m-C9	CC(C)C(C)C(CC)C(C)(C)CCCC
	4-e-2,3,5,6-m-C9	CC(C)C(C)C(CC)C(C)C(C)CCC
	4-e-2,3,5,7-m-C9	CC(C)C(C)C(CC)C(C)CC(C)CC
	4-e-2,3,5,8-m-C9	CC(C)C(C)C(CC)C(C)CCC(C)C
	4-e-2,3,6,6-m-C9	CC(C)C(C)C(CC)CC(C)(C)CCC
	4-e-2,3,6,7-m-C9	CC(C)C(C)C(CC)CC(C)C(C)CC
	4-e-2,3,6,8-m-C9	CC(C)C(C)C(CC)CC(C)CC(C)C
	4-e-2,3,7,7-m-C9	CC(C)C(C)C(CC)CCC(C)(C)CC
	4-e-2,3,7,8-m-C9	CC(C)C(C)C(CC)CCC(C)C(C)C
	6-e-2,3,5,5-m-C9	CC(C)C(C)CC(C)(C)C(CC)CCC
	7-e-2,3,5,5-m-C9	CC(C)C(C)CC(C)(C)CC(CC)CC
	5-e-2,3,5,6-m-C9	CC(C)C(C)CC(C)(CC)C(C)CCC
	5-e-2,3,5,7-m-C9	CC(C)C(C)CC(C)(CC)CC(C)CC
	5-e-2,3,5,8-m-C9	CC(C)C(C)CC(C)(CC)CCC(C)C
	6-e-2,3,5,6-m-C9	CC(C)C(C)CC(C)C(C)(CC)CCC
	7-e-2,3,5,6-m-C9	CC(C)C(C)CC(C)C(C)C(CC)CC
	6-e-2,3,5,7-m-C9	CC(C)C(C)CC(C)C(CC)C(C)CC
	6-e-2,3,5,8-m-C9	CC(C)C(C)CC(C)C(CC)CC(C)C
	7-e-2,3,5,7-m-C9	CC(C)C(C)CC(C)CC(C)(CC)CC
	3-e-2,5,7,8-m-C9	CC(C)C(C)CC(C)CC(CC)C(C)C
	5-e-2,3,6,6-m-C9	CC(C)C(C)CC(CC)C(C)(C)CCC
	5-e-2,3,6,7-m-C9	CC(C)C(C)CC(CC)C(C)C(C)CC
	5-e-2,3,6,8-m-C9	CC(C)C(C)CC(CC)C(C)CC(C)C
	5-e-2,3,7,7-m-C9	CC(C)C(C)CC(CC)CC(C)(C)CC
	5-e-2,3,7,8-m-C9	CC(C)C(C)CC(CC)CC(C)C(C)C
	7-e-2,3,6,6-m-C9	CC(C)C(C)CCC(C)(C)C(CC)CC
	6-e-2,3,6,7-m-C9	CC(C)C(C)CCC(C)(CC)C(C)CC
	6-e-2,3,6,8-m-C9	CC(C)C(C)CCC(C)(CC)CC(C)C
	7-e-2,3,6,7-m-C9	CC(C)C(C)CCC(C)C(C)(CC)CC
	3-e-2,4,7,8-m-C9	CC(C)C(C)CCC(C)C(CC)C(C)C
	6-e-2,3,7,7-m-C9	CC(C)C(C)CCC(CC)C(C)(C)CC
	3-e-2,4,4,5-m-C9	CC(C)C(CC)C(C)(C)C(C)CCCC
	3-e-2,4,4,6-m-C9	CC(C)C(CC)C(C)(C)CC(C)CCC
	3-e-2,4,4,7-m-C9	CC(C)C(CC)C(C)(C)CCC(C)CC
	3-e-2,4,4,8-m-C9	CC(C)C(CC)C(C)(C)CCCC(C)C
	3-e-2,4,5,5-m-C9	CC(C)C(CC)C(C)C(C)(C)CCCC
	3-e-2,4,5,6-m-C9	CC(C)C(CC)C(C)C(C)C(C)CCC
	3-e-2,4,5,7-m-C9	CC(C)C(CC)C(C)C(C)CC(C)CC
	3-e-2,4,5,8-m-C9	CC(C)C(CC)C(C)C(C)CCC(C)C
	3-e-2,4,6,6-m-C9	CC(C)C(CC)C(C)CC(C)(C)CCC
	3-e-2,4,6,7-m-C9	CC(C)C(CC)C(C)CC(C)C(C)CC
	3-e-2,4,6,8-m-C9	CC(C)C(CC)C(C)CC(C)CC(C)C
	3-e-2,4,7,7-m-C9	CC(C)C(CC)C(C)CCC(C)(C)CC
	3-e-2,5,5,6-m-C9	CC(C)C(CC)CC(C)(C)C(C)CCC
	3-e-2,5,5,7-m-C9	CC(C)C(CC)CC(C)(C)CC(C)CC
	3-e-2,5,5,8-m-C9	CC(C)C(CC)CC(C)(C)CCC(C)C
	3-e-2,5,6,6-m-C9	CC(C)C(CC)CC(C)C(C)(C)CCC
	3-e-2,5,6,7-m-C9	CC(C)C(CC)CC(C)C(C)C(C)CC
	3-e-2,5,6,8-m-C9	CC(C)C(CC)CC(C)C(C)CC(C)C
	3-e-2,5,7,7-m-C9	CC(C)C(CC)CC(C)CC(C)(C)CC
	3-e-2,6,6,7-m-C9	CC(C)C(CC)CCC(C)(C)C(C)CC
	3-e-2,6,6,8-m-C9	CC(C)C(CC)CCC(C)(C)CC(C)C
	3-e-2,6,7,7-m-C9	CC(C)C(CC)CCC(C)C(C)(C)CC
	5-e-2,4,4,5-m-C9	CC(C)CC(C)(C)C(C)(CC)CCCC
	6-e-2,4,4,5-m-C9	CC(C)CC(C)(C)C(C)C(CC)CCC
	7-e-2,4,4,5-m-C9	CC(C)CC(C)(C)C(C)CC(CC)CC
	5-e-2,4,4,6-m-C9	CC(C)CC(C)(C)C(CC)C(C)CCC
	5-e-2,4,4,7-m-C9	CC(C)CC(C)(C)C(CC)CC(C)CC
	5-e-2,4,4,8-m-C9	CC(C)CC(C)(C)C(CC)CCC(C)C
	6-e-2,4,4,6-m-C9	CC(C)CC(C)(C)CC(C)(CC)CCC
	7-e-2,4,4,6-m-C9	CC(C)CC(C)(C)CC(C)C(CC)CC
	6-e-2,4,4,7-m-C9	CC(C)CC(C)(C)CC(CC)C(C)CC
	6-e-2,4,4,8-m-C9	CC(C)CC(C)(C)CC(CC)CC(C)C
	7-e-2,4,4,7-m-C9	CC(C)CC(C)(C)CCC(C)(CC)CC
	4-e-2,4,5,5-m-C9	CC(C)CC(C)(CC)C(C)(C)CCCC
	4-e-2,4,5,6-m-C9	CC(C)CC(C)(CC)C(C)C(C)CCC
	4-e-2,4,5,7-m-C9	CC(C)CC(C)(CC)C(C)CC(C)CC
	4-e-2,4,5,8-m-C9	CC(C)CC(C)(CC)C(C)CCC(C)C
	4-e-2,4,6,6-m-C9	CC(C)CC(C)(CC)CC(C)(C)CCC
	4-e-2,4,6,7-m-C9	CC(C)CC(C)(CC)CC(C)C(C)CC
	4-e-2,4,6,8-m-C9	CC(C)CC(C)(CC)CC(C)CC(C)C
	4-e-2,4,7,7-m-C9	CC(C)CC(C)(CC)CCC(C)(C)CC
	6-e-2,4,5,5-m-C9	CC(C)CC(C)C(C)(C)C(CC)CCC
	7-e-2,4,5,5-m-C9	CC(C)CC(C)C(C)(C)CC(CC)CC
	5-e-2,4,5,6-m-C9	CC(C)CC(C)C(C)(CC)C(C)CCC
	5-e-2,4,5,7-m-C9	CC(C)CC(C)C(C)(CC)CC(C)CC
	5-e-2,4,5,8-m-C9	CC(C)CC(C)C(C)(CC)CCC(C)C
	6-e-2,4,5,6-m-C9	CC(C)CC(C)C(C)C(C)(CC)CCC
	7-e-2,4,5,6-m-C9	CC(C)CC(C)C(C)C(C)C(CC)CC
	6-e-2,4,5,7-m-C9	CC(C)CC(C)C(C)C(CC)C(C)CC
	4-e-2,5,6,8-m-C9	CC(C)CC(C)C(C)C(CC)CC(C)C
	7-e-2,4,5,7-m-C9	CC(C)CC(C)C(C)CC(C)(CC)CC
	5-e-2,4,6,6-m-C9	CC(C)CC(C)C(CC)C(C)(C)CCC
	5-e-2,4,6,7-m-C9	CC(C)CC(C)C(CC)C(C)C(C)CC
	5-e-2,4,6,8-m-C9	CC(C)CC(C)C(CC)C(C)CC(C)C
	5-e-2,4,7,7-m-C9	CC(C)CC(C)C(CC)CC(C)(C)CC
	7-e-2,4,6,6-m-C9	CC(C)CC(C)CC(C)(C)C(CC)CC
	6-e-2,4,6,7-m-C9	CC(C)CC(C)CC(C)(CC)C(C)CC
	7-e-2,4,6,7-m-C9	CC(C)CC(C)CC(C)C(C)(CC)CC
	6-e-2,4,7,7-m-C9	CC(C)CC(C)CC(CC)C(C)(C)CC
	4-e-2,5,5,6-m-C9	CC(C)CC(CC)C(C)(C)C(C)CCC
	4-e-2,5,5,7-m-C9	CC(C)CC(CC)C(C)(C)CC(C)CC
	4-e-2,5,5,8-m-C9	CC(C)CC(CC)C(C)(C)CCC(C)C
	4-e-2,5,6,6-m-C9	CC(C)CC(CC)C(C)C(C)(C)CCC
	4-e-2,5,6,7-m-C9	CC(C)CC(CC)C(C)C(C)C(C)CC
	4-e-2,5,7,7-m-C9	CC(C)CC(CC)C(C)CC(C)(C)CC
	4-e-2,6,6,7-m-C9	CC(C)CC(CC)CC(C)(C)C(C)CC
	4-e-2,6,7,7-m-C9	CC(C)CC(CC)CC(C)C(C)(C)CC
	6-e-2,5,5,6-m-C9	CC(C)CCC(C)(C)C(C)(CC)CCC
	7-e-2,5,5,6-m-C9	CC(C)CCC(C)(C)C(C)C(CC)CC
	6-e-2,5,5,7-m-C9	CC(C)CCC(C)(C)C(CC)C(C)CC
	7-e-2,5,5,7-m-C9	CC(C)CCC(C)(C)CC(C)(CC)CC
	5-e-2,5,6,6-m-C9	CC(C)CCC(C)(CC)C(C)(C)CCC
	5-e-2,5,6,7-m-C9	CC(C)CCC(C)(CC)C(C)C(C)CC
	5-e-2,5,7,7-m-C9	CC(C)CCC(C)(CC)CC(C)(C)CC
	7-e-2,5,6,6-m-C9	CC(C)CCC(C)C(C)(C)C(CC)CC
	6-e-2,5,6,7-m-C9	CC(C)CCC(C)C(C)(CC)C(C)CC
	7-e-2,5,6,7-m-C9	CC(C)CCC(C)C(C)C(C)(CC)CC
	6-e-2,5,7,7-m-C9	CC(C)CCC(C)C(CC)C(C)(C)CC
	5-e-2,6,6,7-m-C9	CC(C)CCC(CC)C(C)(C)C(C)CC
	5-e-2,6,7,7-m-C9	CC(C)CCC(CC)C(C)C(C)(C)CC
	7-e-2,6,6,7-m-C9	CC(C)CCCC(C)(C)C(C)(CC)CC
	6-e-2,6,7,7-m-C9	CC(C)CCCC(C)(CC)C(C)(C)CC
	5-e-3,3,4,4-m-C9	CCC(C)(C)C(C)(C)C(CC)CCCC
	6-e-3,3,4,4-m-C9	CCC(C)(C)C(C)(C)CC(CC)CCC
	7-e-3,3,4,4-m-C9	CCC(C)(C)C(C)(C)CCC(CC)CC
	4-e-3,3,4,5-m-C9	CCC(C)(C)C(C)(CC)C(C)CCCC
	4-e-3,3,4,6-m-C9	CCC(C)(C)C(C)(CC)CC(C)CCC
	4-e-3,3,4,7-m-C9	CCC(C)(C)C(C)(CC)CCC(C)CC
	5-e-3,3,4,5-m-C9	CCC(C)(C)C(C)C(C)(CC)CCCC
	6-e-3,3,4,5-m-C9	CCC(C)(C)C(C)C(C)C(CC)CCC
	7-e-3,3,4,5-m-C9	CCC(C)(C)C(C)C(C)CC(CC)CC
	5-e-3,3,4,6-m-C9	CCC(C)(C)C(C)C(CC)C(C)CCC
	5-e-3,3,4,7-m-C9	CCC(C)(C)C(C)C(CC)CC(C)CC
	6-e-3,3,4,6-m-C9	CCC(C)(C)C(C)CC(C)(CC)CCC
	7-e-3,3,4,6-m-C9	CCC(C)(C)C(C)CC(C)C(CC)CC
	6-e-3,3,4,7-m-C9	CCC(C)(C)C(C)CC(CC)C(C)CC
	7-e-3,3,4,7-m-C9	CCC(C)(C)C(C)CCC(C)(CC)CC
	4-e-3,3,5,5-m-C9	CCC(C)(C)C(CC)C(C)(C)CCCC
	4-e-3,3,5,6-m-C9	CCC(C)(C)C(CC)C(C)C(C)CCC
	4-e-3,3,5,7-m-C9	CCC(C)(C)C(CC)C(C)CC(C)CC
	4-e-3,3,6,6-m-C9	CCC(C)(C)C(CC)CC(C)(C)CCC
	4-e-3,3,6,7-m-C9	CCC(C)(C)C(CC)CC(C)C(C)CC
	4-e-3,3,7,7-m-C9	CCC(C)(C)C(CC)CCC(C)(C)CC
	6-e-3,3,5,5-m-C9	CCC(C)(C)CC(C)(C)C(CC)CCC
	7-e-3,3,5,5-m-C9	CCC(C)(C)CC(C)(C)CC(CC)CC
	5-e-3,3,5,6-m-C9	CCC(C)(C)CC(C)(CC)C(C)CCC
	5-e-3,3,5,7-m-C9	CCC(C)(C)CC(C)(CC)CC(C)CC
	6-e-3,3,5,6-m-C9	CCC(C)(C)CC(C)C(C)(CC)CCC
	7-e-3,3,5,6-m-C9	CCC(C)(C)CC(C)C(C)C(CC)CC
	6-e-3,3,5,7-m-C9	CCC(C)(C)CC(C)C(CC)C(C)CC
	3-e-3,5,7,7-m-C9	CCC(C)(C)CC(C)CC(C)(CC)CC
	5-e-3,3,6,6-m-C9	CCC(C)(C)CC(CC)C(C)(C)CCC
	5-e-3,3,6,7-m-C9	CCC(C)(C)CC(CC)C(C)C(C)CC
	5-e-3,3,7,7-m-C9	CCC(C)(C)CC(CC)CC(C)(C)CC
	7-e-3,3,6,6-m-C9	CCC(C)(C)CCC(C)(C)C(CC)CC
	6-e-3,3,6,7-m-C9	CCC(C)(C)CCC(C)(CC)C(C)CC
	3-e-3,4,7,7-m-C9	CCC(C)(C)CCC(C)C(C)(CC)CC
	3-e-3,4,4,5-m-C9	CCC(C)(CC)C(C)(C)C(C)CCCC
	3-e-3,4,4,6-m-C9	CCC(C)(CC)C(C)(C)CC(C)CCC
	3-e-3,4,4,7-m-C9	CCC(C)(CC)C(C)(C)CCC(C)CC
	3-e-3,4,5,5-m-C9	CCC(C)(CC)C(C)C(C)(C)CCCC
	3-e-3,4,5,6-m-C9	CCC(C)(CC)C(C)C(C)C(C)CCC
	3-e-3,4,5,7-m-C9	CCC(C)(CC)C(C)C(C)CC(C)CC
	3-e-3,4,6,6-m-C9	CCC(C)(CC)C(C)CC(C)(C)CCC
	3-e-3,4,6,7-m-C9	CCC(C)(CC)C(C)CC(C)C(C)CC
	3-e-3,5,5,6-m-C9	CCC(C)(CC)CC(C)(C)C(C)CCC
	3-e-3,5,5,7-m-C9	CCC(C)(CC)CC(C)(C)CC(C)CC
	3-e-3,5,6,6-m-C9	CCC(C)(CC)CC(C)C(C)(C)CCC
	3-e-3,5,6,7-m-C9	CCC(C)(CC)CC(C)C(C)C(C)CC
	3-e-3,6,6,7-m-C9	CCC(C)(CC)CCC(C)(C)C(C)CC
	5-e-3,4,4,5-m-C9	CCC(C)C(C)(C)C(C)(CC)CCCC
	6-e-3,4,4,5-m-C9	CCC(C)C(C)(C)C(C)C(CC)CCC
	7-e-3,4,4,5-m-C9	CCC(C)C(C)(C)C(C)CC(CC)CC
	5-e-3,4,4,6-m-C9	CCC(C)C(C)(C)C(CC)C(C)CCC
	5-e-3,4,4,7-m-C9	CCC(C)C(C)(C)C(CC)CC(C)CC
	6-e-3,4,4,6-m-C9	CCC(C)C(C)(C)CC(C)(CC)CCC
	7-e-3,4,4,6-m-C9	CCC(C)C(C)(C)CC(C)C(CC)CC
	6-e-3,4,4,7-m-C9	CCC(C)C(C)(C)CC(CC)C(C)CC
	4-e-3,4,5,5-m-C9	CCC(C)C(C)(CC)C(C)(C)CCCC
	4-e-3,4,5,6-m-C9	CCC(C)C(C)(CC)C(C)C(C)CCC
	4-e-3,4,5,7-m-C9	CCC(C)C(C)(CC)C(C)CC(C)CC
	4-e-3,4,6,6-m-C9	CCC(C)C(C)(CC)CC(C)(C)CCC
	4-e-3,4,6,7-m-C9	CCC(C)C(C)(CC)CC(C)C(C)CC
	6-e-3,4,5,5-m-C9	CCC(C)C(C)C(C)(C)C(CC)CCC
	7-e-3,4,5,5-m-C9	CCC(C)C(C)C(C)(C)CC(CC)CC
	5-e-3,4,5,6-m-C9	CCC(C)C(C)C(C)(CC)C(C)CCC
	5-e-3,4,5,7-m-C9	CCC(C)C(C)C(C)(CC)CC(C)CC
	6-e-3,4,5,6-m-C9	CCC(C)C(C)C(C)C(C)(CC)CCC
	3-e-4,5,6,7-m-C9	CCC(C)C(C)C(C)C(C)C(CC)CC
	4-e-3,5,6,7-m-C9	CCC(C)C(C)C(C)C(CC)C(C)CC
	5-e-3,4,6,6-m-C9	CCC(C)C(C)C(CC)C(C)(C)CCC
	5-e-3,4,6,7-m-C9	CCC(C)C(C)C(CC)C(C)C(C)CC
	3-e-4,4,6,7-m-C9	CCC(C)C(C)CC(C)(C)C(CC)CC
	4-e-3,5,5,6-m-C9	CCC(C)C(CC)C(C)(C)C(C)CCC
	4-e-3,5,5,7-m-C9	CCC(C)C(CC)C(C)(C)CC(C)CC
	4-e-3,5,6,6-m-C9	CCC(C)C(CC)C(C)C(C)(C)CCC
	6-e-3,5,5,6-m-C9	CCC(C)CC(C)(C)C(C)(CC)CCC
	3-e-4,5,5,7-m-C9	CCC(C)CC(C)(C)C(C)C(CC)CC
	5-e-3,5,6,6-m-C9	CCC(C)CC(C)(CC)C(C)(C)CCC
	3-e-4,4,5,7-m-C9	CCC(C)CC(C)C(C)(C)C(CC)CC
	3-e-4,4,5,5-m-C9	CCC(CC)C(C)(C)C(C)(C)CCCC
	3-e-4,4,5,6-m-C9	CCC(CC)C(C)(C)C(C)C(C)CCC
	3-e-4,4,6,6-m-C9	CCC(CC)C(C)(C)CC(C)(C)CCC
	3-e-4,5,5,6-m-C9	CCC(CC)C(C)C(C)(C)C(C)CCC
	3-e-4,5,6,6-m-C9	CCC(CC)C(C)C(C)C(C)(C)CCC
	3-e-5,5,6,6-m-C9	CCC(CC)CC(C)(C)C(C)(C)CCC
	6-e-4,4,5,5-m-C9	CCCC(C)(C)C(C)(C)C(CC)CCC
	5-e-4,4,5,6-m-C9	CCCC(C)(C)C(C)(CC)C(C)CCC
	4-e-4,5,6,6-m-C9	CCCC(C)(C)C(C)C(C)(CC)CCC
	5-e-4,4,6,6-m-C9	CCCC(C)(C)C(CC)C(C)(C)CCC
	4-e-4,5,5,6-m-C9	CCCC(C)(CC)C(C)(C)C(C)CCC
	3,3-e-2,2-m-C9	CC(C)(C)C(CC)(CC)CCCCCC
	3,4-e-2,2-m-C9	CC(C)(C)C(CC)C(CC)CCCCC
	3,5-e-2,2-m-C9	CC(C)(C)C(CC)CC(CC)CCCC
	3,6-e-2,2-m-C9	CC(C)(C)C(CC)CCC(CC)CCC
	3,7-e-2,2-m-C9	CC(C)(C)C(CC)CCCC(CC)CC
	4,4-e-2,2-m-C9	CC(C)(C)CC(CC)(CC)CCCCC
	4,5-e-2,2-m-C9	CC(C)(C)CC(CC)C(CC)CCCC
	4,6-e-2,2-m-C9	CC(C)(C)CC(CC)CC(CC)CCC
	4,7-e-2,2-m-C9	CC(C)(C)CC(CC)CCC(CC)CC
	5,5-e-2,2-m-C9	CC(C)(C)CCC(CC)(CC)CCCC
	5,6-e-2,2-m-C9	CC(C)(C)CCC(CC)C(CC)CCC
	5,7-e-2,2-m-C9	CC(C)(C)CCC(CC)CC(CC)CC
	6,6-e-2,2-m-C9	CC(C)(C)CCCC(CC)(CC)CCC
	6,7-e-2,2-m-C9	CC(C)(C)CCCC(CC)C(CC)CC
	7,7-e-2,2-m-C9	CC(C)(C)CCCCC(CC)(CC)CC
	3,4-e-2,3-m-C9	CC(C)C(C)(CC)C(CC)CCCCC
	3,5-e-2,3-m-C9	CC(C)C(C)(CC)CC(CC)CCCC
	3,6-e-2,3-m-C9	CC(C)C(C)(CC)CCC(CC)CCC
	3,7-e-2,3-m-C9	CC(C)C(C)(CC)CCCC(CC)CC
	4,4-e-2,3-m-C9	CC(C)C(C)C(CC)(CC)CCCCC
	4,5-e-2,3-m-C9	CC(C)C(C)C(CC)C(CC)CCCC
	4,6-e-2,3-m-C9	CC(C)C(C)C(CC)CC(CC)CCC
	4,7-e-2,3-m-C9	CC(C)C(C)C(CC)CCC(CC)CC
	5,5-e-2,3-m-C9	CC(C)C(C)CC(CC)(CC)CCCC
	5,6-e-2,3-m-C9	CC(C)C(C)CC(CC)C(CC)CCC
	5,7-e-2,3-m-C9	CC(C)C(C)CC(CC)CC(CC)CC
	6,6-e-2,3-m-C9	CC(C)C(C)CCC(CC)(CC)CCC
	6,7-e-2,3-m-C9	CC(C)C(C)CCC(CC)C(CC)CC
	7,7-e-2,3-m-C9	CC(C)C(C)CCCC(CC)(CC)CC
	3,3-e-2,4-m-C9	CC(C)C(CC)(CC)C(C)CCCCC
	3,3-e-2,5-m-C9	CC(C)C(CC)(CC)CC(C)CCCC
	3,3-e-2,6-m-C9	CC(C)C(CC)(CC)CCC(C)CCC
	3,3-e-2,7-m-C9	CC(C)C(CC)(CC)CCCC(C)CC
	3,3-e-2,8-m-C9	CC(C)C(CC)(CC)CCCCC(C)C
	3,4-e-2,4-m-C9	CC(C)C(CC)C(C)(CC)CCCCC
	3,5-e-2,4-m-C9	CC(C)C(CC)C(C)C(CC)CCCC
	3,6-e-2,4-m-C9	CC(C)C(CC)C(C)CC(CC)CCC
	3,7-e-2,4-m-C9	CC(C)C(CC)C(C)CCC(CC)CC
	3,4-e-2,5-m-C9	CC(C)C(CC)C(CC)C(C)CCCC
	3,4-e-2,6-m-C9	CC(C)C(CC)C(CC)CC(C)CCC
	3,4-e-2,7-m-C9	CC(C)C(CC)C(CC)CCC(C)CC
	3,4-e-2,8-m-C9	CC(C)C(CC)C(CC)CCCC(C)C
	3,5-e-2,5-m-C9	CC(C)C(CC)CC(C)(CC)CCCC
	3,6-e-2,5-m-C9	CC(C)C(CC)CC(C)C(CC)CCC
	3,7-e-2,5-m-C9	CC(C)C(CC)CC(C)CC(CC)CC
	3,5-e-2,6-m-C9	CC(C)C(CC)CC(CC)C(C)CCC
	3,5-e-2,7-m-C9	CC(C)C(CC)CC(CC)CC(C)CC
	3,5-e-2,8-m-C9	CC(C)C(CC)CC(CC)CCC(C)C
	3,6-e-2,6-m-C9	CC(C)C(CC)CCC(C)(CC)CCC
	3,7-e-2,6-m-C9	CC(C)C(CC)CCC(C)C(CC)CC
	3,6-e-2,7-m-C9	CC(C)C(CC)CCC(CC)C(C)CC
	3,6-e-2,8-m-C9	CC(C)C(CC)CCC(CC)CC(C)C
	3,7-e-2,7-m-C9	CC(C)C(CC)CCCC(C)(CC)CC
	3,7-e-2,8-m-C9	CC(C)C(CC)CCCC(CC)C(C)C
	4,5-e-2,4-m-C9	CC(C)CC(C)(CC)C(CC)CCCC
	4,6-e-2,4-m-C9	CC(C)CC(C)(CC)CC(CC)CCC
	4,7-e-2,4-m-C9	CC(C)CC(C)(CC)CCC(CC)CC
	5,5-e-2,4-m-C9	CC(C)CC(C)C(CC)(CC)CCCC
	5,6-e-2,4-m-C9	CC(C)CC(C)C(CC)C(CC)CCC
	5,7-e-2,4-m-C9	CC(C)CC(C)C(CC)CC(CC)CC
	6,6-e-2,4-m-C9	CC(C)CC(C)CC(CC)(CC)CCC
	6,7-e-2,4-m-C9	CC(C)CC(C)CC(CC)C(CC)CC
	7,7-e-2,4-m-C9	CC(C)CC(C)CCC(CC)(CC)CC
	4,4-e-2,5-m-C9	CC(C)CC(CC)(CC)C(C)CCCC
	4,4-e-2,6-m-C9	CC(C)CC(CC)(CC)CC(C)CCC
	4,4-e-2,7-m-C9	CC(C)CC(CC)(CC)CCC(C)CC
	4,4-e-2,8-m-C9	CC(C)CC(CC)(CC)CCCC(C)C
	4,5-e-2,5-m-C9	CC(C)CC(CC)C(C)(CC)CCCC
	4,6-e-2,5-m-C9	CC(C)CC(CC)C(C)C(CC)CCC
	4,7-e-2,5-m-C9	CC(C)CC(CC)C(C)CC(CC)CC
	4,5-e-2,6-m-C9	CC(C)CC(CC)C(CC)C(C)CCC
	4,5-e-2,7-m-C9	CC(C)CC(CC)C(CC)CC(C)CC
	4,5-e-2,8-m-C9	CC(C)CC(CC)C(CC)CCC(C)C
	4,6-e-2,6-m-C9	CC(C)CC(CC)CC(C)(CC)CCC
	4,7-e-2,6-m-C9	CC(C)CC(CC)CC(C)C(CC)CC
	4,6-e-2,7-m-C9	CC(C)CC(CC)CC(CC)C(C)CC
	4,6-e-2,8-m-C9	CC(C)CC(CC)CC(CC)CC(C)C
	4,7-e-2,7-m-C9	CC(C)CC(CC)CCC(C)(CC)CC
	5,6-e-2,5-m-C9	CC(C)CCC(C)(CC)C(CC)CCC
	5,7-e-2,5-m-C9	CC(C)CCC(C)(CC)CC(CC)CC
	6,6-e-2,5-m-C9	CC(C)CCC(C)C(CC)(CC)CCC
	6,7-e-2,5-m-C9	CC(C)CCC(C)C(CC)C(CC)CC
	7,7-e-2,5-m-C9	CC(C)CCC(C)CC(CC)(CC)CC
	5,5-e-2,6-m-C9	CC(C)CCC(CC)(CC)C(C)CCC
	5,5-e-2,7-m-C9	CC(C)CCC(CC)(CC)CC(C)CC
	5,5-e-2,8-m-C9	CC(C)CCC(CC)(CC)CCC(C)C
	5,6-e-2,6-m-C9	CC(C)CCC(CC)C(C)(CC)CCC
	5,7-e-2,6-m-C9	CC(C)CCC(CC)C(C)C(CC)CC
	5,6-e-2,7-m-C9	CC(C)CCC(CC)C(CC)C(C)CC
	5,7-e-2,7-m-C9	CC(C)CCC(CC)CC(C)(CC)CC
	6,7-e-2,6-m-C9	CC(C)CCCC(C)(CC)C(CC)CC
	7,7-e-2,6-m-C9	CC(C)CCCC(C)C(CC)(CC)CC
	6,6-e-2,7-m-C9	CC(C)CCCC(CC)(CC)C(C)CC
	6,7-e-2,7-m-C9	CC(C)CCCC(CC)C(C)(CC)CC
	4,4-e-3,3-m-C9	CCC(C)(C)C(CC)(CC)CCCCC
	4,5-e-3,3-m-C9	CCC(C)(C)C(CC)C(CC)CCCC
	4,6-e-3,3-m-C9	CCC(C)(C)C(CC)CC(CC)CCC
	4,7-e-3,3-m-C9	CCC(C)(C)C(CC)CCC(CC)CC
	5,5-e-3,3-m-C9	CCC(C)(C)CC(CC)(CC)CCCC
	5,6-e-3,3-m-C9	CCC(C)(C)CC(CC)C(CC)CCC
	5,7-e-3,3-m-C9	CCC(C)(C)CC(CC)CC(CC)CC
	6,6-e-3,3-m-C9	CCC(C)(C)CCC(CC)(CC)CCC
	6,7-e-3,3-m-C9	CCC(C)(C)CCC(CC)C(CC)CC
	3,3-e-7,7-m-C9	CCC(C)(C)CCCC(CC)(CC)CC
	3,4-e-3,4-m-C9	CCC(C)(CC)C(C)(CC)CCCCC
	3,5-e-3,4-m-C9	CCC(C)(CC)C(C)C(CC)CCCC
	3,6-e-3,4-m-C9	CCC(C)(CC)C(C)CC(CC)CCC
	3,7-e-3,4-m-C9	CCC(C)(CC)C(C)CCC(CC)CC
	3,4-e-3,5-m-C9	CCC(C)(CC)C(CC)C(C)CCCC
	3,4-e-3,6-m-C9	CCC(C)(CC)C(CC)CC(C)CCC
	3,4-e-3,7-m-C9	CCC(C)(CC)C(CC)CCC(C)CC
	3,5-e-3,5-m-C9	CCC(C)(CC)CC(C)(CC)CCCC
	3,6-e-3,5-m-C9	CCC(C)(CC)CC(C)C(CC)CCC
	3,7-e-3,5-m-C9	CCC(C)(CC)CC(C)CC(CC)CC
	3,5-e-3,6-m-C9	CCC(C)(CC)CC(CC)C(C)CCC
	3,5-e-3,7-m-C9	CCC(C)(CC)CC(CC)CC(C)CC
	3,6-e-3,6-m-C9	CCC(C)(CC)CCC(C)(CC)CCC
	3,7-e-3,6-m-C9	CCC(C)(CC)CCC(C)C(CC)CC
	3,6-e-3,7-m-C9	CCC(C)(CC)CCC(CC)C(C)CC
	3,7-e-3,7-m-C9	CCC(C)(CC)CCCC(C)(CC)CC
	4,5-e-3,4-m-C9	CCC(C)C(C)(CC)C(CC)CCCC
	4,6-e-3,4-m-C9	CCC(C)C(C)(CC)CC(CC)CCC
	4,7-e-3,4-m-C9	CCC(C)C(C)(CC)CCC(CC)CC
[truncated: 1,865 more rows]

## Sheet: iC16
	Abbreviation	SMILES
	C16	CCCCCCCCCCCCCCCC
	2-m-C15	CC(C)CCCCCCCCCCCCC
	3-m-C15	CCC(C)CCCCCCCCCCCC
	4-m-C15	CCCC(C)CCCCCCCCCCC
	5-m-C15	CCCCC(C)CCCCCCCCCC
	6-m-C15	CCCCCC(C)CCCCCCCCC
	7-m-C15	CCCCCCC(C)CCCCCCCC
	8-m-C15	CCCCCCCC(C)CCCCCCC
	2,2-m-C14	CC(C)(C)CCCCCCCCCCCC
	2,3-m-C14	CC(C)C(C)CCCCCCCCCCC
	2,4-m-C14	CC(C)CC(C)CCCCCCCCCC
	2,5-m-C14	CC(C)CCC(C)CCCCCCCCC
	2,6-m-C14	CC(C)CCCC(C)CCCCCCCC
	2,7-m-C14	CC(C)CCCCC(C)CCCCCCC
	2,8-m-C14	CC(C)CCCCCC(C)CCCCCC
	2,9-m-C14	CC(C)CCCCCCC(C)CCCCC
	2,10-m-C14	CC(C)CCCCCCCC(C)CCCC
	2,11-m-C14	CC(C)CCCCCCCCC(C)CCC
	2,12-m-C14	CC(C)CCCCCCCCCC(C)CC
	2,13-m-C14	CC(C)CCCCCCCCCCC(C)C
	3,3-m-C14	CCC(C)(C)CCCCCCCCCCC
	3,4-m-C14	CCC(C)C(C)CCCCCCCCCC
	3,5-m-C14	CCC(C)CC(C)CCCCCCCCC
	3,6-m-C14	CCC(C)CCC(C)CCCCCCCC
	3,7-m-C14	CCC(C)CCCC(C)CCCCCCC
	3,8-m-C14	CCC(C)CCCCC(C)CCCCCC
	3,9-m-C14	CCC(C)CCCCCC(C)CCCCC
	3,10-m-C14	CCC(C)CCCCCCC(C)CCCC
	3,11-m-C14	CCC(C)CCCCCCCC(C)CCC
	3,12-m-C14	CCC(C)CCCCCCCCC(C)CC
	4,4-m-C14	CCCC(C)(C)CCCCCCCCCC
	4,5-m-C14	CCCC(C)C(C)CCCCCCCCC
	4,6-m-C14	CCCC(C)CC(C)CCCCCCCC
	4,7-m-C14	CCCC(C)CCC(C)CCCCCCC
	4,8-m-C14	CCCC(C)CCCC(C)CCCCCC
	4,9-m-C14	CCCC(C)CCCCC(C)CCCCC
	4,10-m-C14	CCCC(C)CCCCCC(C)CCCC
	4,11-m-C14	CCCC(C)CCCCCCC(C)CCC
	5,5-m-C14	CCCCC(C)(C)CCCCCCCCC
	5,6-m-C14	CCCCC(C)C(C)CCCCCCCC
	5,7-m-C14	CCCCC(C)CC(C)CCCCCCC
	5,8-m-C14	CCCCC(C)CCC(C)CCCCCC
	5,9-m-C14	CCCCC(C)CCCC(C)CCCCC
	5,10-m-C14	CCCCC(C)CCCCC(C)CCCC
	6,6-m-C14	CCCCCC(C)(C)CCCCCCCC
	6,7-m-C14	CCCCCC(C)C(C)CCCCCCC
	6,8-m-C14	CCCCCC(C)CC(C)CCCCCC
	6,9-m-C14	CCCCCC(C)CCC(C)CCCCC
	7,7-m-C14	CCCCCCC(C)(C)CCCCCCC
	7,8-m-C14	CCCCCCC(C)C(C)CCCCCC
	2,2,3-m-C13	CC(C)(C)C(C)CCCCCCCCCC
	2,2,4-m-C13	CC(C)(C)CC(C)CCCCCCCCC
	2,2,5-m-C13	CC(C)(C)CCC(C)CCCCCCCC
	2,2,6-m-C13	CC(C)(C)CCCC(C)CCCCCCC
	2,2,7-m-C13	CC(C)(C)CCCCC(C)CCCCCC
	2,2,8-m-C13	CC(C)(C)CCCCCC(C)CCCCC
	2,2,9-m-C13	CC(C)(C)CCCCCCC(C)CCCC
	2,2,10-m-C13	CC(C)(C)CCCCCCCC(C)CCC
	2,2,11-m-C13	CC(C)(C)CCCCCCCCC(C)CC
	2,2,12-m-C13	CC(C)(C)CCCCCCCCCC(C)C
	2,3,3-m-C13	CC(C)C(C)(C)CCCCCCCCCC
	2,3,4-m-C13	CC(C)C(C)C(C)CCCCCCCCC
	2,3,5-m-C13	CC(C)C(C)CC(C)CCCCCCCC
	2,3,6-m-C13	CC(C)C(C)CCC(C)CCCCCCC
	2,3,7-m-C13	CC(C)C(C)CCCC(C)CCCCCC
	2,3,8-m-C13	CC(C)C(C)CCCCC(C)CCCCC
	2,3,9-m-C13	CC(C)C(C)CCCCCC(C)CCCC
	2,3,10-m-C13	CC(C)C(C)CCCCCCC(C)CCC
	2,3,11-m-C13	CC(C)C(C)CCCCCCCC(C)CC
	2,3,12-m-C13	CC(C)C(C)CCCCCCCCC(C)C
	2,4,4-m-C13	CC(C)CC(C)(C)CCCCCCCCC
	2,4,5-m-C13	CC(C)CC(C)C(C)CCCCCCCC
	2,4,6-m-C13	CC(C)CC(C)CC(C)CCCCCCC
	2,4,7-m-C13	CC(C)CC(C)CCC(C)CCCCCC
	2,4,8-m-C13	CC(C)CC(C)CCCC(C)CCCCC
	2,4,9-m-C13	CC(C)CC(C)CCCCC(C)CCCC
	2,4,10-m-C13	CC(C)CC(C)CCCCCC(C)CCC
	2,4,11-m-C13	CC(C)CC(C)CCCCCCC(C)CC
	2,4,12-m-C13	CC(C)CC(C)CCCCCCCC(C)C
	2,5,5-m-C13	CC(C)CCC(C)(C)CCCCCCCC
	2,5,6-m-C13	CC(C)CCC(C)C(C)CCCCCCC
	2,5,7-m-C13	CC(C)CCC(C)CC(C)CCCCCC
	2,5,8-m-C13	CC(C)CCC(C)CCC(C)CCCCC
	2,5,9-m-C13	CC(C)CCC(C)CCCC(C)CCCC
	2,5,10-m-C13	CC(C)CCC(C)CCCCC(C)CCC
	2,5,11-m-C13	CC(C)CCC(C)CCCCCC(C)CC
	2,5,12-m-C13	CC(C)CCC(C)CCCCCCC(C)C
	2,6,6-m-C13	CC(C)CCCC(C)(C)CCCCCCC
	2,6,7-m-C13	CC(C)CCCC(C)C(C)CCCCCC
	2,6,8-m-C13	CC(C)CCCC(C)CC(C)CCCCC
	2,6,9-m-C13	CC(C)CCCC(C)CCC(C)CCCC
	2,6,10-m-C13	CC(C)CCCC(C)CCCC(C)CCC
	2,6,11-m-C13	CC(C)CCCC(C)CCCCC(C)CC
	2,6,12-m-C13	CC(C)CCCC(C)CCCCCC(C)C
	2,7,7-m-C13	CC(C)CCCCC(C)(C)CCCCCC
	2,7,8-m-C13	CC(C)CCCCC(C)C(C)CCCCC
	2,7,9-m-C13	CC(C)CCCCC(C)CC(C)CCCC
	2,7,10-m-C13	CC(C)CCCCC(C)CCC(C)CCC
	2,7,11-m-C13	CC(C)CCCCC(C)CCCC(C)CC
	2,7,12-m-C13	CC(C)CCCCC(C)CCCCC(C)C
	2,8,8-m-C13	CC(C)CCCCCC(C)(C)CCCCC
	2,8,9-m-C13	CC(C)CCCCCC(C)C(C)CCCC
	2,8,10-m-C13	CC(C)CCCCCC(C)CC(C)CCC
	2,8,11-m-C13	CC(C)CCCCCC(C)CCC(C)CC
	2,9,9-m-C13	CC(C)CCCCCCC(C)(C)CCCC
	2,9,10-m-C13	CC(C)CCCCCCC(C)C(C)CCC
	2,9,11-m-C13	CC(C)CCCCCCC(C)CC(C)CC
	2,10,10-m-C13	CC(C)CCCCCCCC(C)(C)CCC
	2,10,11-m-C13	CC(C)CCCCCCCC(C)C(C)CC
	2,11,11-m-C13	CC(C)CCCCCCCCC(C)(C)CC
	3,3,4-m-C13	CCC(C)(C)C(C)CCCCCCCCC
	3,3,5-m-C13	CCC(C)(C)CC(C)CCCCCCCC
	3,3,6-m-C13	CCC(C)(C)CCC(C)CCCCCCC
	3,3,7-m-C13	CCC(C)(C)CCCC(C)CCCCCC
	3,3,8-m-C13	CCC(C)(C)CCCCC(C)CCCCC
	3,3,9-m-C13	CCC(C)(C)CCCCCC(C)CCCC
	3,3,10-m-C13	CCC(C)(C)CCCCCCC(C)CCC
	3,3,11-m-C13	CCC(C)(C)CCCCCCCC(C)CC
	3,4,4-m-C13	CCC(C)C(C)(C)CCCCCCCCC
	3,4,5-m-C13	CCC(C)C(C)C(C)CCCCCCCC
	3,4,6-m-C13	CCC(C)C(C)CC(C)CCCCCCC
	3,4,7-m-C13	CCC(C)C(C)CCC(C)CCCCCC
	3,4,8-m-C13	CCC(C)C(C)CCCC(C)CCCCC
	3,4,9-m-C13	CCC(C)C(C)CCCCC(C)CCCC
	3,4,10-m-C13	CCC(C)C(C)CCCCCC(C)CCC
	3,4,11-m-C13	CCC(C)C(C)CCCCCCC(C)CC
	3,5,5-m-C13	CCC(C)CC(C)(C)CCCCCCCC
	3,5,6-m-C13	CCC(C)CC(C)C(C)CCCCCCC
	3,5,7-m-C13	CCC(C)CC(C)CC(C)CCCCCC
	3,5,8-m-C13	CCC(C)CC(C)CCC(C)CCCCC
	3,5,9-m-C13	CCC(C)CC(C)CCCC(C)CCCC
	3,5,10-m-C13	CCC(C)CC(C)CCCCC(C)CCC
	3,5,11-m-C13	CCC(C)CC(C)CCCCCC(C)CC
	3,6,6-m-C13	CCC(C)CCC(C)(C)CCCCCCC
	3,6,7-m-C13	CCC(C)CCC(C)C(C)CCCCCC
	3,6,8-m-C13	CCC(C)CCC(C)CC(C)CCCCC
	3,6,9-m-C13	CCC(C)CCC(C)CCC(C)CCCC
	3,6,10-m-C13	CCC(C)CCC(C)CCCC(C)CCC
	3,6,11-m-C13	CCC(C)CCC(C)CCCCC(C)CC
	3,7,7-m-C13	CCC(C)CCCC(C)(C)CCCCCC
	3,7,8-m-C13	CCC(C)CCCC(C)C(C)CCCCC
	3,7,9-m-C13	CCC(C)CCCC(C)CC(C)CCCC
	3,7,10-m-C13	CCC(C)CCCC(C)CCC(C)CCC
	3,7,11-m-C13	CCC(C)CCCC(C)CCCC(C)CC
	3,8,8-m-C13	CCC(C)CCCCC(C)(C)CCCCC
	3,8,9-m-C13	CCC(C)CCCCC(C)C(C)CCCC
	3,8,10-m-C13	CCC(C)CCCCC(C)CC(C)CCC
	3,9,9-m-C13	CCC(C)CCCCCC(C)(C)CCCC
	3,9,10-m-C13	CCC(C)CCCCCC(C)C(C)CCC
	3,10,10-m-C13	CCC(C)CCCCCCC(C)(C)CCC
	4,4,5-m-C13	CCCC(C)(C)C(C)CCCCCCCC
	4,4,6-m-C13	CCCC(C)(C)CC(C)CCCCCCC
	4,4,7-m-C13	CCCC(C)(C)CCC(C)CCCCCC
	4,4,8-m-C13	CCCC(C)(C)CCCC(C)CCCCC
	4,4,9-m-C13	CCCC(C)(C)CCCCC(C)CCCC
	4,4,10-m-C13	CCCC(C)(C)CCCCCC(C)CCC
	4,5,5-m-C13	CCCC(C)C(C)(C)CCCCCCCC
	4,5,6-m-C13	CCCC(C)C(C)C(C)CCCCCCC
	4,5,7-m-C13	CCCC(C)C(C)CC(C)CCCCCC
	4,5,8-m-C13	CCCC(C)C(C)CCC(C)CCCCC
	4,5,9-m-C13	CCCC(C)C(C)CCCC(C)CCCC
	4,5,10-m-C13	CCCC(C)C(C)CCCCC(C)CCC
	4,6,6-m-C13	CCCC(C)CC(C)(C)CCCCCCC
	4,6,7-m-C13	CCCC(C)CC(C)C(C)CCCCCC
	4,6,8-m-C13	CCCC(C)CC(C)CC(C)CCCCC
	4,6,9-m-C13	CCCC(C)CC(C)CCC(C)CCCC
	4,6,10-m-C13	CCCC(C)CC(C)CCCC(C)CCC
	4,7,7-m-C13	CCCC(C)CCC(C)(C)CCCCCC
	4,7,8-m-C13	CCCC(C)CCC(C)C(C)CCCCC
	4,7,9-m-C13	CCCC(C)CCC(C)CC(C)CCCC
	4,7,10-m-C13	CCCC(C)CCC(C)CCC(C)CCC
	4,8,8-m-C13	CCCC(C)CCCC(C)(C)CCCCC
	4,8,9-m-C13	CCCC(C)CCCC(C)C(C)CCCC
	4,9,9-m-C13	CCCC(C)CCCCC(C)(C)CCCC
	5,5,6-m-C13	CCCCC(C)(C)C(C)CCCCCCC
	5,5,7-m-C13	CCCCC(C)(C)CC(C)CCCCCC
	5,5,8-m-C13	CCCCC(C)(C)CCC(C)CCCCC
	5,5,9-m-C13	CCCCC(C)(C)CCCC(C)CCCC
	5,6,6-m-C13	CCCCC(C)C(C)(C)CCCCCCC
	5,6,7-m-C13	CCCCC(C)C(C)C(C)CCCCCC
	5,6,8-m-C13	CCCCC(C)C(C)CC(C)CCCCC
	5,6,9-m-C13	CCCCC(C)C(C)CCC(C)CCCC
	5,7,7-m-C13	CCCCC(C)CC(C)(C)CCCCCC
	5,7,8-m-C13	CCCCC(C)CC(C)C(C)CCCCC
	5,7,9-m-C13	CCCCC(C)CC(C)CC(C)CCCC
	5,8,8-m-C13	CCCCC(C)CCC(C)(C)CCCCC
	6,6,7-m-C13	CCCCCC(C)(C)C(C)CCCCCC
	6,6,8-m-C13	CCCCCC(C)(C)CC(C)CCCCC
	6,7,7-m-C13	CCCCCC(C)C(C)(C)CCCCCC
	6,7,8-m-C13	CCCCCC(C)C(C)C(C)CCCCC
	2,2,3,3-m-C12	CC(C)(C)C(C)(C)CCCCCCCCC
	2,2,3,4-m-C12	CC(C)(C)C(C)C(C)CCCCCCCC
	2,2,3,5-m-C12	CC(C)(C)C(C)CC(C)CCCCCCC
	2,2,3,6-m-C12	CC(C)(C)C(C)CCC(C)CCCCCC
	2,2,3,7-m-C12	CC(C)(C)C(C)CCCC(C)CCCCC
	2,2,3,8-m-C12	CC(C)(C)C(C)CCCCC(C)CCCC
	2,2,3,9-m-C12	CC(C)(C)C(C)CCCCCC(C)CCC
	2,2,3,10-m-C12	CC(C)(C)C(C)CCCCCCC(C)CC
	2,2,3,11-m-C12	CC(C)(C)C(C)CCCCCCCC(C)C
	2,2,4,4-m-C12	CC(C)(C)CC(C)(C)CCCCCCCC
	2,2,4,5-m-C12	CC(C)(C)CC(C)C(C)CCCCCCC
	2,2,4,6-m-C12	CC(C)(C)CC(C)CC(C)CCCCCC
	2,2,4,7-m-C12	CC(C)(C)CC(C)CCC(C)CCCCC
	2,2,4,8-m-C12	CC(C)(C)CC(C)CCCC(C)CCCC
	2,2,4,9-m-C12	CC(C)(C)CC(C)CCCCC(C)CCC
	2,2,4,10-m-C12	CC(C)(C)CC(C)CCCCCC(C)CC
	2,2,4,11-m-C12	CC(C)(C)CC(C)CCCCCCC(C)C
	2,2,5,5-m-C12	CC(C)(C)CCC(C)(C)CCCCCCC
	2,2,5,6-m-C12	CC(C)(C)CCC(C)C(C)CCCCCC
	2,2,5,7-m-C12	CC(C)(C)CCC(C)CC(C)CCCCC
	2,2,5,8-m-C12	CC(C)(C)CCC(C)CCC(C)CCCC
	2,2,5,9-m-C12	CC(C)(C)CCC(C)CCCC(C)CCC
	2,2,5,10-m-C12	CC(C)(C)CCC(C)CCCCC(C)CC
	2,2,5,11-m-C12	CC(C)(C)CCC(C)CCCCCC(C)C
	2,2,6,6-m-C12	CC(C)(C)CCCC(C)(C)CCCCCC
	2,2,6,7-m-C12	CC(C)(C)CCCC(C)C(C)CCCCC
	2,2,6,8-m-C12	CC(C)(C)CCCC(C)CC(C)CCCC
	2,2,6,9-m-C12	CC(C)(C)CCCC(C)CCC(C)CCC
	2,2,6,10-m-C12	CC(C)(C)CCCC(C)CCCC(C)CC
	2,2,6,11-m-C12	CC(C)(C)CCCC(C)CCCCC(C)C
	2,2,7,7-m-C12	CC(C)(C)CCCCC(C)(C)CCCCC
	2,2,7,8-m-C12	CC(C)(C)CCCCC(C)C(C)CCCC
	2,2,7,9-m-C12	CC(C)(C)CCCCC(C)CC(C)CCC
	2,2,7,10-m-C12	CC(C)(C)CCCCC(C)CCC(C)CC
	2,2,7,11-m-C12	CC(C)(C)CCCCC(C)CCCC(C)C
	2,2,8,8-m-C12	CC(C)(C)CCCCCC(C)(C)CCCC
	2,2,8,9-m-C12	CC(C)(C)CCCCCC(C)C(C)CCC
	2,2,8,10-m-C12	CC(C)(C)CCCCCC(C)CC(C)CC
	2,2,8,11-m-C12	CC(C)(C)CCCCCC(C)CCC(C)C
	2,2,9,9-m-C12	CC(C)(C)CCCCCCC(C)(C)CCC
	2,2,9,10-m-C12	CC(C)(C)CCCCCCC(C)C(C)CC
	2,2,9,11-m-C12	CC(C)(C)CCCCCCC(C)CC(C)C
	2,2,10,10-m-C12	CC(C)(C)CCCCCCCC(C)(C)CC
	2,2,10,11-m-C12	CC(C)(C)CCCCCCCC(C)C(C)C
	2,2,11,11-m-C12	CC(C)(C)CCCCCCCCC(C)(C)C
	2,3,3,4-m-C12	CC(C)C(C)(C)C(C)CCCCCCCC
	2,3,3,5-m-C12	CC(C)C(C)(C)CC(C)CCCCCCC
	2,3,3,6-m-C12	CC(C)C(C)(C)CCC(C)CCCCCC
	2,3,3,7-m-C12	CC(C)C(C)(C)CCCC(C)CCCCC
	2,3,3,8-m-C12	CC(C)C(C)(C)CCCCC(C)CCCC
	2,3,3,9-m-C12	CC(C)C(C)(C)CCCCCC(C)CCC
	2,3,3,10-m-C12	CC(C)C(C)(C)CCCCCCC(C)CC
	2,3,3,11-m-C12	CC(C)C(C)(C)CCCCCCCC(C)C
	2,3,4,4-m-C12	CC(C)C(C)C(C)(C)CCCCCCCC
	2,3,4,5-m-C12	CC(C)C(C)C(C)C(C)CCCCCCC
	2,3,4,6-m-C12	CC(C)C(C)C(C)CC(C)CCCCCC
	2,3,4,7-m-C12	CC(C)C(C)C(C)CCC(C)CCCCC
	2,3,4,8-m-C12	CC(C)C(C)C(C)CCCC(C)CCCC
	2,3,4,9-m-C12	CC(C)C(C)C(C)CCCCC(C)CCC
	2,3,4,10-m-C12	CC(C)C(C)C(C)CCCCCC(C)CC
	2,3,4,11-m-C12	CC(C)C(C)C(C)CCCCCCC(C)C
	2,3,5,5-m-C12	CC(C)C(C)CC(C)(C)CCCCCCC
	2,3,5,6-m-C12	CC(C)C(C)CC(C)C(C)CCCCCC
	2,3,5,7-m-C12	CC(C)C(C)CC(C)CC(C)CCCCC
	2,3,5,8-m-C12	CC(C)C(C)CC(C)CCC(C)CCCC
	2,3,5,9-m-C12	CC(C)C(C)CC(C)CCCC(C)CCC
	2,3,5,10-m-C12	CC(C)C(C)CC(C)CCCCC(C)CC
	2,3,5,11-m-C12	CC(C)C(C)CC(C)CCCCCC(C)C
	2,3,6,6-m-C12	CC(C)C(C)CCC(C)(C)CCCCCC
	2,3,6,7-m-C12	CC(C)C(C)CCC(C)C(C)CCCCC
	2,3,6,8-m-C12	CC(C)C(C)CCC(C)CC(C)CCCC
	2,3,6,9-m-C12	CC(C)C(C)CCC(C)CCC(C)CCC
	2,3,6,10-m-C12	CC(C)C(C)CCC(C)CCCC(C)CC
	2,3,6,11-m-C12	CC(C)C(C)CCC(C)CCCCC(C)C
	2,3,7,7-m-C12	CC(C)C(C)CCCC(C)(C)CCCCC
	2,3,7,8-m-C12	CC(C)C(C)CCCC(C)C(C)CCCC
	2,3,7,9-m-C12	CC(C)C(C)CCCC(C)CC(C)CCC
	2,3,7,10-m-C12	CC(C)C(C)CCCC(C)CCC(C)CC
	2,3,7,11-m-C12	CC(C)C(C)CCCC(C)CCCC(C)C
	2,3,8,8-m-C12	CC(C)C(C)CCCCC(C)(C)CCCC
	2,3,8,9-m-C12	CC(C)C(C)CCCCC(C)C(C)CCC
	2,3,8,10-m-C12	CC(C)C(C)CCCCC(C)CC(C)CC
	2,3,8,11-m-C12	CC(C)C(C)CCCCC(C)CCC(C)C
	2,3,9,9-m-C12	CC(C)C(C)CCCCCC(C)(C)CCC
	2,3,9,10-m-C12	CC(C)C(C)CCCCCC(C)C(C)CC
	2,3,9,11-m-C12	CC(C)C(C)CCCCCC(C)CC(C)C
	2,3,10,10-m-C12	CC(C)C(C)CCCCCCC(C)(C)CC
	2,3,10,11-m-C12	CC(C)C(C)CCCCCCC(C)C(C)C
	2,4,4,5-m-C12	CC(C)CC(C)(C)C(C)CCCCCCC
	2,4,4,6-m-C12	CC(C)CC(C)(C)CC(C)CCCCCC
	2,4,4,7-m-C12	CC(C)CC(C)(C)CCC(C)CCCCC
	2,4,4,8-m-C12	CC(C)CC(C)(C)CCCC(C)CCCC
	2,4,4,9-m-C12	CC(C)CC(C)(C)CCCCC(C)CCC
	2,4,4,10-m-C12	CC(C)CC(C)(C)CCCCCC(C)CC
	2,4,4,11-m-C12	CC(C)CC(C)(C)CCCCCCC(C)C
	2,4,5,5-m-C12	CC(C)CC(C)C(C)(C)CCCCCCC
	2,4,5,6-m-C12	CC(C)CC(C)C(C)C(C)CCCCCC
	2,4,5,7-m-C12	CC(C)CC(C)C(C)CC(C)CCCCC
	2,4,5,8-m-C12	CC(C)CC(C)C(C)CCC(C)CCCC
	2,4,5,9-m-C12	CC(C)CC(C)C(C)CCCC(C)CCC
	2,4,5,10-m-C12	CC(C)CC(C)C(C)CCCCC(C)CC
	2,4,5,11-m-C12	CC(C)CC(C)C(C)CCCCCC(C)C
	2,4,6,6-m-C12	CC(C)CC(C)CC(C)(C)CCCCCC
	2,4,6,7-m-C12	CC(C)CC(C)CC(C)C(C)CCCCC
	2,4,6,8-m-C12	CC(C)CC(C)CC(C)CC(C)CCCC
	2,4,6,9-m-C12	CC(C)CC(C)CC(C)CCC(C)CCC
	2,4,6,10-m-C12	CC(C)CC(C)CC(C)CCCC(C)CC
	2,4,6,11-m-C12	CC(C)CC(C)CC(C)CCCCC(C)C
	2,4,7,7-m-C12	CC(C)CC(C)CCC(C)(C)CCCCC
	2,4,7,8-m-C12	CC(C)CC(C)CCC(C)C(C)CCCC
	2,4,7,9-m-C12	CC(C)CC(C)CCC(C)CC(C)CCC
	2,4,7,10-m-C12	CC(C)CC(C)CCC(C)CCC(C)CC
	2,4,7,11-m-C12	CC(C)CC(C)CCC(C)CCCC(C)C
	2,4,8,8-m-C12	CC(C)CC(C)CCCC(C)(C)CCCC
	2,4,8,9-m-C12	CC(C)CC(C)CCCC(C)C(C)CCC
	2,4,8,10-m-C12	CC(C)CC(C)CCCC(C)CC(C)CC
	2,4,8,11-m-C12	CC(C)CC(C)CCCC(C)CCC(C)C
	2,4,9,9-m-C12	CC(C)CC(C)CCCCC(C)(C)CCC
	2,4,9,10-m-C12	CC(C)CC(C)CCCCC(C)C(C)CC
	2,4,9,11-m-C12	CC(C)CC(C)CCCCC(C)CC(C)C
	2,4,10,10-m-C12	CC(C)CC(C)CCCCCC(C)(C)CC
	2,5,5,6-m-C12	CC(C)CCC(C)(C)C(C)CCCCCC
	2,5,5,7-m-C12	CC(C)CCC(C)(C)CC(C)CCCCC
	2,5,5,8-m-C12	CC(C)CCC(C)(C)CCC(C)CCCC
	2,5,5,9-m-C12	CC(C)CCC(C)(C)CCCC(C)CCC
	2,5,5,10-m-C12	CC(C)CCC(C)(C)CCCCC(C)CC
	2,5,5,11-m-C12	CC(C)CCC(C)(C)CCCCCC(C)C
	2,5,6,6-m-C12	CC(C)CCC(C)C(C)(C)CCCCCC
	2,5,6,7-m-C12	CC(C)CCC(C)C(C)C(C)CCCCC
	2,5,6,8-m-C12	CC(C)CCC(C)C(C)CC(C)CCCC
	2,5,6,9-m-C12	CC(C)CCC(C)C(C)CCC(C)CCC
	2,5,6,10-m-C12	CC(C)CCC(C)C(C)CCCC(C)CC
	2,5,6,11-m-C12	CC(C)CCC(C)C(C)CCCCC(C)C
	2,5,7,7-m-C12	CC(C)CCC(C)CC(C)(C)CCCCC
	2,5,7,8-m-C12	CC(C)CCC(C)CC(C)C(C)CCCC
	2,5,7,9-m-C12	CC(C)CCC(C)CC(C)CC(C)CCC
	2,5,7,10-m-C12	CC(C)CCC(C)CC(C)CCC(C)CC
	2,5,7,11-m-C12	CC(C)CCC(C)CC(C)CCCC(C)C
	2,5,8,8-m-C12	CC(C)CCC(C)CCC(C)(C)CCCC
	2,5,8,9-m-C12	CC(C)CCC(C)CCC(C)C(C)CCC
	2,5,8,10-m-C12	CC(C)CCC(C)CCC(C)CC(C)CC
	2,5,8,11-m-C12	CC(C)CCC(C)CCC(C)CCC(C)C
	2,5,9,9-m-C12	CC(C)CCC(C)CCCC(C)(C)CCC
	2,5,9,10-m-C12	CC(C)CCC(C)CCCC(C)C(C)CC
	2,5,10,10-m-C12	CC(C)CCC(C)CCCCC(C)(C)CC
	2,6,6,7-m-C12	CC(C)CCCC(C)(C)C(C)CCCCC
	2,6,6,8-m-C12	CC(C)CCCC(C)(C)CC(C)CCCC
	2,6,6,9-m-C12	CC(C)CCCC(C)(C)CCC(C)CCC
	2,6,6,10-m-C12	CC(C)CCCC(C)(C)CCCC(C)CC
	2,6,6,11-m-C12	CC(C)CCCC(C)(C)CCCCC(C)C
	2,6,7,7-m-C12	CC(C)CCCC(C)C(C)(C)CCCCC
	2,6,7,8-m-C12	CC(C)CCCC(C)C(C)C(C)CCCC
	2,6,7,9-m-C12	CC(C)CCCC(C)C(C)CC(C)CCC
	2,6,7,10-m-C12	CC(C)CCCC(C)C(C)CCC(C)CC
	2,6,7,11-m-C12	CC(C)CCCC(C)C(C)CCCC(C)C
	2,6,8,8-m-C12	CC(C)CCCC(C)CC(C)(C)CCCC
	2,6,8,9-m-C12	CC(C)CCCC(C)CC(C)C(C)CCC
	2,6,8,10-m-C12	CC(C)CCCC(C)CC(C)CC(C)CC
	2,6,9,9-m-C12	CC(C)CCCC(C)CCC(C)(C)CCC
	2,6,9,10-m-C12	CC(C)CCCC(C)CCC(C)C(C)CC
	2,6,10,10-m-C12	CC(C)CCCC(C)CCCC(C)(C)CC
	2,7,7,8-m-C12	CC(C)CCCCC(C)(C)C(C)CCCC
	2,7,7,9-m-C12	CC(C)CCCCC(C)(C)CC(C)CCC
	2,7,7,10-m-C12	CC(C)CCCCC(C)(C)CCC(C)CC
	2,7,8,8-m-C12	CC(C)CCCCC(C)C(C)(C)CCCC
	2,7,8,9-m-C12	CC(C)CCCCC(C)C(C)C(C)CCC
	2,7,8,10-m-C12	CC(C)CCCCC(C)C(C)CC(C)CC
	2,7,9,9-m-C12	CC(C)CCCCC(C)CC(C)(C)CCC
	2,7,9,10-m-C12	CC(C)CCCCC(C)CC(C)C(C)CC
	2,7,10,10-m-C12	CC(C)CCCCC(C)CCC(C)(C)CC
	2,8,8,9-m-C12	CC(C)CCCCCC(C)(C)C(C)CCC
	2,8,8,10-m-C12	CC(C)CCCCCC(C)(C)CC(C)CC
	2,8,9,9-m-C12	CC(C)CCCCCC(C)C(C)(C)CCC
	2,8,9,10-m-C12	CC(C)CCCCCC(C)C(C)C(C)CC
	2,8,10,10-m-C12	CC(C)CCCCCC(C)CC(C)(C)CC
	2,9,9,10-m-C12	CC(C)CCCCCCC(C)(C)C(C)CC
	2,9,10,10-m-C12	CC(C)CCCCCCC(C)C(C)(C)CC
	3,3,4,4-m-C12	CCC(C)(C)C(C)(C)CCCCCCCC
	3,3,4,5-m-C12	CCC(C)(C)C(C)C(C)CCCCCCC
	3,3,4,6-m-C12	CCC(C)(C)C(C)CC(C)CCCCCC
	3,3,4,7-m-C12	CCC(C)(C)C(C)CCC(C)CCCCC
	3,3,4,8-m-C12	CCC(C)(C)C(C)CCCC(C)CCCC
	3,3,4,9-m-C12	CCC(C)(C)C(C)CCCCC(C)CCC
	3,3,4,10-m-C12	CCC(C)(C)C(C)CCCCCC(C)CC
	3,3,5,5-m-C12	CCC(C)(C)CC(C)(C)CCCCCCC
	3,3,5,6-m-C12	CCC(C)(C)CC(C)C(C)CCCCCC
	3,3,5,7-m-C12	CCC(C)(C)CC(C)CC(C)CCCCC
	3,3,5,8-m-C12	CCC(C)(C)CC(C)CCC(C)CCCC
	3,3,5,9-m-C12	CCC(C)(C)CC(C)CCCC(C)CCC
	3,3,5,10-m-C12	CCC(C)(C)CC(C)CCCCC(C)CC
	3,3,6,6-m-C12	CCC(C)(C)CCC(C)(C)CCCCCC
	3,3,6,7-m-C12	CCC(C)(C)CCC(C)C(C)CCCCC
	3,3,6,8-m-C12	CCC(C)(C)CCC(C)CC(C)CCCC
	3,3,6,9-m-C12	CCC(C)(C)CCC(C)CCC(C)CCC
	3,3,6,10-m-C12	CCC(C)(C)CCC(C)CCCC(C)CC
	3,3,7,7-m-C12	CCC(C)(C)CCCC(C)(C)CCCCC
	3,3,7,8-m-C12	CCC(C)(C)CCCC(C)C(C)CCCC
	3,3,7,9-m-C12	CCC(C)(C)CCCC(C)CC(C)CCC
	3,3,7,10-m-C12	CCC(C)(C)CCCC(C)CCC(C)CC
	3,3,8,8-m-C12	CCC(C)(C)CCCCC(C)(C)CCCC
	3,3,8,9-m-C12	CCC(C)(C)CCCCC(C)C(C)CCC
	3,3,8,10-m-C12	CCC(C)(C)CCCCC(C)CC(C)CC
	3,3,9,9-m-C12	CCC(C)(C)CCCCCC(C)(C)CCC
	3,3,9,10-m-C12	CCC(C)(C)CCCCCC(C)C(C)CC
	3,3,10,10-m-C12	CCC(C)(C)CCCCCCC(C)(C)CC
	3,4,4,5-m-C12	CCC(C)C(C)(C)C(C)CCCCCCC
	3,4,4,6-m-C12	CCC(C)C(C)(C)CC(C)CCCCCC
	3,4,4,7-m-C12	CCC(C)C(C)(C)CCC(C)CCCCC
	3,4,4,8-m-C12	CCC(C)C(C)(C)CCCC(C)CCCC
	3,4,4,9-m-C12	CCC(C)C(C)(C)CCCCC(C)CCC
	3,4,4,10-m-C12	CCC(C)C(C)(C)CCCCCC(C)CC
	3,4,5,5-m-C12	CCC(C)C(C)C(C)(C)CCCCCCC
	3,4,5,6-m-C12	CCC(C)C(C)C(C)C(C)CCCCCC
	3,4,5,7-m-C12	CCC(C)C(C)C(C)CC(C)CCCCC
	3,4,5,8-m-C12	CCC(C)C(C)C(C)CCC(C)CCCC
	3,4,5,9-m-C12	CCC(C)C(C)C(C)CCCC(C)CCC
	3,4,5,10-m-C12	CCC(C)C(C)C(C)CCCCC(C)CC
	3,4,6,6-m-C12	CCC(C)C(C)CC(C)(C)CCCCCC
	3,4,6,7-m-C12	CCC(C)C(C)CC(C)C(C)CCCCC
	3,4,6,8-m-C12	CCC(C)C(C)CC(C)CC(C)CCCC
	3,4,6,9-m-C12	CCC(C)C(C)CC(C)CCC(C)CCC
	3,4,6,10-m-C12	CCC(C)C(C)CC(C)CCCC(C)CC
	3,4,7,7-m-C12	CCC(C)C(C)CCC(C)(C)CCCCC
	3,4,7,8-m-C12	CCC(C)C(C)CCC(C)C(C)CCCC
	3,4,7,9-m-C12	CCC(C)C(C)CCC(C)CC(C)CCC
	3,4,7,10-m-C12	CCC(C)C(C)CCC(C)CCC(C)CC
	3,4,8,8-m-C12	CCC(C)C(C)CCCC(C)(C)CCCC
	3,4,8,9-m-C12	CCC(C)C(C)CCCC(C)C(C)CCC
	3,4,8,10-m-C12	CCC(C)C(C)CCCC(C)CC(C)CC
	3,4,9,9-m-C12	CCC(C)C(C)CCCCC(C)(C)CCC
	3,4,9,10-m-C12	CCC(C)C(C)CCCCC(C)C(C)CC
	3,5,5,6-m-C12	CCC(C)CC(C)(C)C(C)CCCCCC
	3,5,5,7-m-C12	CCC(C)CC(C)(C)CC(C)CCCCC
	3,5,5,8-m-C12	CCC(C)CC(C)(C)CCC(C)CCCC
	3,5,5,9-m-C12	CCC(C)CC(C)(C)CCCC(C)CCC
	3,5,5,10-m-C12	CCC(C)CC(C)(C)CCCCC(C)CC
	3,5,6,6-m-C12	CCC(C)CC(C)C(C)(C)CCCCCC
	3,5,6,7-m-C12	CCC(C)CC(C)C(C)C(C)CCCCC
	3,5,6,8-m-C12	CCC(C)CC(C)C(C)CC(C)CCCC
	3,5,6,9-m-C12	CCC(C)CC(C)C(C)CCC(C)CCC
	3,5,6,10-m-C12	CCC(C)CC(C)C(C)CCCC(C)CC
	3,5,7,7-m-C12	CCC(C)CC(C)CC(C)(C)CCCCC
	3,5,7,8-m-C12	CCC(C)CC(C)CC(C)C(C)CCCC
	3,5,7,9-m-C12	CCC(C)CC(C)CC(C)CC(C)CCC
	3,5,7,10-m-C12	CCC(C)CC(C)CC(C)CCC(C)CC
	3,5,8,8-m-C12	CCC(C)CC(C)CCC(C)(C)CCCC
	3,5,8,9-m-C12	CCC(C)CC(C)CCC(C)C(C)CCC
	3,5,8,10-m-C12	CCC(C)CC(C)CCC(C)CC(C)CC
	3,5,9,9-m-C12	CCC(C)CC(C)CCCC(C)(C)CCC
	3,6,6,7-m-C12	CCC(C)CCC(C)(C)C(C)CCCCC
	3,6,6,8-m-C12	CCC(C)CCC(C)(C)CC(C)CCCC
	3,6,6,9-m-C12	CCC(C)CCC(C)(C)CCC(C)CCC
	3,6,6,10-m-C12	CCC(C)CCC(C)(C)CCCC(C)CC
	3,6,7,7-m-C12	CCC(C)CCC(C)C(C)(C)CCCCC
	3,6,7,8-m-C12	CCC(C)CCC(C)C(C)C(C)CCCC
	3,6,7,9-m-C12	CCC(C)CCC(C)C(C)CC(C)CCC
	3,6,7,10-m-C12	CCC(C)CCC(C)C(C)CCC(C)CC
	3,6,8,8-m-C12	CCC(C)CCC(C)CC(C)(C)CCCC
	3,6,8,9-m-C12	CCC(C)CCC(C)CC(C)C(C)CCC
	3,6,9,9-m-C12	CCC(C)CCC(C)CCC(C)(C)CCC
	3,7,7,8-m-C12	CCC(C)CCCC(C)(C)C(C)CCCC
	3,7,7,9-m-C12	CCC(C)CCCC(C)(C)CC(C)CCC
	3,7,8,8-m-C12	CCC(C)CCCC(C)C(C)(C)CCCC
	3,7,8,9-m-C12	CCC(C)CCCC(C)C(C)C(C)CCC
	3,7,9,9-m-C12	CCC(C)CCCC(C)CC(C)(C)CCC
	3,8,8,9-m-C12	CCC(C)CCCCC(C)(C)C(C)CCC
	3,8,9,9-m-C12	CCC(C)CCCCC(C)C(C)(C)CCC
	4,4,5,5-m-C12	CCCC(C)(C)C(C)(C)CCCCCCC
	4,4,5,6-m-C12	CCCC(C)(C)C(C)C(C)CCCCCC
	4,4,5,7-m-C12	CCCC(C)(C)C(C)CC(C)CCCCC
	4,4,5,8-m-C12	CCCC(C)(C)C(C)CCC(C)CCCC
	4,4,5,9-m-C12	CCCC(C)(C)C(C)CCCC(C)CCC
	4,4,6,6-m-C12	CCCC(C)(C)CC(C)(C)CCCCCC
	4,4,6,7-m-C12	CCCC(C)(C)CC(C)C(C)CCCCC
	4,4,6,8-m-C12	CCCC(C)(C)CC(C)CC(C)CCCC
	4,4,6,9-m-C12	CCCC(C)(C)CC(C)CCC(C)CCC
	4,4,7,7-m-C12	CCCC(C)(C)CCC(C)(C)CCCCC
	4,4,7,8-m-C12	CCCC(C)(C)CCC(C)C(C)CCCC
	4,4,7,9-m-C12	CCCC(C)(C)CCC(C)CC(C)CCC
	4,4,8,8-m-C12	CCCC(C)(C)CCCC(C)(C)CCCC
	4,4,8,9-m-C12	CCCC(C)(C)CCCC(C)C(C)CCC
	4,4,9,9-m-C12	CCCC(C)(C)CCCCC(C)(C)CCC
	4,5,5,6-m-C12	CCCC(C)C(C)(C)C(C)CCCCCC
	4,5,5,7-m-C12	CCCC(C)C(C)(C)CC(C)CCCCC
	4,5,5,8-m-C12	CCCC(C)C(C)(C)CCC(C)CCCC
	4,5,5,9-m-C12	CCCC(C)C(C)(C)CCCC(C)CCC
	4,5,6,6-m-C12	CCCC(C)C(C)C(C)(C)CCCCCC
	4,5,6,7-m-C12	CCCC(C)C(C)C(C)C(C)CCCCC
	4,5,6,8-m-C12	CCCC(C)C(C)C(C)CC(C)CCCC
	4,5,6,9-m-C12	CCCC(C)C(C)C(C)CCC(C)CCC
	4,5,7,7-m-C12	CCCC(C)C(C)CC(C)(C)CCCCC
	4,5,7,8-m-C12	CCCC(C)C(C)CC(C)C(C)CCCC
	4,5,7,9-m-C12	CCCC(C)C(C)CC(C)CC(C)CCC
	4,5,8,8-m-C12	CCCC(C)C(C)CCC(C)(C)CCCC
	4,5,8,9-m-C12	CCCC(C)C(C)CCC(C)C(C)CCC
	4,6,6,7-m-C12	CCCC(C)CC(C)(C)C(C)CCCCC
	4,6,6,8-m-C12	CCCC(C)CC(C)(C)CC(C)CCCC
	4,6,6,9-m-C12	CCCC(C)CC(C)(C)CCC(C)CCC
	4,6,7,7-m-C12	CCCC(C)CC(C)C(C)(C)CCCCC
	4,6,7,8-m-C12	CCCC(C)CC(C)C(C)C(C)CCCC
	4,6,7,9-m-C12	CCCC(C)CC(C)C(C)CC(C)CCC
	4,6,8,8-m-C12	CCCC(C)CC(C)CC(C)(C)CCCC
	4,7,7,8-m-C12	CCCC(C)CCC(C)(C)C(C)CCCC
	4,7,8,8-m-C12	CCCC(C)CCC(C)C(C)(C)CCCC
	5,5,6,6-m-C12	CCCCC(C)(C)C(C)(C)CCCCCC
	5,5,6,7-m-C12	CCCCC(C)(C)C(C)C(C)CCCCC
	5,5,6,8-m-C12	CCCCC(C)(C)C(C)CC(C)CCCC
	5,5,7,7-m-C12	CCCCC(C)(C)CC(C)(C)CCCCC
	5,5,7,8-m-C12	CCCCC(C)(C)CC(C)C(C)CCCC
	5,5,8,8-m-C12	CCCCC(C)(C)CCC(C)(C)CCCC
	5,6,6,7-m-C12	CCCCC(C)C(C)(C)C(C)CCCCC
	5,6,6,8-m-C12	CCCCC(C)C(C)(C)CC(C)CCCC
	5,6,7,7-m-C12	CCCCC(C)C(C)C(C)(C)CCCCC
	5,6,7,8-m-C12	CCCCC(C)C(C)C(C)C(C)CCCC
	6,6,7,7-m-C12	CCCCCC(C)(C)C(C)(C)CCCCC
	2,2,3,3,4-m-C11	CC(C)(C)C(C)(C)C(C)CCCCCCC
	2,2,3,3,5-m-C11	CC(C)(C)C(C)(C)CC(C)CCCCCC
	2,2,3,3,6-m-C11	CC(C)(C)C(C)(C)CCC(C)CCCCC
	2,2,3,3,7-m-C11	CC(C)(C)C(C)(C)CCCC(C)CCCC
	2,2,3,3,8-m-C11	CC(C)(C)C(C)(C)CCCCC(C)CCC
	2,2,3,3,9-m-C11	CC(C)(C)C(C)(C)CCCCCC(C)CC
	2,2,3,3,10-m-C11	CC(C)(C)C(C)(C)CCCCCCC(C)C
	2,2,3,4,4-m-C11	CC(C)(C)C(C)C(C)(C)CCCCCCC
	2,2,3,4,5-m-C11	CC(C)(C)C(C)C(C)C(C)CCCCCC
	2,2,3,4,6-m-C11	CC(C)(C)C(C)C(C)CC(C)CCCCC
	2,2,3,4,7-m-C11	CC(C)(C)C(C)C(C)CCC(C)CCCC
	2,2,3,4,8-m-C11	CC(C)(C)C(C)C(C)CCCC(C)CCC
	2,2,3,4,9-m-C11	CC(C)(C)C(C)C(C)CCCCC(C)CC
	2,2,3,4,10-m-C11	CC(C)(C)C(C)C(C)CCCCCC(C)C
	2,2,3,5,5-m-C11	CC(C)(C)C(C)CC(C)(C)CCCCCC
	2,2,3,5,6-m-C11	CC(C)(C)C(C)CC(C)C(C)CCCCC
	2,2,3,5,7-m-C11	CC(C)(C)C(C)CC(C)CC(C)CCCC
	2,2,3,5,8-m-C11	CC(C)(C)C(C)CC(C)CCC(C)CCC
	2,2,3,5,9-m-C11	CC(C)(C)C(C)CC(C)CCCC(C)CC
	2,2,3,5,10-m-C11	CC(C)(C)C(C)CC(C)CCCCC(C)C
	2,2,3,6,6-m-C11	CC(C)(C)C(C)CCC(C)(C)CCCCC
	2,2,3,6,7-m-C11	CC(C)(C)C(C)CCC(C)C(C)CCCC
	2,2,3,6,8-m-C11	CC(C)(C)C(C)CCC(C)CC(C)CCC
	2,2,3,6,9-m-C11	CC(C)(C)C(C)CCC(C)CCC(C)CC
	2,2,3,6,10-m-C11	CC(C)(C)C(C)CCC(C)CCCC(C)C
	2,2,3,7,7-m-C11	CC(C)(C)C(C)CCCC(C)(C)CCCC
	2,2,3,7,8-m-C11	CC(C)(C)C(C)CCCC(C)C(C)CCC
	2,2,3,7,9-m-C11	CC(C)(C)C(C)CCCC(C)CC(C)CC
	2,2,3,7,10-m-C11	CC(C)(C)C(C)CCCC(C)CCC(C)C
	2,2,3,8,8-m-C11	CC(C)(C)C(C)CCCCC(C)(C)CCC
	2,2,3,8,9-m-C11	CC(C)(C)C(C)CCCCC(C)C(C)CC
	2,2,3,8,10-m-C11	CC(C)(C)C(C)CCCCC(C)CC(C)C
	2,2,3,9,9-m-C11	CC(C)(C)C(C)CCCCCC(C)(C)CC
	2,2,3,9,10-m-C11	CC(C)(C)C(C)CCCCCC(C)C(C)C
	2,2,3,10,10-m-C11	CC(C)(C)C(C)CCCCCCC(C)(C)C
	2,2,4,4,5-m-C11	CC(C)(C)CC(C)(C)C(C)CCCCCC
	2,2,4,4,6-m-C11	CC(C)(C)CC(C)(C)CC(C)CCCCC
	2,2,4,4,7-m-C11	CC(C)(C)CC(C)(C)CCC(C)CCCC
	2,2,4,4,8-m-C11	CC(C)(C)CC(C)(C)CCCC(C)CCC
	2,2,4,4,9-m-C11	CC(C)(C)CC(C)(C)CCCCC(C)CC
	2,2,4,4,10-m-C11	CC(C)(C)CC(C)(C)CCCCCC(C)C
	2,2,4,5,5-m-C11	CC(C)(C)CC(C)C(C)(C)CCCCCC
	2,2,4,5,6-m-C11	CC(C)(C)CC(C)C(C)C(C)CCCCC
	2,2,4,5,7-m-C11	CC(C)(C)CC(C)C(C)CC(C)CCCC
	2,2,4,5,8-m-C11	CC(C)(C)CC(C)C(C)CCC(C)CCC
	2,2,4,5,9-m-C11	CC(C)(C)CC(C)C(C)CCCC(C)CC
	2,2,4,5,10-m-C11	CC(C)(C)CC(C)C(C)CCCCC(C)C
	2,2,4,6,6-m-C11	CC(C)(C)CC(C)CC(C)(C)CCCCC
	2,2,4,6,7-m-C11	CC(C)(C)CC(C)CC(C)C(C)CCCC
	2,2,4,6,8-m-C11	CC(C)(C)CC(C)CC(C)CC(C)CCC
	2,2,4,6,9-m-C11	CC(C)(C)CC(C)CC(C)CCC(C)CC
	2,2,4,6,10-m-C11	CC(C)(C)CC(C)CC(C)CCCC(C)C
	2,2,4,7,7-m-C11	CC(C)(C)CC(C)CCC(C)(C)CCCC
	2,2,4,7,8-m-C11	CC(C)(C)CC(C)CCC(C)C(C)CCC
	2,2,4,7,9-m-C11	CC(C)(C)CC(C)CCC(C)CC(C)CC
	2,2,4,7,10-m-C11	CC(C)(C)CC(C)CCC(C)CCC(C)C
	2,2,4,8,8-m-C11	CC(C)(C)CC(C)CCCC(C)(C)CCC
	2,2,4,8,9-m-C11	CC(C)(C)CC(C)CCCC(C)C(C)CC
	2,2,4,8,10-m-C11	CC(C)(C)CC(C)CCCC(C)CC(C)C
	2,2,4,9,9-m-C11	CC(C)(C)CC(C)CCCCC(C)(C)CC
	2,2,4,9,10-m-C11	CC(C)(C)CC(C)CCCCC(C)C(C)C
	2,2,4,10,10-m-C11	CC(C)(C)CC(C)CCCCCC(C)(C)C
	2,2,5,5,6-m-C11	CC(C)(C)CCC(C)(C)C(C)CCCCC
	2,2,5,5,7-m-C11	CC(C)(C)CCC(C)(C)CC(C)CCCC
	2,2,5,5,8-m-C11	CC(C)(C)CCC(C)(C)CCC(C)CCC
	2,2,5,5,9-m-C11	CC(C)(C)CCC(C)(C)CCCC(C)CC
	2,2,5,5,10-m-C11	CC(C)(C)CCC(C)(C)CCCCC(C)C
	2,2,5,6,6-m-C11	CC(C)(C)CCC(C)C(C)(C)CCCCC
	2,2,5,6,7-m-C11	CC(C)(C)CCC(C)C(C)C(C)CCCC
	2,2,5,6,8-m-C11	CC(C)(C)CCC(C)C(C)CC(C)CCC
	2,2,5,6,9-m-C11	CC(C)(C)CCC(C)C(C)CCC(C)CC
	2,2,5,6,10-m-C11	CC(C)(C)CCC(C)C(C)CCCC(C)C
	2,2,5,7,7-m-C11	CC(C)(C)CCC(C)CC(C)(C)CCCC
	2,2,5,7,8-m-C11	CC(C)(C)CCC(C)CC(C)C(C)CCC
	2,2,5,7,9-m-C11	CC(C)(C)CCC(C)CC(C)CC(C)CC
	2,2,5,7,10-m-C11	CC(C)(C)CCC(C)CC(C)CCC(C)C
	2,2,5,8,8-m-C11	CC(C)(C)CCC(C)CCC(C)(C)CCC
	2,2,5,8,9-m-C11	CC(C)(C)CCC(C)CCC(C)C(C)CC
	2,2,5,8,10-m-C11	CC(C)(C)CCC(C)CCC(C)CC(C)C
	2,2,5,9,9-m-C11	CC(C)(C)CCC(C)CCCC(C)(C)CC
	2,2,5,9,10-m-C11	CC(C)(C)CCC(C)CCCC(C)C(C)C
	2,2,5,10,10-m-C11	CC(C)(C)CCC(C)CCCCC(C)(C)C
	2,2,6,6,7-m-C11	CC(C)(C)CCCC(C)(C)C(C)CCCC
	2,2,6,6,8-m-C11	CC(C)(C)CCCC(C)(C)CC(C)CCC
	2,2,6,6,9-m-C11	CC(C)(C)CCCC(C)(C)CCC(C)CC
	2,2,6,6,10-m-C11	CC(C)(C)CCCC(C)(C)CCCC(C)C
	2,2,6,7,7-m-C11	CC(C)(C)CCCC(C)C(C)(C)CCCC
	2,2,6,7,8-m-C11	CC(C)(C)CCCC(C)C(C)C(C)CCC
	2,2,6,7,9-m-C11	CC(C)(C)CCCC(C)C(C)CC(C)CC
	2,2,6,7,10-m-C11	CC(C)(C)CCCC(C)C(C)CCC(C)C
	2,2,6,8,8-m-C11	CC(C)(C)CCCC(C)CC(C)(C)CCC
	2,2,6,8,9-m-C11	CC(C)(C)CCCC(C)CC(C)C(C)CC
	2,2,6,8,10-m-C11	CC(C)(C)CCCC(C)CC(C)CC(C)C
	2,2,6,9,9-m-C11	CC(C)(C)CCCC(C)CCC(C)(C)CC
	2,2,6,9,10-m-C11	CC(C)(C)CCCC(C)CCC(C)C(C)C
	2,2,6,10,10-m-C11	CC(C)(C)CCCC(C)CCCC(C)(C)C
	2,2,7,7,8-m-C11	CC(C)(C)CCCCC(C)(C)C(C)CCC
	2,2,7,7,9-m-C11	CC(C)(C)CCCCC(C)(C)CC(C)CC
	2,2,7,7,10-m-C11	CC(C)(C)CCCCC(C)(C)CCC(C)C
	2,2,7,8,8-m-C11	CC(C)(C)CCCCC(C)C(C)(C)CCC
	2,2,7,8,9-m-C11	CC(C)(C)CCCCC(C)C(C)C(C)CC
	2,2,7,8,10-m-C11	CC(C)(C)CCCCC(C)C(C)CC(C)C
	2,2,7,9,9-m-C11	CC(C)(C)CCCCC(C)CC(C)(C)CC
	2,2,7,9,10-m-C11	CC(C)(C)CCCCC(C)CC(C)C(C)C
	2,2,8,8,9-m-C11	CC(C)(C)CCCCCC(C)(C)C(C)CC
	2,2,8,8,10-m-C11	CC(C)(C)CCCCCC(C)(C)CC(C)C
	2,2,8,9,9-m-C11	CC(C)(C)CCCCCC(C)C(C)(C)CC
	2,2,8,9,10-m-C11	CC(C)(C)CCCCCC(C)C(C)C(C)C
	2,2,9,9,10-m-C11	CC(C)(C)CCCCCCC(C)(C)C(C)C
	2,3,3,4,4-m-C11	CC(C)C(C)(C)C(C)(C)CCCCCCC
	2,3,3,4,5-m-C11	CC(C)C(C)(C)C(C)C(C)CCCCCC
	2,3,3,4,6-m-C11	CC(C)C(C)(C)C(C)CC(C)CCCCC
	2,3,3,4,7-m-C11	CC(C)C(C)(C)C(C)CCC(C)CCCC
	2,3,3,4,8-m-C11	CC(C)C(C)(C)C(C)CCCC(C)CCC
	2,3,3,4,9-m-C11	CC(C)C(C)(C)C(C)CCCCC(C)CC
	2,3,3,4,10-m-C11	CC(C)C(C)(C)C(C)CCCCCC(C)C
	2,3,3,5,5-m-C11	CC(C)C(C)(C)CC(C)(C)CCCCCC
	2,3,3,5,6-m-C11	CC(C)C(C)(C)CC(C)C(C)CCCCC
	2,3,3,5,7-m-C11	CC(C)C(C)(C)CC(C)CC(C)CCCC
	2,3,3,5,8-m-C11	CC(C)C(C)(C)CC(C)CCC(C)CCC
	2,3,3,5,9-m-C11	CC(C)C(C)(C)CC(C)CCCC(C)CC
	2,3,3,5,10-m-C11	CC(C)C(C)(C)CC(C)CCCCC(C)C
	2,3,3,6,6-m-C11	CC(C)C(C)(C)CCC(C)(C)CCCCC
	2,3,3,6,7-m-C11	CC(C)C(C)(C)CCC(C)C(C)CCCC
	2,3,3,6,8-m-C11	CC(C)C(C)(C)CCC(C)CC(C)CCC
	2,3,3,6,9-m-C11	CC(C)C(C)(C)CCC(C)CCC(C)CC
	2,3,3,6,10-m-C11	CC(C)C(C)(C)CCC(C)CCCC(C)C
	2,3,3,7,7-m-C11	CC(C)C(C)(C)CCCC(C)(C)CCCC
	2,3,3,7,8-m-C11	CC(C)C(C)(C)CCCC(C)C(C)CCC
	2,3,3,7,9-m-C11	CC(C)C(C)(C)CCCC(C)CC(C)CC
	2,3,3,7,10-m-C11	CC(C)C(C)(C)CCCC(C)CCC(C)C
	2,3,3,8,8-m-C11	CC(C)C(C)(C)CCCCC(C)(C)CCC
	2,3,3,8,9-m-C11	CC(C)C(C)(C)CCCCC(C)C(C)CC
	2,3,3,8,10-m-C11	CC(C)C(C)(C)CCCCC(C)CC(C)C
	2,3,3,9,9-m-C11	CC(C)C(C)(C)CCCCCC(C)(C)CC
	2,3,3,9,10-m-C11	CC(C)C(C)(C)CCCCCC(C)C(C)C
	2,3,4,4,5-m-C11	CC(C)C(C)C(C)(C)C(C)CCCCCC
	2,3,4,4,6-m-C11	CC(C)C(C)C(C)(C)CC(C)CCCCC
	2,3,4,4,7-m-C11	CC(C)C(C)C(C)(C)CCC(C)CCCC
	2,3,4,4,8-m-C11	CC(C)C(C)C(C)(C)CCCC(C)CCC
	2,3,4,4,9-m-C11	CC(C)C(C)C(C)(C)CCCCC(C)CC
	2,3,4,4,10-m-C11	CC(C)C(C)C(C)(C)CCCCCC(C)C
	2,3,4,5,5-m-C11	CC(C)C(C)C(C)C(C)(C)CCCCCC
	2,3,4,5,6-m-C11	CC(C)C(C)C(C)C(C)C(C)CCCCC
	2,3,4,5,7-m-C11	CC(C)C(C)C(C)C(C)CC(C)CCCC
	2,3,4,5,8-m-C11	CC(C)C(C)C(C)C(C)CCC(C)CCC
	2,3,4,5,9-m-C11	CC(C)C(C)C(C)C(C)CCCC(C)CC
	2,3,4,5,10-m-C11	CC(C)C(C)C(C)C(C)CCCCC(C)C
	2,3,4,6,6-m-C11	CC(C)C(C)C(C)CC(C)(C)CCCCC
	2,3,4,6,7-m-C11	CC(C)C(C)C(C)CC(C)C(C)CCCC
	2,3,4,6,8-m-C11	CC(C)C(C)C(C)CC(C)CC(C)CCC
	2,3,4,6,9-m-C11	CC(C)C(C)C(C)CC(C)CCC(C)CC
	2,3,4,6,10-m-C11	CC(C)C(C)C(C)CC(C)CCCC(C)C
	2,3,4,7,7-m-C11	CC(C)C(C)C(C)CCC(C)(C)CCCC
	2,3,4,7,8-m-C11	CC(C)C(C)C(C)CCC(C)C(C)CCC
	2,3,4,7,9-m-C11	CC(C)C(C)C(C)CCC(C)CC(C)CC
	2,3,4,7,10-m-C11	CC(C)C(C)C(C)CCC(C)CCC(C)C
	2,3,4,8,8-m-C11	CC(C)C(C)C(C)CCCC(C)(C)CCC
	2,3,4,8,9-m-C11	CC(C)C(C)C(C)CCCC(C)C(C)CC
	2,3,4,8,10-m-C11	CC(C)C(C)C(C)CCCC(C)CC(C)C
	2,3,4,9,9-m-C11	CC(C)C(C)C(C)CCCCC(C)(C)CC
	2,3,4,9,10-m-C11	CC(C)C(C)C(C)CCCCC(C)C(C)C
	2,3,5,5,6-m-C11	CC(C)C(C)CC(C)(C)C(C)CCCCC
	2,3,5,5,7-m-C11	CC(C)C(C)CC(C)(C)CC(C)CCCC
	2,3,5,5,8-m-C11	CC(C)C(C)CC(C)(C)CCC(C)CCC
	2,3,5,5,9-m-C11	CC(C)C(C)CC(C)(C)CCCC(C)CC
	2,3,5,5,10-m-C11	CC(C)C(C)CC(C)(C)CCCCC(C)C
	2,3,5,6,6-m-C11	CC(C)C(C)CC(C)C(C)(C)CCCCC
	2,3,5,6,7-m-C11	CC(C)C(C)CC(C)C(C)C(C)CCCC
	2,3,5,6,8-m-C11	CC(C)C(C)CC(C)C(C)CC(C)CCC
	2,3,5,6,9-m-C11	CC(C)C(C)CC(C)C(C)CCC(C)CC
	2,3,5,6,10-m-C11	CC(C)C(C)CC(C)C(C)CCCC(C)C
	2,3,5,7,7-m-C11	CC(C)C(C)CC(C)CC(C)(C)CCCC
	2,3,5,7,8-m-C11	CC(C)C(C)CC(C)CC(C)C(C)CCC
	2,3,5,7,9-m-C11	CC(C)C(C)CC(C)CC(C)CC(C)CC
	2,3,5,7,10-m-C11	CC(C)C(C)CC(C)CC(C)CCC(C)C
	2,3,5,8,8-m-C11	CC(C)C(C)CC(C)CCC(C)(C)CCC
	2,3,5,8,9-m-C11	CC(C)C(C)CC(C)CCC(C)C(C)CC
	2,3,5,8,10-m-C11	CC(C)C(C)CC(C)CCC(C)CC(C)C
	2,3,5,9,9-m-C11	CC(C)C(C)CC(C)CCCC(C)(C)CC
	2,3,5,9,10-m-C11	CC(C)C(C)CC(C)CCCC(C)C(C)C
	2,3,6,6,7-m-C11	CC(C)C(C)CCC(C)(C)C(C)CCCC
	2,3,6,6,8-m-C11	CC(C)C(C)CCC(C)(C)CC(C)CCC
	2,3,6,6,9-m-C11	CC(C)C(C)CCC(C)(C)CCC(C)CC
	2,3,6,6,10-m-C11	CC(C)C(C)CCC(C)(C)CCCC(C)C
	2,3,6,7,7-m-C11	CC(C)C(C)CCC(C)C(C)(C)CCCC
	2,3,6,7,8-m-C11	CC(C)C(C)CCC(C)C(C)C(C)CCC
	2,3,6,7,9-m-C11	CC(C)C(C)CCC(C)C(C)CC(C)CC
	2,3,6,7,10-m-C11	CC(C)C(C)CCC(C)C(C)CCC(C)C
	2,3,6,8,8-m-C11	CC(C)C(C)CCC(C)CC(C)(C)CCC
	2,3,6,8,9-m-C11	CC(C)C(C)CCC(C)CC(C)C(C)CC
	2,3,6,8,10-m-C11	CC(C)C(C)CCC(C)CC(C)CC(C)C
	2,3,6,9,9-m-C11	CC(C)C(C)CCC(C)CCC(C)(C)CC
	2,3,6,9,10-m-C11	CC(C)C(C)CCC(C)CCC(C)C(C)C
	2,3,7,7,8-m-C11	CC(C)C(C)CCCC(C)(C)C(C)CCC
	2,3,7,7,9-m-C11	CC(C)C(C)CCCC(C)(C)CC(C)CC
	2,3,7,7,10-m-C11	CC(C)C(C)CCCC(C)(C)CCC(C)C
	2,3,7,8,8-m-C11	CC(C)C(C)CCCC(C)C(C)(C)CCC
	2,3,7,8,9-m-C11	CC(C)C(C)CCCC(C)C(C)C(C)CC
	2,3,7,8,10-m-C11	CC(C)C(C)CCCC(C)C(C)CC(C)C
	2,3,7,9,9-m-C11	CC(C)C(C)CCCC(C)CC(C)(C)CC
	2,3,8,8,9-m-C11	CC(C)C(C)CCCCC(C)(C)C(C)CC
	2,3,8,8,10-m-C11	CC(C)C(C)CCCCC(C)(C)CC(C)C
	2,3,8,9,9-m-C11	CC(C)C(C)CCCCC(C)C(C)(C)CC
	2,4,4,5,5-m-C11	CC(C)CC(C)(C)C(C)(C)CCCCCC
	2,4,4,5,6-m-C11	CC(C)CC(C)(C)C(C)C(C)CCCCC
	2,4,4,5,7-m-C11	CC(C)CC(C)(C)C(C)CC(C)CCCC
	2,4,4,5,8-m-C11	CC(C)CC(C)(C)C(C)CCC(C)CCC
	2,4,4,5,9-m-C11	CC(C)CC(C)(C)C(C)CCCC(C)CC
	2,4,4,5,10-m-C11	CC(C)CC(C)(C)C(C)CCCCC(C)C
	2,4,4,6,6-m-C11	CC(C)CC(C)(C)CC(C)(C)CCCCC
	2,4,4,6,7-m-C11	CC(C)CC(C)(C)CC(C)C(C)CCCC
	2,4,4,6,8-m-C11	CC(C)CC(C)(C)CC(C)CC(C)CCC
	2,4,4,6,9-m-C11	CC(C)CC(C)(C)CC(C)CCC(C)CC
	2,4,4,6,10-m-C11	CC(C)CC(C)(C)CC(C)CCCC(C)C
	2,4,4,7,7-m-C11	CC(C)CC(C)(C)CCC(C)(C)CCCC
	2,4,4,7,8-m-C11	CC(C)CC(C)(C)CCC(C)C(C)CCC
	2,4,4,7,9-m-C11	CC(C)CC(C)(C)CCC(C)CC(C)CC
	2,4,4,7,10-m-C11	CC(C)CC(C)(C)CCC(C)CCC(C)C
	2,4,4,8,8-m-C11	CC(C)CC(C)(C)CCCC(C)(C)CCC
	2,4,4,8,9-m-C11	CC(C)CC(C)(C)CCCC(C)C(C)CC
	2,4,4,8,10-m-C11	CC(C)CC(C)(C)CCCC(C)CC(C)C
	2,4,4,9,9-m-C11	CC(C)CC(C)(C)CCCCC(C)(C)CC
	2,4,5,5,6-m-C11	CC(C)CC(C)C(C)(C)C(C)CCCCC
	2,4,5,5,7-m-C11	CC(C)CC(C)C(C)(C)CC(C)CCCC
	2,4,5,5,8-m-C11	CC(C)CC(C)C(C)(C)CCC(C)CCC
	2,4,5,5,9-m-C11	CC(C)CC(C)C(C)(C)CCCC(C)CC
	2,4,5,5,10-m-C11	CC(C)CC(C)C(C)(C)CCCCC(C)C
	2,4,5,6,6-m-C11	CC(C)CC(C)C(C)C(C)(C)CCCCC
	2,4,5,6,7-m-C11	CC(C)CC(C)C(C)C(C)C(C)CCCC
	2,4,5,6,8-m-C11	CC(C)CC(C)C(C)C(C)CC(C)CCC
	2,4,5,6,9-m-C11	CC(C)CC(C)C(C)C(C)CCC(C)CC
	2,4,5,6,10-m-C11	CC(C)CC(C)C(C)C(C)CCCC(C)C
	2,4,5,7,7-m-C11	CC(C)CC(C)C(C)CC(C)(C)CCCC
	2,4,5,7,8-m-C11	CC(C)CC(C)C(C)CC(C)C(C)CCC
	2,4,5,7,9-m-C11	CC(C)CC(C)C(C)CC(C)CC(C)CC
	2,4,5,7,10-m-C11	CC(C)CC(C)C(C)CC(C)CCC(C)C
	2,4,5,8,8-m-C11	CC(C)CC(C)C(C)CCC(C)(C)CCC
	2,4,5,8,9-m-C11	CC(C)CC(C)C(C)CCC(C)C(C)CC
	2,4,5,8,10-m-C11	CC(C)CC(C)C(C)CCC(C)CC(C)C
	2,4,5,9,9-m-C11	CC(C)CC(C)C(C)CCCC(C)(C)CC
	2,4,6,6,7-m-C11	CC(C)CC(C)CC(C)(C)C(C)CCCC
	2,4,6,6,8-m-C11	CC(C)CC(C)CC(C)(C)CC(C)CCC
	2,4,6,6,9-m-C11	CC(C)CC(C)CC(C)(C)CCC(C)CC
	2,4,6,6,10-m-C11	CC(C)CC(C)CC(C)(C)CCCC(C)C
	2,4,6,7,7-m-C11	CC(C)CC(C)CC(C)C(C)(C)CCCC
	2,4,6,7,8-m-C11	CC(C)CC(C)CC(C)C(C)C(C)CCC
	2,4,6,7,9-m-C11	CC(C)CC(C)CC(C)C(C)CC(C)CC
	2,4,6,7,10-m-C11	CC(C)CC(C)CC(C)C(C)CCC(C)C
	2,4,6,8,8-m-C11	CC(C)CC(C)CC(C)CC(C)(C)CCC
	2,4,6,8,9-m-C11	CC(C)CC(C)CC(C)CC(C)C(C)CC
	2,4,6,8,10-m-C11	CC(C)CC(C)CC(C)CC(C)CC(C)C
	2,4,6,9,9-m-C11	CC(C)CC(C)CC(C)CCC(C)(C)CC
	2,4,7,7,8-m-C11	CC(C)CC(C)CCC(C)(C)C(C)CCC
	2,4,7,7,9-m-C11	CC(C)CC(C)CCC(C)(C)CC(C)CC
	2,4,7,7,10-m-C11	CC(C)CC(C)CCC(C)(C)CCC(C)C
	2,4,7,8,8-m-C11	CC(C)CC(C)CCC(C)C(C)(C)CCC
	2,4,7,8,9-m-C11	CC(C)CC(C)CCC(C)C(C)C(C)CC
	2,4,7,9,9-m-C11	CC(C)CC(C)CCC(C)CC(C)(C)CC
	2,4,8,8,9-m-C11	CC(C)CC(C)CCCC(C)(C)C(C)CC
	2,4,8,9,9-m-C11	CC(C)CC(C)CCCC(C)C(C)(C)CC
	2,5,5,6,6-m-C11	CC(C)CCC(C)(C)C(C)(C)CCCCC
	2,5,5,6,7-m-C11	CC(C)CCC(C)(C)C(C)C(C)CCCC
	2,5,5,6,8-m-C11	CC(C)CCC(C)(C)C(C)CC(C)CCC
	2,5,5,6,9-m-C11	CC(C)CCC(C)(C)C(C)CCC(C)CC
	2,5,5,6,10-m-C11	CC(C)CCC(C)(C)C(C)CCCC(C)C
	2,5,5,7,7-m-C11	CC(C)CCC(C)(C)CC(C)(C)CCCC
	2,5,5,7,8-m-C11	CC(C)CCC(C)(C)CC(C)C(C)CCC
	2,5,5,7,9-m-C11	CC(C)CCC(C)(C)CC(C)CC(C)CC
	2,5,5,7,10-m-C11	CC(C)CCC(C)(C)CC(C)CCC(C)C
	2,5,5,8,8-m-C11	CC(C)CCC(C)(C)CCC(C)(C)CCC
	2,5,5,8,9-m-C11	CC(C)CCC(C)(C)CCC(C)C(C)CC
	2,5,5,9,9-m-C11	CC(C)CCC(C)(C)CCCC(C)(C)CC
	2,5,6,6,7-m-C11	CC(C)CCC(C)C(C)(C)C(C)CCCC
	2,5,6,6,8-m-C11	CC(C)CCC(C)C(C)(C)CC(C)CCC
	2,5,6,6,9-m-C11	CC(C)CCC(C)C(C)(C)CCC(C)CC
	2,5,6,6,10-m-C11	CC(C)CCC(C)C(C)(C)CCCC(C)C
	2,5,6,7,7-m-C11	CC(C)CCC(C)C(C)C(C)(C)CCCC
	2,5,6,7,8-m-C11	CC(C)CCC(C)C(C)C(C)C(C)CCC
	2,5,6,7,9-m-C11	CC(C)CCC(C)C(C)C(C)CC(C)CC
	2,5,6,7,10-m-C11	CC(C)CCC(C)C(C)C(C)CCC(C)C
	2,5,6,8,8-m-C11	CC(C)CCC(C)C(C)CC(C)(C)CCC
	2,5,6,8,9-m-C11	CC(C)CCC(C)C(C)CC(C)C(C)CC
	2,5,6,9,9-m-C11	CC(C)CCC(C)C(C)CCC(C)(C)CC
	2,5,7,7,8-m-C11	CC(C)CCC(C)CC(C)(C)C(C)CCC
	2,5,7,7,9-m-C11	CC(C)CCC(C)CC(C)(C)CC(C)CC
	2,5,7,8,8-m-C11	CC(C)CCC(C)CC(C)C(C)(C)CCC
	2,5,7,8,9-m-C11	CC(C)CCC(C)CC(C)C(C)C(C)CC
	2,5,7,9,9-m-C11	CC(C)CCC(C)CC(C)CC(C)(C)CC
	2,5,8,8,9-m-C11	CC(C)CCC(C)CCC(C)(C)C(C)CC
	2,5,8,9,9-m-C11	CC(C)CCC(C)CCC(C)C(C)(C)CC
	2,6,6,7,7-m-C11	CC(C)CCCC(C)(C)C(C)(C)CCCC
	2,6,6,7,8-m-C11	CC(C)CCCC(C)(C)C(C)C(C)CCC
	2,6,6,7,9-m-C11	CC(C)CCCC(C)(C)C(C)CC(C)CC
	2,6,6,8,8-m-C11	CC(C)CCCC(C)(C)CC(C)(C)CCC
	2,6,6,8,9-m-C11	CC(C)CCCC(C)(C)CC(C)C(C)CC
	2,6,6,9,9-m-C11	CC(C)CCCC(C)(C)CCC(C)(C)CC
	2,6,7,7,8-m-C11	CC(C)CCCC(C)C(C)(C)C(C)CCC
	2,6,7,7,9-m-C11	CC(C)CCCC(C)C(C)(C)CC(C)CC
	2,6,7,8,8-m-C11	CC(C)CCCC(C)C(C)C(C)(C)CCC
	2,6,7,8,9-m-C11	CC(C)CCCC(C)C(C)C(C)C(C)CC
	2,6,7,9,9-m-C11	CC(C)CCCC(C)C(C)CC(C)(C)CC
	2,6,8,8,9-m-C11	CC(C)CCCC(C)CC(C)(C)C(C)CC
	2,6,8,9,9-m-C11	CC(C)CCCC(C)CC(C)C(C)(C)CC
	2,7,7,8,8-m-C11	CC(C)CCCCC(C)(C)C(C)(C)CCC
	2,7,7,8,9-m-C11	CC(C)CCCCC(C)(C)C(C)C(C)CC
	2,7,7,9,9-m-C11	CC(C)CCCCC(C)(C)CC(C)(C)CC
	2,7,8,8,9-m-C11	CC(C)CCCCC(C)C(C)(C)C(C)CC
	2,7,8,9,9-m-C11	CC(C)CCCCC(C)C(C)C(C)(C)CC
	2,8,8,9,9-m-C11	CC(C)CCCCCC(C)(C)C(C)(C)CC
	3,3,4,4,5-m-C11	CCC(C)(C)C(C)(C)C(C)CCCCCC
	3,3,4,4,6-m-C11	CCC(C)(C)C(C)(C)CC(C)CCCCC
	3,3,4,4,7-m-C11	CCC(C)(C)C(C)(C)CCC(C)CCCC
	3,3,4,4,8-m-C11	CCC(C)(C)C(C)(C)CCCC(C)CCC
	3,3,4,4,9-m-C11	CCC(C)(C)C(C)(C)CCCCC(C)CC
	3,3,4,5,5-m-C11	CCC(C)(C)C(C)C(C)(C)CCCCCC
	3,3,4,5,6-m-C11	CCC(C)(C)C(C)C(C)C(C)CCCCC
	3,3,4,5,7-m-C11	CCC(C)(C)C(C)C(C)CC(C)CCCC
	3,3,4,5,8-m-C11	CCC(C)(C)C(C)C(C)CCC(C)CCC
	3,3,4,5,9-m-C11	CCC(C)(C)C(C)C(C)CCCC(C)CC
	3,3,4,6,6-m-C11	CCC(C)(C)C(C)CC(C)(C)CCCCC
	3,3,4,6,7-m-C11	CCC(C)(C)C(C)CC(C)C(C)CCCC
	3,3,4,6,8-m-C11	CCC(C)(C)C(C)CC(C)CC(C)CCC
	3,3,4,6,9-m-C11	CCC(C)(C)C(C)CC(C)CCC(C)CC
	3,3,4,7,7-m-C11	CCC(C)(C)C(C)CCC(C)(C)CCCC
	3,3,4,7,8-m-C11	CCC(C)(C)C(C)CCC(C)C(C)CCC
	3,3,4,7,9-m-C11	CCC(C)(C)C(C)CCC(C)CC(C)CC
	3,3,4,8,8-m-C11	CCC(C)(C)C(C)CCCC(C)(C)CCC
	3,3,4,8,9-m-C11	CCC(C)(C)C(C)CCCC(C)C(C)CC
	3,3,4,9,9-m-C11	CCC(C)(C)C(C)CCCCC(C)(C)CC
	3,3,5,5,6-m-C11	CCC(C)(C)CC(C)(C)C(C)CCCCC
	3,3,5,5,7-m-C11	CCC(C)(C)CC(C)(C)CC(C)CCCC
	3,3,5,5,8-m-C11	CCC(C)(C)CC(C)(C)CCC(C)CCC
	3,3,5,5,9-m-C11	CCC(C)(C)CC(C)(C)CCCC(C)CC
	3,3,5,6,6-m-C11	CCC(C)(C)CC(C)C(C)(C)CCCCC
	3,3,5,6,7-m-C11	CCC(C)(C)CC(C)C(C)C(C)CCCC
	3,3,5,6,8-m-C11	CCC(C)(C)CC(C)C(C)CC(C)CCC
	3,3,5,6,9-m-C11	CCC(C)(C)CC(C)C(C)CCC(C)CC
	3,3,5,7,7-m-C11	CCC(C)(C)CC(C)CC(C)(C)CCCC
	3,3,5,7,8-m-C11	CCC(C)(C)CC(C)CC(C)C(C)CCC
	3,3,5,7,9-m-C11	CCC(C)(C)CC(C)CC(C)CC(C)CC
	3,3,5,8,8-m-C11	CCC(C)(C)CC(C)CCC(C)(C)CCC
	3,3,5,8,9-m-C11	CCC(C)(C)CC(C)CCC(C)C(C)CC
	3,3,5,9,9-m-C11	CCC(C)(C)CC(C)CCCC(C)(C)CC
	3,3,6,6,7-m-C11	CCC(C)(C)CCC(C)(C)C(C)CCCC
	3,3,6,6,8-m-C11	CCC(C)(C)CCC(C)(C)CC(C)CCC
	3,3,6,6,9-m-C11	CCC(C)(C)CCC(C)(C)CCC(C)CC
	3,3,6,7,7-m-C11	CCC(C)(C)CCC(C)C(C)(C)CCCC
	3,3,6,7,8-m-C11	CCC(C)(C)CCC(C)C(C)C(C)CCC
	3,3,6,7,9-m-C11	CCC(C)(C)CCC(C)C(C)CC(C)CC
	3,3,6,8,8-m-C11	CCC(C)(C)CCC(C)CC(C)(C)CCC
	3,3,6,8,9-m-C11	CCC(C)(C)CCC(C)CC(C)C(C)CC
	3,3,6,9,9-m-C11	CCC(C)(C)CCC(C)CCC(C)(C)CC
	3,3,7,7,8-m-C11	CCC(C)(C)CCCC(C)(C)C(C)CCC
	3,3,7,7,9-m-C11	CCC(C)(C)CCCC(C)(C)CC(C)CC
	3,3,7,8,8-m-C11	CCC(C)(C)CCCC(C)C(C)(C)CCC
	3,3,7,8,9-m-C11	CCC(C)(C)CCCC(C)C(C)C(C)CC
	3,3,8,8,9-m-C11	CCC(C)(C)CCCCC(C)(C)C(C)CC
	3,4,4,5,5-m-C11	CCC(C)C(C)(C)C(C)(C)CCCCCC
	3,4,4,5,6-m-C11	CCC(C)C(C)(C)C(C)C(C)CCCCC
	3,4,4,5,7-m-C11	CCC(C)C(C)(C)C(C)CC(C)CCCC
	3,4,4,5,8-m-C11	CCC(C)C(C)(C)C(C)CCC(C)CCC
	3,4,4,5,9-m-C11	CCC(C)C(C)(C)C(C)CCCC(C)CC
	3,4,4,6,6-m-C11	CCC(C)C(C)(C)CC(C)(C)CCCCC
	3,4,4,6,7-m-C11	CCC(C)C(C)(C)CC(C)C(C)CCCC
	3,4,4,6,8-m-C11	CCC(C)C(C)(C)CC(C)CC(C)CCC
	3,4,4,6,9-m-C11	CCC(C)C(C)(C)CC(C)CCC(C)CC
	3,4,4,7,7-m-C11	CCC(C)C(C)(C)CCC(C)(C)CCCC
	3,4,4,7,8-m-C11	CCC(C)C(C)(C)CCC(C)C(C)CCC
	3,4,4,7,9-m-C11	CCC(C)C(C)(C)CCC(C)CC(C)CC
	3,4,4,8,8-m-C11	CCC(C)C(C)(C)CCCC(C)(C)CCC
	3,4,4,8,9-m-C11	CCC(C)C(C)(C)CCCC(C)C(C)CC
	3,4,5,5,6-m-C11	CCC(C)C(C)C(C)(C)C(C)CCCCC
	3,4,5,5,7-m-C11	CCC(C)C(C)C(C)(C)CC(C)CCCC
	3,4,5,5,8-m-C11	CCC(C)C(C)C(C)(C)CCC(C)CCC
	3,4,5,5,9-m-C11	CCC(C)C(C)C(C)(C)CCCC(C)CC
	3,4,5,6,6-m-C11	CCC(C)C(C)C(C)C(C)(C)CCCCC
	3,4,5,6,7-m-C11	CCC(C)C(C)C(C)C(C)C(C)CCCC
	3,4,5,6,8-m-C11	CCC(C)C(C)C(C)C(C)CC(C)CCC
	3,4,5,6,9-m-C11	CCC(C)C(C)C(C)C(C)CCC(C)CC
	3,4,5,7,7-m-C11	CCC(C)C(C)C(C)CC(C)(C)CCCC
	3,4,5,7,8-m-C11	CCC(C)C(C)C(C)CC(C)C(C)CCC
	3,4,5,7,9-m-C11	CCC(C)C(C)C(C)CC(C)CC(C)CC
	3,4,5,8,8-m-C11	CCC(C)C(C)C(C)CCC(C)(C)CCC
	3,4,5,8,9-m-C11	CCC(C)C(C)C(C)CCC(C)C(C)CC
	3,4,6,6,7-m-C11	CCC(C)C(C)CC(C)(C)C(C)CCCC
	3,4,6,6,8-m-C11	CCC(C)C(C)CC(C)(C)CC(C)CCC
	3,4,6,6,9-m-C11	CCC(C)C(C)CC(C)(C)CCC(C)CC
	3,4,6,7,7-m-C11	CCC(C)C(C)CC(C)C(C)(C)CCCC
	3,4,6,7,8-m-C11	CCC(C)C(C)CC(C)C(C)C(C)CCC
	3,4,6,7,9-m-C11	CCC(C)C(C)CC(C)C(C)CC(C)CC
	3,4,6,8,8-m-C11	CCC(C)C(C)CC(C)CC(C)(C)CCC
	3,4,6,8,9-m-C11	CCC(C)C(C)CC(C)CC(C)C(C)CC
	3,4,7,7,8-m-C11	CCC(C)C(C)CCC(C)(C)C(C)CCC
	3,4,7,7,9-m-C11	CCC(C)C(C)CCC(C)(C)CC(C)CC
	3,4,7,8,8-m-C11	CCC(C)C(C)CCC(C)C(C)(C)CCC
	3,5,5,6,6-m-C11	CCC(C)CC(C)(C)C(C)(C)CCCCC
	3,5,5,6,7-m-C11	CCC(C)CC(C)(C)C(C)C(C)CCCC
	3,5,5,6,8-m-C11	CCC(C)CC(C)(C)C(C)CC(C)CCC
	3,5,5,6,9-m-C11	CCC(C)CC(C)(C)C(C)CCC(C)CC
	3,5,5,7,7-m-C11	CCC(C)CC(C)(C)CC(C)(C)CCCC
	3,5,5,7,8-m-C11	CCC(C)CC(C)(C)CC(C)C(C)CCC
	3,5,5,7,9-m-C11	CCC(C)CC(C)(C)CC(C)CC(C)CC
	3,5,5,8,8-m-C11	CCC(C)CC(C)(C)CCC(C)(C)CCC
	3,5,6,6,7-m-C11	CCC(C)CC(C)C(C)(C)C(C)CCCC
	3,5,6,6,8-m-C11	CCC(C)CC(C)C(C)(C)CC(C)CCC
	3,5,6,6,9-m-C11	CCC(C)CC(C)C(C)(C)CCC(C)CC
	3,5,6,7,7-m-C11	CCC(C)CC(C)C(C)C(C)(C)CCCC
	3,5,6,7,8-m-C11	CCC(C)CC(C)C(C)C(C)C(C)CCC
	3,5,6,7,9-m-C11	CCC(C)CC(C)C(C)C(C)CC(C)CC
	3,5,6,8,8-m-C11	CCC(C)CC(C)C(C)CC(C)(C)CCC
	3,5,7,7,8-m-C11	CCC(C)CC(C)CC(C)(C)C(C)CCC
	3,5,7,8,8-m-C11	CCC(C)CC(C)CC(C)C(C)(C)CCC
	3,6,6,7,7-m-C11	CCC(C)CCC(C)(C)C(C)(C)CCCC
	3,6,6,7,8-m-C11	CCC(C)CCC(C)(C)C(C)C(C)CCC
	3,6,6,8,8-m-C11	CCC(C)CCC(C)(C)CC(C)(C)CCC
	3,6,7,7,8-m-C11	CCC(C)CCC(C)C(C)(C)C(C)CCC
	3,6,7,8,8-m-C11	CCC(C)CCC(C)C(C)C(C)(C)CCC
	3,7,7,8,8-m-C11	CCC(C)CCCC(C)(C)C(C)(C)CCC
	4,4,5,5,6-m-C11	CCCC(C)(C)C(C)(C)C(C)CCCCC
	4,4,5,5,7-m-C11	CCCC(C)(C)C(C)(C)CC(C)CCCC
	4,4,5,5,8-m-C11	CCCC(C)(C)C(C)(C)CCC(C)CCC
	4,4,5,6,6-m-C11	CCCC(C)(C)C(C)C(C)(C)CCCCC
	4,4,5,6,7-m-C11	CCCC(C)(C)C(C)C(C)C(C)CCCC
	4,4,5,6,8-m-C11	CCCC(C)(C)C(C)C(C)CC(C)CCC
	4,4,5,7,7-m-C11	CCCC(C)(C)C(C)CC(C)(C)CCCC
	4,4,5,7,8-m-C11	CCCC(C)(C)C(C)CC(C)C(C)CCC
	4,4,5,8,8-m-C11	CCCC(C)(C)C(C)CCC(C)(C)CCC
	4,4,6,6,7-m-C11	CCCC(C)(C)CC(C)(C)C(C)CCCC
	4,4,6,6,8-m-C11	CCCC(C)(C)CC(C)(C)CC(C)CCC
	4,4,6,7,7-m-C11	CCCC(C)(C)CC(C)C(C)(C)CCCC
	4,4,6,7,8-m-C11	CCCC(C)(C)CC(C)C(C)C(C)CCC
	4,4,6,8,8-m-C11	CCCC(C)(C)CC(C)CC(C)(C)CCC
	4,4,7,7,8-m-C11	CCCC(C)(C)CCC(C)(C)C(C)CCC
	4,5,5,6,6-m-C11	CCCC(C)C(C)(C)C(C)(C)CCCCC
	4,5,5,6,7-m-C11	CCCC(C)C(C)(C)C(C)C(C)CCCC
	4,5,5,6,8-m-C11	CCCC(C)C(C)(C)C(C)CC(C)CCC
	4,5,5,7,7-m-C11	CCCC(C)C(C)(C)CC(C)(C)CCCC
	4,5,5,7,8-m-C11	CCCC(C)C(C)(C)CC(C)C(C)CCC
	4,5,6,6,7-m-C11	CCCC(C)C(C)C(C)(C)C(C)CCCC
	4,5,6,6,8-m-C11	CCCC(C)C(C)C(C)(C)CC(C)CCC
	4,5,6,7,7-m-C11	CCCC(C)C(C)C(C)C(C)(C)CCCC
	4,5,6,7,8-m-C11	CCCC(C)C(C)C(C)C(C)C(C)CCC
	4,6,6,7,7-m-C11	CCCC(C)CC(C)(C)C(C)(C)CCCC
	5,5,6,6,7-m-C11	CCCCC(C)(C)C(C)(C)C(C)CCCC
	5,5,6,7,7-m-C11	CCCCC(C)(C)C(C)C(C)(C)CCCC
	2,2,3,3,4,4-m-C10	CC(C)(C)C(C)(C)C(C)(C)CCCCCC
	2,2,3,3,4,5-m-C10	CC(C)(C)C(C)(C)C(C)C(C)CCCCC
	2,2,3,3,4,6-m-C10	CC(C)(C)C(C)(C)C(C)CC(C)CCCC
	2,2,3,3,4,7-m-C10	CC(C)(C)C(C)(C)C(C)CCC(C)CCC
	2,2,3,3,4,8-m-C10	CC(C)(C)C(C)(C)C(C)CCCC(C)CC
	2,2,3,3,4,9-m-C10	CC(C)(C)C(C)(C)C(C)CCCCC(C)C
	2,2,3,3,5,5-m-C10	CC(C)(C)C(C)(C)CC(C)(C)CCCCC
	2,2,3,3,5,6-m-C10	CC(C)(C)C(C)(C)CC(C)C(C)CCCC
	2,2,3,3,5,7-m-C10	CC(C)(C)C(C)(C)CC(C)CC(C)CCC
	2,2,3,3,5,8-m-C10	CC(C)(C)C(C)(C)CC(C)CCC(C)CC
	2,2,3,3,5,9-m-C10	CC(C)(C)C(C)(C)CC(C)CCCC(C)C
	2,2,3,3,6,6-m-C10	CC(C)(C)C(C)(C)CCC(C)(C)CCCC
	2,2,3,3,6,7-m-C10	CC(C)(C)C(C)(C)CCC(C)C(C)CCC
	2,2,3,3,6,8-m-C10	CC(C)(C)C(C)(C)CCC(C)CC(C)CC
	2,2,3,3,6,9-m-C10	CC(C)(C)C(C)(C)CCC(C)CCC(C)C
	2,2,3,3,7,7-m-C10	CC(C)(C)C(C)(C)CCCC(C)(C)CCC
	2,2,3,3,7,8-m-C10	CC(C)(C)C(C)(C)CCCC(C)C(C)CC
	2,2,3,3,7,9-m-C10	CC(C)(C)C(C)(C)CCCC(C)CC(C)C
	2,2,3,3,8,8-m-C10	CC(C)(C)C(C)(C)CCCCC(C)(C)CC
	2,2,3,3,8,9-m-C10	CC(C)(C)C(C)(C)CCCCC(C)C(C)C
	2,2,3,3,9,9-m-C10	CC(C)(C)C(C)(C)CCCCCC(C)(C)C
	2,2,3,4,4,5-m-C10	CC(C)(C)C(C)C(C)(C)C(C)CCCCC
	2,2,3,4,4,6-m-C10	CC(C)(C)C(C)C(C)(C)CC(C)CCCC
	2,2,3,4,4,7-m-C10	CC(C)(C)C(C)C(C)(C)CCC(C)CCC
	2,2,3,4,4,8-m-C10	CC(C)(C)C(C)C(C)(C)CCCC(C)CC
	2,2,3,4,4,9-m-C10	CC(C)(C)C(C)C(C)(C)CCCCC(C)C
	2,2,3,4,5,5-m-C10	CC(C)(C)C(C)C(C)C(C)(C)CCCCC
	2,2,3,4,5,6-m-C10	CC(C)(C)C(C)C(C)C(C)C(C)CCCC
	2,2,3,4,5,7-m-C10	CC(C)(C)C(C)C(C)C(C)CC(C)CCC
	2,2,3,4,5,8-m-C10	CC(C)(C)C(C)C(C)C(C)CCC(C)CC
	2,2,3,4,5,9-m-C10	CC(C)(C)C(C)C(C)C(C)CCCC(C)C
	2,2,3,4,6,6-m-C10	CC(C)(C)C(C)C(C)CC(C)(C)CCCC
	2,2,3,4,6,7-m-C10	CC(C)(C)C(C)C(C)CC(C)C(C)CCC
	2,2,3,4,6,8-m-C10	CC(C)(C)C(C)C(C)CC(C)CC(C)CC
	2,2,3,4,6,9-m-C10	CC(C)(C)C(C)C(C)CC(C)CCC(C)C
	2,2,3,4,7,7-m-C10	CC(C)(C)C(C)C(C)CCC(C)(C)CCC
	2,2,3,4,7,8-m-C10	CC(C)(C)C(C)C(C)CCC(C)C(C)CC
	2,2,3,4,7,9-m-C10	CC(C)(C)C(C)C(C)CCC(C)CC(C)C
	2,2,3,4,8,8-m-C10	CC(C)(C)C(C)C(C)CCCC(C)(C)CC
	2,2,3,4,8,9-m-C10	CC(C)(C)C(C)C(C)CCCC(C)C(C)C
	2,2,3,4,9,9-m-C10	CC(C)(C)C(C)C(C)CCCCC(C)(C)C
	2,2,3,5,5,6-m-C10	CC(C)(C)C(C)CC(C)(C)C(C)CCCC
	2,2,3,5,5,7-m-C10	CC(C)(C)C(C)CC(C)(C)CC(C)CCC
	2,2,3,5,5,8-m-C10	CC(C)(C)C(C)CC(C)(C)CCC(C)CC
	2,2,3,5,5,9-m-C10	CC(C)(C)C(C)CC(C)(C)CCCC(C)C
	2,2,3,5,6,6-m-C10	CC(C)(C)C(C)CC(C)C(C)(C)CCCC
	2,2,3,5,6,7-m-C10	CC(C)(C)C(C)CC(C)C(C)C(C)CCC
	2,2,3,5,6,8-m-C10	CC(C)(C)C(C)CC(C)C(C)CC(C)CC
	2,2,3,5,6,9-m-C10	CC(C)(C)C(C)CC(C)C(C)CCC(C)C
	2,2,3,5,7,7-m-C10	CC(C)(C)C(C)CC(C)CC(C)(C)CCC
	2,2,3,5,7,8-m-C10	CC(C)(C)C(C)CC(C)CC(C)C(C)CC
	2,2,3,5,7,9-m-C10	CC(C)(C)C(C)CC(C)CC(C)CC(C)C
	2,2,3,5,8,8-m-C10	CC(C)(C)C(C)CC(C)CCC(C)(C)CC
	2,2,3,5,8,9-m-C10	CC(C)(C)C(C)CC(C)CCC(C)C(C)C
	2,2,3,5,9,9-m-C10	CC(C)(C)C(C)CC(C)CCCC(C)(C)C
	2,2,3,6,6,7-m-C10	CC(C)(C)C(C)CCC(C)(C)C(C)CCC
	2,2,3,6,6,8-m-C10	CC(C)(C)C(C)CCC(C)(C)CC(C)CC
	2,2,3,6,6,9-m-C10	CC(C)(C)C(C)CCC(C)(C)CCC(C)C
	2,2,3,6,7,7-m-C10	CC(C)(C)C(C)CCC(C)C(C)(C)CCC
	2,2,3,6,7,8-m-C10	CC(C)(C)C(C)CCC(C)C(C)C(C)CC
	2,2,3,6,7,9-m-C10	CC(C)(C)C(C)CCC(C)C(C)CC(C)C
	2,2,3,6,8,8-m-C10	CC(C)(C)C(C)CCC(C)CC(C)(C)CC
	2,2,3,6,8,9-m-C10	CC(C)(C)C(C)CCC(C)CC(C)C(C)C
	2,2,3,6,9,9-m-C10	CC(C)(C)C(C)CCC(C)CCC(C)(C)C
	2,2,3,7,7,8-m-C10	CC(C)(C)C(C)CCCC(C)(C)C(C)CC
	2,2,3,7,7,9-m-C10	CC(C)(C)C(C)CCCC(C)(C)CC(C)C
	2,2,3,7,8,8-m-C10	CC(C)(C)C(C)CCCC(C)C(C)(C)CC
	2,2,3,7,8,9-m-C10	CC(C)(C)C(C)CCCC(C)C(C)C(C)C
	2,2,3,7,9,9-m-C10	CC(C)(C)C(C)CCCC(C)CC(C)(C)C
	2,2,3,8,8,9-m-C10	CC(C)(C)C(C)CCCCC(C)(C)C(C)C
	2,2,3,8,9,9-m-C10	CC(C)(C)C(C)CCCCC(C)C(C)(C)C
	2,2,4,4,5,5-m-C10	CC(C)(C)CC(C)(C)C(C)(C)CCCCC
	2,2,4,4,5,6-m-C10	CC(C)(C)CC(C)(C)C(C)C(C)CCCC
	2,2,4,4,5,7-m-C10	CC(C)(C)CC(C)(C)C(C)CC(C)CCC
	2,2,4,4,5,8-m-C10	CC(C)(C)CC(C)(C)C(C)CCC(C)CC
	2,2,4,4,5,9-m-C10	CC(C)(C)CC(C)(C)C(C)CCCC(C)C
	2,2,4,4,6,6-m-C10	CC(C)(C)CC(C)(C)CC(C)(C)CCCC
	2,2,4,4,6,7-m-C10	CC(C)(C)CC(C)(C)CC(C)C(C)CCC
	2,2,4,4,6,8-m-C10	CC(C)(C)CC(C)(C)CC(C)CC(C)CC
	2,2,4,4,6,9-m-C10	CC(C)(C)CC(C)(C)CC(C)CCC(C)C
	2,2,4,4,7,7-m-C10	CC(C)(C)CC(C)(C)CCC(C)(C)CCC
	2,2,4,4,7,8-m-C10	CC(C)(C)CC(C)(C)CCC(C)C(C)CC
	2,2,4,4,7,9-m-C10	CC(C)(C)CC(C)(C)CCC(C)CC(C)C
	2,2,4,4,8,8-m-C10	CC(C)(C)CC(C)(C)CCCC(C)(C)CC
	2,2,4,4,8,9-m-C10	CC(C)(C)CC(C)(C)CCCC(C)C(C)C
	2,2,4,4,9,9-m-C10	CC(C)(C)CC(C)(C)CCCCC(C)(C)C
	2,2,4,5,5,6-m-C10	CC(C)(C)CC(C)C(C)(C)C(C)CCCC
	2,2,4,5,5,7-m-C10	CC(C)(C)CC(C)C(C)(C)CC(C)CCC
	2,2,4,5,5,8-m-C10	CC(C)(C)CC(C)C(C)(C)CCC(C)CC
	2,2,4,5,5,9-m-C10	CC(C)(C)CC(C)C(C)(C)CCCC(C)C
	2,2,4,5,6,6-m-C10	CC(C)(C)CC(C)C(C)C(C)(C)CCCC
	2,2,4,5,6,7-m-C10	CC(C)(C)CC(C)C(C)C(C)C(C)CCC
	2,2,4,5,6,8-m-C10	CC(C)(C)CC(C)C(C)C(C)CC(C)CC
	2,2,4,5,6,9-m-C10	CC(C)(C)CC(C)C(C)C(C)CCC(C)C
	2,2,4,5,7,7-m-C10	CC(C)(C)CC(C)C(C)CC(C)(C)CCC
	2,2,4,5,7,8-m-C10	CC(C)(C)CC(C)C(C)CC(C)C(C)CC
	2,2,4,5,7,9-m-C10	CC(C)(C)CC(C)C(C)CC(C)CC(C)C
	2,2,4,5,8,8-m-C10	CC(C)(C)CC(C)C(C)CCC(C)(C)CC
	2,2,4,5,8,9-m-C10	CC(C)(C)CC(C)C(C)CCC(C)C(C)C
	2,2,4,5,9,9-m-C10	CC(C)(C)CC(C)C(C)CCCC(C)(C)C
	2,2,4,6,6,7-m-C10	CC(C)(C)CC(C)CC(C)(C)C(C)CCC
	2,2,4,6,6,8-m-C10	CC(C)(C)CC(C)CC(C)(C)CC(C)CC
	2,2,4,6,6,9-m-C10	CC(C)(C)CC(C)CC(C)(C)CCC(C)C
	2,2,4,6,7,7-m-C10	CC(C)(C)CC(C)CC(C)C(C)(C)CCC
	2,2,4,6,7,8-m-C10	CC(C)(C)CC(C)CC(C)C(C)C(C)CC
	2,2,4,6,7,9-m-C10	CC(C)(C)CC(C)CC(C)C(C)CC(C)C
	2,2,4,6,8,8-m-C10	CC(C)(C)CC(C)CC(C)CC(C)(C)CC
	2,2,4,6,8,9-m-C10	CC(C)(C)CC(C)CC(C)CC(C)C(C)C
	2,2,4,6,9,9-m-C10	CC(C)(C)CC(C)CC(C)CCC(C)(C)C
	2,2,4,7,7,8-m-C10	CC(C)(C)CC(C)CCC(C)(C)C(C)CC
	2,2,4,7,7,9-m-C10	CC(C)(C)CC(C)CCC(C)(C)CC(C)C
	2,2,4,7,8,8-m-C10	CC(C)(C)CC(C)CCC(C)C(C)(C)CC
	2,2,4,7,8,9-m-C10	CC(C)(C)CC(C)CCC(C)C(C)C(C)C
	2,2,4,7,9,9-m-C10	CC(C)(C)CC(C)CCC(C)CC(C)(C)C
	2,2,4,8,8,9-m-C10	CC(C)(C)CC(C)CCCC(C)(C)C(C)C
	2,2,5,5,6,6-m-C10	CC(C)(C)CCC(C)(C)C(C)(C)CCCC
	2,2,5,5,6,7-m-C10	CC(C)(C)CCC(C)(C)C(C)C(C)CCC
	2,2,5,5,6,8-m-C10	CC(C)(C)CCC(C)(C)C(C)CC(C)CC
	2,2,5,5,6,9-m-C10	CC(C)(C)CCC(C)(C)C(C)CCC(C)C
	2,2,5,5,7,7-m-C10	CC(C)(C)CCC(C)(C)CC(C)(C)CCC
	2,2,5,5,7,8-m-C10	CC(C)(C)CCC(C)(C)CC(C)C(C)CC
	2,2,5,5,7,9-m-C10	CC(C)(C)CCC(C)(C)CC(C)CC(C)C
	2,2,5,5,8,8-m-C10	CC(C)(C)CCC(C)(C)CCC(C)(C)CC
	2,2,5,5,8,9-m-C10	CC(C)(C)CCC(C)(C)CCC(C)C(C)C
	2,2,5,5,9,9-m-C10	CC(C)(C)CCC(C)(C)CCCC(C)(C)C
	2,2,5,6,6,7-m-C10	CC(C)(C)CCC(C)C(C)(C)C(C)CCC
	2,2,5,6,6,8-m-C10	CC(C)(C)CCC(C)C(C)(C)CC(C)CC
	2,2,5,6,6,9-m-C10	CC(C)(C)CCC(C)C(C)(C)CCC(C)C
	2,2,5,6,7,7-m-C10	CC(C)(C)CCC(C)C(C)C(C)(C)CCC
	2,2,5,6,7,8-m-C10	CC(C)(C)CCC(C)C(C)C(C)C(C)CC
	2,2,5,6,7,9-m-C10	CC(C)(C)CCC(C)C(C)C(C)CC(C)C
	2,2,5,6,8,8-m-C10	CC(C)(C)CCC(C)C(C)CC(C)(C)CC
	2,2,5,6,8,9-m-C10	CC(C)(C)CCC(C)C(C)CC(C)C(C)C
	2,2,5,6,9,9-m-C10	CC(C)(C)CCC(C)C(C)CCC(C)(C)C
	2,2,5,7,7,8-m-C10	CC(C)(C)CCC(C)CC(C)(C)C(C)CC
	2,2,5,7,7,9-m-C10	CC(C)(C)CCC(C)CC(C)(C)CC(C)C
	2,2,5,7,8,8-m-C10	CC(C)(C)CCC(C)CC(C)C(C)(C)CC
	2,2,5,7,8,9-m-C10	CC(C)(C)CCC(C)CC(C)C(C)C(C)C
	2,2,5,8,8,9-m-C10	CC(C)(C)CCC(C)CCC(C)(C)C(C)C
	2,2,6,6,7,7-m-C10	CC(C)(C)CCCC(C)(C)C(C)(C)CCC
	2,2,6,6,7,8-m-C10	CC(C)(C)CCCC(C)(C)C(C)C(C)CC
	2,2,6,6,7,9-m-C10	CC(C)(C)CCCC(C)(C)C(C)CC(C)C
	2,2,6,6,8,8-m-C10	CC(C)(C)CCCC(C)(C)CC(C)(C)CC
	2,2,6,6,8,9-m-C10	CC(C)(C)CCCC(C)(C)CC(C)C(C)C
	2,2,6,7,7,8-m-C10	CC(C)(C)CCCC(C)C(C)(C)C(C)CC
	2,2,6,7,7,9-m-C10	CC(C)(C)CCCC(C)C(C)(C)CC(C)C
	2,2,6,7,8,8-m-C10	CC(C)(C)CCCC(C)C(C)C(C)(C)CC
	2,2,6,7,8,9-m-C10	CC(C)(C)CCCC(C)C(C)C(C)C(C)C
	2,2,6,8,8,9-m-C10	CC(C)(C)CCCC(C)CC(C)(C)C(C)C
	2,2,7,7,8,8-m-C10	CC(C)(C)CCCCC(C)(C)C(C)(C)CC
	2,2,7,7,8,9-m-C10	CC(C)(C)CCCCC(C)(C)C(C)C(C)C
	2,2,7,8,8,9-m-C10	CC(C)(C)CCCCC(C)C(C)(C)C(C)C
	2,3,3,4,4,5-m-C10	CC(C)C(C)(C)C(C)(C)C(C)CCCCC
	2,3,3,4,4,6-m-C10	CC(C)C(C)(C)C(C)(C)CC(C)CCCC
	2,3,3,4,4,7-m-C10	CC(C)C(C)(C)C(C)(C)CCC(C)CCC
	2,3,3,4,4,8-m-C10	CC(C)C(C)(C)C(C)(C)CCCC(C)CC
	2,3,3,4,4,9-m-C10	CC(C)C(C)(C)C(C)(C)CCCCC(C)C
	2,3,3,4,5,5-m-C10	CC(C)C(C)(C)C(C)C(C)(C)CCCCC
	2,3,3,4,5,6-m-C10	CC(C)C(C)(C)C(C)C(C)C(C)CCCC
	2,3,3,4,5,7-m-C10	CC(C)C(C)(C)C(C)C(C)CC(C)CCC
	2,3,3,4,5,8-m-C10	CC(C)C(C)(C)C(C)C(C)CCC(C)CC
	2,3,3,4,5,9-m-C10	CC(C)C(C)(C)C(C)C(C)CCCC(C)C
	2,3,3,4,6,6-m-C10	CC(C)C(C)(C)C(C)CC(C)(C)CCCC
	2,3,3,4,6,7-m-C10	CC(C)C(C)(C)C(C)CC(C)C(C)CCC
	2,3,3,4,6,8-m-C10	CC(C)C(C)(C)C(C)CC(C)CC(C)CC
	2,3,3,4,6,9-m-C10	CC(C)C(C)(C)C(C)CC(C)CCC(C)C
	2,3,3,4,7,7-m-C10	CC(C)C(C)(C)C(C)CCC(C)(C)CCC
	2,3,3,4,7,8-m-C10	CC(C)C(C)(C)C(C)CCC(C)C(C)CC
	2,3,3,4,7,9-m-C10	CC(C)C(C)(C)C(C)CCC(C)CC(C)C
	2,3,3,4,8,8-m-C10	CC(C)C(C)(C)C(C)CCCC(C)(C)CC
	2,3,3,4,8,9-m-C10	CC(C)C(C)(C)C(C)CCCC(C)C(C)C
	2,3,3,5,5,6-m-C10	CC(C)C(C)(C)CC(C)(C)C(C)CCCC
	2,3,3,5,5,7-m-C10	CC(C)C(C)(C)CC(C)(C)CC(C)CCC
	2,3,3,5,5,8-m-C10	CC(C)C(C)(C)CC(C)(C)CCC(C)CC
	2,3,3,5,5,9-m-C10	CC(C)C(C)(C)CC(C)(C)CCCC(C)C
	2,3,3,5,6,6-m-C10	CC(C)C(C)(C)CC(C)C(C)(C)CCCC
	2,3,3,5,6,7-m-C10	CC(C)C(C)(C)CC(C)C(C)C(C)CCC
	2,3,3,5,6,8-m-C10	CC(C)C(C)(C)CC(C)C(C)CC(C)CC
	2,3,3,5,6,9-m-C10	CC(C)C(C)(C)CC(C)C(C)CCC(C)C
	2,3,3,5,7,7-m-C10	CC(C)C(C)(C)CC(C)CC(C)(C)CCC
	2,3,3,5,7,8-m-C10	CC(C)C(C)(C)CC(C)CC(C)C(C)CC
	2,3,3,5,7,9-m-C10	CC(C)C(C)(C)CC(C)CC(C)CC(C)C
	2,3,3,5,8,8-m-C10	CC(C)C(C)(C)CC(C)CCC(C)(C)CC
	2,3,3,5,8,9-m-C10	CC(C)C(C)(C)CC(C)CCC(C)C(C)C
	2,3,3,6,6,7-m-C10	CC(C)C(C)(C)CCC(C)(C)C(C)CCC
	2,3,3,6,6,8-m-C10	CC(C)C(C)(C)CCC(C)(C)CC(C)CC
	2,3,3,6,6,9-m-C10	CC(C)C(C)(C)CCC(C)(C)CCC(C)C
	2,3,3,6,7,7-m-C10	CC(C)C(C)(C)CCC(C)C(C)(C)CCC
	2,3,3,6,7,8-m-C10	CC(C)C(C)(C)CCC(C)C(C)C(C)CC
	2,3,3,6,7,9-m-C10	CC(C)C(C)(C)CCC(C)C(C)CC(C)C
	2,3,3,6,8,8-m-C10	CC(C)C(C)(C)CCC(C)CC(C)(C)CC
	2,3,3,6,8,9-m-C10	CC(C)C(C)(C)CCC(C)CC(C)C(C)C
	2,3,3,7,7,8-m-C10	CC(C)C(C)(C)CCCC(C)(C)C(C)CC
	2,3,3,7,7,9-m-C10	CC(C)C(C)(C)CCCC(C)(C)CC(C)C
	2,3,3,7,8,8-m-C10	CC(C)C(C)(C)CCCC(C)C(C)(C)CC
	2,3,3,7,8,9-m-C10	CC(C)C(C)(C)CCCC(C)C(C)C(C)C
	2,3,3,8,8,9-m-C10	CC(C)C(C)(C)CCCCC(C)(C)C(C)C
	2,3,4,4,5,5-m-C10	CC(C)C(C)C(C)(C)C(C)(C)CCCCC
	2,3,4,4,5,6-m-C10	CC(C)C(C)C(C)(C)C(C)C(C)CCCC
	2,3,4,4,5,7-m-C10	CC(C)C(C)C(C)(C)C(C)CC(C)CCC
	2,3,4,4,5,8-m-C10	CC(C)C(C)C(C)(C)C(C)CCC(C)CC
	2,3,4,4,5,9-m-C10	CC(C)C(C)C(C)(C)C(C)CCCC(C)C
	2,3,4,4,6,6-m-C10	CC(C)C(C)C(C)(C)CC(C)(C)CCCC
	2,3,4,4,6,7-m-C10	CC(C)C(C)C(C)(C)CC(C)C(C)CCC
	2,3,4,4,6,8-m-C10	CC(C)C(C)C(C)(C)CC(C)CC(C)CC
	2,3,4,4,6,9-m-C10	CC(C)C(C)C(C)(C)CC(C)CCC(C)C
	2,3,4,4,7,7-m-C10	CC(C)C(C)C(C)(C)CCC(C)(C)CCC
	2,3,4,4,7,8-m-C10	CC(C)C(C)C(C)(C)CCC(C)C(C)CC
	2,3,4,4,7,9-m-C10	CC(C)C(C)C(C)(C)CCC(C)CC(C)C
	2,3,4,4,8,8-m-C10	CC(C)C(C)C(C)(C)CCCC(C)(C)CC
	2,3,4,4,8,9-m-C10	CC(C)C(C)C(C)(C)CCCC(C)C(C)C
	2,3,4,5,5,6-m-C10	CC(C)C(C)C(C)C(C)(C)C(C)CCCC
	2,3,4,5,5,7-m-C10	CC(C)C(C)C(C)C(C)(C)CC(C)CCC
	2,3,4,5,5,8-m-C10	CC(C)C(C)C(C)C(C)(C)CCC(C)CC
	2,3,4,5,5,9-m-C10	CC(C)C(C)C(C)C(C)(C)CCCC(C)C
	2,3,4,5,6,6-m-C10	CC(C)C(C)C(C)C(C)C(C)(C)CCCC
	2,3,4,5,6,7-m-C10	CC(C)C(C)C(C)C(C)C(C)C(C)CCC
	2,3,4,5,6,8-m-C10	CC(C)C(C)C(C)C(C)C(C)CC(C)CC
	2,3,4,5,6,9-m-C10	CC(C)C(C)C(C)C(C)C(C)CCC(C)C
	2,3,4,5,7,7-m-C10	CC(C)C(C)C(C)C(C)CC(C)(C)CCC
	2,3,4,5,7,8-m-C10	CC(C)C(C)C(C)C(C)CC(C)C(C)CC
	2,3,4,5,7,9-m-C10	CC(C)C(C)C(C)C(C)CC(C)CC(C)C
	2,3,4,5,8,8-m-C10	CC(C)C(C)C(C)C(C)CCC(C)(C)CC
	2,3,4,5,8,9-m-C10	CC(C)C(C)C(C)C(C)CCC(C)C(C)C
	2,3,4,6,6,7-m-C10	CC(C)C(C)C(C)CC(C)(C)C(C)CCC
	2,3,4,6,6,8-m-C10	CC(C)C(C)C(C)CC(C)(C)CC(C)CC
	2,3,4,6,6,9-m-C10	CC(C)C(C)C(C)CC(C)(C)CCC(C)C
	2,3,4,6,7,7-m-C10	CC(C)C(C)C(C)CC(C)C(C)(C)CCC
	2,3,4,6,7,8-m-C10	CC(C)C(C)C(C)CC(C)C(C)C(C)CC
	2,3,4,6,7,9-m-C10	CC(C)C(C)C(C)CC(C)C(C)CC(C)C
	2,3,4,6,8,8-m-C10	CC(C)C(C)C(C)CC(C)CC(C)(C)CC
	2,3,4,6,8,9-m-C10	CC(C)C(C)C(C)CC(C)CC(C)C(C)C
	2,3,4,7,7,8-m-C10	CC(C)C(C)C(C)CCC(C)(C)C(C)CC
	2,3,4,7,7,9-m-C10	CC(C)C(C)C(C)CCC(C)(C)CC(C)C
	2,3,4,7,8,8-m-C10	CC(C)C(C)C(C)CCC(C)C(C)(C)CC
	2,3,4,7,8,9-m-C10	CC(C)C(C)C(C)CCC(C)C(C)C(C)C
	2,3,5,5,6,6-m-C10	CC(C)C(C)CC(C)(C)C(C)(C)CCCC
	2,3,5,5,6,7-m-C10	CC(C)C(C)CC(C)(C)C(C)C(C)CCC
	2,3,5,5,6,8-m-C10	CC(C)C(C)CC(C)(C)C(C)CC(C)CC
	2,3,5,5,6,9-m-C10	CC(C)C(C)CC(C)(C)C(C)CCC(C)C
	2,3,5,5,7,7-m-C10	CC(C)C(C)CC(C)(C)CC(C)(C)CCC
	2,3,5,5,7,8-m-C10	CC(C)C(C)CC(C)(C)CC(C)C(C)CC
	2,3,5,5,7,9-m-C10	CC(C)C(C)CC(C)(C)CC(C)CC(C)C
	2,3,5,5,8,8-m-C10	CC(C)C(C)CC(C)(C)CCC(C)(C)CC
	2,3,5,5,8,9-m-C10	CC(C)C(C)CC(C)(C)CCC(C)C(C)C
	2,3,5,6,6,7-m-C10	CC(C)C(C)CC(C)C(C)(C)C(C)CCC
	2,3,5,6,6,8-m-C10	CC(C)C(C)CC(C)C(C)(C)CC(C)CC
	2,3,5,6,6,9-m-C10	CC(C)C(C)CC(C)C(C)(C)CCC(C)C
	2,3,5,6,7,7-m-C10	CC(C)C(C)CC(C)C(C)C(C)(C)CCC
	2,3,5,6,7,8-m-C10	CC(C)C(C)CC(C)C(C)C(C)C(C)CC
	2,3,5,6,7,9-m-C10	CC(C)C(C)CC(C)C(C)C(C)CC(C)C
	2,3,5,6,8,8-m-C10	CC(C)C(C)CC(C)C(C)CC(C)(C)CC
	2,3,5,6,8,9-m-C10	CC(C)C(C)CC(C)C(C)CC(C)C(C)C
	2,3,5,7,7,8-m-C10	CC(C)C(C)CC(C)CC(C)(C)C(C)CC
	2,3,5,7,7,9-m-C10	CC(C)C(C)CC(C)CC(C)(C)CC(C)C
	2,3,5,7,8,8-m-C10	CC(C)C(C)CC(C)CC(C)C(C)(C)CC
	2,3,6,6,7,7-m-C10	CC(C)C(C)CCC(C)(C)C(C)(C)CCC
	2,3,6,6,7,8-m-C10	CC(C)C(C)CCC(C)(C)C(C)C(C)CC
	2,3,6,6,7,9-m-C10	CC(C)C(C)CCC(C)(C)C(C)CC(C)C
	2,3,6,6,8,8-m-C10	CC(C)C(C)CCC(C)(C)CC(C)(C)CC
	2,3,6,7,7,8-m-C10	CC(C)C(C)CCC(C)C(C)(C)C(C)CC
	2,3,6,7,7,9-m-C10	CC(C)C(C)CCC(C)C(C)(C)CC(C)C
	2,3,6,7,8,8-m-C10	CC(C)C(C)CCC(C)C(C)C(C)(C)CC
	2,3,7,7,8,8-m-C10	CC(C)C(C)CCCC(C)(C)C(C)(C)CC
	2,4,4,5,5,6-m-C10	CC(C)CC(C)(C)C(C)(C)C(C)CCCC
	2,4,4,5,5,7-m-C10	CC(C)CC(C)(C)C(C)(C)CC(C)CCC
	2,4,4,5,5,8-m-C10	CC(C)CC(C)(C)C(C)(C)CCC(C)CC
	2,4,4,5,5,9-m-C10	CC(C)CC(C)(C)C(C)(C)CCCC(C)C
	2,4,4,5,6,6-m-C10	CC(C)CC(C)(C)C(C)C(C)(C)CCCC
	2,4,4,5,6,7-m-C10	CC(C)CC(C)(C)C(C)C(C)C(C)CCC
	2,4,4,5,6,8-m-C10	CC(C)CC(C)(C)C(C)C(C)CC(C)CC
	2,4,4,5,6,9-m-C10	CC(C)CC(C)(C)C(C)C(C)CCC(C)C
	2,4,4,5,7,7-m-C10	CC(C)CC(C)(C)C(C)CC(C)(C)CCC
	2,4,4,5,7,8-m-C10	CC(C)CC(C)(C)C(C)CC(C)C(C)CC
	2,4,4,5,7,9-m-C10	CC(C)CC(C)(C)C(C)CC(C)CC(C)C
	2,4,4,5,8,8-m-C10	CC(C)CC(C)(C)C(C)CCC(C)(C)CC
	2,4,4,6,6,7-m-C10	CC(C)CC(C)(C)CC(C)(C)C(C)CCC
	2,4,4,6,6,8-m-C10	CC(C)CC(C)(C)CC(C)(C)CC(C)CC
	2,4,4,6,6,9-m-C10	CC(C)CC(C)(C)CC(C)(C)CCC(C)C
	2,4,4,6,7,7-m-C10	CC(C)CC(C)(C)CC(C)C(C)(C)CCC
	2,4,4,6,7,8-m-C10	CC(C)CC(C)(C)CC(C)C(C)C(C)CC
	2,4,4,6,7,9-m-C10	CC(C)CC(C)(C)CC(C)C(C)CC(C)C
	2,4,4,6,8,8-m-C10	CC(C)CC(C)(C)CC(C)CC(C)(C)CC
	2,4,4,7,7,8-m-C10	CC(C)CC(C)(C)CCC(C)(C)C(C)CC
	2,4,4,7,7,9-m-C10	CC(C)CC(C)(C)CCC(C)(C)CC(C)C
	2,4,4,7,8,8-m-C10	CC(C)CC(C)(C)CCC(C)C(C)(C)CC
	2,4,5,5,6,6-m-C10	CC(C)CC(C)C(C)(C)C(C)(C)CCCC
	2,4,5,5,6,7-m-C10	CC(C)CC(C)C(C)(C)C(C)C(C)CCC
	2,4,5,5,6,8-m-C10	CC(C)CC(C)C(C)(C)C(C)CC(C)CC
	2,4,5,5,6,9-m-C10	CC(C)CC(C)C(C)(C)C(C)CCC(C)C
	2,4,5,5,7,7-m-C10	CC(C)CC(C)C(C)(C)CC(C)(C)CCC
	2,4,5,5,7,8-m-C10	CC(C)CC(C)C(C)(C)CC(C)C(C)CC
	2,4,5,5,7,9-m-C10	CC(C)CC(C)C(C)(C)CC(C)CC(C)C
	2,4,5,5,8,8-m-C10	CC(C)CC(C)C(C)(C)CCC(C)(C)CC
	2,4,5,6,6,7-m-C10	CC(C)CC(C)C(C)C(C)(C)C(C)CCC
	2,4,5,6,6,8-m-C10	CC(C)CC(C)C(C)C(C)(C)CC(C)CC
	2,4,5,6,6,9-m-C10	CC(C)CC(C)C(C)C(C)(C)CCC(C)C
	2,4,5,6,7,7-m-C10	CC(C)CC(C)C(C)C(C)C(C)(C)CCC
	2,4,5,6,7,8-m-C10	CC(C)CC(C)C(C)C(C)C(C)C(C)CC
	2,4,5,6,7,9-m-C10	CC(C)CC(C)C(C)C(C)C(C)CC(C)C
	2,4,5,6,8,8-m-C10	CC(C)CC(C)C(C)C(C)CC(C)(C)CC
	2,4,5,7,7,8-m-C10	CC(C)CC(C)C(C)CC(C)(C)C(C)CC
	2,4,5,7,8,8-m-C10	CC(C)CC(C)C(C)CC(C)C(C)(C)CC
	2,4,6,6,7,7-m-C10	CC(C)CC(C)CC(C)(C)C(C)(C)CCC
	2,4,6,6,7,8-m-C10	CC(C)CC(C)CC(C)(C)C(C)C(C)CC
	2,4,6,6,8,8-m-C10	CC(C)CC(C)CC(C)(C)CC(C)(C)CC
	2,4,6,7,7,8-m-C10	CC(C)CC(C)CC(C)C(C)(C)C(C)CC
	2,4,6,7,8,8-m-C10	CC(C)CC(C)CC(C)C(C)C(C)(C)CC
	2,4,7,7,8,8-m-C10	CC(C)CC(C)CCC(C)(C)C(C)(C)CC
	2,5,5,6,6,7-m-C10	CC(C)CCC(C)(C)C(C)(C)C(C)CCC
	2,5,5,6,6,8-m-C10	CC(C)CCC(C)(C)C(C)(C)CC(C)CC
	2,5,5,6,6,9-m-C10	CC(C)CCC(C)(C)C(C)(C)CCC(C)C
	2,5,5,6,7,7-m-C10	CC(C)CCC(C)(C)C(C)C(C)(C)CCC
	2,5,5,6,7,8-m-C10	CC(C)CCC(C)(C)C(C)C(C)C(C)CC
	2,5,5,6,8,8-m-C10	CC(C)CCC(C)(C)C(C)CC(C)(C)CC
	2,5,5,7,7,8-m-C10	CC(C)CCC(C)(C)CC(C)(C)C(C)CC
	2,5,5,7,8,8-m-C10	CC(C)CCC(C)(C)CC(C)C(C)(C)CC
	2,5,6,6,7,7-m-C10	CC(C)CCC(C)C(C)(C)C(C)(C)CCC
	2,5,6,6,7,8-m-C10	CC(C)CCC(C)C(C)(C)C(C)C(C)CC
	2,5,6,6,8,8-m-C10	CC(C)CCC(C)C(C)(C)CC(C)(C)CC
	2,5,6,7,7,8-m-C10	CC(C)CCC(C)C(C)C(C)(C)C(C)CC
	2,5,6,7,8,8-m-C10	CC(C)CCC(C)C(C)C(C)C(C)(C)CC
	2,5,7,7,8,8-m-C10	CC(C)CCC(C)CC(C)(C)C(C)(C)CC
	2,6,6,7,7,8-m-C10	CC(C)CCCC(C)(C)C(C)(C)C(C)CC
	2,6,6,7,8,8-m-C10	CC(C)CCCC(C)(C)C(C)C(C)(C)CC
	2,6,7,7,8,8-m-C10	CC(C)CCCC(C)C(C)(C)C(C)(C)CC
	3,3,4,4,5,5-m-C10	CCC(C)(C)C(C)(C)C(C)(C)CCCCC
	3,3,4,4,5,6-m-C10	CCC(C)(C)C(C)(C)C(C)C(C)CCCC
	3,3,4,4,5,7-m-C10	CCC(C)(C)C(C)(C)C(C)CC(C)CCC
	3,3,4,4,5,8-m-C10	CCC(C)(C)C(C)(C)C(C)CCC(C)CC
	3,3,4,4,6,6-m-C10	CCC(C)(C)C(C)(C)CC(C)(C)CCCC
	3,3,4,4,6,7-m-C10	CCC(C)(C)C(C)(C)CC(C)C(C)CCC
	3,3,4,4,6,8-m-C10	CCC(C)(C)C(C)(C)CC(C)CC(C)CC
	3,3,4,4,7,7-m-C10	CCC(C)(C)C(C)(C)CCC(C)(C)CCC
	3,3,4,4,7,8-m-C10	CCC(C)(C)C(C)(C)CCC(C)C(C)CC
	3,3,4,4,8,8-m-C10	CCC(C)(C)C(C)(C)CCCC(C)(C)CC
	3,3,4,5,5,6-m-C10	CCC(C)(C)C(C)C(C)(C)C(C)CCCC
	3,3,4,5,5,7-m-C10	CCC(C)(C)C(C)C(C)(C)CC(C)CCC
	3,3,4,5,5,8-m-C10	CCC(C)(C)C(C)C(C)(C)CCC(C)CC
	3,3,4,5,6,6-m-C10	CCC(C)(C)C(C)C(C)C(C)(C)CCCC
	3,3,4,5,6,7-m-C10	CCC(C)(C)C(C)C(C)C(C)C(C)CCC
	3,3,4,5,6,8-m-C10	CCC(C)(C)C(C)C(C)C(C)CC(C)CC
	3,3,4,5,7,7-m-C10	CCC(C)(C)C(C)C(C)CC(C)(C)CCC
	3,3,4,5,7,8-m-C10	CCC(C)(C)C(C)C(C)CC(C)C(C)CC
	3,3,4,5,8,8-m-C10	CCC(C)(C)C(C)C(C)CCC(C)(C)CC
	3,3,4,6,6,7-m-C10	CCC(C)(C)C(C)CC(C)(C)C(C)CCC
	3,3,4,6,6,8-m-C10	CCC(C)(C)C(C)CC(C)(C)CC(C)CC
	3,3,4,6,7,7-m-C10	CCC(C)(C)C(C)CC(C)C(C)(C)CCC
	3,3,4,6,7,8-m-C10	CCC(C)(C)C(C)CC(C)C(C)C(C)CC
	3,3,4,6,8,8-m-C10	CCC(C)(C)C(C)CC(C)CC(C)(C)CC
	3,3,4,7,7,8-m-C10	CCC(C)(C)C(C)CCC(C)(C)C(C)CC
	3,3,4,7,8,8-m-C10	CCC(C)(C)C(C)CCC(C)C(C)(C)CC
	3,3,5,5,6,6-m-C10	CCC(C)(C)CC(C)(C)C(C)(C)CCCC
	3,3,5,5,6,7-m-C10	CCC(C)(C)CC(C)(C)C(C)C(C)CCC
	3,3,5,5,6,8-m-C10	CCC(C)(C)CC(C)(C)C(C)CC(C)CC
	3,3,5,5,7,7-m-C10	CCC(C)(C)CC(C)(C)CC(C)(C)CCC
	3,3,5,5,7,8-m-C10	CCC(C)(C)CC(C)(C)CC(C)C(C)CC
	3,3,5,5,8,8-m-C10	CCC(C)(C)CC(C)(C)CCC(C)(C)CC
	3,3,5,6,6,7-m-C10	CCC(C)(C)CC(C)C(C)(C)C(C)CCC
	3,3,5,6,6,8-m-C10	CCC(C)(C)CC(C)C(C)(C)CC(C)CC
	3,3,5,6,7,7-m-C10	CCC(C)(C)CC(C)C(C)C(C)(C)CCC
	3,3,5,6,7,8-m-C10	CCC(C)(C)CC(C)C(C)C(C)C(C)CC
	3,3,5,6,8,8-m-C10	CCC(C)(C)CC(C)C(C)CC(C)(C)CC
	3,3,5,7,7,8-m-C10	CCC(C)(C)CC(C)CC(C)(C)C(C)CC
	3,3,6,6,7,7-m-C10	CCC(C)(C)CCC(C)(C)C(C)(C)CCC
	3,3,6,6,7,8-m-C10	CCC(C)(C)CCC(C)(C)C(C)C(C)CC
	3,3,6,7,7,8-m-C10	CCC(C)(C)CCC(C)C(C)(C)C(C)CC
	3,4,4,5,5,6-m-C10	CCC(C)C(C)(C)C(C)(C)C(C)CCCC
	3,4,4,5,5,7-m-C10	CCC(C)C(C)(C)C(C)(C)CC(C)CCC
	3,4,4,5,5,8-m-C10	CCC(C)C(C)(C)C(C)(C)CCC(C)CC
	3,4,4,5,6,6-m-C10	CCC(C)C(C)(C)C(C)C(C)(C)CCCC
	3,4,4,5,6,7-m-C10	CCC(C)C(C)(C)C(C)C(C)C(C)CCC
	3,4,4,5,6,8-m-C10	CCC(C)C(C)(C)C(C)C(C)CC(C)CC
	3,4,4,5,7,7-m-C10	CCC(C)C(C)(C)C(C)CC(C)(C)CCC
	3,4,4,5,7,8-m-C10	CCC(C)C(C)(C)C(C)CC(C)C(C)CC
	3,4,4,6,6,7-m-C10	CCC(C)C(C)(C)CC(C)(C)C(C)CCC
	3,4,4,6,6,8-m-C10	CCC(C)C(C)(C)CC(C)(C)CC(C)CC
	3,4,4,6,7,7-m-C10	CCC(C)C(C)(C)CC(C)C(C)(C)CCC
	3,4,4,6,7,8-m-C10	CCC(C)C(C)(C)CC(C)C(C)C(C)CC
	3,4,4,7,7,8-m-C10	CCC(C)C(C)(C)CCC(C)(C)C(C)CC
	3,4,5,5,6,6-m-C10	CCC(C)C(C)C(C)(C)C(C)(C)CCCC
	3,4,5,5,6,7-m-C10	CCC(C)C(C)C(C)(C)C(C)C(C)CCC
	3,4,5,5,6,8-m-C10	CCC(C)C(C)C(C)(C)C(C)CC(C)CC
	3,4,5,5,7,7-m-C10	CCC(C)C(C)C(C)(C)CC(C)(C)CCC
	3,4,5,5,7,8-m-C10	CCC(C)C(C)C(C)(C)CC(C)C(C)CC
	3,4,5,6,6,7-m-C10	CCC(C)C(C)C(C)C(C)(C)C(C)CCC
	3,4,5,6,6,8-m-C10	CCC(C)C(C)C(C)C(C)(C)CC(C)CC
	3,4,5,6,7,7-m-C10	CCC(C)C(C)C(C)C(C)C(C)(C)CCC
	3,4,5,6,7,8-m-C10	CCC(C)C(C)C(C)C(C)C(C)C(C)CC
	3,4,6,6,7,7-m-C10	CCC(C)C(C)CC(C)(C)C(C)(C)CCC
	3,5,5,6,6,7-m-C10	CCC(C)CC(C)(C)C(C)(C)C(C)CCC
	3,5,5,6,6,8-m-C10	CCC(C)CC(C)(C)C(C)(C)CC(C)CC
	3,5,5,6,7,7-m-C10	CCC(C)CC(C)(C)C(C)C(C)(C)CCC
	3,5,6,6,7,7-m-C10	CCC(C)CC(C)C(C)(C)C(C)(C)CCC
	4,4,5,5,6,6-m-C10	CCCC(C)(C)C(C)(C)C(C)(C)CCCC
	4,4,5,5,6,7-m-C10	CCCC(C)(C)C(C)(C)C(C)C(C)CCC
	4,4,5,5,7,7-m-C10	CCCC(C)(C)C(C)(C)CC(C)(C)CCC
	4,4,5,6,6,7-m-C10	CCCC(C)(C)C(C)C(C)(C)C(C)CCC
	4,4,5,6,7,7-m-C10	CCCC(C)(C)C(C)C(C)C(C)(C)CCC
	4,5,5,6,6,7-m-C10	CCCC(C)C(C)(C)C(C)(C)C(C)CCC
	2,2,3,3,4,4,5-m-C9	CC(C)(C)C(C)(C)C(C)(C)C(C)CCCC
	2,2,3,3,4,4,6-m-C9	CC(C)(C)C(C)(C)C(C)(C)CC(C)CCC
	2,2,3,3,4,4,7-m-C9	CC(C)(C)C(C)(C)C(C)(C)CCC(C)CC
	2,2,3,3,4,4,8-m-C9	CC(C)(C)C(C)(C)C(C)(C)CCCC(C)C
	2,2,3,3,4,5,5-m-C9	CC(C)(C)C(C)(C)C(C)C(C)(C)CCCC
	2,2,3,3,4,5,6-m-C9	CC(C)(C)C(C)(C)C(C)C(C)C(C)CCC
	2,2,3,3,4,5,7-m-C9	CC(C)(C)C(C)(C)C(C)C(C)CC(C)CC
	2,2,3,3,4,5,8-m-C9	CC(C)(C)C(C)(C)C(C)C(C)CCC(C)C
	2,2,3,3,4,6,6-m-C9	CC(C)(C)C(C)(C)C(C)CC(C)(C)CCC
	2,2,3,3,4,6,7-m-C9	CC(C)(C)C(C)(C)C(C)CC(C)C(C)CC
	2,2,3,3,4,6,8-m-C9	CC(C)(C)C(C)(C)C(C)CC(C)CC(C)C
	2,2,3,3,4,7,7-m-C9	CC(C)(C)C(C)(C)C(C)CCC(C)(C)CC
	2,2,3,3,4,7,8-m-C9	CC(C)(C)C(C)(C)C(C)CCC(C)C(C)C
	2,2,3,3,4,8,8-m-C9	CC(C)(C)C(C)(C)C(C)CCCC(C)(C)C
	2,2,3,3,5,5,6-m-C9	CC(C)(C)C(C)(C)CC(C)(C)C(C)CCC
	2,2,3,3,5,5,7-m-C9	CC(C)(C)C(C)(C)CC(C)(C)CC(C)CC
	2,2,3,3,5,5,8-m-C9	CC(C)(C)C(C)(C)CC(C)(C)CCC(C)C
	2,2,3,3,5,6,6-m-C9	CC(C)(C)C(C)(C)CC(C)C(C)(C)CCC
	2,2,3,3,5,6,7-m-C9	CC(C)(C)C(C)(C)CC(C)C(C)C(C)CC
	2,2,3,3,5,6,8-m-C9	CC(C)(C)C(C)(C)CC(C)C(C)CC(C)C
	2,2,3,3,5,7,7-m-C9	CC(C)(C)C(C)(C)CC(C)CC(C)(C)CC
	2,2,3,3,5,7,8-m-C9	CC(C)(C)C(C)(C)CC(C)CC(C)C(C)C
	2,2,3,3,5,8,8-m-C9	CC(C)(C)C(C)(C)CC(C)CCC(C)(C)C
	2,2,3,3,6,6,7-m-C9	CC(C)(C)C(C)(C)CCC(C)(C)C(C)CC
	2,2,3,3,6,6,8-m-C9	CC(C)(C)C(C)(C)CCC(C)(C)CC(C)C
	2,2,3,3,6,7,7-m-C9	CC(C)(C)C(C)(C)CCC(C)C(C)(C)CC
	2,2,3,3,6,7,8-m-C9	CC(C)(C)C(C)(C)CCC(C)C(C)C(C)C
	2,2,3,3,6,8,8-m-C9	CC(C)(C)C(C)(C)CCC(C)CC(C)(C)C
	2,2,3,3,7,7,8-m-C9	CC(C)(C)C(C)(C)CCCC(C)(C)C(C)C
	2,2,3,3,7,8,8-m-C9	CC(C)(C)C(C)(C)CCCC(C)C(C)(C)C
	2,2,3,4,4,5,5-m-C9	CC(C)(C)C(C)C(C)(C)C(C)(C)CCCC
	2,2,3,4,4,5,6-m-C9	CC(C)(C)C(C)C(C)(C)C(C)C(C)CCC
	2,2,3,4,4,5,7-m-C9	CC(C)(C)C(C)C(C)(C)C(C)CC(C)CC
	2,2,3,4,4,5,8-m-C9	CC(C)(C)C(C)C(C)(C)C(C)CCC(C)C
	2,2,3,4,4,6,6-m-C9	CC(C)(C)C(C)C(C)(C)CC(C)(C)CCC
	2,2,3,4,4,6,7-m-C9	CC(C)(C)C(C)C(C)(C)CC(C)C(C)CC
	2,2,3,4,4,6,8-m-C9	CC(C)(C)C(C)C(C)(C)CC(C)CC(C)C
	2,2,3,4,4,7,7-m-C9	CC(C)(C)C(C)C(C)(C)CCC(C)(C)CC
	2,2,3,4,4,7,8-m-C9	CC(C)(C)C(C)C(C)(C)CCC(C)C(C)C
	2,2,3,4,4,8,8-m-C9	CC(C)(C)C(C)C(C)(C)CCCC(C)(C)C
	2,2,3,4,5,5,6-m-C9	CC(C)(C)C(C)C(C)C(C)(C)C(C)CCC
	2,2,3,4,5,5,7-m-C9	CC(C)(C)C(C)C(C)C(C)(C)CC(C)CC
	2,2,3,4,5,5,8-m-C9	CC(C)(C)C(C)C(C)C(C)(C)CCC(C)C
	2,2,3,4,5,6,6-m-C9	CC(C)(C)C(C)C(C)C(C)C(C)(C)CCC
	2,2,3,4,5,6,7-m-C9	CC(C)(C)C(C)C(C)C(C)C(C)C(C)CC
	2,2,3,4,5,6,8-m-C9	CC(C)(C)C(C)C(C)C(C)C(C)CC(C)C
	2,2,3,4,5,7,7-m-C9	CC(C)(C)C(C)C(C)C(C)CC(C)(C)CC
	2,2,3,4,5,7,8-m-C9	CC(C)(C)C(C)C(C)C(C)CC(C)C(C)C
	2,2,3,4,5,8,8-m-C9	CC(C)(C)C(C)C(C)C(C)CCC(C)(C)C
	2,2,3,4,6,6,7-m-C9	CC(C)(C)C(C)C(C)CC(C)(C)C(C)CC
	2,2,3,4,6,6,8-m-C9	CC(C)(C)C(C)C(C)CC(C)(C)CC(C)C
	2,2,3,4,6,7,7-m-C9	CC(C)(C)C(C)C(C)CC(C)C(C)(C)CC
	2,2,3,4,6,7,8-m-C9	CC(C)(C)C(C)C(C)CC(C)C(C)C(C)C
	2,2,3,4,6,8,8-m-C9	CC(C)(C)C(C)C(C)CC(C)CC(C)(C)C
	2,2,3,4,7,7,8-m-C9	CC(C)(C)C(C)C(C)CCC(C)(C)C(C)C
	2,2,3,4,7,8,8-m-C9	CC(C)(C)C(C)C(C)CCC(C)C(C)(C)C
	2,2,3,5,5,6,6-m-C9	CC(C)(C)C(C)CC(C)(C)C(C)(C)CCC
	2,2,3,5,5,6,7-m-C9	CC(C)(C)C(C)CC(C)(C)C(C)C(C)CC
	2,2,3,5,5,6,8-m-C9	CC(C)(C)C(C)CC(C)(C)C(C)CC(C)C
	2,2,3,5,5,7,7-m-C9	CC(C)(C)C(C)CC(C)(C)CC(C)(C)CC
	2,2,3,5,5,7,8-m-C9	CC(C)(C)C(C)CC(C)(C)CC(C)C(C)C
	2,2,3,5,5,8,8-m-C9	CC(C)(C)C(C)CC(C)(C)CCC(C)(C)C
	2,2,3,5,6,6,7-m-C9	CC(C)(C)C(C)CC(C)C(C)(C)C(C)CC
	2,2,3,5,6,6,8-m-C9	CC(C)(C)C(C)CC(C)C(C)(C)CC(C)C
	2,2,3,5,6,7,7-m-C9	CC(C)(C)C(C)CC(C)C(C)C(C)(C)CC
	2,2,3,5,6,7,8-m-C9	CC(C)(C)C(C)CC(C)C(C)C(C)C(C)C
	2,2,3,5,6,8,8-m-C9	CC(C)(C)C(C)CC(C)C(C)CC(C)(C)C
	2,2,3,5,7,7,8-m-C9	CC(C)(C)C(C)CC(C)CC(C)(C)C(C)C
	2,2,3,5,7,8,8-m-C9	CC(C)(C)C(C)CC(C)CC(C)C(C)(C)C
	2,2,3,6,6,7,7-m-C9	CC(C)(C)C(C)CCC(C)(C)C(C)(C)CC
	2,2,3,6,6,7,8-m-C9	CC(C)(C)C(C)CCC(C)(C)C(C)C(C)C
	2,2,3,6,6,8,8-m-C9	CC(C)(C)C(C)CCC(C)(C)CC(C)(C)C
	2,2,3,6,7,7,8-m-C9	CC(C)(C)C(C)CCC(C)C(C)(C)C(C)C
	2,2,4,4,5,5,6-m-C9	CC(C)(C)CC(C)(C)C(C)(C)C(C)CCC
	2,2,4,4,5,5,7-m-C9	CC(C)(C)CC(C)(C)C(C)(C)CC(C)CC
	2,2,4,4,5,5,8-m-C9	CC(C)(C)CC(C)(C)C(C)(C)CCC(C)C
	2,2,4,4,5,6,6-m-C9	CC(C)(C)CC(C)(C)C(C)C(C)(C)CCC
	2,2,4,4,5,6,7-m-C9	CC(C)(C)CC(C)(C)C(C)C(C)C(C)CC
	2,2,4,4,5,6,8-m-C9	CC(C)(C)CC(C)(C)C(C)C(C)CC(C)C
	2,2,4,4,5,7,7-m-C9	CC(C)(C)CC(C)(C)C(C)CC(C)(C)CC
	2,2,4,4,5,7,8-m-C9	CC(C)(C)CC(C)(C)C(C)CC(C)C(C)C
	2,2,4,4,5,8,8-m-C9	CC(C)(C)CC(C)(C)C(C)CCC(C)(C)C
	2,2,4,4,6,6,7-m-C9	CC(C)(C)CC(C)(C)CC(C)(C)C(C)CC
	2,2,4,4,6,6,8-m-C9	CC(C)(C)CC(C)(C)CC(C)(C)CC(C)C
	2,2,4,4,6,7,7-m-C9	CC(C)(C)CC(C)(C)CC(C)C(C)(C)CC
	2,2,4,4,6,7,8-m-C9	CC(C)(C)CC(C)(C)CC(C)C(C)C(C)C
	2,2,4,4,6,8,8-m-C9	CC(C)(C)CC(C)(C)CC(C)CC(C)(C)C
	2,2,4,4,7,7,8-m-C9	CC(C)(C)CC(C)(C)CCC(C)(C)C(C)C
	2,2,4,5,5,6,6-m-C9	CC(C)(C)CC(C)C(C)(C)C(C)(C)CCC
	2,2,4,5,5,6,7-m-C9	CC(C)(C)CC(C)C(C)(C)C(C)C(C)CC
	2,2,4,5,5,6,8-m-C9	CC(C)(C)CC(C)C(C)(C)C(C)CC(C)C
	2,2,4,5,5,7,7-m-C9	CC(C)(C)CC(C)C(C)(C)CC(C)(C)CC
	2,2,4,5,5,7,8-m-C9	CC(C)(C)CC(C)C(C)(C)CC(C)C(C)C
	2,2,4,5,5,8,8-m-C9	CC(C)(C)CC(C)C(C)(C)CCC(C)(C)C
	2,2,4,5,6,6,7-m-C9	CC(C)(C)CC(C)C(C)C(C)(C)C(C)CC
	2,2,4,5,6,6,8-m-C9	CC(C)(C)CC(C)C(C)C(C)(C)CC(C)C
	2,2,4,5,6,7,7-m-C9	CC(C)(C)CC(C)C(C)C(C)C(C)(C)CC
	2,2,4,5,6,7,8-m-C9	CC(C)(C)CC(C)C(C)C(C)C(C)C(C)C
	2,2,4,5,6,8,8-m-C9	CC(C)(C)CC(C)C(C)C(C)CC(C)(C)C
	2,2,4,5,7,7,8-m-C9	CC(C)(C)CC(C)C(C)CC(C)(C)C(C)C
	2,2,4,6,6,7,7-m-C9	CC(C)(C)CC(C)CC(C)(C)C(C)(C)CC
	2,2,4,6,6,7,8-m-C9	CC(C)(C)CC(C)CC(C)(C)C(C)C(C)C
	2,2,4,6,7,7,8-m-C9	CC(C)(C)CC(C)CC(C)C(C)(C)C(C)C
	2,2,5,5,6,6,7-m-C9	CC(C)(C)CCC(C)(C)C(C)(C)C(C)CC
	2,2,5,5,6,6,8-m-C9	CC(C)(C)CCC(C)(C)C(C)(C)CC(C)C
	2,2,5,5,6,7,7-m-C9	CC(C)(C)CCC(C)(C)C(C)C(C)(C)CC
	2,2,5,5,6,7,8-m-C9	CC(C)(C)CCC(C)(C)C(C)C(C)C(C)C
	2,2,5,5,7,7,8-m-C9	CC(C)(C)CCC(C)(C)CC(C)(C)C(C)C
	2,2,5,6,6,7,7-m-C9	CC(C)(C)CCC(C)C(C)(C)C(C)(C)CC
	2,2,5,6,6,7,8-m-C9	CC(C)(C)CCC(C)C(C)(C)C(C)C(C)C
	2,2,5,6,7,7,8-m-C9	CC(C)(C)CCC(C)C(C)C(C)(C)C(C)C
	2,2,6,6,7,7,8-m-C9	CC(C)(C)CCCC(C)(C)C(C)(C)C(C)C
	2,3,3,4,4,5,5-m-C9	CC(C)C(C)(C)C(C)(C)C(C)(C)CCCC
	2,3,3,4,4,5,6-m-C9	CC(C)C(C)(C)C(C)(C)C(C)C(C)CCC
	2,3,3,4,4,5,7-m-C9	CC(C)C(C)(C)C(C)(C)C(C)CC(C)CC
	2,3,3,4,4,5,8-m-C9	CC(C)C(C)(C)C(C)(C)C(C)CCC(C)C
	2,3,3,4,4,6,6-m-C9	CC(C)C(C)(C)C(C)(C)CC(C)(C)CCC
	2,3,3,4,4,6,7-m-C9	CC(C)C(C)(C)C(C)(C)CC(C)C(C)CC
	2,3,3,4,4,6,8-m-C9	CC(C)C(C)(C)C(C)(C)CC(C)CC(C)C
	2,3,3,4,4,7,7-m-C9	CC(C)C(C)(C)C(C)(C)CCC(C)(C)CC
	2,3,3,4,4,7,8-m-C9	CC(C)C(C)(C)C(C)(C)CCC(C)C(C)C
	2,3,3,4,5,5,6-m-C9	CC(C)C(C)(C)C(C)C(C)(C)C(C)CCC
	2,3,3,4,5,5,7-m-C9	CC(C)C(C)(C)C(C)C(C)(C)CC(C)CC
	2,3,3,4,5,5,8-m-C9	CC(C)C(C)(C)C(C)C(C)(C)CCC(C)C
	2,3,3,4,5,6,6-m-C9	CC(C)C(C)(C)C(C)C(C)C(C)(C)CCC
	2,3,3,4,5,6,7-m-C9	CC(C)C(C)(C)C(C)C(C)C(C)C(C)CC
	2,3,3,4,5,6,8-m-C9	CC(C)C(C)(C)C(C)C(C)C(C)CC(C)C
	2,3,3,4,5,7,7-m-C9	CC(C)C(C)(C)C(C)C(C)CC(C)(C)CC
	2,3,3,4,5,7,8-m-C9	CC(C)C(C)(C)C(C)C(C)CC(C)C(C)C
	2,3,3,4,6,6,7-m-C9	CC(C)C(C)(C)C(C)CC(C)(C)C(C)CC
	2,3,3,4,6,6,8-m-C9	CC(C)C(C)(C)C(C)CC(C)(C)CC(C)C
	2,3,3,4,6,7,7-m-C9	CC(C)C(C)(C)C(C)CC(C)C(C)(C)CC
	2,3,3,4,6,7,8-m-C9	CC(C)C(C)(C)C(C)CC(C)C(C)C(C)C
	2,3,3,4,7,7,8-m-C9	CC(C)C(C)(C)C(C)CCC(C)(C)C(C)C
	2,3,3,5,5,6,6-m-C9	CC(C)C(C)(C)CC(C)(C)C(C)(C)CCC
	2,3,3,5,5,6,7-m-C9	CC(C)C(C)(C)CC(C)(C)C(C)C(C)CC
	2,3,3,5,5,6,8-m-C9	CC(C)C(C)(C)CC(C)(C)C(C)CC(C)C
	2,3,3,5,5,7,7-m-C9	CC(C)C(C)(C)CC(C)(C)CC(C)(C)CC
	2,3,3,5,5,7,8-m-C9	CC(C)C(C)(C)CC(C)(C)CC(C)C(C)C
	2,3,3,5,6,6,7-m-C9	CC(C)C(C)(C)CC(C)C(C)(C)C(C)CC
	2,3,3,5,6,6,8-m-C9	CC(C)C(C)(C)CC(C)C(C)(C)CC(C)C
	2,3,3,5,6,7,7-m-C9	CC(C)C(C)(C)CC(C)C(C)C(C)(C)CC
	2,3,3,5,6,7,8-m-C9	CC(C)C(C)(C)CC(C)C(C)C(C)C(C)C
	2,3,3,5,7,7,8-m-C9	CC(C)C(C)(C)CC(C)CC(C)(C)C(C)C
	2,3,3,6,6,7,7-m-C9	CC(C)C(C)(C)CCC(C)(C)C(C)(C)CC
	2,3,3,6,6,7,8-m-C9	CC(C)C(C)(C)CCC(C)(C)C(C)C(C)C
	2,3,4,4,5,5,6-m-C9	CC(C)C(C)C(C)(C)C(C)(C)C(C)CCC
	2,3,4,4,5,5,7-m-C9	CC(C)C(C)C(C)(C)C(C)(C)CC(C)CC
	2,3,4,4,5,5,8-m-C9	CC(C)C(C)C(C)(C)C(C)(C)CCC(C)C
	2,3,4,4,5,6,6-m-C9	CC(C)C(C)C(C)(C)C(C)C(C)(C)CCC
	2,3,4,4,5,6,7-m-C9	CC(C)C(C)C(C)(C)C(C)C(C)C(C)CC
	2,3,4,4,5,6,8-m-C9	CC(C)C(C)C(C)(C)C(C)C(C)CC(C)C
	2,3,4,4,5,7,7-m-C9	CC(C)C(C)C(C)(C)C(C)CC(C)(C)CC
	2,3,4,4,5,7,8-m-C9	CC(C)C(C)C(C)(C)C(C)CC(C)C(C)C
	2,3,4,4,6,6,7-m-C9	CC(C)C(C)C(C)(C)CC(C)(C)C(C)CC
	2,3,4,4,6,6,8-m-C9	CC(C)C(C)C(C)(C)CC(C)(C)CC(C)C
	2,3,4,4,6,7,7-m-C9	CC(C)C(C)C(C)(C)CC(C)C(C)(C)CC
	2,3,4,4,6,7,8-m-C9	CC(C)C(C)C(C)(C)CC(C)C(C)C(C)C
	2,3,4,5,5,6,6-m-C9	CC(C)C(C)C(C)C(C)(C)C(C)(C)CCC
	2,3,4,5,5,6,7-m-C9	CC(C)C(C)C(C)C(C)(C)C(C)C(C)CC
	2,3,4,5,5,6,8-m-C9	CC(C)C(C)C(C)C(C)(C)C(C)CC(C)C
	2,3,4,5,5,7,7-m-C9	CC(C)C(C)C(C)C(C)(C)CC(C)(C)CC
	2,3,4,5,5,7,8-m-C9	CC(C)C(C)C(C)C(C)(C)CC(C)C(C)C
	2,3,4,5,6,6,7-m-C9	CC(C)C(C)C(C)C(C)C(C)(C)C(C)CC
	2,3,4,5,6,6,8-m-C9	CC(C)C(C)C(C)C(C)C(C)(C)CC(C)C
	2,3,4,5,6,7,7-m-C9	CC(C)C(C)C(C)C(C)C(C)C(C)(C)CC
	2,3,4,5,6,7,8-m-C9	CC(C)C(C)C(C)C(C)C(C)C(C)C(C)C
	2,3,4,6,6,7,7-m-C9	CC(C)C(C)C(C)CC(C)(C)C(C)(C)CC
	2,3,5,5,6,6,7-m-C9	CC(C)C(C)CC(C)(C)C(C)(C)C(C)CC
	2,3,5,5,6,6,8-m-C9	CC(C)C(C)CC(C)(C)C(C)(C)CC(C)C
	2,3,5,5,6,7,7-m-C9	CC(C)C(C)CC(C)(C)C(C)C(C)(C)CC
	2,3,5,6,6,7,7-m-C9	CC(C)C(C)CC(C)C(C)(C)C(C)(C)CC
	2,4,4,5,5,6,6-m-C9	CC(C)CC(C)(C)C(C)(C)C(C)(C)CCC
	2,4,4,5,5,6,7-m-C9	CC(C)CC(C)(C)C(C)(C)C(C)C(C)CC
	2,4,4,5,5,6,8-m-C9	CC(C)CC(C)(C)C(C)(C)C(C)CC(C)C
	2,4,4,5,5,7,7-m-C9	CC(C)CC(C)(C)C(C)(C)CC(C)(C)CC
	2,4,4,5,6,6,7-m-C9	CC(C)CC(C)(C)C(C)C(C)(C)C(C)CC
	2,4,4,5,6,6,8-m-C9	CC(C)CC(C)(C)C(C)C(C)(C)CC(C)C
	2,4,4,5,6,7,7-m-C9	CC(C)CC(C)(C)C(C)C(C)C(C)(C)CC
	2,4,4,6,6,7,7-m-C9	CC(C)CC(C)(C)CC(C)(C)C(C)(C)CC
	2,4,5,5,6,6,7-m-C9	CC(C)CC(C)C(C)(C)C(C)(C)C(C)CC
	2,4,5,5,6,7,7-m-C9	CC(C)CC(C)C(C)(C)C(C)C(C)(C)CC
	2,4,5,6,6,7,7-m-C9	CC(C)CC(C)C(C)C(C)(C)C(C)(C)CC
	2,5,5,6,6,7,7-m-C9	CC(C)CCC(C)(C)C(C)(C)C(C)(C)CC
	3,3,4,4,5,5,6-m-C9	CCC(C)(C)C(C)(C)C(C)(C)C(C)CCC
	3,3,4,4,5,5,7-m-C9	CCC(C)(C)C(C)(C)C(C)(C)CC(C)CC
	3,3,4,4,5,6,6-m-C9	CCC(C)(C)C(C)(C)C(C)C(C)(C)CCC
	3,3,4,4,5,6,7-m-C9	CCC(C)(C)C(C)(C)C(C)C(C)C(C)CC
	3,3,4,4,5,7,7-m-C9	CCC(C)(C)C(C)(C)C(C)CC(C)(C)CC
	3,3,4,4,6,6,7-m-C9	CCC(C)(C)C(C)(C)CC(C)(C)C(C)CC
	3,3,4,4,6,7,7-m-C9	CCC(C)(C)C(C)(C)CC(C)C(C)(C)CC
	3,3,4,5,5,6,6-m-C9	CCC(C)(C)C(C)C(C)(C)C(C)(C)CCC
	3,3,4,5,5,6,7-m-C9	CCC(C)(C)C(C)C(C)(C)C(C)C(C)CC
	3,3,4,5,5,7,7-m-C9	CCC(C)(C)C(C)C(C)(C)CC(C)(C)CC
	3,3,4,5,6,6,7-m-C9	CCC(C)(C)C(C)C(C)C(C)(C)C(C)CC
	3,3,4,5,6,7,7-m-C9	CCC(C)(C)C(C)C(C)C(C)C(C)(C)CC
	3,3,5,5,6,6,7-m-C9	CCC(C)(C)CC(C)(C)C(C)(C)C(C)CC
	3,4,4,5,5,6,6-m-C9	CCC(C)C(C)(C)C(C)(C)C(C)(C)CCC
	3,4,4,5,5,6,7-m-C9	CCC(C)C(C)(C)C(C)(C)C(C)C(C)CC
	3,4,4,5,6,6,7-m-C9	CCC(C)C(C)(C)C(C)C(C)(C)C(C)CC
	2,2,3,3,4,4,5,5-m-C8	CC(C)(C)C(C)(C)C(C)(C)C(C)(C)CCC
	2,2,3,3,4,4,5,6-m-C8	CC(C)(C)C(C)(C)C(C)(C)C(C)C(C)CC
	2,2,3,3,4,4,5,7-m-C8	CC(C)(C)C(C)(C)C(C)(C)C(C)CC(C)C
	2,2,3,3,4,4,6,6-m-C8	CC(C)(C)C(C)(C)C(C)(C)CC(C)(C)CC
	2,2,3,3,4,4,6,7-m-C8	CC(C)(C)C(C)(C)C(C)(C)CC(C)C(C)C
	2,2,3,3,4,4,7,7-m-C8	CC(C)(C)C(C)(C)C(C)(C)CCC(C)(C)C
	2,2,3,3,4,5,5,6-m-C8	CC(C)(C)C(C)(C)C(C)C(C)(C)C(C)CC
	2,2,3,3,4,5,5,7-m-C8	CC(C)(C)C(C)(C)C(C)C(C)(C)CC(C)C
	2,2,3,3,4,5,6,6-m-C8	CC(C)(C)C(C)(C)C(C)C(C)C(C)(C)CC
	2,2,3,3,4,5,6,7-m-C8	CC(C)(C)C(C)(C)C(C)C(C)C(C)C(C)C
	2,2,3,3,4,5,7,7-m-C8	CC(C)(C)C(C)(C)C(C)C(C)CC(C)(C)C
	2,2,3,3,4,6,6,7-m-C8	CC(C)(C)C(C)(C)C(C)CC(C)(C)C(C)C
	2,2,3,3,4,6,7,7-m-C8	CC(C)(C)C(C)(C)C(C)CC(C)C(C)(C)C
	2,2,3,3,5,5,6,6-m-C8	CC(C)(C)C(C)(C)CC(C)(C)C(C)(C)CC
	2,2,3,3,5,5,6,7-m-C8	CC(C)(C)C(C)(C)CC(C)(C)C(C)C(C)C
	2,2,3,3,5,5,7,7-m-C8	CC(C)(C)C(C)(C)CC(C)(C)CC(C)(C)C
	2,2,3,3,5,6,6,7-m-C8	CC(C)(C)C(C)(C)CC(C)C(C)(C)C(C)C
	2,2,3,3,5,6,7,7-m-C8	CC(C)(C)C(C)(C)CC(C)C(C)C(C)(C)C
	2,2,3,3,6,6,7,7-m-C8	CC(C)(C)C(C)(C)CCC(C)(C)C(C)(C)C
	2,2,3,4,4,5,5,6-m-C8	CC(C)(C)C(C)C(C)(C)C(C)(C)C(C)CC
	2,2,3,4,4,5,5,7-m-C8	CC(C)(C)C(C)C(C)(C)C(C)(C)CC(C)C
	2,2,3,4,4,5,6,6-m-C8	CC(C)(C)C(C)C(C)(C)C(C)C(C)(C)CC
	2,2,3,4,4,5,6,7-m-C8	CC(C)(C)C(C)C(C)(C)C(C)C(C)C(C)C
	2,2,3,4,4,5,7,7-m-C8	CC(C)(C)C(C)C(C)(C)C(C)CC(C)(C)C
	2,2,3,4,4,6,6,7-m-C8	CC(C)(C)C(C)C(C)(C)CC(C)(C)C(C)C
	2,2,3,4,4,6,7,7-m-C8	CC(C)(C)C(C)C(C)(C)CC(C)C(C)(C)C
	2,2,3,4,5,5,6,6-m-C8	CC(C)(C)C(C)C(C)C(C)(C)C(C)(C)CC
	2,2,3,4,5,5,6,7-m-C8	CC(C)(C)C(C)C(C)C(C)(C)C(C)C(C)C
	2,2,3,4,5,5,7,7-m-C8	CC(C)(C)C(C)C(C)C(C)(C)CC(C)(C)C
	2,2,3,4,5,6,6,7-m-C8	CC(C)(C)C(C)C(C)C(C)C(C)(C)C(C)C
	2,2,3,4,5,6,7,7-m-C8	CC(C)(C)C(C)C(C)C(C)C(C)C(C)(C)C
	2,2,3,5,5,6,6,7-m-C8	CC(C)(C)C(C)CC(C)(C)C(C)(C)C(C)C
	2,2,4,4,5,5,6,6-m-C8	CC(C)(C)CC(C)(C)C(C)(C)C(C)(C)CC
	2,2,4,4,5,5,6,7-m-C8	CC(C)(C)CC(C)(C)C(C)(C)C(C)C(C)C
	2,2,4,4,5,5,7,7-m-C8	CC(C)(C)CC(C)(C)C(C)(C)CC(C)(C)C
	2,2,4,4,5,6,6,7-m-C8	CC(C)(C)CC(C)(C)C(C)C(C)(C)C(C)C
	2,2,4,5,5,6,6,7-m-C8	CC(C)(C)CC(C)C(C)(C)C(C)(C)C(C)C
	2,3,3,4,4,5,5,6-m-C8	CC(C)C(C)(C)C(C)(C)C(C)(C)C(C)CC
	2,3,3,4,4,5,5,7-m-C8	CC(C)C(C)(C)C(C)(C)C(C)(C)CC(C)C
	2,3,3,4,4,5,6,6-m-C8	CC(C)C(C)(C)C(C)(C)C(C)C(C)(C)CC
	2,3,3,4,4,5,6,7-m-C8	CC(C)C(C)(C)C(C)(C)C(C)C(C)C(C)C
	2,3,3,4,4,6,6,7-m-C8	CC(C)C(C)(C)C(C)(C)CC(C)(C)C(C)C
	2,3,3,4,5,5,6,6-m-C8	CC(C)C(C)(C)C(C)C(C)(C)C(C)(C)CC
	2,3,3,4,5,5,6,7-m-C8	CC(C)C(C)(C)C(C)C(C)(C)C(C)C(C)C
	2,3,3,4,5,6,6,7-m-C8	CC(C)C(C)(C)C(C)C(C)C(C)(C)C(C)C
	2,3,4,4,5,5,6,6-m-C8	CC(C)C(C)C(C)(C)C(C)(C)C(C)(C)CC
	2,3,4,4,5,5,6,7-m-C8	CC(C)C(C)C(C)(C)C(C)(C)C(C)C(C)C
	3,3,4,4,5,5,6,6-m-C8	CCC(C)(C)C(C)(C)C(C)(C)C(C)(C)CC
	2,2,3,3,4,4,5,5,6-m-C7	CC(C)(C)C(C)(C)C(C)(C)C(C)(C)C(C)C
	2,2,3,3,4,4,5,6,6-m-C7	CC(C)(C)C(C)(C)C(C)(C)C(C)C(C)(C)C
	2,2,3,3,4,5,5,6,6-m-C7	CC(C)(C)C(C)(C)C(C)C(C)(C)C(C)(C)C
	3-e-C14	CCC(CC)CCCCCCCCCCC
	4-e-C14	CCCC(CC)CCCCCCCCCC
	5-e-C14	CCCCC(CC)CCCCCCCCC
	6-e-C14	CCCCCC(CC)CCCCCCCC
	7-e-C14	CCCCCCC(CC)CCCCCCC
	3,3-e-C12	CCC(CC)(CC)CCCCCCCCC
	3,4-e-C12	CCC(CC)C(CC)CCCCCCCC
	3,5-e-C12	CCC(CC)CC(CC)CCCCCCC
	3,6-e-C12	CCC(CC)CCC(CC)CCCCCC
	3,7-e-C12	CCC(CC)CCCC(CC)CCCCC
	3,8-e-C12	CCC(CC)CCCCC(CC)CCCC
	3,9-e-C12	CCC(CC)CCCCCC(CC)CCC
	3,10-e-C12	CCC(CC)CCCCCCC(CC)CC
	4,4-e-C12	CCCC(CC)(CC)CCCCCCCC
	4,5-e-C12	CCCC(CC)C(CC)CCCCCCC
	4,6-e-C12	CCCC(CC)CC(CC)CCCCCC
	4,7-e-C12	CCCC(CC)CCC(CC)CCCCC
	4,8-e-C12	CCCC(CC)CCCC(CC)CCCC
	4,9-e-C12	CCCC(CC)CCCCC(CC)CCC
	5,5-e-C12	CCCCC(CC)(CC)CCCCCCC
	5,6-e-C12	CCCCC(CC)C(CC)CCCCCC
	5,7-e-C12	CCCCC(CC)CC(CC)CCCCC
	5,8-e-C12	CCCCC(CC)CCC(CC)CCCC
	6,6-e-C12	CCCCCC(CC)(CC)CCCCCC
	6,7-e-C12	CCCCCC(CC)C(CC)CCCCC
	3,3,4-e-C10	CCC(CC)(CC)C(CC)CCCCCC
	3,3,5-e-C10	CCC(CC)(CC)CC(CC)CCCCC
	3,3,6-e-C10	CCC(CC)(CC)CCC(CC)CCCC
	3,3,7-e-C10	CCC(CC)(CC)CCCC(CC)CCC
	3,3,8-e-C10	CCC(CC)(CC)CCCCC(CC)CC
	3,4,4-e-C10	CCC(CC)C(CC)(CC)CCCCCC
	3,4,5-e-C10	CCC(CC)C(CC)C(CC)CCCCC
	3,4,6-e-C10	CCC(CC)C(CC)CC(CC)CCCC
	3,4,7-e-C10	CCC(CC)C(CC)CCC(CC)CCC
	3,4,8-e-C10	CCC(CC)C(CC)CCCC(CC)CC
	3,5,5-e-C10	CCC(CC)CC(CC)(CC)CCCCC
	3,5,6-e-C10	CCC(CC)CC(CC)C(CC)CCCC
	3,5,7-e-C10	CCC(CC)CC(CC)CC(CC)CCC
	3,5,8-e-C10	CCC(CC)CC(CC)CCC(CC)CC
	3,6,6-e-C10	CCC(CC)CCC(CC)(CC)CCCC
	3,6,7-e-C10	CCC(CC)CCC(CC)C(CC)CCC
	3,7,7-e-C10	CCC(CC)CCCC(CC)(CC)CCC
	4,4,5-e-C10	CCCC(CC)(CC)C(CC)CCCCC
	4,4,6-e-C10	CCCC(CC)(CC)CC(CC)CCCC
	4,4,7-e-C10	CCCC(CC)(CC)CCC(CC)CCC
	4,5,5-e-C10	CCCC(CC)C(CC)(CC)CCCCC
	4,5,6-e-C10	CCCC(CC)C(CC)C(CC)CCCC
	4,5,7-e-C10	CCCC(CC)C(CC)CC(CC)CCC
	4,6,6-e-C10	CCCC(CC)CC(CC)(CC)CCCC
	5,5,6-e-C10	CCCCC(CC)(CC)C(CC)CCCC
	3,3,4,4-e-C8	CCC(CC)(CC)C(CC)(CC)CCCC
	3,3,4,5-e-C8	CCC(CC)(CC)C(CC)C(CC)CCC
	3,3,4,6-e-C8	CCC(CC)(CC)C(CC)CC(CC)CC
	3,3,5,5-e-C8	CCC(CC)(CC)CC(CC)(CC)CCC
	3,3,5,6-e-C8	CCC(CC)(CC)CC(CC)C(CC)CC
	3,3,6,6-e-C8	CCC(CC)(CC)CCC(CC)(CC)CC
	3,4,4,5-e-C8	CCC(CC)C(CC)(CC)C(CC)CCC
	3,4,4,6-e-C8	CCC(CC)C(CC)(CC)CC(CC)CC
	3,4,5,5-e-C8	CCC(CC)C(CC)C(CC)(CC)CCC
	3,4,5,6-e-C8	CCC(CC)C(CC)C(CC)C(CC)CC
	4,4,5,5-e-C8	CCCC(CC)(CC)C(CC)(CC)CCC
	4-p-C13	CCCC(CCC)CCCCCCCCC
	5-p-C13	CCCCC(CCC)CCCCCCCC
	6-p-C13	CCCCCC(CCC)CCCCCCC
	7-p-C13	CCCCCCC(CCC)CCCCCC
	4-ip-C13	CCCC(C(C)C)CCCCCCCCC
	5-ip-C13	CCCCC(C(C)C)CCCCCCCC
	6-ip-C13	CCCCCC(C(C)C)CCCCCCC
	7-ip-C13	CCCCCCC(C(C)C)CCCCCC
	4,4-p-C10	CCCC(CCC)(CCC)CCCCCC
	4,5-p-C10	CCCC(CCC)C(CCC)CCCCC
	4,6-p-C10	CCCC(CCC)CC(CCC)CCCC
	4,7-p-C10	CCCC(CCC)CCC(CCC)CCC
	5,5-p-C10	CCCCC(CCC)(CCC)CCCCC
	5,6-p-C10	CCCCC(CCC)C(CCC)CCCC
	4,4-ip-C10	CCCC(C(C)C)(C(C)C)CCCCCC
	4,5-ip-C10	CCCC(C(C)C)C(C(C)C)CCCCC
	4,6-ip-C10	CCCC(C(C)C)CC(C(C)C)CCCC
	4,7-ip-C10	CCCC(C(C)C)CCC(C(C)C)CCC
	5,5-ip-C10	CCCCC(C(C)C)(C(C)C)CCCCC
	5,6-ip-C10	CCCCC(C(C)C)C(C(C)C)CCCC
	4-ip-4-p-C10	CCCC(C(C)C)(CCC)CCCCCC
	4-ip-5-p-C10	CCCC(C(C)C)C(CCC)CCCCC
	4-ip-6-p-C10	CCCC(C(C)C)CC(CCC)CCCC
	4-ip-7-p-C10	CCCC(C(C)C)CCC(CCC)CCC
	5-ip-4-p-C10	CCCC(CCC)C(C(C)C)CCCCC
	6-ip-4-p-C10	CCCC(CCC)CC(C(C)C)CCCC
	5-ip-5-p-C10	CCCCC(C(C)C)(CCC)CCCCC
	5-ip-6-p-C10	CCCCC(C(C)C)C(CCC)CCCC
	3-e-2-m-C13	CC(C)C(CC)CCCCCCCCCC
	4-e-2-m-C13	CC(C)CC(CC)CCCCCCCCC
	5-e-2-m-C13	CC(C)CCC(CC)CCCCCCCC
	6-e-2-m-C13	CC(C)CCCC(CC)CCCCCCC
	7-e-2-m-C13	CC(C)CCCCC(CC)CCCCCC
	8-e-2-m-C13	CC(C)CCCCCC(CC)CCCCC
	9-e-2-m-C13	CC(C)CCCCCCC(CC)CCCC
	10-e-2-m-C13	CC(C)CCCCCCCC(CC)CCC
	11-e-2-m-C13	CC(C)CCCCCCCCC(CC)CC
	3-e-3-m-C13	CCC(C)(CC)CCCCCCCCCC
	4-e-3-m-C13	CCC(C)C(CC)CCCCCCCCC
	5-e-3-m-C13	CCC(C)CC(CC)CCCCCCCC
	6-e-3-m-C13	CCC(C)CCC(CC)CCCCCCC
	7-e-3-m-C13	CCC(C)CCCC(CC)CCCCCC
	8-e-3-m-C13	CCC(C)CCCCC(CC)CCCCC
	9-e-3-m-C13	CCC(C)CCCCCC(CC)CCCC
	10-e-3-m-C13	CCC(C)CCCCCCC(CC)CCC
	3-e-11-m-C13	CCC(C)CCCCCCCC(CC)CC
	3-e-4-m-C13	CCC(CC)C(C)CCCCCCCCC
	3-e-5-m-C13	CCC(CC)CC(C)CCCCCCCC
	3-e-6-m-C13	CCC(CC)CCC(C)CCCCCCC
	3-e-7-m-C13	CCC(CC)CCCC(C)CCCCCC
	3-e-8-m-C13	CCC(CC)CCCCC(C)CCCCC
	3-e-9-m-C13	CCC(CC)CCCCCC(C)CCCC
	3-e-10-m-C13	CCC(CC)CCCCCCC(C)CCC
	4-e-4-m-C13	CCCC(C)(CC)CCCCCCCCC
	5-e-4-m-C13	CCCC(C)C(CC)CCCCCCCC
	6-e-4-m-C13	CCCC(C)CC(CC)CCCCCCC
	7-e-4-m-C13	CCCC(C)CCC(CC)CCCCCC
	8-e-4-m-C13	CCCC(C)CCCC(CC)CCCCC
	9-e-4-m-C13	CCCC(C)CCCCC(CC)CCCC
	4-e-10-m-C13	CCCC(C)CCCCCC(CC)CCC
	4-e-5-m-C13	CCCC(CC)C(C)CCCCCCCC
	4-e-6-m-C13	CCCC(CC)CC(C)CCCCCCC
	4-e-7-m-C13	CCCC(CC)CCC(C)CCCCCC
	4-e-8-m-C13	CCCC(CC)CCCC(C)CCCCC
	4-e-9-m-C13	CCCC(CC)CCCCC(C)CCCC
	5-e-5-m-C13	CCCCC(C)(CC)CCCCCCCC
	6-e-5-m-C13	CCCCC(C)C(CC)CCCCCCC
	7-e-5-m-C13	CCCCC(C)CC(CC)CCCCCC
	8-e-5-m-C13	CCCCC(C)CCC(CC)CCCCC
	5-e-9-m-C13	CCCCC(C)CCCC(CC)CCCC
	5-e-6-m-C13	CCCCC(CC)C(C)CCCCCCC
	5-e-7-m-C13	CCCCC(CC)CC(C)CCCCCC
	5-e-8-m-C13	CCCCC(CC)CCC(C)CCCCC
	6-e-6-m-C13	CCCCCC(C)(CC)CCCCCCC
	7-e-6-m-C13	CCCCCC(C)C(CC)CCCCCC
	6-e-8-m-C13	CCCCCC(C)CC(CC)CCCCC
	6-e-7-m-C13	CCCCCC(CC)C(C)CCCCCC
	7-e-7-m-C13	CCCCCCC(C)(CC)CCCCCC
	3-e-2,2-m-C12	CC(C)(C)C(CC)CCCCCCCCC
	4-e-2,2-m-C12	CC(C)(C)CC(CC)CCCCCCCC
	5-e-2,2-m-C12	CC(C)(C)CCC(CC)CCCCCCC
	6-e-2,2-m-C12	CC(C)(C)CCCC(CC)CCCCCC
	7-e-2,2-m-C12	CC(C)(C)CCCCC(CC)CCCCC
	8-e-2,2-m-C12	CC(C)(C)CCCCCC(CC)CCCC
	9-e-2,2-m-C12	CC(C)(C)CCCCCCC(CC)CCC
	10-e-2,2-m-C12	CC(C)(C)CCCCCCCC(CC)CC
	3-e-2,3-m-C12	CC(C)C(C)(CC)CCCCCCCCC
	4-e-2,3-m-C12	CC(C)C(C)C(CC)CCCCCCCC
	5-e-2,3-m-C12	CC(C)C(C)CC(CC)CCCCCCC
	6-e-2,3-m-C12	CC(C)C(C)CCC(CC)CCCCCC
	7-e-2,3-m-C12	CC(C)C(C)CCCC(CC)CCCCC
	8-e-2,3-m-C12	CC(C)C(C)CCCCC(CC)CCCC
	9-e-2,3-m-C12	CC(C)C(C)CCCCCC(CC)CCC
	10-e-2,3-m-C12	CC(C)C(C)CCCCCCC(CC)CC
	3-e-2,4-m-C12	CC(C)C(CC)C(C)CCCCCCCC
	3-e-2,5-m-C12	CC(C)C(CC)CC(C)CCCCCCC
	3-e-2,6-m-C12	CC(C)C(CC)CCC(C)CCCCCC
	3-e-2,7-m-C12	CC(C)C(CC)CCCC(C)CCCCC
	3-e-2,8-m-C12	CC(C)C(CC)CCCCC(C)CCCC
	3-e-2,9-m-C12	CC(C)C(CC)CCCCCC(C)CCC
	3-e-2,10-m-C12	CC(C)C(CC)CCCCCCC(C)CC
	3-e-2,11-m-C12	CC(C)C(CC)CCCCCCCC(C)C
	4-e-2,4-m-C12	CC(C)CC(C)(CC)CCCCCCCC
	5-e-2,4-m-C12	CC(C)CC(C)C(CC)CCCCCCC
	6-e-2,4-m-C12	CC(C)CC(C)CC(CC)CCCCCC
	7-e-2,4-m-C12	CC(C)CC(C)CCC(CC)CCCCC
	8-e-2,4-m-C12	CC(C)CC(C)CCCC(CC)CCCC
	9-e-2,4-m-C12	CC(C)CC(C)CCCCC(CC)CCC
	10-e-2,4-m-C12	CC(C)CC(C)CCCCCC(CC)CC
	4-e-2,5-m-C12	CC(C)CC(CC)C(C)CCCCCCC
	4-e-2,6-m-C12	CC(C)CC(CC)CC(C)CCCCCC
	4-e-2,7-m-C12	CC(C)CC(CC)CCC(C)CCCCC
	4-e-2,8-m-C12	CC(C)CC(CC)CCCC(C)CCCC
	4-e-2,9-m-C12	CC(C)CC(CC)CCCCC(C)CCC
	4-e-2,10-m-C12	CC(C)CC(CC)CCCCCC(C)CC
	4-e-2,11-m-C12	CC(C)CC(CC)CCCCCCC(C)C
	5-e-2,5-m-C12	CC(C)CCC(C)(CC)CCCCCCC
	6-e-2,5-m-C12	CC(C)CCC(C)C(CC)CCCCCC
	7-e-2,5-m-C12	CC(C)CCC(C)CC(CC)CCCCC
	8-e-2,5-m-C12	CC(C)CCC(C)CCC(CC)CCCC
	9-e-2,5-m-C12	CC(C)CCC(C)CCCC(CC)CCC
	10-e-2,5-m-C12	CC(C)CCC(C)CCCCC(CC)CC
	5-e-2,6-m-C12	CC(C)CCC(CC)C(C)CCCCCC
	5-e-2,7-m-C12	CC(C)CCC(CC)CC(C)CCCCC
	5-e-2,8-m-C12	CC(C)CCC(CC)CCC(C)CCCC
	5-e-2,9-m-C12	CC(C)CCC(CC)CCCC(C)CCC
	5-e-2,10-m-C12	CC(C)CCC(CC)CCCCC(C)CC
	5-e-2,11-m-C12	CC(C)CCC(CC)CCCCCC(C)C
	6-e-2,6-m-C12	CC(C)CCCC(C)(CC)CCCCCC
	7-e-2,6-m-C12	CC(C)CCCC(C)C(CC)CCCCC
	8-e-2,6-m-C12	CC(C)CCCC(C)CC(CC)CCCC
	9-e-2,6-m-C12	CC(C)CCCC(C)CCC(CC)CCC
	10-e-2,6-m-C12	CC(C)CCCC(C)CCCC(CC)CC
	6-e-2,7-m-C12	CC(C)CCCC(CC)C(C)CCCCC
	6-e-2,8-m-C12	CC(C)CCCC(CC)CC(C)CCCC
	6-e-2,9-m-C12	CC(C)CCCC(CC)CCC(C)CCC
	6-e-2,10-m-C12	CC(C)CCCC(CC)CCCC(C)CC
	6-e-2,11-m-C12	CC(C)CCCC(CC)CCCCC(C)C
	7-e-2,7-m-C12	CC(C)CCCCC(C)(CC)CCCCC
	8-e-2,7-m-C12	CC(C)CCCCC(C)C(CC)CCCC
	9-e-2,7-m-C12	CC(C)CCCCC(C)CC(CC)CCC
	10-e-2,7-m-C12	CC(C)CCCCC(C)CCC(CC)CC
	7-e-2,8-m-C12	CC(C)CCCCC(CC)C(C)CCCC
	7-e-2,9-m-C12	CC(C)CCCCC(CC)CC(C)CCC
	7-e-2,10-m-C12	CC(C)CCCCC(CC)CCC(C)CC
	8-e-2,8-m-C12	CC(C)CCCCCC(C)(CC)CCCC
	9-e-2,8-m-C12	CC(C)CCCCCC(C)C(CC)CCC
	10-e-2,8-m-C12	CC(C)CCCCCC(C)CC(CC)CC
	8-e-2,9-m-C12	CC(C)CCCCCC(CC)C(C)CCC
	8-e-2,10-m-C12	CC(C)CCCCCC(CC)CC(C)CC
	9-e-2,9-m-C12	CC(C)CCCCCCC(C)(CC)CCC
	10-e-2,9-m-C12	CC(C)CCCCCCC(C)C(CC)CC
	9-e-2,10-m-C12	CC(C)CCCCCCC(CC)C(C)CC
	10-e-2,10-m-C12	CC(C)CCCCCCCC(C)(CC)CC
	4-e-3,3-m-C12	CCC(C)(C)C(CC)CCCCCCCC
	5-e-3,3-m-C12	CCC(C)(C)CC(CC)CCCCCCC
	6-e-3,3-m-C12	CCC(C)(C)CCC(CC)CCCCCC
	7-e-3,3-m-C12	CCC(C)(C)CCCC(CC)CCCCC
	8-e-3,3-m-C12	CCC(C)(C)CCCCC(CC)CCCC
	9-e-3,3-m-C12	CCC(C)(C)CCCCCC(CC)CCC
	10-e-3,3-m-C12	CCC(C)(C)CCCCCCC(CC)CC
	3-e-3,4-m-C12	CCC(C)(CC)C(C)CCCCCCCC
	3-e-3,5-m-C12	CCC(C)(CC)CC(C)CCCCCCC
	3-e-3,6-m-C12	CCC(C)(CC)CCC(C)CCCCCC
	3-e-3,7-m-C12	CCC(C)(CC)CCCC(C)CCCCC
	3-e-3,8-m-C12	CCC(C)(CC)CCCCC(C)CCCC
	3-e-3,9-m-C12	CCC(C)(CC)CCCCCC(C)CCC
	3-e-3,10-m-C12	CCC(C)(CC)CCCCCCC(C)CC
	4-e-3,4-m-C12	CCC(C)C(C)(CC)CCCCCCCC
	5-e-3,4-m-C12	CCC(C)C(C)C(CC)CCCCCCC
	6-e-3,4-m-C12	CCC(C)C(C)CC(CC)CCCCCC
	7-e-3,4-m-C12	CCC(C)C(C)CCC(CC)CCCCC
	8-e-3,4-m-C12	CCC(C)C(C)CCCC(CC)CCCC
	9-e-3,4-m-C12	CCC(C)C(C)CCCCC(CC)CCC
	10-e-3,4-m-C12	CCC(C)C(C)CCCCCC(CC)CC
	4-e-3,5-m-C12	CCC(C)C(CC)C(C)CCCCCCC
	4-e-3,6-m-C12	CCC(C)C(CC)CC(C)CCCCCC
	4-e-3,7-m-C12	CCC(C)C(CC)CCC(C)CCCCC
	4-e-3,8-m-C12	CCC(C)C(CC)CCCC(C)CCCC
	4-e-3,9-m-C12	CCC(C)C(CC)CCCCC(C)CCC
	4-e-3,10-m-C12	CCC(C)C(CC)CCCCCC(C)CC
	5-e-3,5-m-C12	CCC(C)CC(C)(CC)CCCCCCC
	6-e-3,5-m-C12	CCC(C)CC(C)C(CC)CCCCCC
	7-e-3,5-m-C12	CCC(C)CC(C)CC(CC)CCCCC
	8-e-3,5-m-C12	CCC(C)CC(C)CCC(CC)CCCC
	9-e-3,5-m-C12	CCC(C)CC(C)CCCC(CC)CCC
	10-e-3,5-m-C12	CCC(C)CC(C)CCCCC(CC)CC
	5-e-3,6-m-C12	CCC(C)CC(CC)C(C)CCCCCC
	5-e-3,7-m-C12	CCC(C)CC(CC)CC(C)CCCCC
	5-e-3,8-m-C12	CCC(C)CC(CC)CCC(C)CCCC
	5-e-3,9-m-C12	CCC(C)CC(CC)CCCC(C)CCC
	5-e-3,10-m-C12	CCC(C)CC(CC)CCCCC(C)CC
	6-e-3,6-m-C12	CCC(C)CCC(C)(CC)CCCCCC
	7-e-3,6-m-C12	CCC(C)CCC(C)C(CC)CCCCC
	8-e-3,6-m-C12	CCC(C)CCC(C)CC(CC)CCCC
	9-e-3,6-m-C12	CCC(C)CCC(C)CCC(CC)CCC
	10-e-3,6-m-C12	CCC(C)CCC(C)CCCC(CC)CC
	6-e-3,7-m-C12	CCC(C)CCC(CC)C(C)CCCCC
	6-e-3,8-m-C12	CCC(C)CCC(CC)CC(C)CCCC
	6-e-3,9-m-C12	CCC(C)CCC(CC)CCC(C)CCC
	6-e-3,10-m-C12	CCC(C)CCC(CC)CCCC(C)CC
	7-e-3,7-m-C12	CCC(C)CCCC(C)(CC)CCCCC
	8-e-3,7-m-C12	CCC(C)CCCC(C)C(CC)CCCC
	9-e-3,7-m-C12	CCC(C)CCCC(C)CC(CC)CCC
	3-e-6,10-m-C12	CCC(C)CCCC(C)CCC(CC)CC
	7-e-3,8-m-C12	CCC(C)CCCC(CC)C(C)CCCC
	7-e-3,9-m-C12	CCC(C)CCCC(CC)CC(C)CCC
	8-e-3,8-m-C12	CCC(C)CCCCC(C)(CC)CCCC
	9-e-3,8-m-C12	CCC(C)CCCCC(C)C(CC)CCC
	3-e-5,10-m-C12	CCC(C)CCCCC(C)CC(CC)CC
	8-e-3,9-m-C12	CCC(C)CCCCC(CC)C(C)CCC
	9-e-3,9-m-C12	CCC(C)CCCCCC(C)(CC)CCC
	3-e-4,10-m-C12	CCC(C)CCCCCC(C)C(CC)CC
	3-e-4,4-m-C12	CCC(CC)C(C)(C)CCCCCCCC
	3-e-4,5-m-C12	CCC(CC)C(C)C(C)CCCCCCC
	3-e-4,6-m-C12	CCC(CC)C(C)CC(C)CCCCCC
	3-e-4,7-m-C12	CCC(CC)C(C)CCC(C)CCCCC
	3-e-4,8-m-C12	CCC(CC)C(C)CCCC(C)CCCC
	3-e-4,9-m-C12	CCC(CC)C(C)CCCCC(C)CCC
	3-e-5,5-m-C12	CCC(CC)CC(C)(C)CCCCCCC
	3-e-5,6-m-C12	CCC(CC)CC(C)C(C)CCCCCC
	3-e-5,7-m-C12	CCC(CC)CC(C)CC(C)CCCCC
	3-e-5,8-m-C12	CCC(CC)CC(C)CCC(C)CCCC
	3-e-5,9-m-C12	CCC(CC)CC(C)CCCC(C)CCC
	3-e-6,6-m-C12	CCC(CC)CCC(C)(C)CCCCCC
	3-e-6,7-m-C12	CCC(CC)CCC(C)C(C)CCCCC
	3-e-6,8-m-C12	CCC(CC)CCC(C)CC(C)CCCC
	3-e-6,9-m-C12	CCC(CC)CCC(C)CCC(C)CCC
	3-e-7,7-m-C12	CCC(CC)CCCC(C)(C)CCCCC
	3-e-7,8-m-C12	CCC(CC)CCCC(C)C(C)CCCC
	3-e-7,9-m-C12	CCC(CC)CCCC(C)CC(C)CCC
	3-e-8,8-m-C12	CCC(CC)CCCCC(C)(C)CCCC
	3-e-8,9-m-C12	CCC(CC)CCCCC(C)C(C)CCC
	3-e-9,9-m-C12	CCC(CC)CCCCCC(C)(C)CCC
	5-e-4,4-m-C12	CCCC(C)(C)C(CC)CCCCCCC
	6-e-4,4-m-C12	CCCC(C)(C)CC(CC)CCCCCC
	7-e-4,4-m-C12	CCCC(C)(C)CCC(CC)CCCCC
	8-e-4,4-m-C12	CCCC(C)(C)CCCC(CC)CCCC
	9-e-4,4-m-C12	CCCC(C)(C)CCCCC(CC)CCC
	4-e-4,5-m-C12	CCCC(C)(CC)C(C)CCCCCCC
	4-e-4,6-m-C12	CCCC(C)(CC)CC(C)CCCCCC
	4-e-4,7-m-C12	CCCC(C)(CC)CCC(C)CCCCC
	4-e-4,8-m-C12	CCCC(C)(CC)CCCC(C)CCCC
	4-e-4,9-m-C12	CCCC(C)(CC)CCCCC(C)CCC
	5-e-4,5-m-C12	CCCC(C)C(C)(CC)CCCCCCC
	6-e-4,5-m-C12	CCCC(C)C(C)C(CC)CCCCCC
	7-e-4,5-m-C12	CCCC(C)C(C)CC(CC)CCCCC
	8-e-4,5-m-C12	CCCC(C)C(C)CCC(CC)CCCC
	9-e-4,5-m-C12	CCCC(C)C(C)CCCC(CC)CCC
	5-e-4,6-m-C12	CCCC(C)C(CC)C(C)CCCCCC
	5-e-4,7-m-C12	CCCC(C)C(CC)CC(C)CCCCC
	5-e-4,8-m-C12	CCCC(C)C(CC)CCC(C)CCCC
	5-e-4,9-m-C12	CCCC(C)C(CC)CCCC(C)CCC
	6-e-4,6-m-C12	CCCC(C)CC(C)(CC)CCCCCC
	7-e-4,6-m-C12	CCCC(C)CC(C)C(CC)CCCCC
	8-e-4,6-m-C12	CCCC(C)CC(C)CC(CC)CCCC
	9-e-4,6-m-C12	CCCC(C)CC(C)CCC(CC)CCC
	6-e-4,7-m-C12	CCCC(C)CC(CC)C(C)CCCCC
	6-e-4,8-m-C12	CCCC(C)CC(CC)CC(C)CCCC
	6-e-4,9-m-C12	CCCC(C)CC(CC)CCC(C)CCC
	7-e-4,7-m-C12	CCCC(C)CCC(C)(CC)CCCCC
	8-e-4,7-m-C12	CCCC(C)CCC(C)C(CC)CCCC
	4-e-6,9-m-C12	CCCC(C)CCC(C)CC(CC)CCC
	7-e-4,8-m-C12	CCCC(C)CCC(CC)C(C)CCCC
	8-e-4,8-m-C12	CCCC(C)CCCC(C)(CC)CCCC
	4-e-5,9-m-C12	CCCC(C)CCCC(C)C(CC)CCC
	4-e-5,5-m-C12	CCCC(CC)C(C)(C)CCCCCCC
	4-e-5,6-m-C12	CCCC(CC)C(C)C(C)CCCCCC
	4-e-5,7-m-C12	CCCC(CC)C(C)CC(C)CCCCC
	4-e-5,8-m-C12	CCCC(CC)C(C)CCC(C)CCCC
	4-e-6,6-m-C12	CCCC(CC)CC(C)(C)CCCCCC
	4-e-6,7-m-C12	CCCC(CC)CC(C)C(C)CCCCC
	4-e-6,8-m-C12	CCCC(CC)CC(C)CC(C)CCCC
	4-e-7,7-m-C12	CCCC(CC)CCC(C)(C)CCCCC
	4-e-7,8-m-C12	CCCC(CC)CCC(C)C(C)CCCC
	4-e-8,8-m-C12	CCCC(CC)CCCC(C)(C)CCCC
	6-e-5,5-m-C12	CCCCC(C)(C)C(CC)CCCCCC
	7-e-5,5-m-C12	CCCCC(C)(C)CC(CC)CCCCC
	8-e-5,5-m-C12	CCCCC(C)(C)CCC(CC)CCCC
	5-e-5,6-m-C12	CCCCC(C)(CC)C(C)CCCCCC
	5-e-5,7-m-C12	CCCCC(C)(CC)CC(C)CCCCC
	5-e-5,8-m-C12	CCCCC(C)(CC)CCC(C)CCCC
	6-e-5,6-m-C12	CCCCC(C)C(C)(CC)CCCCCC
	7-e-5,6-m-C12	CCCCC(C)C(C)C(CC)CCCCC
	8-e-5,6-m-C12	CCCCC(C)C(C)CC(CC)CCCC
	6-e-5,7-m-C12	CCCCC(C)C(CC)C(C)CCCCC
	6-e-5,8-m-C12	CCCCC(C)C(CC)CC(C)CCCC
	7-e-5,7-m-C12	CCCCC(C)CC(C)(CC)CCCCC
	5-e-6,8-m-C12	CCCCC(C)CC(C)C(CC)CCCC
	5-e-6,6-m-C12	CCCCC(CC)C(C)(C)CCCCCC
	5-e-6,7-m-C12	CCCCC(CC)C(C)C(C)CCCCC
	5-e-7,7-m-C12	CCCCC(CC)CC(C)(C)CCCCC
	7-e-6,6-m-C12	CCCCCC(C)(C)C(CC)CCCCC
	6-e-6,7-m-C12	CCCCCC(C)(CC)C(C)CCCCC
	3-e-2,2,3-m-C11	CC(C)(C)C(C)(CC)CCCCCCCC
	4-e-2,2,3-m-C11	CC(C)(C)C(C)C(CC)CCCCCCC
	5-e-2,2,3-m-C11	CC(C)(C)C(C)CC(CC)CCCCCC
	6-e-2,2,3-m-C11	CC(C)(C)C(C)CCC(CC)CCCCC
	7-e-2,2,3-m-C11	CC(C)(C)C(C)CCCC(CC)CCCC
	8-e-2,2,3-m-C11	CC(C)(C)C(C)CCCCC(CC)CCC
	9-e-2,2,3-m-C11	CC(C)(C)C(C)CCCCCC(CC)CC
	3-e-2,2,4-m-C11	CC(C)(C)C(CC)C(C)CCCCCCC
	3-e-2,2,5-m-C11	CC(C)(C)C(CC)CC(C)CCCCCC
	3-e-2,2,6-m-C11	CC(C)(C)C(CC)CCC(C)CCCCC
	3-e-2,2,7-m-C11	CC(C)(C)C(CC)CCCC(C)CCCC
	3-e-2,2,8-m-C11	CC(C)(C)C(CC)CCCCC(C)CCC
	3-e-2,2,9-m-C11	CC(C)(C)C(CC)CCCCCC(C)CC
	3-e-2,2,10-m-C11	CC(C)(C)C(CC)CCCCCCC(C)C
	4-e-2,2,4-m-C11	CC(C)(C)CC(C)(CC)CCCCCCC
	5-e-2,2,4-m-C11	CC(C)(C)CC(C)C(CC)CCCCCC
	6-e-2,2,4-m-C11	CC(C)(C)CC(C)CC(CC)CCCCC
	7-e-2,2,4-m-C11	CC(C)(C)CC(C)CCC(CC)CCCC
	8-e-2,2,4-m-C11	CC(C)(C)CC(C)CCCC(CC)CCC
	9-e-2,2,4-m-C11	CC(C)(C)CC(C)CCCCC(CC)CC
	4-e-2,2,5-m-C11	CC(C)(C)CC(CC)C(C)CCCCCC
	4-e-2,2,6-m-C11	CC(C)(C)CC(CC)CC(C)CCCCC
	4-e-2,2,7-m-C11	CC(C)(C)CC(CC)CCC(C)CCCC
	4-e-2,2,8-m-C11	CC(C)(C)CC(CC)CCCC(C)CCC
	4-e-2,2,9-m-C11	CC(C)(C)CC(CC)CCCCC(C)CC
	4-e-2,2,10-m-C11	CC(C)(C)CC(CC)CCCCCC(C)C
	5-e-2,2,5-m-C11	CC(C)(C)CCC(C)(CC)CCCCCC
	6-e-2,2,5-m-C11	CC(C)(C)CCC(C)C(CC)CCCCC
	7-e-2,2,5-m-C11	CC(C)(C)CCC(C)CC(CC)CCCC
	8-e-2,2,5-m-C11	CC(C)(C)CCC(C)CCC(CC)CCC
	9-e-2,2,5-m-C11	CC(C)(C)CCC(C)CCCC(CC)CC
	5-e-2,2,6-m-C11	CC(C)(C)CCC(CC)C(C)CCCCC
	5-e-2,2,7-m-C11	CC(C)(C)CCC(CC)CC(C)CCCC
	5-e-2,2,8-m-C11	CC(C)(C)CCC(CC)CCC(C)CCC
	5-e-2,2,9-m-C11	CC(C)(C)CCC(CC)CCCC(C)CC
	5-e-2,2,10-m-C11	CC(C)(C)CCC(CC)CCCCC(C)C
	6-e-2,2,6-m-C11	CC(C)(C)CCCC(C)(CC)CCCCC
	7-e-2,2,6-m-C11	CC(C)(C)CCCC(C)C(CC)CCCC
	8-e-2,2,6-m-C11	CC(C)(C)CCCC(C)CC(CC)CCC
	9-e-2,2,6-m-C11	CC(C)(C)CCCC(C)CCC(CC)CC
	6-e-2,2,7-m-C11	CC(C)(C)CCCC(CC)C(C)CCCC
	6-e-2,2,8-m-C11	CC(C)(C)CCCC(CC)CC(C)CCC
[truncated: 6,718 more rows]

## Sheet: iC17
	Abbreviation	SMILES
	C17	CCCCCCCCCCCCCCCCC
	2-m-C16	CC(C)CCCCCCCCCCCCCC
	3-m-C16	CCC(C)CCCCCCCCCCCCC
	4-m-C16	CCCC(C)CCCCCCCCCCCC
	5-m-C16	CCCCC(C)CCCCCCCCCCC
	6-m-C16	CCCCCC(C)CCCCCCCCCC
	7-m-C16	CCCCCCC(C)CCCCCCCCC
	8-m-C16	CCCCCCCC(C)CCCCCCCC
	2,2-m-C15	CC(C)(C)CCCCCCCCCCCCC
	2,3-m-C15	CC(C)C(C)CCCCCCCCCCCC
	2,4-m-C15	CC(C)CC(C)CCCCCCCCCCC
	2,5-m-C15	CC(C)CCC(C)CCCCCCCCCC
	2,6-m-C15	CC(C)CCCC(C)CCCCCCCCC
	2,7-m-C15	CC(C)CCCCC(C)CCCCCCCC
	2,8-m-C15	CC(C)CCCCCC(C)CCCCCCC
	2,9-m-C15	CC(C)CCCCCCC(C)CCCCCC
	2,10-m-C15	CC(C)CCCCCCCC(C)CCCCC
	2,11-m-C15	CC(C)CCCCCCCCC(C)CCCC
	2,12-m-C15	CC(C)CCCCCCCCCC(C)CCC
	2,13-m-C15	CC(C)CCCCCCCCCCC(C)CC
	2,14-m-C15	CC(C)CCCCCCCCCCCC(C)C
	3,3-m-C15	CCC(C)(C)CCCCCCCCCCCC
	3,4-m-C15	CCC(C)C(C)CCCCCCCCCCC
	3,5-m-C15	CCC(C)CC(C)CCCCCCCCCC
	3,6-m-C15	CCC(C)CCC(C)CCCCCCCCC
	3,7-m-C15	CCC(C)CCCC(C)CCCCCCCC
	3,8-m-C15	CCC(C)CCCCC(C)CCCCCCC
	3,9-m-C15	CCC(C)CCCCCC(C)CCCCCC
	3,10-m-C15	CCC(C)CCCCCCC(C)CCCCC
	3,11-m-C15	CCC(C)CCCCCCCC(C)CCCC
	3,12-m-C15	CCC(C)CCCCCCCCC(C)CCC
	3,13-m-C15	CCC(C)CCCCCCCCCC(C)CC
	4,4-m-C15	CCCC(C)(C)CCCCCCCCCCC
	4,5-m-C15	CCCC(C)C(C)CCCCCCCCCC
	4,6-m-C15	CCCC(C)CC(C)CCCCCCCCC
	4,7-m-C15	CCCC(C)CCC(C)CCCCCCCC
	4,8-m-C15	CCCC(C)CCCC(C)CCCCCCC
	4,9-m-C15	CCCC(C)CCCCC(C)CCCCCC
	4,10-m-C15	CCCC(C)CCCCCC(C)CCCCC
	4,11-m-C15	CCCC(C)CCCCCCC(C)CCCC
	4,12-m-C15	CCCC(C)CCCCCCCC(C)CCC
	5,5-m-C15	CCCCC(C)(C)CCCCCCCCCC
	5,6-m-C15	CCCCC(C)C(C)CCCCCCCCC
	5,7-m-C15	CCCCC(C)CC(C)CCCCCCCC
	5,8-m-C15	CCCCC(C)CCC(C)CCCCCCC
	5,9-m-C15	CCCCC(C)CCCC(C)CCCCCC
	5,10-m-C15	CCCCC(C)CCCCC(C)CCCCC
	5,11-m-C15	CCCCC(C)CCCCCC(C)CCCC
	6,6-m-C15	CCCCCC(C)(C)CCCCCCCCC
	6,7-m-C15	CCCCCC(C)C(C)CCCCCCCC
	6,8-m-C15	CCCCCC(C)CC(C)CCCCCCC
	6,9-m-C15	CCCCCC(C)CCC(C)CCCCCC
	6,10-m-C15	CCCCCC(C)CCCC(C)CCCCC
	7,7-m-C15	CCCCCCC(C)(C)CCCCCCCC
	7,8-m-C15	CCCCCCC(C)C(C)CCCCCCC
	7,9-m-C15	CCCCCCC(C)CC(C)CCCCCC
	8,8-m-C15	CCCCCCCC(C)(C)CCCCCCC
	2,2,3-m-C14	CC(C)(C)C(C)CCCCCCCCCCC
	2,2,4-m-C14	CC(C)(C)CC(C)CCCCCCCCCC
	2,2,5-m-C14	CC(C)(C)CCC(C)CCCCCCCCC
	2,2,6-m-C14	CC(C)(C)CCCC(C)CCCCCCCC
	2,2,7-m-C14	CC(C)(C)CCCCC(C)CCCCCCC
	2,2,8-m-C14	CC(C)(C)CCCCCC(C)CCCCCC
	2,2,9-m-C14	CC(C)(C)CCCCCCC(C)CCCCC
	2,2,10-m-C14	CC(C)(C)CCCCCCCC(C)CCCC
	2,2,11-m-C14	CC(C)(C)CCCCCCCCC(C)CCC
	2,2,12-m-C14	CC(C)(C)CCCCCCCCCC(C)CC
	2,2,13-m-C14	CC(C)(C)CCCCCCCCCCC(C)C
	2,3,3-m-C14	CC(C)C(C)(C)CCCCCCCCCCC
	2,3,4-m-C14	CC(C)C(C)C(C)CCCCCCCCCC
	2,3,5-m-C14	CC(C)C(C)CC(C)CCCCCCCCC
	2,3,6-m-C14	CC(C)C(C)CCC(C)CCCCCCCC
	2,3,7-m-C14	CC(C)C(C)CCCC(C)CCCCCCC
	2,3,8-m-C14	CC(C)C(C)CCCCC(C)CCCCCC
	2,3,9-m-C14	CC(C)C(C)CCCCCC(C)CCCCC
	2,3,10-m-C14	CC(C)C(C)CCCCCCC(C)CCCC
	2,3,11-m-C14	CC(C)C(C)CCCCCCCC(C)CCC
	2,3,12-m-C14	CC(C)C(C)CCCCCCCCC(C)CC
	2,3,13-m-C14	CC(C)C(C)CCCCCCCCCC(C)C
	2,4,4-m-C14	CC(C)CC(C)(C)CCCCCCCCCC
	2,4,5-m-C14	CC(C)CC(C)C(C)CCCCCCCCC
	2,4,6-m-C14	CC(C)CC(C)CC(C)CCCCCCCC
	2,4,7-m-C14	CC(C)CC(C)CCC(C)CCCCCCC
	2,4,8-m-C14	CC(C)CC(C)CCCC(C)CCCCCC
	2,4,9-m-C14	CC(C)CC(C)CCCCC(C)CCCCC
	2,4,10-m-C14	CC(C)CC(C)CCCCCC(C)CCCC
	2,4,11-m-C14	CC(C)CC(C)CCCCCCC(C)CCC
	2,4,12-m-C14	CC(C)CC(C)CCCCCCCC(C)CC
	2,4,13-m-C14	CC(C)CC(C)CCCCCCCCC(C)C
	2,5,5-m-C14	CC(C)CCC(C)(C)CCCCCCCCC
	2,5,6-m-C14	CC(C)CCC(C)C(C)CCCCCCCC
	2,5,7-m-C14	CC(C)CCC(C)CC(C)CCCCCCC
	2,5,8-m-C14	CC(C)CCC(C)CCC(C)CCCCCC
	2,5,9-m-C14	CC(C)CCC(C)CCCC(C)CCCCC
	2,5,10-m-C14	CC(C)CCC(C)CCCCC(C)CCCC
	2,5,11-m-C14	CC(C)CCC(C)CCCCCC(C)CCC
	2,5,12-m-C14	CC(C)CCC(C)CCCCCCC(C)CC
	2,5,13-m-C14	CC(C)CCC(C)CCCCCCCC(C)C
	2,6,6-m-C14	CC(C)CCCC(C)(C)CCCCCCCC
	2,6,7-m-C14	CC(C)CCCC(C)C(C)CCCCCCC
	2,6,8-m-C14	CC(C)CCCC(C)CC(C)CCCCCC
	2,6,9-m-C14	CC(C)CCCC(C)CCC(C)CCCCC
	2,6,10-m-C14	CC(C)CCCC(C)CCCC(C)CCCC
	2,6,11-m-C14	CC(C)CCCC(C)CCCCC(C)CCC
	2,6,12-m-C14	CC(C)CCCC(C)CCCCCC(C)CC
	2,6,13-m-C14	CC(C)CCCC(C)CCCCCCC(C)C
	2,7,7-m-C14	CC(C)CCCCC(C)(C)CCCCCCC
	2,7,8-m-C14	CC(C)CCCCC(C)C(C)CCCCCC
	2,7,9-m-C14	CC(C)CCCCC(C)CC(C)CCCCC
	2,7,10-m-C14	CC(C)CCCCC(C)CCC(C)CCCC
	2,7,11-m-C14	CC(C)CCCCC(C)CCCC(C)CCC
	2,7,12-m-C14	CC(C)CCCCC(C)CCCCC(C)CC
	2,7,13-m-C14	CC(C)CCCCC(C)CCCCCC(C)C
	2,8,8-m-C14	CC(C)CCCCCC(C)(C)CCCCCC
	2,8,9-m-C14	CC(C)CCCCCC(C)C(C)CCCCC
	2,8,10-m-C14	CC(C)CCCCCC(C)CC(C)CCCC
	2,8,11-m-C14	CC(C)CCCCCC(C)CCC(C)CCC
	2,8,12-m-C14	CC(C)CCCCCC(C)CCCC(C)CC
	2,9,9-m-C14	CC(C)CCCCCCC(C)(C)CCCCC
	2,9,10-m-C14	CC(C)CCCCCCC(C)C(C)CCCC
	2,9,11-m-C14	CC(C)CCCCCCC(C)CC(C)CCC
	2,9,12-m-C14	CC(C)CCCCCCC(C)CCC(C)CC
	2,10,10-m-C14	CC(C)CCCCCCCC(C)(C)CCCC
	2,10,11-m-C14	CC(C)CCCCCCCC(C)C(C)CCC
	2,10,12-m-C14	CC(C)CCCCCCCC(C)CC(C)CC
	2,11,11-m-C14	CC(C)CCCCCCCCC(C)(C)CCC
	2,11,12-m-C14	CC(C)CCCCCCCCC(C)C(C)CC
	2,12,12-m-C14	CC(C)CCCCCCCCCC(C)(C)CC
	3,3,4-m-C14	CCC(C)(C)C(C)CCCCCCCCCC
	3,3,5-m-C14	CCC(C)(C)CC(C)CCCCCCCCC
	3,3,6-m-C14	CCC(C)(C)CCC(C)CCCCCCCC
	3,3,7-m-C14	CCC(C)(C)CCCC(C)CCCCCCC
	3,3,8-m-C14	CCC(C)(C)CCCCC(C)CCCCCC
	3,3,9-m-C14	CCC(C)(C)CCCCCC(C)CCCCC
	3,3,10-m-C14	CCC(C)(C)CCCCCCC(C)CCCC
	3,3,11-m-C14	CCC(C)(C)CCCCCCCC(C)CCC
	3,3,12-m-C14	CCC(C)(C)CCCCCCCCC(C)CC
	3,4,4-m-C14	CCC(C)C(C)(C)CCCCCCCCCC
	3,4,5-m-C14	CCC(C)C(C)C(C)CCCCCCCCC
	3,4,6-m-C14	CCC(C)C(C)CC(C)CCCCCCCC
	3,4,7-m-C14	CCC(C)C(C)CCC(C)CCCCCCC
	3,4,8-m-C14	CCC(C)C(C)CCCC(C)CCCCCC
	3,4,9-m-C14	CCC(C)C(C)CCCCC(C)CCCCC
	3,4,10-m-C14	CCC(C)C(C)CCCCCC(C)CCCC
	3,4,11-m-C14	CCC(C)C(C)CCCCCCC(C)CCC
	3,4,12-m-C14	CCC(C)C(C)CCCCCCCC(C)CC
	3,5,5-m-C14	CCC(C)CC(C)(C)CCCCCCCCC
	3,5,6-m-C14	CCC(C)CC(C)C(C)CCCCCCCC
	3,5,7-m-C14	CCC(C)CC(C)CC(C)CCCCCCC
	3,5,8-m-C14	CCC(C)CC(C)CCC(C)CCCCCC
	3,5,9-m-C14	CCC(C)CC(C)CCCC(C)CCCCC
	3,5,10-m-C14	CCC(C)CC(C)CCCCC(C)CCCC
	3,5,11-m-C14	CCC(C)CC(C)CCCCCC(C)CCC
	3,5,12-m-C14	CCC(C)CC(C)CCCCCCC(C)CC
	3,6,6-m-C14	CCC(C)CCC(C)(C)CCCCCCCC
	3,6,7-m-C14	CCC(C)CCC(C)C(C)CCCCCCC
	3,6,8-m-C14	CCC(C)CCC(C)CC(C)CCCCCC
	3,6,9-m-C14	CCC(C)CCC(C)CCC(C)CCCCC
	3,6,10-m-C14	CCC(C)CCC(C)CCCC(C)CCCC
	3,6,11-m-C14	CCC(C)CCC(C)CCCCC(C)CCC
	3,6,12-m-C14	CCC(C)CCC(C)CCCCCC(C)CC
	3,7,7-m-C14	CCC(C)CCCC(C)(C)CCCCCCC
	3,7,8-m-C14	CCC(C)CCCC(C)C(C)CCCCCC
	3,7,9-m-C14	CCC(C)CCCC(C)CC(C)CCCCC
	3,7,10-m-C14	CCC(C)CCCC(C)CCC(C)CCCC
	3,7,11-m-C14	CCC(C)CCCC(C)CCCC(C)CCC
	3,7,12-m-C14	CCC(C)CCCC(C)CCCCC(C)CC
	3,8,8-m-C14	CCC(C)CCCCC(C)(C)CCCCCC
	3,8,9-m-C14	CCC(C)CCCCC(C)C(C)CCCCC
	3,8,10-m-C14	CCC(C)CCCCC(C)CC(C)CCCC
	3,8,11-m-C14	CCC(C)CCCCC(C)CCC(C)CCC
	3,9,9-m-C14	CCC(C)CCCCCC(C)(C)CCCCC
	3,9,10-m-C14	CCC(C)CCCCCC(C)C(C)CCCC
	3,9,11-m-C14	CCC(C)CCCCCC(C)CC(C)CCC
	3,10,10-m-C14	CCC(C)CCCCCCC(C)(C)CCCC
	3,10,11-m-C14	CCC(C)CCCCCCC(C)C(C)CCC
	3,11,11-m-C14	CCC(C)CCCCCCCC(C)(C)CCC
	4,4,5-m-C14	CCCC(C)(C)C(C)CCCCCCCCC
	4,4,6-m-C14	CCCC(C)(C)CC(C)CCCCCCCC
	4,4,7-m-C14	CCCC(C)(C)CCC(C)CCCCCCC
	4,4,8-m-C14	CCCC(C)(C)CCCC(C)CCCCCC
	4,4,9-m-C14	CCCC(C)(C)CCCCC(C)CCCCC
	4,4,10-m-C14	CCCC(C)(C)CCCCCC(C)CCCC
	4,4,11-m-C14	CCCC(C)(C)CCCCCCC(C)CCC
	4,5,5-m-C14	CCCC(C)C(C)(C)CCCCCCCCC
	4,5,6-m-C14	CCCC(C)C(C)C(C)CCCCCCCC
	4,5,7-m-C14	CCCC(C)C(C)CC(C)CCCCCCC
	4,5,8-m-C14	CCCC(C)C(C)CCC(C)CCCCCC
	4,5,9-m-C14	CCCC(C)C(C)CCCC(C)CCCCC
	4,5,10-m-C14	CCCC(C)C(C)CCCCC(C)CCCC
	4,5,11-m-C14	CCCC(C)C(C)CCCCCC(C)CCC
	4,6,6-m-C14	CCCC(C)CC(C)(C)CCCCCCCC
	4,6,7-m-C14	CCCC(C)CC(C)C(C)CCCCCCC
	4,6,8-m-C14	CCCC(C)CC(C)CC(C)CCCCCC
	4,6,9-m-C14	CCCC(C)CC(C)CCC(C)CCCCC
	4,6,10-m-C14	CCCC(C)CC(C)CCCC(C)CCCC
	4,6,11-m-C14	CCCC(C)CC(C)CCCCC(C)CCC
	4,7,7-m-C14	CCCC(C)CCC(C)(C)CCCCCCC
	4,7,8-m-C14	CCCC(C)CCC(C)C(C)CCCCCC
	4,7,9-m-C14	CCCC(C)CCC(C)CC(C)CCCCC
	4,7,10-m-C14	CCCC(C)CCC(C)CCC(C)CCCC
	4,7,11-m-C14	CCCC(C)CCC(C)CCCC(C)CCC
	4,8,8-m-C14	CCCC(C)CCCC(C)(C)CCCCCC
	4,8,9-m-C14	CCCC(C)CCCC(C)C(C)CCCCC
	4,8,10-m-C14	CCCC(C)CCCC(C)CC(C)CCCC
	4,9,9-m-C14	CCCC(C)CCCCC(C)(C)CCCCC
	4,9,10-m-C14	CCCC(C)CCCCC(C)C(C)CCCC
	4,10,10-m-C14	CCCC(C)CCCCCC(C)(C)CCCC
	5,5,6-m-C14	CCCCC(C)(C)C(C)CCCCCCCC
	5,5,7-m-C14	CCCCC(C)(C)CC(C)CCCCCCC
	5,5,8-m-C14	CCCCC(C)(C)CCC(C)CCCCCC
	5,5,9-m-C14	CCCCC(C)(C)CCCC(C)CCCCC
	5,5,10-m-C14	CCCCC(C)(C)CCCCC(C)CCCC
	5,6,6-m-C14	CCCCC(C)C(C)(C)CCCCCCCC
	5,6,7-m-C14	CCCCC(C)C(C)C(C)CCCCCCC
	5,6,8-m-C14	CCCCC(C)C(C)CC(C)CCCCCC
	5,6,9-m-C14	CCCCC(C)C(C)CCC(C)CCCCC
	5,6,10-m-C14	CCCCC(C)C(C)CCCC(C)CCCC
	5,7,7-m-C14	CCCCC(C)CC(C)(C)CCCCCCC
	5,7,8-m-C14	CCCCC(C)CC(C)C(C)CCCCCC
	5,7,9-m-C14	CCCCC(C)CC(C)CC(C)CCCCC
	5,7,10-m-C14	CCCCC(C)CC(C)CCC(C)CCCC
	5,8,8-m-C14	CCCCC(C)CCC(C)(C)CCCCCC
	5,8,9-m-C14	CCCCC(C)CCC(C)C(C)CCCCC
	5,9,9-m-C14	CCCCC(C)CCCC(C)(C)CCCCC
	6,6,7-m-C14	CCCCCC(C)(C)C(C)CCCCCCC
	6,6,8-m-C14	CCCCCC(C)(C)CC(C)CCCCCC
	6,6,9-m-C14	CCCCCC(C)(C)CCC(C)CCCCC
	6,7,7-m-C14	CCCCCC(C)C(C)(C)CCCCCCC
	6,7,8-m-C14	CCCCCC(C)C(C)C(C)CCCCCC
	6,7,9-m-C14	CCCCCC(C)C(C)CC(C)CCCCC
	6,8,8-m-C14	CCCCCC(C)CC(C)(C)CCCCCC
	7,7,8-m-C14	CCCCCCC(C)(C)C(C)CCCCCC
	2,2,3,3-m-C13	CC(C)(C)C(C)(C)CCCCCCCCCC
	2,2,3,4-m-C13	CC(C)(C)C(C)C(C)CCCCCCCCC
	2,2,3,5-m-C13	CC(C)(C)C(C)CC(C)CCCCCCCC
	2,2,3,6-m-C13	CC(C)(C)C(C)CCC(C)CCCCCCC
	2,2,3,7-m-C13	CC(C)(C)C(C)CCCC(C)CCCCCC
	2,2,3,8-m-C13	CC(C)(C)C(C)CCCCC(C)CCCCC
	2,2,3,9-m-C13	CC(C)(C)C(C)CCCCCC(C)CCCC
	2,2,3,10-m-C13	CC(C)(C)C(C)CCCCCCC(C)CCC
	2,2,3,11-m-C13	CC(C)(C)C(C)CCCCCCCC(C)CC
	2,2,3,12-m-C13	CC(C)(C)C(C)CCCCCCCCC(C)C
	2,2,4,4-m-C13	CC(C)(C)CC(C)(C)CCCCCCCCC
	2,2,4,5-m-C13	CC(C)(C)CC(C)C(C)CCCCCCCC
	2,2,4,6-m-C13	CC(C)(C)CC(C)CC(C)CCCCCCC
	2,2,4,7-m-C13	CC(C)(C)CC(C)CCC(C)CCCCCC
	2,2,4,8-m-C13	CC(C)(C)CC(C)CCCC(C)CCCCC
	2,2,4,9-m-C13	CC(C)(C)CC(C)CCCCC(C)CCCC
	2,2,4,10-m-C13	CC(C)(C)CC(C)CCCCCC(C)CCC
	2,2,4,11-m-C13	CC(C)(C)CC(C)CCCCCCC(C)CC
	2,2,4,12-m-C13	CC(C)(C)CC(C)CCCCCCCC(C)C
	2,2,5,5-m-C13	CC(C)(C)CCC(C)(C)CCCCCCCC
	2,2,5,6-m-C13	CC(C)(C)CCC(C)C(C)CCCCCCC
	2,2,5,7-m-C13	CC(C)(C)CCC(C)CC(C)CCCCCC
	2,2,5,8-m-C13	CC(C)(C)CCC(C)CCC(C)CCCCC
	2,2,5,9-m-C13	CC(C)(C)CCC(C)CCCC(C)CCCC
	2,2,5,10-m-C13	CC(C)(C)CCC(C)CCCCC(C)CCC
	2,2,5,11-m-C13	CC(C)(C)CCC(C)CCCCCC(C)CC
	2,2,5,12-m-C13	CC(C)(C)CCC(C)CCCCCCC(C)C
	2,2,6,6-m-C13	CC(C)(C)CCCC(C)(C)CCCCCCC
	2,2,6,7-m-C13	CC(C)(C)CCCC(C)C(C)CCCCCC
	2,2,6,8-m-C13	CC(C)(C)CCCC(C)CC(C)CCCCC
	2,2,6,9-m-C13	CC(C)(C)CCCC(C)CCC(C)CCCC
	2,2,6,10-m-C13	CC(C)(C)CCCC(C)CCCC(C)CCC
	2,2,6,11-m-C13	CC(C)(C)CCCC(C)CCCCC(C)CC
	2,2,6,12-m-C13	CC(C)(C)CCCC(C)CCCCCC(C)C
	2,2,7,7-m-C13	CC(C)(C)CCCCC(C)(C)CCCCCC
	2,2,7,8-m-C13	CC(C)(C)CCCCC(C)C(C)CCCCC
	2,2,7,9-m-C13	CC(C)(C)CCCCC(C)CC(C)CCCC
	2,2,7,10-m-C13	CC(C)(C)CCCCC(C)CCC(C)CCC
	2,2,7,11-m-C13	CC(C)(C)CCCCC(C)CCCC(C)CC
	2,2,7,12-m-C13	CC(C)(C)CCCCC(C)CCCCC(C)C
	2,2,8,8-m-C13	CC(C)(C)CCCCCC(C)(C)CCCCC
	2,2,8,9-m-C13	CC(C)(C)CCCCCC(C)C(C)CCCC
	2,2,8,10-m-C13	CC(C)(C)CCCCCC(C)CC(C)CCC
	2,2,8,11-m-C13	CC(C)(C)CCCCCC(C)CCC(C)CC
	2,2,8,12-m-C13	CC(C)(C)CCCCCC(C)CCCC(C)C
	2,2,9,9-m-C13	CC(C)(C)CCCCCCC(C)(C)CCCC
	2,2,9,10-m-C13	CC(C)(C)CCCCCCC(C)C(C)CCC
	2,2,9,11-m-C13	CC(C)(C)CCCCCCC(C)CC(C)CC
	2,2,9,12-m-C13	CC(C)(C)CCCCCCC(C)CCC(C)C
	2,2,10,10-m-C13	CC(C)(C)CCCCCCCC(C)(C)CCC
	2,2,10,11-m-C13	CC(C)(C)CCCCCCCC(C)C(C)CC
	2,2,10,12-m-C13	CC(C)(C)CCCCCCCC(C)CC(C)C
	2,2,11,11-m-C13	CC(C)(C)CCCCCCCCC(C)(C)CC
	2,2,11,12-m-C13	CC(C)(C)CCCCCCCCC(C)C(C)C
	2,2,12,12-m-C13	CC(C)(C)CCCCCCCCCC(C)(C)C
	2,3,3,4-m-C13	CC(C)C(C)(C)C(C)CCCCCCCCC
	2,3,3,5-m-C13	CC(C)C(C)(C)CC(C)CCCCCCCC
	2,3,3,6-m-C13	CC(C)C(C)(C)CCC(C)CCCCCCC
	2,3,3,7-m-C13	CC(C)C(C)(C)CCCC(C)CCCCCC
	2,3,3,8-m-C13	CC(C)C(C)(C)CCCCC(C)CCCCC
	2,3,3,9-m-C13	CC(C)C(C)(C)CCCCCC(C)CCCC
	2,3,3,10-m-C13	CC(C)C(C)(C)CCCCCCC(C)CCC
	2,3,3,11-m-C13	CC(C)C(C)(C)CCCCCCCC(C)CC
	2,3,3,12-m-C13	CC(C)C(C)(C)CCCCCCCCC(C)C
	2,3,4,4-m-C13	CC(C)C(C)C(C)(C)CCCCCCCCC
	2,3,4,5-m-C13	CC(C)C(C)C(C)C(C)CCCCCCCC
	2,3,4,6-m-C13	CC(C)C(C)C(C)CC(C)CCCCCCC
	2,3,4,7-m-C13	CC(C)C(C)C(C)CCC(C)CCCCCC
	2,3,4,8-m-C13	CC(C)C(C)C(C)CCCC(C)CCCCC
	2,3,4,9-m-C13	CC(C)C(C)C(C)CCCCC(C)CCCC
	2,3,4,10-m-C13	CC(C)C(C)C(C)CCCCCC(C)CCC
	2,3,4,11-m-C13	CC(C)C(C)C(C)CCCCCCC(C)CC
	2,3,4,12-m-C13	CC(C)C(C)C(C)CCCCCCCC(C)C
	2,3,5,5-m-C13	CC(C)C(C)CC(C)(C)CCCCCCCC
	2,3,5,6-m-C13	CC(C)C(C)CC(C)C(C)CCCCCCC
	2,3,5,7-m-C13	CC(C)C(C)CC(C)CC(C)CCCCCC
	2,3,5,8-m-C13	CC(C)C(C)CC(C)CCC(C)CCCCC
	2,3,5,9-m-C13	CC(C)C(C)CC(C)CCCC(C)CCCC
	2,3,5,10-m-C13	CC(C)C(C)CC(C)CCCCC(C)CCC
	2,3,5,11-m-C13	CC(C)C(C)CC(C)CCCCCC(C)CC
	2,3,5,12-m-C13	CC(C)C(C)CC(C)CCCCCCC(C)C
	2,3,6,6-m-C13	CC(C)C(C)CCC(C)(C)CCCCCCC
	2,3,6,7-m-C13	CC(C)C(C)CCC(C)C(C)CCCCCC
	2,3,6,8-m-C13	CC(C)C(C)CCC(C)CC(C)CCCCC
	2,3,6,9-m-C13	CC(C)C(C)CCC(C)CCC(C)CCCC
	2,3,6,10-m-C13	CC(C)C(C)CCC(C)CCCC(C)CCC
	2,3,6,11-m-C13	CC(C)C(C)CCC(C)CCCCC(C)CC
	2,3,6,12-m-C13	CC(C)C(C)CCC(C)CCCCCC(C)C
	2,3,7,7-m-C13	CC(C)C(C)CCCC(C)(C)CCCCCC
	2,3,7,8-m-C13	CC(C)C(C)CCCC(C)C(C)CCCCC
	2,3,7,9-m-C13	CC(C)C(C)CCCC(C)CC(C)CCCC
	2,3,7,10-m-C13	CC(C)C(C)CCCC(C)CCC(C)CCC
	2,3,7,11-m-C13	CC(C)C(C)CCCC(C)CCCC(C)CC
	2,3,7,12-m-C13	CC(C)C(C)CCCC(C)CCCCC(C)C
	2,3,8,8-m-C13	CC(C)C(C)CCCCC(C)(C)CCCCC
	2,3,8,9-m-C13	CC(C)C(C)CCCCC(C)C(C)CCCC
	2,3,8,10-m-C13	CC(C)C(C)CCCCC(C)CC(C)CCC
	2,3,8,11-m-C13	CC(C)C(C)CCCCC(C)CCC(C)CC
	2,3,8,12-m-C13	CC(C)C(C)CCCCC(C)CCCC(C)C
	2,3,9,9-m-C13	CC(C)C(C)CCCCCC(C)(C)CCCC
	2,3,9,10-m-C13	CC(C)C(C)CCCCCC(C)C(C)CCC
	2,3,9,11-m-C13	CC(C)C(C)CCCCCC(C)CC(C)CC
	2,3,9,12-m-C13	CC(C)C(C)CCCCCC(C)CCC(C)C
	2,3,10,10-m-C13	CC(C)C(C)CCCCCCC(C)(C)CCC
	2,3,10,11-m-C13	CC(C)C(C)CCCCCCC(C)C(C)CC
	2,3,10,12-m-C13	CC(C)C(C)CCCCCCC(C)CC(C)C
	2,3,11,11-m-C13	CC(C)C(C)CCCCCCCC(C)(C)CC
	2,3,11,12-m-C13	CC(C)C(C)CCCCCCCC(C)C(C)C
	2,4,4,5-m-C13	CC(C)CC(C)(C)C(C)CCCCCCCC
	2,4,4,6-m-C13	CC(C)CC(C)(C)CC(C)CCCCCCC
	2,4,4,7-m-C13	CC(C)CC(C)(C)CCC(C)CCCCCC
	2,4,4,8-m-C13	CC(C)CC(C)(C)CCCC(C)CCCCC
	2,4,4,9-m-C13	CC(C)CC(C)(C)CCCCC(C)CCCC
	2,4,4,10-m-C13	CC(C)CC(C)(C)CCCCCC(C)CCC
	2,4,4,11-m-C13	CC(C)CC(C)(C)CCCCCCC(C)CC
	2,4,4,12-m-C13	CC(C)CC(C)(C)CCCCCCCC(C)C
	2,4,5,5-m-C13	CC(C)CC(C)C(C)(C)CCCCCCCC
	2,4,5,6-m-C13	CC(C)CC(C)C(C)C(C)CCCCCCC
	2,4,5,7-m-C13	CC(C)CC(C)C(C)CC(C)CCCCCC
	2,4,5,8-m-C13	CC(C)CC(C)C(C)CCC(C)CCCCC
	2,4,5,9-m-C13	CC(C)CC(C)C(C)CCCC(C)CCCC
	2,4,5,10-m-C13	CC(C)CC(C)C(C)CCCCC(C)CCC
	2,4,5,11-m-C13	CC(C)CC(C)C(C)CCCCCC(C)CC
	2,4,5,12-m-C13	CC(C)CC(C)C(C)CCCCCCC(C)C
	2,4,6,6-m-C13	CC(C)CC(C)CC(C)(C)CCCCCCC
	2,4,6,7-m-C13	CC(C)CC(C)CC(C)C(C)CCCCCC
	2,4,6,8-m-C13	CC(C)CC(C)CC(C)CC(C)CCCCC
	2,4,6,9-m-C13	CC(C)CC(C)CC(C)CCC(C)CCCC
	2,4,6,10-m-C13	CC(C)CC(C)CC(C)CCCC(C)CCC
	2,4,6,11-m-C13	CC(C)CC(C)CC(C)CCCCC(C)CC
	2,4,6,12-m-C13	CC(C)CC(C)CC(C)CCCCCC(C)C
	2,4,7,7-m-C13	CC(C)CC(C)CCC(C)(C)CCCCCC
	2,4,7,8-m-C13	CC(C)CC(C)CCC(C)C(C)CCCCC
	2,4,7,9-m-C13	CC(C)CC(C)CCC(C)CC(C)CCCC
	2,4,7,10-m-C13	CC(C)CC(C)CCC(C)CCC(C)CCC
	2,4,7,11-m-C13	CC(C)CC(C)CCC(C)CCCC(C)CC
	2,4,7,12-m-C13	CC(C)CC(C)CCC(C)CCCCC(C)C
	2,4,8,8-m-C13	CC(C)CC(C)CCCC(C)(C)CCCCC
	2,4,8,9-m-C13	CC(C)CC(C)CCCC(C)C(C)CCCC
	2,4,8,10-m-C13	CC(C)CC(C)CCCC(C)CC(C)CCC
	2,4,8,11-m-C13	CC(C)CC(C)CCCC(C)CCC(C)CC
	2,4,8,12-m-C13	CC(C)CC(C)CCCC(C)CCCC(C)C
	2,4,9,9-m-C13	CC(C)CC(C)CCCCC(C)(C)CCCC
	2,4,9,10-m-C13	CC(C)CC(C)CCCCC(C)C(C)CCC
	2,4,9,11-m-C13	CC(C)CC(C)CCCCC(C)CC(C)CC
	2,4,9,12-m-C13	CC(C)CC(C)CCCCC(C)CCC(C)C
	2,4,10,10-m-C13	CC(C)CC(C)CCCCCC(C)(C)CCC
	2,4,10,11-m-C13	CC(C)CC(C)CCCCCC(C)C(C)CC
	2,4,10,12-m-C13	CC(C)CC(C)CCCCCC(C)CC(C)C
	2,4,11,11-m-C13	CC(C)CC(C)CCCCCCC(C)(C)CC
	2,5,5,6-m-C13	CC(C)CCC(C)(C)C(C)CCCCCCC
	2,5,5,7-m-C13	CC(C)CCC(C)(C)CC(C)CCCCCC
	2,5,5,8-m-C13	CC(C)CCC(C)(C)CCC(C)CCCCC
	2,5,5,9-m-C13	CC(C)CCC(C)(C)CCCC(C)CCCC
	2,5,5,10-m-C13	CC(C)CCC(C)(C)CCCCC(C)CCC
	2,5,5,11-m-C13	CC(C)CCC(C)(C)CCCCCC(C)CC
	2,5,5,12-m-C13	CC(C)CCC(C)(C)CCCCCCC(C)C
	2,5,6,6-m-C13	CC(C)CCC(C)C(C)(C)CCCCCCC
	2,5,6,7-m-C13	CC(C)CCC(C)C(C)C(C)CCCCCC
	2,5,6,8-m-C13	CC(C)CCC(C)C(C)CC(C)CCCCC
	2,5,6,9-m-C13	CC(C)CCC(C)C(C)CCC(C)CCCC
	2,5,6,10-m-C13	CC(C)CCC(C)C(C)CCCC(C)CCC
	2,5,6,11-m-C13	CC(C)CCC(C)C(C)CCCCC(C)CC
	2,5,6,12-m-C13	CC(C)CCC(C)C(C)CCCCCC(C)C
	2,5,7,7-m-C13	CC(C)CCC(C)CC(C)(C)CCCCCC
	2,5,7,8-m-C13	CC(C)CCC(C)CC(C)C(C)CCCCC
	2,5,7,9-m-C13	CC(C)CCC(C)CC(C)CC(C)CCCC
	2,5,7,10-m-C13	CC(C)CCC(C)CC(C)CCC(C)CCC
	2,5,7,11-m-C13	CC(C)CCC(C)CC(C)CCCC(C)CC
	2,5,7,12-m-C13	CC(C)CCC(C)CC(C)CCCCC(C)C
	2,5,8,8-m-C13	CC(C)CCC(C)CCC(C)(C)CCCCC
	2,5,8,9-m-C13	CC(C)CCC(C)CCC(C)C(C)CCCC
	2,5,8,10-m-C13	CC(C)CCC(C)CCC(C)CC(C)CCC
	2,5,8,11-m-C13	CC(C)CCC(C)CCC(C)CCC(C)CC
	2,5,8,12-m-C13	CC(C)CCC(C)CCC(C)CCCC(C)C
	2,5,9,9-m-C13	CC(C)CCC(C)CCCC(C)(C)CCCC
	2,5,9,10-m-C13	CC(C)CCC(C)CCCC(C)C(C)CCC
	2,5,9,11-m-C13	CC(C)CCC(C)CCCC(C)CC(C)CC
	2,5,9,12-m-C13	CC(C)CCC(C)CCCC(C)CCC(C)C
	2,5,10,10-m-C13	CC(C)CCC(C)CCCCC(C)(C)CCC
	2,5,10,11-m-C13	CC(C)CCC(C)CCCCC(C)C(C)CC
	2,5,11,11-m-C13	CC(C)CCC(C)CCCCCC(C)(C)CC
	2,6,6,7-m-C13	CC(C)CCCC(C)(C)C(C)CCCCCC
	2,6,6,8-m-C13	CC(C)CCCC(C)(C)CC(C)CCCCC
	2,6,6,9-m-C13	CC(C)CCCC(C)(C)CCC(C)CCCC
	2,6,6,10-m-C13	CC(C)CCCC(C)(C)CCCC(C)CCC
	2,6,6,11-m-C13	CC(C)CCCC(C)(C)CCCCC(C)CC
	2,6,6,12-m-C13	CC(C)CCCC(C)(C)CCCCCC(C)C
	2,6,7,7-m-C13	CC(C)CCCC(C)C(C)(C)CCCCCC
	2,6,7,8-m-C13	CC(C)CCCC(C)C(C)C(C)CCCCC
	2,6,7,9-m-C13	CC(C)CCCC(C)C(C)CC(C)CCCC
	2,6,7,10-m-C13	CC(C)CCCC(C)C(C)CCC(C)CCC
	2,6,7,11-m-C13	CC(C)CCCC(C)C(C)CCCC(C)CC
	2,6,7,12-m-C13	CC(C)CCCC(C)C(C)CCCCC(C)C
	2,6,8,8-m-C13	CC(C)CCCC(C)CC(C)(C)CCCCC
	2,6,8,9-m-C13	CC(C)CCCC(C)CC(C)C(C)CCCC
	2,6,8,10-m-C13	CC(C)CCCC(C)CC(C)CC(C)CCC
	2,6,8,11-m-C13	CC(C)CCCC(C)CC(C)CCC(C)CC
	2,6,8,12-m-C13	CC(C)CCCC(C)CC(C)CCCC(C)C
	2,6,9,9-m-C13	CC(C)CCCC(C)CCC(C)(C)CCCC
	2,6,9,10-m-C13	CC(C)CCCC(C)CCC(C)C(C)CCC
	2,6,9,11-m-C13	CC(C)CCCC(C)CCC(C)CC(C)CC
	2,6,10,10-m-C13	CC(C)CCCC(C)CCCC(C)(C)CCC
	2,6,10,11-m-C13	CC(C)CCCC(C)CCCC(C)C(C)CC
	2,6,11,11-m-C13	CC(C)CCCC(C)CCCCC(C)(C)CC
	2,7,7,8-m-C13	CC(C)CCCCC(C)(C)C(C)CCCCC
	2,7,7,9-m-C13	CC(C)CCCCC(C)(C)CC(C)CCCC
	2,7,7,10-m-C13	CC(C)CCCCC(C)(C)CCC(C)CCC
	2,7,7,11-m-C13	CC(C)CCCCC(C)(C)CCCC(C)CC
	2,7,7,12-m-C13	CC(C)CCCCC(C)(C)CCCCC(C)C
	2,7,8,8-m-C13	CC(C)CCCCC(C)C(C)(C)CCCCC
	2,7,8,9-m-C13	CC(C)CCCCC(C)C(C)C(C)CCCC
	2,7,8,10-m-C13	CC(C)CCCCC(C)C(C)CC(C)CCC
	2,7,8,11-m-C13	CC(C)CCCCC(C)C(C)CCC(C)CC
	2,7,9,9-m-C13	CC(C)CCCCC(C)CC(C)(C)CCCC
	2,7,9,10-m-C13	CC(C)CCCCC(C)CC(C)C(C)CCC
	2,7,9,11-m-C13	CC(C)CCCCC(C)CC(C)CC(C)CC
	2,7,10,10-m-C13	CC(C)CCCCC(C)CCC(C)(C)CCC
	2,7,10,11-m-C13	CC(C)CCCCC(C)CCC(C)C(C)CC
	2,7,11,11-m-C13	CC(C)CCCCC(C)CCCC(C)(C)CC
	2,8,8,9-m-C13	CC(C)CCCCCC(C)(C)C(C)CCCC
	2,8,8,10-m-C13	CC(C)CCCCCC(C)(C)CC(C)CCC
	2,8,8,11-m-C13	CC(C)CCCCCC(C)(C)CCC(C)CC
	2,8,9,9-m-C13	CC(C)CCCCCC(C)C(C)(C)CCCC
	2,8,9,10-m-C13	CC(C)CCCCCC(C)C(C)C(C)CCC
	2,8,9,11-m-C13	CC(C)CCCCCC(C)C(C)CC(C)CC
	2,8,10,10-m-C13	CC(C)CCCCCC(C)CC(C)(C)CCC
	2,8,10,11-m-C13	CC(C)CCCCCC(C)CC(C)C(C)CC
	2,8,11,11-m-C13	CC(C)CCCCCC(C)CCC(C)(C)CC
	2,9,9,10-m-C13	CC(C)CCCCCCC(C)(C)C(C)CCC
	2,9,9,11-m-C13	CC(C)CCCCCCC(C)(C)CC(C)CC
	2,9,10,10-m-C13	CC(C)CCCCCCC(C)C(C)(C)CCC
	2,9,10,11-m-C13	CC(C)CCCCCCC(C)C(C)C(C)CC
	2,9,11,11-m-C13	CC(C)CCCCCCC(C)CC(C)(C)CC
	2,10,10,11-m-C13	CC(C)CCCCCCCC(C)(C)C(C)CC
	2,10,11,11-m-C13	CC(C)CCCCCCCC(C)C(C)(C)CC
	3,3,4,4-m-C13	CCC(C)(C)C(C)(C)CCCCCCCCC
	3,3,4,5-m-C13	CCC(C)(C)C(C)C(C)CCCCCCCC
	3,3,4,6-m-C13	CCC(C)(C)C(C)CC(C)CCCCCCC
	3,3,4,7-m-C13	CCC(C)(C)C(C)CCC(C)CCCCCC
	3,3,4,8-m-C13	CCC(C)(C)C(C)CCCC(C)CCCCC
	3,3,4,9-m-C13	CCC(C)(C)C(C)CCCCC(C)CCCC
	3,3,4,10-m-C13	CCC(C)(C)C(C)CCCCCC(C)CCC
	3,3,4,11-m-C13	CCC(C)(C)C(C)CCCCCCC(C)CC
	3,3,5,5-m-C13	CCC(C)(C)CC(C)(C)CCCCCCCC
	3,3,5,6-m-C13	CCC(C)(C)CC(C)C(C)CCCCCCC
	3,3,5,7-m-C13	CCC(C)(C)CC(C)CC(C)CCCCCC
	3,3,5,8-m-C13	CCC(C)(C)CC(C)CCC(C)CCCCC
	3,3,5,9-m-C13	CCC(C)(C)CC(C)CCCC(C)CCCC
	3,3,5,10-m-C13	CCC(C)(C)CC(C)CCCCC(C)CCC
	3,3,5,11-m-C13	CCC(C)(C)CC(C)CCCCCC(C)CC
	3,3,6,6-m-C13	CCC(C)(C)CCC(C)(C)CCCCCCC
	3,3,6,7-m-C13	CCC(C)(C)CCC(C)C(C)CCCCCC
	3,3,6,8-m-C13	CCC(C)(C)CCC(C)CC(C)CCCCC
	3,3,6,9-m-C13	CCC(C)(C)CCC(C)CCC(C)CCCC
	3,3,6,10-m-C13	CCC(C)(C)CCC(C)CCCC(C)CCC
	3,3,6,11-m-C13	CCC(C)(C)CCC(C)CCCCC(C)CC
	3,3,7,7-m-C13	CCC(C)(C)CCCC(C)(C)CCCCCC
	3,3,7,8-m-C13	CCC(C)(C)CCCC(C)C(C)CCCCC
	3,3,7,9-m-C13	CCC(C)(C)CCCC(C)CC(C)CCCC
	3,3,7,10-m-C13	CCC(C)(C)CCCC(C)CCC(C)CCC
	3,3,7,11-m-C13	CCC(C)(C)CCCC(C)CCCC(C)CC
	3,3,8,8-m-C13	CCC(C)(C)CCCCC(C)(C)CCCCC
	3,3,8,9-m-C13	CCC(C)(C)CCCCC(C)C(C)CCCC
	3,3,8,10-m-C13	CCC(C)(C)CCCCC(C)CC(C)CCC
	3,3,8,11-m-C13	CCC(C)(C)CCCCC(C)CCC(C)CC
	3,3,9,9-m-C13	CCC(C)(C)CCCCCC(C)(C)CCCC
	3,3,9,10-m-C13	CCC(C)(C)CCCCCC(C)C(C)CCC
	3,3,9,11-m-C13	CCC(C)(C)CCCCCC(C)CC(C)CC
	3,3,10,10-m-C13	CCC(C)(C)CCCCCCC(C)(C)CCC
	3,3,10,11-m-C13	CCC(C)(C)CCCCCCC(C)C(C)CC
	3,3,11,11-m-C13	CCC(C)(C)CCCCCCCC(C)(C)CC
	3,4,4,5-m-C13	CCC(C)C(C)(C)C(C)CCCCCCCC
	3,4,4,6-m-C13	CCC(C)C(C)(C)CC(C)CCCCCCC
	3,4,4,7-m-C13	CCC(C)C(C)(C)CCC(C)CCCCCC
	3,4,4,8-m-C13	CCC(C)C(C)(C)CCCC(C)CCCCC
	3,4,4,9-m-C13	CCC(C)C(C)(C)CCCCC(C)CCCC
	3,4,4,10-m-C13	CCC(C)C(C)(C)CCCCCC(C)CCC
	3,4,4,11-m-C13	CCC(C)C(C)(C)CCCCCCC(C)CC
	3,4,5,5-m-C13	CCC(C)C(C)C(C)(C)CCCCCCCC
	3,4,5,6-m-C13	CCC(C)C(C)C(C)C(C)CCCCCCC
	3,4,5,7-m-C13	CCC(C)C(C)C(C)CC(C)CCCCCC
	3,4,5,8-m-C13	CCC(C)C(C)C(C)CCC(C)CCCCC
	3,4,5,9-m-C13	CCC(C)C(C)C(C)CCCC(C)CCCC
	3,4,5,10-m-C13	CCC(C)C(C)C(C)CCCCC(C)CCC
	3,4,5,11-m-C13	CCC(C)C(C)C(C)CCCCCC(C)CC
	3,4,6,6-m-C13	CCC(C)C(C)CC(C)(C)CCCCCCC
	3,4,6,7-m-C13	CCC(C)C(C)CC(C)C(C)CCCCCC
	3,4,6,8-m-C13	CCC(C)C(C)CC(C)CC(C)CCCCC
	3,4,6,9-m-C13	CCC(C)C(C)CC(C)CCC(C)CCCC
	3,4,6,10-m-C13	CCC(C)C(C)CC(C)CCCC(C)CCC
	3,4,6,11-m-C13	CCC(C)C(C)CC(C)CCCCC(C)CC
	3,4,7,7-m-C13	CCC(C)C(C)CCC(C)(C)CCCCCC
	3,4,7,8-m-C13	CCC(C)C(C)CCC(C)C(C)CCCCC
	3,4,7,9-m-C13	CCC(C)C(C)CCC(C)CC(C)CCCC
	3,4,7,10-m-C13	CCC(C)C(C)CCC(C)CCC(C)CCC
	3,4,7,11-m-C13	CCC(C)C(C)CCC(C)CCCC(C)CC
	3,4,8,8-m-C13	CCC(C)C(C)CCCC(C)(C)CCCCC
	3,4,8,9-m-C13	CCC(C)C(C)CCCC(C)C(C)CCCC
	3,4,8,10-m-C13	CCC(C)C(C)CCCC(C)CC(C)CCC
	3,4,8,11-m-C13	CCC(C)C(C)CCCC(C)CCC(C)CC
	3,4,9,9-m-C13	CCC(C)C(C)CCCCC(C)(C)CCCC
	3,4,9,10-m-C13	CCC(C)C(C)CCCCC(C)C(C)CCC
	3,4,9,11-m-C13	CCC(C)C(C)CCCCC(C)CC(C)CC
	3,4,10,10-m-C13	CCC(C)C(C)CCCCCC(C)(C)CCC
	3,4,10,11-m-C13	CCC(C)C(C)CCCCCC(C)C(C)CC
	3,5,5,6-m-C13	CCC(C)CC(C)(C)C(C)CCCCCCC
	3,5,5,7-m-C13	CCC(C)CC(C)(C)CC(C)CCCCCC
	3,5,5,8-m-C13	CCC(C)CC(C)(C)CCC(C)CCCCC
	3,5,5,9-m-C13	CCC(C)CC(C)(C)CCCC(C)CCCC
	3,5,5,10-m-C13	CCC(C)CC(C)(C)CCCCC(C)CCC
	3,5,5,11-m-C13	CCC(C)CC(C)(C)CCCCCC(C)CC
	3,5,6,6-m-C13	CCC(C)CC(C)C(C)(C)CCCCCCC
	3,5,6,7-m-C13	CCC(C)CC(C)C(C)C(C)CCCCCC
	3,5,6,8-m-C13	CCC(C)CC(C)C(C)CC(C)CCCCC
	3,5,6,9-m-C13	CCC(C)CC(C)C(C)CCC(C)CCCC
	3,5,6,10-m-C13	CCC(C)CC(C)C(C)CCCC(C)CCC
	3,5,6,11-m-C13	CCC(C)CC(C)C(C)CCCCC(C)CC
	3,5,7,7-m-C13	CCC(C)CC(C)CC(C)(C)CCCCCC
	3,5,7,8-m-C13	CCC(C)CC(C)CC(C)C(C)CCCCC
	3,5,7,9-m-C13	CCC(C)CC(C)CC(C)CC(C)CCCC
	3,5,7,10-m-C13	CCC(C)CC(C)CC(C)CCC(C)CCC
	3,5,7,11-m-C13	CCC(C)CC(C)CC(C)CCCC(C)CC
	3,5,8,8-m-C13	CCC(C)CC(C)CCC(C)(C)CCCCC
	3,5,8,9-m-C13	CCC(C)CC(C)CCC(C)C(C)CCCC
	3,5,8,10-m-C13	CCC(C)CC(C)CCC(C)CC(C)CCC
	3,5,8,11-m-C13	CCC(C)CC(C)CCC(C)CCC(C)CC
	3,5,9,9-m-C13	CCC(C)CC(C)CCCC(C)(C)CCCC
	3,5,9,10-m-C13	CCC(C)CC(C)CCCC(C)C(C)CCC
	3,5,9,11-m-C13	CCC(C)CC(C)CCCC(C)CC(C)CC
	3,5,10,10-m-C13	CCC(C)CC(C)CCCCC(C)(C)CCC
	3,6,6,7-m-C13	CCC(C)CCC(C)(C)C(C)CCCCCC
	3,6,6,8-m-C13	CCC(C)CCC(C)(C)CC(C)CCCCC
	3,6,6,9-m-C13	CCC(C)CCC(C)(C)CCC(C)CCCC
	3,6,6,10-m-C13	CCC(C)CCC(C)(C)CCCC(C)CCC
	3,6,6,11-m-C13	CCC(C)CCC(C)(C)CCCCC(C)CC
	3,6,7,7-m-C13	CCC(C)CCC(C)C(C)(C)CCCCCC
	3,6,7,8-m-C13	CCC(C)CCC(C)C(C)C(C)CCCCC
	3,6,7,9-m-C13	CCC(C)CCC(C)C(C)CC(C)CCCC
	3,6,7,10-m-C13	CCC(C)CCC(C)C(C)CCC(C)CCC
	3,6,7,11-m-C13	CCC(C)CCC(C)C(C)CCCC(C)CC
	3,6,8,8-m-C13	CCC(C)CCC(C)CC(C)(C)CCCCC
	3,6,8,9-m-C13	CCC(C)CCC(C)CC(C)C(C)CCCC
	3,6,8,10-m-C13	CCC(C)CCC(C)CC(C)CC(C)CCC
	3,6,8,11-m-C13	CCC(C)CCC(C)CC(C)CCC(C)CC
	3,6,9,9-m-C13	CCC(C)CCC(C)CCC(C)(C)CCCC
	3,6,9,10-m-C13	CCC(C)CCC(C)CCC(C)C(C)CCC
	3,6,10,10-m-C13	CCC(C)CCC(C)CCCC(C)(C)CCC
	3,7,7,8-m-C13	CCC(C)CCCC(C)(C)C(C)CCCCC
	3,7,7,9-m-C13	CCC(C)CCCC(C)(C)CC(C)CCCC
	3,7,7,10-m-C13	CCC(C)CCCC(C)(C)CCC(C)CCC
	3,7,7,11-m-C13	CCC(C)CCCC(C)(C)CCCC(C)CC
	3,7,8,8-m-C13	CCC(C)CCCC(C)C(C)(C)CCCCC
	3,7,8,9-m-C13	CCC(C)CCCC(C)C(C)C(C)CCCC
	3,7,8,10-m-C13	CCC(C)CCCC(C)C(C)CC(C)CCC
	3,7,9,9-m-C13	CCC(C)CCCC(C)CC(C)(C)CCCC
	3,7,9,10-m-C13	CCC(C)CCCC(C)CC(C)C(C)CCC
	3,7,10,10-m-C13	CCC(C)CCCC(C)CCC(C)(C)CCC
	3,8,8,9-m-C13	CCC(C)CCCCC(C)(C)C(C)CCCC
	3,8,8,10-m-C13	CCC(C)CCCCC(C)(C)CC(C)CCC
	3,8,9,9-m-C13	CCC(C)CCCCC(C)C(C)(C)CCCC
	3,8,9,10-m-C13	CCC(C)CCCCC(C)C(C)C(C)CCC
	3,8,10,10-m-C13	CCC(C)CCCCC(C)CC(C)(C)CCC
	3,9,9,10-m-C13	CCC(C)CCCCCC(C)(C)C(C)CCC
	3,9,10,10-m-C13	CCC(C)CCCCCC(C)C(C)(C)CCC
	4,4,5,5-m-C13	CCCC(C)(C)C(C)(C)CCCCCCCC
	4,4,5,6-m-C13	CCCC(C)(C)C(C)C(C)CCCCCCC
	4,4,5,7-m-C13	CCCC(C)(C)C(C)CC(C)CCCCCC
	4,4,5,8-m-C13	CCCC(C)(C)C(C)CCC(C)CCCCC
	4,4,5,9-m-C13	CCCC(C)(C)C(C)CCCC(C)CCCC
	4,4,5,10-m-C13	CCCC(C)(C)C(C)CCCCC(C)CCC
	4,4,6,6-m-C13	CCCC(C)(C)CC(C)(C)CCCCCCC
	4,4,6,7-m-C13	CCCC(C)(C)CC(C)C(C)CCCCCC
	4,4,6,8-m-C13	CCCC(C)(C)CC(C)CC(C)CCCCC
	4,4,6,9-m-C13	CCCC(C)(C)CC(C)CCC(C)CCCC
	4,4,6,10-m-C13	CCCC(C)(C)CC(C)CCCC(C)CCC
	4,4,7,7-m-C13	CCCC(C)(C)CCC(C)(C)CCCCCC
	4,4,7,8-m-C13	CCCC(C)(C)CCC(C)C(C)CCCCC
	4,4,7,9-m-C13	CCCC(C)(C)CCC(C)CC(C)CCCC
	4,4,7,10-m-C13	CCCC(C)(C)CCC(C)CCC(C)CCC
	4,4,8,8-m-C13	CCCC(C)(C)CCCC(C)(C)CCCCC
	4,4,8,9-m-C13	CCCC(C)(C)CCCC(C)C(C)CCCC
	4,4,8,10-m-C13	CCCC(C)(C)CCCC(C)CC(C)CCC
	4,4,9,9-m-C13	CCCC(C)(C)CCCCC(C)(C)CCCC
	4,4,9,10-m-C13	CCCC(C)(C)CCCCC(C)C(C)CCC
	4,4,10,10-m-C13	CCCC(C)(C)CCCCCC(C)(C)CCC
	4,5,5,6-m-C13	CCCC(C)C(C)(C)C(C)CCCCCCC
	4,5,5,7-m-C13	CCCC(C)C(C)(C)CC(C)CCCCCC
	4,5,5,8-m-C13	CCCC(C)C(C)(C)CCC(C)CCCCC
	4,5,5,9-m-C13	CCCC(C)C(C)(C)CCCC(C)CCCC
	4,5,5,10-m-C13	CCCC(C)C(C)(C)CCCCC(C)CCC
	4,5,6,6-m-C13	CCCC(C)C(C)C(C)(C)CCCCCCC
	4,5,6,7-m-C13	CCCC(C)C(C)C(C)C(C)CCCCCC
	4,5,6,8-m-C13	CCCC(C)C(C)C(C)CC(C)CCCCC
	4,5,6,9-m-C13	CCCC(C)C(C)C(C)CCC(C)CCCC
	4,5,6,10-m-C13	CCCC(C)C(C)C(C)CCCC(C)CCC
	4,5,7,7-m-C13	CCCC(C)C(C)CC(C)(C)CCCCCC
	4,5,7,8-m-C13	CCCC(C)C(C)CC(C)C(C)CCCCC
	4,5,7,9-m-C13	CCCC(C)C(C)CC(C)CC(C)CCCC
	4,5,7,10-m-C13	CCCC(C)C(C)CC(C)CCC(C)CCC
	4,5,8,8-m-C13	CCCC(C)C(C)CCC(C)(C)CCCCC
	4,5,8,9-m-C13	CCCC(C)C(C)CCC(C)C(C)CCCC
	4,5,8,10-m-C13	CCCC(C)C(C)CCC(C)CC(C)CCC
	4,5,9,9-m-C13	CCCC(C)C(C)CCCC(C)(C)CCCC
	4,5,9,10-m-C13	CCCC(C)C(C)CCCC(C)C(C)CCC
	4,6,6,7-m-C13	CCCC(C)CC(C)(C)C(C)CCCCCC
	4,6,6,8-m-C13	CCCC(C)CC(C)(C)CC(C)CCCCC
	4,6,6,9-m-C13	CCCC(C)CC(C)(C)CCC(C)CCCC
	4,6,6,10-m-C13	CCCC(C)CC(C)(C)CCCC(C)CCC
	4,6,7,7-m-C13	CCCC(C)CC(C)C(C)(C)CCCCCC
	4,6,7,8-m-C13	CCCC(C)CC(C)C(C)C(C)CCCCC
	4,6,7,9-m-C13	CCCC(C)CC(C)C(C)CC(C)CCCC
	4,6,7,10-m-C13	CCCC(C)CC(C)C(C)CCC(C)CCC
	4,6,8,8-m-C13	CCCC(C)CC(C)CC(C)(C)CCCCC
	4,6,8,9-m-C13	CCCC(C)CC(C)CC(C)C(C)CCCC
	4,6,8,10-m-C13	CCCC(C)CC(C)CC(C)CC(C)CCC
	4,6,9,9-m-C13	CCCC(C)CC(C)CCC(C)(C)CCCC
	4,7,7,8-m-C13	CCCC(C)CCC(C)(C)C(C)CCCCC
	4,7,7,9-m-C13	CCCC(C)CCC(C)(C)CC(C)CCCC
	4,7,7,10-m-C13	CCCC(C)CCC(C)(C)CCC(C)CCC
	4,7,8,8-m-C13	CCCC(C)CCC(C)C(C)(C)CCCCC
	4,7,8,9-m-C13	CCCC(C)CCC(C)C(C)C(C)CCCC
	4,7,9,9-m-C13	CCCC(C)CCC(C)CC(C)(C)CCCC
	4,8,8,9-m-C13	CCCC(C)CCCC(C)(C)C(C)CCCC
	4,8,9,9-m-C13	CCCC(C)CCCC(C)C(C)(C)CCCC
	5,5,6,6-m-C13	CCCCC(C)(C)C(C)(C)CCCCCCC
	5,5,6,7-m-C13	CCCCC(C)(C)C(C)C(C)CCCCCC
	5,5,6,8-m-C13	CCCCC(C)(C)C(C)CC(C)CCCCC
	5,5,6,9-m-C13	CCCCC(C)(C)C(C)CCC(C)CCCC
	5,5,7,7-m-C13	CCCCC(C)(C)CC(C)(C)CCCCCC
	5,5,7,8-m-C13	CCCCC(C)(C)CC(C)C(C)CCCCC
	5,5,7,9-m-C13	CCCCC(C)(C)CC(C)CC(C)CCCC
	5,5,8,8-m-C13	CCCCC(C)(C)CCC(C)(C)CCCCC
	5,5,8,9-m-C13	CCCCC(C)(C)CCC(C)C(C)CCCC
	5,5,9,9-m-C13	CCCCC(C)(C)CCCC(C)(C)CCCC
	5,6,6,7-m-C13	CCCCC(C)C(C)(C)C(C)CCCCCC
	5,6,6,8-m-C13	CCCCC(C)C(C)(C)CC(C)CCCCC
	5,6,6,9-m-C13	CCCCC(C)C(C)(C)CCC(C)CCCC
	5,6,7,7-m-C13	CCCCC(C)C(C)C(C)(C)CCCCCC
	5,6,7,8-m-C13	CCCCC(C)C(C)C(C)C(C)CCCCC
	5,6,7,9-m-C13	CCCCC(C)C(C)C(C)CC(C)CCCC
	5,6,8,8-m-C13	CCCCC(C)C(C)CC(C)(C)CCCCC
	5,6,8,9-m-C13	CCCCC(C)C(C)CC(C)C(C)CCCC
	5,7,7,8-m-C13	CCCCC(C)CC(C)(C)C(C)CCCCC
	5,7,7,9-m-C13	CCCCC(C)CC(C)(C)CC(C)CCCC
	5,7,8,8-m-C13	CCCCC(C)CC(C)C(C)(C)CCCCC
	6,6,7,7-m-C13	CCCCCC(C)(C)C(C)(C)CCCCCC
	6,6,7,8-m-C13	CCCCCC(C)(C)C(C)C(C)CCCCC
	6,6,8,8-m-C13	CCCCCC(C)(C)CC(C)(C)CCCCC
	6,7,7,8-m-C13	CCCCCC(C)C(C)(C)C(C)CCCCC
	2,2,3,3,4-m-C12	CC(C)(C)C(C)(C)C(C)CCCCCCCC
	2,2,3,3,5-m-C12	CC(C)(C)C(C)(C)CC(C)CCCCCCC
	2,2,3,3,6-m-C12	CC(C)(C)C(C)(C)CCC(C)CCCCCC
	2,2,3,3,7-m-C12	CC(C)(C)C(C)(C)CCCC(C)CCCCC
	2,2,3,3,8-m-C12	CC(C)(C)C(C)(C)CCCCC(C)CCCC
	2,2,3,3,9-m-C12	CC(C)(C)C(C)(C)CCCCCC(C)CCC
	2,2,3,3,10-m-C12	CC(C)(C)C(C)(C)CCCCCCC(C)CC
	2,2,3,3,11-m-C12	CC(C)(C)C(C)(C)CCCCCCCC(C)C
	2,2,3,4,4-m-C12	CC(C)(C)C(C)C(C)(C)CCCCCCCC
	2,2,3,4,5-m-C12	CC(C)(C)C(C)C(C)C(C)CCCCCCC
	2,2,3,4,6-m-C12	CC(C)(C)C(C)C(C)CC(C)CCCCCC
	2,2,3,4,7-m-C12	CC(C)(C)C(C)C(C)CCC(C)CCCCC
	2,2,3,4,8-m-C12	CC(C)(C)C(C)C(C)CCCC(C)CCCC
	2,2,3,4,9-m-C12	CC(C)(C)C(C)C(C)CCCCC(C)CCC
	2,2,3,4,10-m-C12	CC(C)(C)C(C)C(C)CCCCCC(C)CC
	2,2,3,4,11-m-C12	CC(C)(C)C(C)C(C)CCCCCCC(C)C
	2,2,3,5,5-m-C12	CC(C)(C)C(C)CC(C)(C)CCCCCCC
	2,2,3,5,6-m-C12	CC(C)(C)C(C)CC(C)C(C)CCCCCC
	2,2,3,5,7-m-C12	CC(C)(C)C(C)CC(C)CC(C)CCCCC
	2,2,3,5,8-m-C12	CC(C)(C)C(C)CC(C)CCC(C)CCCC
	2,2,3,5,9-m-C12	CC(C)(C)C(C)CC(C)CCCC(C)CCC
	2,2,3,5,10-m-C12	CC(C)(C)C(C)CC(C)CCCCC(C)CC
	2,2,3,5,11-m-C12	CC(C)(C)C(C)CC(C)CCCCCC(C)C
	2,2,3,6,6-m-C12	CC(C)(C)C(C)CCC(C)(C)CCCCCC
	2,2,3,6,7-m-C12	CC(C)(C)C(C)CCC(C)C(C)CCCCC
	2,2,3,6,8-m-C12	CC(C)(C)C(C)CCC(C)CC(C)CCCC
	2,2,3,6,9-m-C12	CC(C)(C)C(C)CCC(C)CCC(C)CCC
	2,2,3,6,10-m-C12	CC(C)(C)C(C)CCC(C)CCCC(C)CC
	2,2,3,6,11-m-C12	CC(C)(C)C(C)CCC(C)CCCCC(C)C
	2,2,3,7,7-m-C12	CC(C)(C)C(C)CCCC(C)(C)CCCCC
	2,2,3,7,8-m-C12	CC(C)(C)C(C)CCCC(C)C(C)CCCC
	2,2,3,7,9-m-C12	CC(C)(C)C(C)CCCC(C)CC(C)CCC
	2,2,3,7,10-m-C12	CC(C)(C)C(C)CCCC(C)CCC(C)CC
	2,2,3,7,11-m-C12	CC(C)(C)C(C)CCCC(C)CCCC(C)C
	2,2,3,8,8-m-C12	CC(C)(C)C(C)CCCCC(C)(C)CCCC
	2,2,3,8,9-m-C12	CC(C)(C)C(C)CCCCC(C)C(C)CCC
	2,2,3,8,10-m-C12	CC(C)(C)C(C)CCCCC(C)CC(C)CC
	2,2,3,8,11-m-C12	CC(C)(C)C(C)CCCCC(C)CCC(C)C
	2,2,3,9,9-m-C12	CC(C)(C)C(C)CCCCCC(C)(C)CCC
	2,2,3,9,10-m-C12	CC(C)(C)C(C)CCCCCC(C)C(C)CC
	2,2,3,9,11-m-C12	CC(C)(C)C(C)CCCCCC(C)CC(C)C
	2,2,3,10,10-m-C12	CC(C)(C)C(C)CCCCCCC(C)(C)CC
	2,2,3,10,11-m-C12	CC(C)(C)C(C)CCCCCCC(C)C(C)C
	2,2,3,11,11-m-C12	CC(C)(C)C(C)CCCCCCCC(C)(C)C
	2,2,4,4,5-m-C12	CC(C)(C)CC(C)(C)C(C)CCCCCCC
	2,2,4,4,6-m-C12	CC(C)(C)CC(C)(C)CC(C)CCCCCC
	2,2,4,4,7-m-C12	CC(C)(C)CC(C)(C)CCC(C)CCCCC
	2,2,4,4,8-m-C12	CC(C)(C)CC(C)(C)CCCC(C)CCCC
	2,2,4,4,9-m-C12	CC(C)(C)CC(C)(C)CCCCC(C)CCC
	2,2,4,4,10-m-C12	CC(C)(C)CC(C)(C)CCCCCC(C)CC
	2,2,4,4,11-m-C12	CC(C)(C)CC(C)(C)CCCCCCC(C)C
	2,2,4,5,5-m-C12	CC(C)(C)CC(C)C(C)(C)CCCCCCC
	2,2,4,5,6-m-C12	CC(C)(C)CC(C)C(C)C(C)CCCCCC
	2,2,4,5,7-m-C12	CC(C)(C)CC(C)C(C)CC(C)CCCCC
	2,2,4,5,8-m-C12	CC(C)(C)CC(C)C(C)CCC(C)CCCC
	2,2,4,5,9-m-C12	CC(C)(C)CC(C)C(C)CCCC(C)CCC
	2,2,4,5,10-m-C12	CC(C)(C)CC(C)C(C)CCCCC(C)CC
	2,2,4,5,11-m-C12	CC(C)(C)CC(C)C(C)CCCCCC(C)C
	2,2,4,6,6-m-C12	CC(C)(C)CC(C)CC(C)(C)CCCCCC
	2,2,4,6,7-m-C12	CC(C)(C)CC(C)CC(C)C(C)CCCCC
	2,2,4,6,8-m-C12	CC(C)(C)CC(C)CC(C)CC(C)CCCC
	2,2,4,6,9-m-C12	CC(C)(C)CC(C)CC(C)CCC(C)CCC
	2,2,4,6,10-m-C12	CC(C)(C)CC(C)CC(C)CCCC(C)CC
	2,2,4,6,11-m-C12	CC(C)(C)CC(C)CC(C)CCCCC(C)C
	2,2,4,7,7-m-C12	CC(C)(C)CC(C)CCC(C)(C)CCCCC
	2,2,4,7,8-m-C12	CC(C)(C)CC(C)CCC(C)C(C)CCCC
	2,2,4,7,9-m-C12	CC(C)(C)CC(C)CCC(C)CC(C)CCC
	2,2,4,7,10-m-C12	CC(C)(C)CC(C)CCC(C)CCC(C)CC
	2,2,4,7,11-m-C12	CC(C)(C)CC(C)CCC(C)CCCC(C)C
	2,2,4,8,8-m-C12	CC(C)(C)CC(C)CCCC(C)(C)CCCC
	2,2,4,8,9-m-C12	CC(C)(C)CC(C)CCCC(C)C(C)CCC
	2,2,4,8,10-m-C12	CC(C)(C)CC(C)CCCC(C)CC(C)CC
	2,2,4,8,11-m-C12	CC(C)(C)CC(C)CCCC(C)CCC(C)C
	2,2,4,9,9-m-C12	CC(C)(C)CC(C)CCCCC(C)(C)CCC
	2,2,4,9,10-m-C12	CC(C)(C)CC(C)CCCCC(C)C(C)CC
	2,2,4,9,11-m-C12	CC(C)(C)CC(C)CCCCC(C)CC(C)C
	2,2,4,10,10-m-C12	CC(C)(C)CC(C)CCCCCC(C)(C)CC
	2,2,4,10,11-m-C12	CC(C)(C)CC(C)CCCCCC(C)C(C)C
	2,2,4,11,11-m-C12	CC(C)(C)CC(C)CCCCCCC(C)(C)C
	2,2,5,5,6-m-C12	CC(C)(C)CCC(C)(C)C(C)CCCCCC
	2,2,5,5,7-m-C12	CC(C)(C)CCC(C)(C)CC(C)CCCCC
	2,2,5,5,8-m-C12	CC(C)(C)CCC(C)(C)CCC(C)CCCC
	2,2,5,5,9-m-C12	CC(C)(C)CCC(C)(C)CCCC(C)CCC
	2,2,5,5,10-m-C12	CC(C)(C)CCC(C)(C)CCCCC(C)CC
	2,2,5,5,11-m-C12	CC(C)(C)CCC(C)(C)CCCCCC(C)C
	2,2,5,6,6-m-C12	CC(C)(C)CCC(C)C(C)(C)CCCCCC
	2,2,5,6,7-m-C12	CC(C)(C)CCC(C)C(C)C(C)CCCCC
	2,2,5,6,8-m-C12	CC(C)(C)CCC(C)C(C)CC(C)CCCC
	2,2,5,6,9-m-C12	CC(C)(C)CCC(C)C(C)CCC(C)CCC
	2,2,5,6,10-m-C12	CC(C)(C)CCC(C)C(C)CCCC(C)CC
	2,2,5,6,11-m-C12	CC(C)(C)CCC(C)C(C)CCCCC(C)C
	2,2,5,7,7-m-C12	CC(C)(C)CCC(C)CC(C)(C)CCCCC
	2,2,5,7,8-m-C12	CC(C)(C)CCC(C)CC(C)C(C)CCCC
	2,2,5,7,9-m-C12	CC(C)(C)CCC(C)CC(C)CC(C)CCC
	2,2,5,7,10-m-C12	CC(C)(C)CCC(C)CC(C)CCC(C)CC
	2,2,5,7,11-m-C12	CC(C)(C)CCC(C)CC(C)CCCC(C)C
	2,2,5,8,8-m-C12	CC(C)(C)CCC(C)CCC(C)(C)CCCC
	2,2,5,8,9-m-C12	CC(C)(C)CCC(C)CCC(C)C(C)CCC
	2,2,5,8,10-m-C12	CC(C)(C)CCC(C)CCC(C)CC(C)CC
	2,2,5,8,11-m-C12	CC(C)(C)CCC(C)CCC(C)CCC(C)C
	2,2,5,9,9-m-C12	CC(C)(C)CCC(C)CCCC(C)(C)CCC
	2,2,5,9,10-m-C12	CC(C)(C)CCC(C)CCCC(C)C(C)CC
	2,2,5,9,11-m-C12	CC(C)(C)CCC(C)CCCC(C)CC(C)C
	2,2,5,10,10-m-C12	CC(C)(C)CCC(C)CCCCC(C)(C)CC
	2,2,5,10,11-m-C12	CC(C)(C)CCC(C)CCCCC(C)C(C)C
	2,2,5,11,11-m-C12	CC(C)(C)CCC(C)CCCCCC(C)(C)C
	2,2,6,6,7-m-C12	CC(C)(C)CCCC(C)(C)C(C)CCCCC
	2,2,6,6,8-m-C12	CC(C)(C)CCCC(C)(C)CC(C)CCCC
	2,2,6,6,9-m-C12	CC(C)(C)CCCC(C)(C)CCC(C)CCC
	2,2,6,6,10-m-C12	CC(C)(C)CCCC(C)(C)CCCC(C)CC
	2,2,6,6,11-m-C12	CC(C)(C)CCCC(C)(C)CCCCC(C)C
	2,2,6,7,7-m-C12	CC(C)(C)CCCC(C)C(C)(C)CCCCC
	2,2,6,7,8-m-C12	CC(C)(C)CCCC(C)C(C)C(C)CCCC
	2,2,6,7,9-m-C12	CC(C)(C)CCCC(C)C(C)CC(C)CCC
	2,2,6,7,10-m-C12	CC(C)(C)CCCC(C)C(C)CCC(C)CC
	2,2,6,7,11-m-C12	CC(C)(C)CCCC(C)C(C)CCCC(C)C
	2,2,6,8,8-m-C12	CC(C)(C)CCCC(C)CC(C)(C)CCCC
	2,2,6,8,9-m-C12	CC(C)(C)CCCC(C)CC(C)C(C)CCC
	2,2,6,8,10-m-C12	CC(C)(C)CCCC(C)CC(C)CC(C)CC
	2,2,6,8,11-m-C12	CC(C)(C)CCCC(C)CC(C)CCC(C)C
	2,2,6,9,9-m-C12	CC(C)(C)CCCC(C)CCC(C)(C)CCC
	2,2,6,9,10-m-C12	CC(C)(C)CCCC(C)CCC(C)C(C)CC
	2,2,6,9,11-m-C12	CC(C)(C)CCCC(C)CCC(C)CC(C)C
	2,2,6,10,10-m-C12	CC(C)(C)CCCC(C)CCCC(C)(C)CC
	2,2,6,10,11-m-C12	CC(C)(C)CCCC(C)CCCC(C)C(C)C
	2,2,6,11,11-m-C12	CC(C)(C)CCCC(C)CCCCC(C)(C)C
	2,2,7,7,8-m-C12	CC(C)(C)CCCCC(C)(C)C(C)CCCC
	2,2,7,7,9-m-C12	CC(C)(C)CCCCC(C)(C)CC(C)CCC
	2,2,7,7,10-m-C12	CC(C)(C)CCCCC(C)(C)CCC(C)CC
	2,2,7,7,11-m-C12	CC(C)(C)CCCCC(C)(C)CCCC(C)C
	2,2,7,8,8-m-C12	CC(C)(C)CCCCC(C)C(C)(C)CCCC
	2,2,7,8,9-m-C12	CC(C)(C)CCCCC(C)C(C)C(C)CCC
	2,2,7,8,10-m-C12	CC(C)(C)CCCCC(C)C(C)CC(C)CC
	2,2,7,8,11-m-C12	CC(C)(C)CCCCC(C)C(C)CCC(C)C
	2,2,7,9,9-m-C12	CC(C)(C)CCCCC(C)CC(C)(C)CCC
	2,2,7,9,10-m-C12	CC(C)(C)CCCCC(C)CC(C)C(C)CC
	2,2,7,9,11-m-C12	CC(C)(C)CCCCC(C)CC(C)CC(C)C
	2,2,7,10,10-m-C12	CC(C)(C)CCCCC(C)CCC(C)(C)CC
	2,2,7,10,11-m-C12	CC(C)(C)CCCCC(C)CCC(C)C(C)C
	2,2,8,8,9-m-C12	CC(C)(C)CCCCCC(C)(C)C(C)CCC
	2,2,8,8,10-m-C12	CC(C)(C)CCCCCC(C)(C)CC(C)CC
	2,2,8,8,11-m-C12	CC(C)(C)CCCCCC(C)(C)CCC(C)C
	2,2,8,9,9-m-C12	CC(C)(C)CCCCCC(C)C(C)(C)CCC
	2,2,8,9,10-m-C12	CC(C)(C)CCCCCC(C)C(C)C(C)CC
	2,2,8,9,11-m-C12	CC(C)(C)CCCCCC(C)C(C)CC(C)C
	2,2,8,10,10-m-C12	CC(C)(C)CCCCCC(C)CC(C)(C)CC
	2,2,8,10,11-m-C12	CC(C)(C)CCCCCC(C)CC(C)C(C)C
	2,2,9,9,10-m-C12	CC(C)(C)CCCCCCC(C)(C)C(C)CC
	2,2,9,9,11-m-C12	CC(C)(C)CCCCCCC(C)(C)CC(C)C
	2,2,9,10,10-m-C12	CC(C)(C)CCCCCCC(C)C(C)(C)CC
	2,2,9,10,11-m-C12	CC(C)(C)CCCCCCC(C)C(C)C(C)C
	2,2,10,10,11-m-C12	CC(C)(C)CCCCCCCC(C)(C)C(C)C
	2,3,3,4,4-m-C12	CC(C)C(C)(C)C(C)(C)CCCCCCCC
	2,3,3,4,5-m-C12	CC(C)C(C)(C)C(C)C(C)CCCCCCC
	2,3,3,4,6-m-C12	CC(C)C(C)(C)C(C)CC(C)CCCCCC
	2,3,3,4,7-m-C12	CC(C)C(C)(C)C(C)CCC(C)CCCCC
	2,3,3,4,8-m-C12	CC(C)C(C)(C)C(C)CCCC(C)CCCC
	2,3,3,4,9-m-C12	CC(C)C(C)(C)C(C)CCCCC(C)CCC
	2,3,3,4,10-m-C12	CC(C)C(C)(C)C(C)CCCCCC(C)CC
	2,3,3,4,11-m-C12	CC(C)C(C)(C)C(C)CCCCCCC(C)C
	2,3,3,5,5-m-C12	CC(C)C(C)(C)CC(C)(C)CCCCCCC
	2,3,3,5,6-m-C12	CC(C)C(C)(C)CC(C)C(C)CCCCCC
	2,3,3,5,7-m-C12	CC(C)C(C)(C)CC(C)CC(C)CCCCC
	2,3,3,5,8-m-C12	CC(C)C(C)(C)CC(C)CCC(C)CCCC
	2,3,3,5,9-m-C12	CC(C)C(C)(C)CC(C)CCCC(C)CCC
	2,3,3,5,10-m-C12	CC(C)C(C)(C)CC(C)CCCCC(C)CC
	2,3,3,5,11-m-C12	CC(C)C(C)(C)CC(C)CCCCCC(C)C
	2,3,3,6,6-m-C12	CC(C)C(C)(C)CCC(C)(C)CCCCCC
	2,3,3,6,7-m-C12	CC(C)C(C)(C)CCC(C)C(C)CCCCC
	2,3,3,6,8-m-C12	CC(C)C(C)(C)CCC(C)CC(C)CCCC
	2,3,3,6,9-m-C12	CC(C)C(C)(C)CCC(C)CCC(C)CCC
	2,3,3,6,10-m-C12	CC(C)C(C)(C)CCC(C)CCCC(C)CC
	2,3,3,6,11-m-C12	CC(C)C(C)(C)CCC(C)CCCCC(C)C
	2,3,3,7,7-m-C12	CC(C)C(C)(C)CCCC(C)(C)CCCCC
	2,3,3,7,8-m-C12	CC(C)C(C)(C)CCCC(C)C(C)CCCC
	2,3,3,7,9-m-C12	CC(C)C(C)(C)CCCC(C)CC(C)CCC
	2,3,3,7,10-m-C12	CC(C)C(C)(C)CCCC(C)CCC(C)CC
	2,3,3,7,11-m-C12	CC(C)C(C)(C)CCCC(C)CCCC(C)C
	2,3,3,8,8-m-C12	CC(C)C(C)(C)CCCCC(C)(C)CCCC
	2,3,3,8,9-m-C12	CC(C)C(C)(C)CCCCC(C)C(C)CCC
	2,3,3,8,10-m-C12	CC(C)C(C)(C)CCCCC(C)CC(C)CC
	2,3,3,8,11-m-C12	CC(C)C(C)(C)CCCCC(C)CCC(C)C
	2,3,3,9,9-m-C12	CC(C)C(C)(C)CCCCCC(C)(C)CCC
	2,3,3,9,10-m-C12	CC(C)C(C)(C)CCCCCC(C)C(C)CC
	2,3,3,9,11-m-C12	CC(C)C(C)(C)CCCCCC(C)CC(C)C
	2,3,3,10,10-m-C12	CC(C)C(C)(C)CCCCCCC(C)(C)CC
	2,3,3,10,11-m-C12	CC(C)C(C)(C)CCCCCCC(C)C(C)C
	2,3,4,4,5-m-C12	CC(C)C(C)C(C)(C)C(C)CCCCCCC
	2,3,4,4,6-m-C12	CC(C)C(C)C(C)(C)CC(C)CCCCCC
	2,3,4,4,7-m-C12	CC(C)C(C)C(C)(C)CCC(C)CCCCC
	2,3,4,4,8-m-C12	CC(C)C(C)C(C)(C)CCCC(C)CCCC
	2,3,4,4,9-m-C12	CC(C)C(C)C(C)(C)CCCCC(C)CCC
	2,3,4,4,10-m-C12	CC(C)C(C)C(C)(C)CCCCCC(C)CC
	2,3,4,4,11-m-C12	CC(C)C(C)C(C)(C)CCCCCCC(C)C
	2,3,4,5,5-m-C12	CC(C)C(C)C(C)C(C)(C)CCCCCCC
	2,3,4,5,6-m-C12	CC(C)C(C)C(C)C(C)C(C)CCCCCC
	2,3,4,5,7-m-C12	CC(C)C(C)C(C)C(C)CC(C)CCCCC
	2,3,4,5,8-m-C12	CC(C)C(C)C(C)C(C)CCC(C)CCCC
	2,3,4,5,9-m-C12	CC(C)C(C)C(C)C(C)CCCC(C)CCC
	2,3,4,5,10-m-C12	CC(C)C(C)C(C)C(C)CCCCC(C)CC
	2,3,4,5,11-m-C12	CC(C)C(C)C(C)C(C)CCCCCC(C)C
	2,3,4,6,6-m-C12	CC(C)C(C)C(C)CC(C)(C)CCCCCC
	2,3,4,6,7-m-C12	CC(C)C(C)C(C)CC(C)C(C)CCCCC
	2,3,4,6,8-m-C12	CC(C)C(C)C(C)CC(C)CC(C)CCCC
	2,3,4,6,9-m-C12	CC(C)C(C)C(C)CC(C)CCC(C)CCC
	2,3,4,6,10-m-C12	CC(C)C(C)C(C)CC(C)CCCC(C)CC
	2,3,4,6,11-m-C12	CC(C)C(C)C(C)CC(C)CCCCC(C)C
	2,3,4,7,7-m-C12	CC(C)C(C)C(C)CCC(C)(C)CCCCC
	2,3,4,7,8-m-C12	CC(C)C(C)C(C)CCC(C)C(C)CCCC
	2,3,4,7,9-m-C12	CC(C)C(C)C(C)CCC(C)CC(C)CCC
	2,3,4,7,10-m-C12	CC(C)C(C)C(C)CCC(C)CCC(C)CC
	2,3,4,7,11-m-C12	CC(C)C(C)C(C)CCC(C)CCCC(C)C
	2,3,4,8,8-m-C12	CC(C)C(C)C(C)CCCC(C)(C)CCCC
	2,3,4,8,9-m-C12	CC(C)C(C)C(C)CCCC(C)C(C)CCC
	2,3,4,8,10-m-C12	CC(C)C(C)C(C)CCCC(C)CC(C)CC
	2,3,4,8,11-m-C12	CC(C)C(C)C(C)CCCC(C)CCC(C)C
	2,3,4,9,9-m-C12	CC(C)C(C)C(C)CCCCC(C)(C)CCC
	2,3,4,9,10-m-C12	CC(C)C(C)C(C)CCCCC(C)C(C)CC
	2,3,4,9,11-m-C12	CC(C)C(C)C(C)CCCCC(C)CC(C)C
	2,3,4,10,10-m-C12	CC(C)C(C)C(C)CCCCCC(C)(C)CC
	2,3,4,10,11-m-C12	CC(C)C(C)C(C)CCCCCC(C)C(C)C
	2,3,5,5,6-m-C12	CC(C)C(C)CC(C)(C)C(C)CCCCCC
	2,3,5,5,7-m-C12	CC(C)C(C)CC(C)(C)CC(C)CCCCC
	2,3,5,5,8-m-C12	CC(C)C(C)CC(C)(C)CCC(C)CCCC
	2,3,5,5,9-m-C12	CC(C)C(C)CC(C)(C)CCCC(C)CCC
	2,3,5,5,10-m-C12	CC(C)C(C)CC(C)(C)CCCCC(C)CC
	2,3,5,5,11-m-C12	CC(C)C(C)CC(C)(C)CCCCCC(C)C
	2,3,5,6,6-m-C12	CC(C)C(C)CC(C)C(C)(C)CCCCCC
	2,3,5,6,7-m-C12	CC(C)C(C)CC(C)C(C)C(C)CCCCC
	2,3,5,6,8-m-C12	CC(C)C(C)CC(C)C(C)CC(C)CCCC
	2,3,5,6,9-m-C12	CC(C)C(C)CC(C)C(C)CCC(C)CCC
	2,3,5,6,10-m-C12	CC(C)C(C)CC(C)C(C)CCCC(C)CC
	2,3,5,6,11-m-C12	CC(C)C(C)CC(C)C(C)CCCCC(C)C
	2,3,5,7,7-m-C12	CC(C)C(C)CC(C)CC(C)(C)CCCCC
	2,3,5,7,8-m-C12	CC(C)C(C)CC(C)CC(C)C(C)CCCC
	2,3,5,7,9-m-C12	CC(C)C(C)CC(C)CC(C)CC(C)CCC
	2,3,5,7,10-m-C12	CC(C)C(C)CC(C)CC(C)CCC(C)CC
	2,3,5,7,11-m-C12	CC(C)C(C)CC(C)CC(C)CCCC(C)C
	2,3,5,8,8-m-C12	CC(C)C(C)CC(C)CCC(C)(C)CCCC
	2,3,5,8,9-m-C12	CC(C)C(C)CC(C)CCC(C)C(C)CCC
	2,3,5,8,10-m-C12	CC(C)C(C)CC(C)CCC(C)CC(C)CC
	2,3,5,8,11-m-C12	CC(C)C(C)CC(C)CCC(C)CCC(C)C
	2,3,5,9,9-m-C12	CC(C)C(C)CC(C)CCCC(C)(C)CCC
	2,3,5,9,10-m-C12	CC(C)C(C)CC(C)CCCC(C)C(C)CC
	2,3,5,9,11-m-C12	CC(C)C(C)CC(C)CCCC(C)CC(C)C
	2,3,5,10,10-m-C12	CC(C)C(C)CC(C)CCCCC(C)(C)CC
	2,3,5,10,11-m-C12	CC(C)C(C)CC(C)CCCCC(C)C(C)C
	2,3,6,6,7-m-C12	CC(C)C(C)CCC(C)(C)C(C)CCCCC
	2,3,6,6,8-m-C12	CC(C)C(C)CCC(C)(C)CC(C)CCCC
	2,3,6,6,9-m-C12	CC(C)C(C)CCC(C)(C)CCC(C)CCC
	2,3,6,6,10-m-C12	CC(C)C(C)CCC(C)(C)CCCC(C)CC
	2,3,6,6,11-m-C12	CC(C)C(C)CCC(C)(C)CCCCC(C)C
	2,3,6,7,7-m-C12	CC(C)C(C)CCC(C)C(C)(C)CCCCC
	2,3,6,7,8-m-C12	CC(C)C(C)CCC(C)C(C)C(C)CCCC
	2,3,6,7,9-m-C12	CC(C)C(C)CCC(C)C(C)CC(C)CCC
	2,3,6,7,10-m-C12	CC(C)C(C)CCC(C)C(C)CCC(C)CC
	2,3,6,7,11-m-C12	CC(C)C(C)CCC(C)C(C)CCCC(C)C
	2,3,6,8,8-m-C12	CC(C)C(C)CCC(C)CC(C)(C)CCCC
	2,3,6,8,9-m-C12	CC(C)C(C)CCC(C)CC(C)C(C)CCC
	2,3,6,8,10-m-C12	CC(C)C(C)CCC(C)CC(C)CC(C)CC
	2,3,6,8,11-m-C12	CC(C)C(C)CCC(C)CC(C)CCC(C)C
	2,3,6,9,9-m-C12	CC(C)C(C)CCC(C)CCC(C)(C)CCC
	2,3,6,9,10-m-C12	CC(C)C(C)CCC(C)CCC(C)C(C)CC
	2,3,6,9,11-m-C12	CC(C)C(C)CCC(C)CCC(C)CC(C)C
	2,3,6,10,10-m-C12	CC(C)C(C)CCC(C)CCCC(C)(C)CC
	2,3,6,10,11-m-C12	CC(C)C(C)CCC(C)CCCC(C)C(C)C
	2,3,7,7,8-m-C12	CC(C)C(C)CCCC(C)(C)C(C)CCCC
	2,3,7,7,9-m-C12	CC(C)C(C)CCCC(C)(C)CC(C)CCC
	2,3,7,7,10-m-C12	CC(C)C(C)CCCC(C)(C)CCC(C)CC
	2,3,7,7,11-m-C12	CC(C)C(C)CCCC(C)(C)CCCC(C)C
	2,3,7,8,8-m-C12	CC(C)C(C)CCCC(C)C(C)(C)CCCC
	2,3,7,8,9-m-C12	CC(C)C(C)CCCC(C)C(C)C(C)CCC
	2,3,7,8,10-m-C12	CC(C)C(C)CCCC(C)C(C)CC(C)CC
	2,3,7,8,11-m-C12	CC(C)C(C)CCCC(C)C(C)CCC(C)C
	2,3,7,9,9-m-C12	CC(C)C(C)CCCC(C)CC(C)(C)CCC
	2,3,7,9,10-m-C12	CC(C)C(C)CCCC(C)CC(C)C(C)CC
	2,3,7,9,11-m-C12	CC(C)C(C)CCCC(C)CC(C)CC(C)C
	2,3,7,10,10-m-C12	CC(C)C(C)CCCC(C)CCC(C)(C)CC
	2,3,8,8,9-m-C12	CC(C)C(C)CCCCC(C)(C)C(C)CCC
	2,3,8,8,10-m-C12	CC(C)C(C)CCCCC(C)(C)CC(C)CC
	2,3,8,8,11-m-C12	CC(C)C(C)CCCCC(C)(C)CCC(C)C
	2,3,8,9,9-m-C12	CC(C)C(C)CCCCC(C)C(C)(C)CCC
	2,3,8,9,10-m-C12	CC(C)C(C)CCCCC(C)C(C)C(C)CC
	2,3,8,9,11-m-C12	CC(C)C(C)CCCCC(C)C(C)CC(C)C
	2,3,8,10,10-m-C12	CC(C)C(C)CCCCC(C)CC(C)(C)CC
	2,3,9,9,10-m-C12	CC(C)C(C)CCCCCC(C)(C)C(C)CC
	2,3,9,9,11-m-C12	CC(C)C(C)CCCCCC(C)(C)CC(C)C
	2,3,9,10,10-m-C12	CC(C)C(C)CCCCCC(C)C(C)(C)CC
	2,4,4,5,5-m-C12	CC(C)CC(C)(C)C(C)(C)CCCCCCC
	2,4,4,5,6-m-C12	CC(C)CC(C)(C)C(C)C(C)CCCCCC
	2,4,4,5,7-m-C12	CC(C)CC(C)(C)C(C)CC(C)CCCCC
	2,4,4,5,8-m-C12	CC(C)CC(C)(C)C(C)CCC(C)CCCC
	2,4,4,5,9-m-C12	CC(C)CC(C)(C)C(C)CCCC(C)CCC
	2,4,4,5,10-m-C12	CC(C)CC(C)(C)C(C)CCCCC(C)CC
	2,4,4,5,11-m-C12	CC(C)CC(C)(C)C(C)CCCCCC(C)C
	2,4,4,6,6-m-C12	CC(C)CC(C)(C)CC(C)(C)CCCCCC
	2,4,4,6,7-m-C12	CC(C)CC(C)(C)CC(C)C(C)CCCCC
	2,4,4,6,8-m-C12	CC(C)CC(C)(C)CC(C)CC(C)CCCC
	2,4,4,6,9-m-C12	CC(C)CC(C)(C)CC(C)CCC(C)CCC
	2,4,4,6,10-m-C12	CC(C)CC(C)(C)CC(C)CCCC(C)CC
	2,4,4,6,11-m-C12	CC(C)CC(C)(C)CC(C)CCCCC(C)C
	2,4,4,7,7-m-C12	CC(C)CC(C)(C)CCC(C)(C)CCCCC
	2,4,4,7,8-m-C12	CC(C)CC(C)(C)CCC(C)C(C)CCCC
	2,4,4,7,9-m-C12	CC(C)CC(C)(C)CCC(C)CC(C)CCC
	2,4,4,7,10-m-C12	CC(C)CC(C)(C)CCC(C)CCC(C)CC
	2,4,4,7,11-m-C12	CC(C)CC(C)(C)CCC(C)CCCC(C)C
	2,4,4,8,8-m-C12	CC(C)CC(C)(C)CCCC(C)(C)CCCC
	2,4,4,8,9-m-C12	CC(C)CC(C)(C)CCCC(C)C(C)CCC
	2,4,4,8,10-m-C12	CC(C)CC(C)(C)CCCC(C)CC(C)CC
	2,4,4,8,11-m-C12	CC(C)CC(C)(C)CCCC(C)CCC(C)C
	2,4,4,9,9-m-C12	CC(C)CC(C)(C)CCCCC(C)(C)CCC
	2,4,4,9,10-m-C12	CC(C)CC(C)(C)CCCCC(C)C(C)CC
	2,4,4,9,11-m-C12	CC(C)CC(C)(C)CCCCC(C)CC(C)C
	2,4,4,10,10-m-C12	CC(C)CC(C)(C)CCCCCC(C)(C)CC
	2,4,5,5,6-m-C12	CC(C)CC(C)C(C)(C)C(C)CCCCCC
	2,4,5,5,7-m-C12	CC(C)CC(C)C(C)(C)CC(C)CCCCC
	2,4,5,5,8-m-C12	CC(C)CC(C)C(C)(C)CCC(C)CCCC
	2,4,5,5,9-m-C12	CC(C)CC(C)C(C)(C)CCCC(C)CCC
	2,4,5,5,10-m-C12	CC(C)CC(C)C(C)(C)CCCCC(C)CC
	2,4,5,5,11-m-C12	CC(C)CC(C)C(C)(C)CCCCCC(C)C
	2,4,5,6,6-m-C12	CC(C)CC(C)C(C)C(C)(C)CCCCCC
	2,4,5,6,7-m-C12	CC(C)CC(C)C(C)C(C)C(C)CCCCC
	2,4,5,6,8-m-C12	CC(C)CC(C)C(C)C(C)CC(C)CCCC
	2,4,5,6,9-m-C12	CC(C)CC(C)C(C)C(C)CCC(C)CCC
	2,4,5,6,10-m-C12	CC(C)CC(C)C(C)C(C)CCCC(C)CC
	2,4,5,6,11-m-C12	CC(C)CC(C)C(C)C(C)CCCCC(C)C
	2,4,5,7,7-m-C12	CC(C)CC(C)C(C)CC(C)(C)CCCCC
	2,4,5,7,8-m-C12	CC(C)CC(C)C(C)CC(C)C(C)CCCC
	2,4,5,7,9-m-C12	CC(C)CC(C)C(C)CC(C)CC(C)CCC
	2,4,5,7,10-m-C12	CC(C)CC(C)C(C)CC(C)CCC(C)CC
	2,4,5,7,11-m-C12	CC(C)CC(C)C(C)CC(C)CCCC(C)C
	2,4,5,8,8-m-C12	CC(C)CC(C)C(C)CCC(C)(C)CCCC
	2,4,5,8,9-m-C12	CC(C)CC(C)C(C)CCC(C)C(C)CCC
	2,4,5,8,10-m-C12	CC(C)CC(C)C(C)CCC(C)CC(C)CC
	2,4,5,8,11-m-C12	CC(C)CC(C)C(C)CCC(C)CCC(C)C
	2,4,5,9,9-m-C12	CC(C)CC(C)C(C)CCCC(C)(C)CCC
	2,4,5,9,10-m-C12	CC(C)CC(C)C(C)CCCC(C)C(C)CC
	2,4,5,9,11-m-C12	CC(C)CC(C)C(C)CCCC(C)CC(C)C
	2,4,5,10,10-m-C12	CC(C)CC(C)C(C)CCCCC(C)(C)CC
	2,4,6,6,7-m-C12	CC(C)CC(C)CC(C)(C)C(C)CCCCC
	2,4,6,6,8-m-C12	CC(C)CC(C)CC(C)(C)CC(C)CCCC
	2,4,6,6,9-m-C12	CC(C)CC(C)CC(C)(C)CCC(C)CCC
	2,4,6,6,10-m-C12	CC(C)CC(C)CC(C)(C)CCCC(C)CC
	2,4,6,6,11-m-C12	CC(C)CC(C)CC(C)(C)CCCCC(C)C
	2,4,6,7,7-m-C12	CC(C)CC(C)CC(C)C(C)(C)CCCCC
	2,4,6,7,8-m-C12	CC(C)CC(C)CC(C)C(C)C(C)CCCC
	2,4,6,7,9-m-C12	CC(C)CC(C)CC(C)C(C)CC(C)CCC
	2,4,6,7,10-m-C12	CC(C)CC(C)CC(C)C(C)CCC(C)CC
	2,4,6,7,11-m-C12	CC(C)CC(C)CC(C)C(C)CCCC(C)C
	2,4,6,8,8-m-C12	CC(C)CC(C)CC(C)CC(C)(C)CCCC
	2,4,6,8,9-m-C12	CC(C)CC(C)CC(C)CC(C)C(C)CCC
	2,4,6,8,10-m-C12	CC(C)CC(C)CC(C)CC(C)CC(C)CC
	2,4,6,8,11-m-C12	CC(C)CC(C)CC(C)CC(C)CCC(C)C
	2,4,6,9,9-m-C12	CC(C)CC(C)CC(C)CCC(C)(C)CCC
	2,4,6,9,10-m-C12	CC(C)CC(C)CC(C)CCC(C)C(C)CC
	2,4,6,9,11-m-C12	CC(C)CC(C)CC(C)CCC(C)CC(C)C
	2,4,6,10,10-m-C12	CC(C)CC(C)CC(C)CCCC(C)(C)CC
	2,4,7,7,8-m-C12	CC(C)CC(C)CCC(C)(C)C(C)CCCC
	2,4,7,7,9-m-C12	CC(C)CC(C)CCC(C)(C)CC(C)CCC
	2,4,7,7,10-m-C12	CC(C)CC(C)CCC(C)(C)CCC(C)CC
	2,4,7,7,11-m-C12	CC(C)CC(C)CCC(C)(C)CCCC(C)C
	2,4,7,8,8-m-C12	CC(C)CC(C)CCC(C)C(C)(C)CCCC
	2,4,7,8,9-m-C12	CC(C)CC(C)CCC(C)C(C)C(C)CCC
	2,4,7,8,10-m-C12	CC(C)CC(C)CCC(C)C(C)CC(C)CC
	2,4,7,8,11-m-C12	CC(C)CC(C)CCC(C)C(C)CCC(C)C
	2,4,7,9,9-m-C12	CC(C)CC(C)CCC(C)CC(C)(C)CCC
	2,4,7,9,10-m-C12	CC(C)CC(C)CCC(C)CC(C)C(C)CC
	2,4,7,10,10-m-C12	CC(C)CC(C)CCC(C)CCC(C)(C)CC
	2,4,8,8,9-m-C12	CC(C)CC(C)CCCC(C)(C)C(C)CCC
	2,4,8,8,10-m-C12	CC(C)CC(C)CCCC(C)(C)CC(C)CC
	2,4,8,8,11-m-C12	CC(C)CC(C)CCCC(C)(C)CCC(C)C
	2,4,8,9,9-m-C12	CC(C)CC(C)CCCC(C)C(C)(C)CCC
	2,4,8,9,10-m-C12	CC(C)CC(C)CCCC(C)C(C)C(C)CC
	2,4,8,10,10-m-C12	CC(C)CC(C)CCCC(C)CC(C)(C)CC
	2,4,9,9,10-m-C12	CC(C)CC(C)CCCCC(C)(C)C(C)CC
	2,4,9,10,10-m-C12	CC(C)CC(C)CCCCC(C)C(C)(C)CC
	2,5,5,6,6-m-C12	CC(C)CCC(C)(C)C(C)(C)CCCCCC
	2,5,5,6,7-m-C12	CC(C)CCC(C)(C)C(C)C(C)CCCCC
	2,5,5,6,8-m-C12	CC(C)CCC(C)(C)C(C)CC(C)CCCC
	2,5,5,6,9-m-C12	CC(C)CCC(C)(C)C(C)CCC(C)CCC
	2,5,5,6,10-m-C12	CC(C)CCC(C)(C)C(C)CCCC(C)CC
	2,5,5,6,11-m-C12	CC(C)CCC(C)(C)C(C)CCCCC(C)C
	2,5,5,7,7-m-C12	CC(C)CCC(C)(C)CC(C)(C)CCCCC
	2,5,5,7,8-m-C12	CC(C)CCC(C)(C)CC(C)C(C)CCCC
	2,5,5,7,9-m-C12	CC(C)CCC(C)(C)CC(C)CC(C)CCC
	2,5,5,7,10-m-C12	CC(C)CCC(C)(C)CC(C)CCC(C)CC
	2,5,5,7,11-m-C12	CC(C)CCC(C)(C)CC(C)CCCC(C)C
	2,5,5,8,8-m-C12	CC(C)CCC(C)(C)CCC(C)(C)CCCC
	2,5,5,8,9-m-C12	CC(C)CCC(C)(C)CCC(C)C(C)CCC
	2,5,5,8,10-m-C12	CC(C)CCC(C)(C)CCC(C)CC(C)CC
	2,5,5,8,11-m-C12	CC(C)CCC(C)(C)CCC(C)CCC(C)C
	2,5,5,9,9-m-C12	CC(C)CCC(C)(C)CCCC(C)(C)CCC
	2,5,5,9,10-m-C12	CC(C)CCC(C)(C)CCCC(C)C(C)CC
	2,5,5,10,10-m-C12	CC(C)CCC(C)(C)CCCCC(C)(C)CC
	2,5,6,6,7-m-C12	CC(C)CCC(C)C(C)(C)C(C)CCCCC
	2,5,6,6,8-m-C12	CC(C)CCC(C)C(C)(C)CC(C)CCCC
	2,5,6,6,9-m-C12	CC(C)CCC(C)C(C)(C)CCC(C)CCC
	2,5,6,6,10-m-C12	CC(C)CCC(C)C(C)(C)CCCC(C)CC
	2,5,6,6,11-m-C12	CC(C)CCC(C)C(C)(C)CCCCC(C)C
	2,5,6,7,7-m-C12	CC(C)CCC(C)C(C)C(C)(C)CCCCC
	2,5,6,7,8-m-C12	CC(C)CCC(C)C(C)C(C)C(C)CCCC
	2,5,6,7,9-m-C12	CC(C)CCC(C)C(C)C(C)CC(C)CCC
	2,5,6,7,10-m-C12	CC(C)CCC(C)C(C)C(C)CCC(C)CC
	2,5,6,7,11-m-C12	CC(C)CCC(C)C(C)C(C)CCCC(C)C
	2,5,6,8,8-m-C12	CC(C)CCC(C)C(C)CC(C)(C)CCCC
	2,5,6,8,9-m-C12	CC(C)CCC(C)C(C)CC(C)C(C)CCC
	2,5,6,8,10-m-C12	CC(C)CCC(C)C(C)CC(C)CC(C)CC
	2,5,6,8,11-m-C12	CC(C)CCC(C)C(C)CC(C)CCC(C)C
	2,5,6,9,9-m-C12	CC(C)CCC(C)C(C)CCC(C)(C)CCC
	2,5,6,9,10-m-C12	CC(C)CCC(C)C(C)CCC(C)C(C)CC
	2,5,6,10,10-m-C12	CC(C)CCC(C)C(C)CCCC(C)(C)CC
	2,5,7,7,8-m-C12	CC(C)CCC(C)CC(C)(C)C(C)CCCC
	2,5,7,7,9-m-C12	CC(C)CCC(C)CC(C)(C)CC(C)CCC
	2,5,7,7,10-m-C12	CC(C)CCC(C)CC(C)(C)CCC(C)CC
	2,5,7,7,11-m-C12	CC(C)CCC(C)CC(C)(C)CCCC(C)C
	2,5,7,8,8-m-C12	CC(C)CCC(C)CC(C)C(C)(C)CCCC
	2,5,7,8,9-m-C12	CC(C)CCC(C)CC(C)C(C)C(C)CCC
	2,5,7,8,10-m-C12	CC(C)CCC(C)CC(C)C(C)CC(C)CC
	2,5,7,9,9-m-C12	CC(C)CCC(C)CC(C)CC(C)(C)CCC
	2,5,7,9,10-m-C12	CC(C)CCC(C)CC(C)CC(C)C(C)CC
	2,5,7,10,10-m-C12	CC(C)CCC(C)CC(C)CCC(C)(C)CC
	2,5,8,8,9-m-C12	CC(C)CCC(C)CCC(C)(C)C(C)CCC
	2,5,8,8,10-m-C12	CC(C)CCC(C)CCC(C)(C)CC(C)CC
	2,5,8,9,9-m-C12	CC(C)CCC(C)CCC(C)C(C)(C)CCC
	2,5,8,9,10-m-C12	CC(C)CCC(C)CCC(C)C(C)C(C)CC
	2,5,8,10,10-m-C12	CC(C)CCC(C)CCC(C)CC(C)(C)CC
	2,5,9,9,10-m-C12	CC(C)CCC(C)CCCC(C)(C)C(C)CC
	2,5,9,10,10-m-C12	CC(C)CCC(C)CCCC(C)C(C)(C)CC
	2,6,6,7,7-m-C12	CC(C)CCCC(C)(C)C(C)(C)CCCCC
	2,6,6,7,8-m-C12	CC(C)CCCC(C)(C)C(C)C(C)CCCC
	2,6,6,7,9-m-C12	CC(C)CCCC(C)(C)C(C)CC(C)CCC
	2,6,6,7,10-m-C12	CC(C)CCCC(C)(C)C(C)CCC(C)CC
	2,6,6,7,11-m-C12	CC(C)CCCC(C)(C)C(C)CCCC(C)C
	2,6,6,8,8-m-C12	CC(C)CCCC(C)(C)CC(C)(C)CCCC
	2,6,6,8,9-m-C12	CC(C)CCCC(C)(C)CC(C)C(C)CCC
	2,6,6,8,10-m-C12	CC(C)CCCC(C)(C)CC(C)CC(C)CC
	2,6,6,9,9-m-C12	CC(C)CCCC(C)(C)CCC(C)(C)CCC
	2,6,6,9,10-m-C12	CC(C)CCCC(C)(C)CCC(C)C(C)CC
	2,6,6,10,10-m-C12	CC(C)CCCC(C)(C)CCCC(C)(C)CC
	2,6,7,7,8-m-C12	CC(C)CCCC(C)C(C)(C)C(C)CCCC
	2,6,7,7,9-m-C12	CC(C)CCCC(C)C(C)(C)CC(C)CCC
	2,6,7,7,10-m-C12	CC(C)CCCC(C)C(C)(C)CCC(C)CC
	2,6,7,8,8-m-C12	CC(C)CCCC(C)C(C)C(C)(C)CCCC
	2,6,7,8,9-m-C12	CC(C)CCCC(C)C(C)C(C)C(C)CCC
	2,6,7,8,10-m-C12	CC(C)CCCC(C)C(C)C(C)CC(C)CC
	2,6,7,9,9-m-C12	CC(C)CCCC(C)C(C)CC(C)(C)CCC
	2,6,7,9,10-m-C12	CC(C)CCCC(C)C(C)CC(C)C(C)CC
	2,6,7,10,10-m-C12	CC(C)CCCC(C)C(C)CCC(C)(C)CC
	2,6,8,8,9-m-C12	CC(C)CCCC(C)CC(C)(C)C(C)CCC
	2,6,8,8,10-m-C12	CC(C)CCCC(C)CC(C)(C)CC(C)CC
	2,6,8,9,9-m-C12	CC(C)CCCC(C)CC(C)C(C)(C)CCC
	2,6,8,9,10-m-C12	CC(C)CCCC(C)CC(C)C(C)C(C)CC
	2,6,8,10,10-m-C12	CC(C)CCCC(C)CC(C)CC(C)(C)CC
	2,6,9,9,10-m-C12	CC(C)CCCC(C)CCC(C)(C)C(C)CC
	2,6,9,10,10-m-C12	CC(C)CCCC(C)CCC(C)C(C)(C)CC
	2,7,7,8,8-m-C12	CC(C)CCCCC(C)(C)C(C)(C)CCCC
	2,7,7,8,9-m-C12	CC(C)CCCCC(C)(C)C(C)C(C)CCC
	2,7,7,8,10-m-C12	CC(C)CCCCC(C)(C)C(C)CC(C)CC
	2,7,7,9,9-m-C12	CC(C)CCCCC(C)(C)CC(C)(C)CCC
	2,7,7,9,10-m-C12	CC(C)CCCCC(C)(C)CC(C)C(C)CC
	2,7,7,10,10-m-C12	CC(C)CCCCC(C)(C)CCC(C)(C)CC
	2,7,8,8,9-m-C12	CC(C)CCCCC(C)C(C)(C)C(C)CCC
	2,7,8,8,10-m-C12	CC(C)CCCCC(C)C(C)(C)CC(C)CC
	2,7,8,9,9-m-C12	CC(C)CCCCC(C)C(C)C(C)(C)CCC
	2,7,8,9,10-m-C12	CC(C)CCCCC(C)C(C)C(C)C(C)CC
	2,7,8,10,10-m-C12	CC(C)CCCCC(C)C(C)CC(C)(C)CC
	2,7,9,9,10-m-C12	CC(C)CCCCC(C)CC(C)(C)C(C)CC
	2,7,9,10,10-m-C12	CC(C)CCCCC(C)CC(C)C(C)(C)CC
	2,8,8,9,9-m-C12	CC(C)CCCCCC(C)(C)C(C)(C)CCC
	2,8,8,9,10-m-C12	CC(C)CCCCCC(C)(C)C(C)C(C)CC
	2,8,8,10,10-m-C12	CC(C)CCCCCC(C)(C)CC(C)(C)CC
	2,8,9,9,10-m-C12	CC(C)CCCCCC(C)C(C)(C)C(C)CC
	2,8,9,10,10-m-C12	CC(C)CCCCCC(C)C(C)C(C)(C)CC
	2,9,9,10,10-m-C12	CC(C)CCCCCCC(C)(C)C(C)(C)CC
	3,3,4,4,5-m-C12	CCC(C)(C)C(C)(C)C(C)CCCCCCC
	3,3,4,4,6-m-C12	CCC(C)(C)C(C)(C)CC(C)CCCCCC
	3,3,4,4,7-m-C12	CCC(C)(C)C(C)(C)CCC(C)CCCCC
	3,3,4,4,8-m-C12	CCC(C)(C)C(C)(C)CCCC(C)CCCC
	3,3,4,4,9-m-C12	CCC(C)(C)C(C)(C)CCCCC(C)CCC
	3,3,4,4,10-m-C12	CCC(C)(C)C(C)(C)CCCCCC(C)CC
	3,3,4,5,5-m-C12	CCC(C)(C)C(C)C(C)(C)CCCCCCC
	3,3,4,5,6-m-C12	CCC(C)(C)C(C)C(C)C(C)CCCCCC
	3,3,4,5,7-m-C12	CCC(C)(C)C(C)C(C)CC(C)CCCCC
	3,3,4,5,8-m-C12	CCC(C)(C)C(C)C(C)CCC(C)CCCC
	3,3,4,5,9-m-C12	CCC(C)(C)C(C)C(C)CCCC(C)CCC
	3,3,4,5,10-m-C12	CCC(C)(C)C(C)C(C)CCCCC(C)CC
	3,3,4,6,6-m-C12	CCC(C)(C)C(C)CC(C)(C)CCCCCC
	3,3,4,6,7-m-C12	CCC(C)(C)C(C)CC(C)C(C)CCCCC
	3,3,4,6,8-m-C12	CCC(C)(C)C(C)CC(C)CC(C)CCCC
	3,3,4,6,9-m-C12	CCC(C)(C)C(C)CC(C)CCC(C)CCC
	3,3,4,6,10-m-C12	CCC(C)(C)C(C)CC(C)CCCC(C)CC
	3,3,4,7,7-m-C12	CCC(C)(C)C(C)CCC(C)(C)CCCCC
	3,3,4,7,8-m-C12	CCC(C)(C)C(C)CCC(C)C(C)CCCC
	3,3,4,7,9-m-C12	CCC(C)(C)C(C)CCC(C)CC(C)CCC
	3,3,4,7,10-m-C12	CCC(C)(C)C(C)CCC(C)CCC(C)CC
	3,3,4,8,8-m-C12	CCC(C)(C)C(C)CCCC(C)(C)CCCC
	3,3,4,8,9-m-C12	CCC(C)(C)C(C)CCCC(C)C(C)CCC
	3,3,4,8,10-m-C12	CCC(C)(C)C(C)CCCC(C)CC(C)CC
	3,3,4,9,9-m-C12	CCC(C)(C)C(C)CCCCC(C)(C)CCC
	3,3,4,9,10-m-C12	CCC(C)(C)C(C)CCCCC(C)C(C)CC
	3,3,4,10,10-m-C12	CCC(C)(C)C(C)CCCCCC(C)(C)CC
	3,3,5,5,6-m-C12	CCC(C)(C)CC(C)(C)C(C)CCCCCC
	3,3,5,5,7-m-C12	CCC(C)(C)CC(C)(C)CC(C)CCCCC
	3,3,5,5,8-m-C12	CCC(C)(C)CC(C)(C)CCC(C)CCCC
	3,3,5,5,9-m-C12	CCC(C)(C)CC(C)(C)CCCC(C)CCC
	3,3,5,5,10-m-C12	CCC(C)(C)CC(C)(C)CCCCC(C)CC
	3,3,5,6,6-m-C12	CCC(C)(C)CC(C)C(C)(C)CCCCCC
	3,3,5,6,7-m-C12	CCC(C)(C)CC(C)C(C)C(C)CCCCC
	3,3,5,6,8-m-C12	CCC(C)(C)CC(C)C(C)CC(C)CCCC
	3,3,5,6,9-m-C12	CCC(C)(C)CC(C)C(C)CCC(C)CCC
	3,3,5,6,10-m-C12	CCC(C)(C)CC(C)C(C)CCCC(C)CC
	3,3,5,7,7-m-C12	CCC(C)(C)CC(C)CC(C)(C)CCCCC
	3,3,5,7,8-m-C12	CCC(C)(C)CC(C)CC(C)C(C)CCCC
	3,3,5,7,9-m-C12	CCC(C)(C)CC(C)CC(C)CC(C)CCC
	3,3,5,7,10-m-C12	CCC(C)(C)CC(C)CC(C)CCC(C)CC
	3,3,5,8,8-m-C12	CCC(C)(C)CC(C)CCC(C)(C)CCCC
	3,3,5,8,9-m-C12	CCC(C)(C)CC(C)CCC(C)C(C)CCC
	3,3,5,8,10-m-C12	CCC(C)(C)CC(C)CCC(C)CC(C)CC
	3,3,5,9,9-m-C12	CCC(C)(C)CC(C)CCCC(C)(C)CCC
	3,3,5,9,10-m-C12	CCC(C)(C)CC(C)CCCC(C)C(C)CC
	3,3,5,10,10-m-C12	CCC(C)(C)CC(C)CCCCC(C)(C)CC
	3,3,6,6,7-m-C12	CCC(C)(C)CCC(C)(C)C(C)CCCCC
	3,3,6,6,8-m-C12	CCC(C)(C)CCC(C)(C)CC(C)CCCC
	3,3,6,6,9-m-C12	CCC(C)(C)CCC(C)(C)CCC(C)CCC
	3,3,6,6,10-m-C12	CCC(C)(C)CCC(C)(C)CCCC(C)CC
	3,3,6,7,7-m-C12	CCC(C)(C)CCC(C)C(C)(C)CCCCC
	3,3,6,7,8-m-C12	CCC(C)(C)CCC(C)C(C)C(C)CCCC
	3,3,6,7,9-m-C12	CCC(C)(C)CCC(C)C(C)CC(C)CCC
	3,3,6,7,10-m-C12	CCC(C)(C)CCC(C)C(C)CCC(C)CC
	3,3,6,8,8-m-C12	CCC(C)(C)CCC(C)CC(C)(C)CCCC
	3,3,6,8,9-m-C12	CCC(C)(C)CCC(C)CC(C)C(C)CCC
	3,3,6,8,10-m-C12	CCC(C)(C)CCC(C)CC(C)CC(C)CC
	3,3,6,9,9-m-C12	CCC(C)(C)CCC(C)CCC(C)(C)CCC
	3,3,6,9,10-m-C12	CCC(C)(C)CCC(C)CCC(C)C(C)CC
	3,3,6,10,10-m-C12	CCC(C)(C)CCC(C)CCCC(C)(C)CC
	3,3,7,7,8-m-C12	CCC(C)(C)CCCC(C)(C)C(C)CCCC
	3,3,7,7,9-m-C12	CCC(C)(C)CCCC(C)(C)CC(C)CCC
	3,3,7,7,10-m-C12	CCC(C)(C)CCCC(C)(C)CCC(C)CC
	3,3,7,8,8-m-C12	CCC(C)(C)CCCC(C)C(C)(C)CCCC
	3,3,7,8,9-m-C12	CCC(C)(C)CCCC(C)C(C)C(C)CCC
	3,3,7,8,10-m-C12	CCC(C)(C)CCCC(C)C(C)CC(C)CC
	3,3,7,9,9-m-C12	CCC(C)(C)CCCC(C)CC(C)(C)CCC
	3,3,7,9,10-m-C12	CCC(C)(C)CCCC(C)CC(C)C(C)CC
	3,3,8,8,9-m-C12	CCC(C)(C)CCCCC(C)(C)C(C)CCC
	3,3,8,8,10-m-C12	CCC(C)(C)CCCCC(C)(C)CC(C)CC
	3,3,8,9,9-m-C12	CCC(C)(C)CCCCC(C)C(C)(C)CCC
	3,3,8,9,10-m-C12	CCC(C)(C)CCCCC(C)C(C)C(C)CC
	3,3,9,9,10-m-C12	CCC(C)(C)CCCCCC(C)(C)C(C)CC
	3,4,4,5,5-m-C12	CCC(C)C(C)(C)C(C)(C)CCCCCCC
	3,4,4,5,6-m-C12	CCC(C)C(C)(C)C(C)C(C)CCCCCC
	3,4,4,5,7-m-C12	CCC(C)C(C)(C)C(C)CC(C)CCCCC
	3,4,4,5,8-m-C12	CCC(C)C(C)(C)C(C)CCC(C)CCCC
	3,4,4,5,9-m-C12	CCC(C)C(C)(C)C(C)CCCC(C)CCC
	3,4,4,5,10-m-C12	CCC(C)C(C)(C)C(C)CCCCC(C)CC
	3,4,4,6,6-m-C12	CCC(C)C(C)(C)CC(C)(C)CCCCCC
	3,4,4,6,7-m-C12	CCC(C)C(C)(C)CC(C)C(C)CCCCC
	3,4,4,6,8-m-C12	CCC(C)C(C)(C)CC(C)CC(C)CCCC
	3,4,4,6,9-m-C12	CCC(C)C(C)(C)CC(C)CCC(C)CCC
	3,4,4,6,10-m-C12	CCC(C)C(C)(C)CC(C)CCCC(C)CC
	3,4,4,7,7-m-C12	CCC(C)C(C)(C)CCC(C)(C)CCCCC
	3,4,4,7,8-m-C12	CCC(C)C(C)(C)CCC(C)C(C)CCCC
	3,4,4,7,9-m-C12	CCC(C)C(C)(C)CCC(C)CC(C)CCC
	3,4,4,7,10-m-C12	CCC(C)C(C)(C)CCC(C)CCC(C)CC
	3,4,4,8,8-m-C12	CCC(C)C(C)(C)CCCC(C)(C)CCCC
	3,4,4,8,9-m-C12	CCC(C)C(C)(C)CCCC(C)C(C)CCC
	3,4,4,8,10-m-C12	CCC(C)C(C)(C)CCCC(C)CC(C)CC
	3,4,4,9,9-m-C12	CCC(C)C(C)(C)CCCCC(C)(C)CCC
	3,4,4,9,10-m-C12	CCC(C)C(C)(C)CCCCC(C)C(C)CC
	3,4,5,5,6-m-C12	CCC(C)C(C)C(C)(C)C(C)CCCCCC
	3,4,5,5,7-m-C12	CCC(C)C(C)C(C)(C)CC(C)CCCCC
	3,4,5,5,8-m-C12	CCC(C)C(C)C(C)(C)CCC(C)CCCC
	3,4,5,5,9-m-C12	CCC(C)C(C)C(C)(C)CCCC(C)CCC
	3,4,5,5,10-m-C12	CCC(C)C(C)C(C)(C)CCCCC(C)CC
	3,4,5,6,6-m-C12	CCC(C)C(C)C(C)C(C)(C)CCCCCC
	3,4,5,6,7-m-C12	CCC(C)C(C)C(C)C(C)C(C)CCCCC
	3,4,5,6,8-m-C12	CCC(C)C(C)C(C)C(C)CC(C)CCCC
	3,4,5,6,9-m-C12	CCC(C)C(C)C(C)C(C)CCC(C)CCC
	3,4,5,6,10-m-C12	CCC(C)C(C)C(C)C(C)CCCC(C)CC
	3,4,5,7,7-m-C12	CCC(C)C(C)C(C)CC(C)(C)CCCCC
	3,4,5,7,8-m-C12	CCC(C)C(C)C(C)CC(C)C(C)CCCC
	3,4,5,7,9-m-C12	CCC(C)C(C)C(C)CC(C)CC(C)CCC
	3,4,5,7,10-m-C12	CCC(C)C(C)C(C)CC(C)CCC(C)CC
	3,4,5,8,8-m-C12	CCC(C)C(C)C(C)CCC(C)(C)CCCC
	3,4,5,8,9-m-C12	CCC(C)C(C)C(C)CCC(C)C(C)CCC
	3,4,5,8,10-m-C12	CCC(C)C(C)C(C)CCC(C)CC(C)CC
	3,4,5,9,9-m-C12	CCC(C)C(C)C(C)CCCC(C)(C)CCC
	3,4,5,9,10-m-C12	CCC(C)C(C)C(C)CCCC(C)C(C)CC
	3,4,6,6,7-m-C12	CCC(C)C(C)CC(C)(C)C(C)CCCCC
	3,4,6,6,8-m-C12	CCC(C)C(C)CC(C)(C)CC(C)CCCC
	3,4,6,6,9-m-C12	CCC(C)C(C)CC(C)(C)CCC(C)CCC
	3,4,6,6,10-m-C12	CCC(C)C(C)CC(C)(C)CCCC(C)CC
	3,4,6,7,7-m-C12	CCC(C)C(C)CC(C)C(C)(C)CCCCC
	3,4,6,7,8-m-C12	CCC(C)C(C)CC(C)C(C)C(C)CCCC
	3,4,6,7,9-m-C12	CCC(C)C(C)CC(C)C(C)CC(C)CCC
	3,4,6,7,10-m-C12	CCC(C)C(C)CC(C)C(C)CCC(C)CC
	3,4,6,8,8-m-C12	CCC(C)C(C)CC(C)CC(C)(C)CCCC
	3,4,6,8,9-m-C12	CCC(C)C(C)CC(C)CC(C)C(C)CCC
	3,4,6,8,10-m-C12	CCC(C)C(C)CC(C)CC(C)CC(C)CC
	3,4,6,9,9-m-C12	CCC(C)C(C)CC(C)CCC(C)(C)CCC
	3,4,6,9,10-m-C12	CCC(C)C(C)CC(C)CCC(C)C(C)CC
	3,4,7,7,8-m-C12	CCC(C)C(C)CCC(C)(C)C(C)CCCC
	3,4,7,7,9-m-C12	CCC(C)C(C)CCC(C)(C)CC(C)CCC
	3,4,7,7,10-m-C12	CCC(C)C(C)CCC(C)(C)CCC(C)CC
	3,4,7,8,8-m-C12	CCC(C)C(C)CCC(C)C(C)(C)CCCC
	3,4,7,8,9-m-C12	CCC(C)C(C)CCC(C)C(C)C(C)CCC
	3,4,7,8,10-m-C12	CCC(C)C(C)CCC(C)C(C)CC(C)CC
	3,4,7,9,9-m-C12	CCC(C)C(C)CCC(C)CC(C)(C)CCC
	3,4,8,8,9-m-C12	CCC(C)C(C)CCCC(C)(C)C(C)CCC
	3,4,8,8,10-m-C12	CCC(C)C(C)CCCC(C)(C)CC(C)CC
	3,4,8,9,9-m-C12	CCC(C)C(C)CCCC(C)C(C)(C)CCC
	3,5,5,6,6-m-C12	CCC(C)CC(C)(C)C(C)(C)CCCCCC
	3,5,5,6,7-m-C12	CCC(C)CC(C)(C)C(C)C(C)CCCCC
	3,5,5,6,8-m-C12	CCC(C)CC(C)(C)C(C)CC(C)CCCC
	3,5,5,6,9-m-C12	CCC(C)CC(C)(C)C(C)CCC(C)CCC
	3,5,5,6,10-m-C12	CCC(C)CC(C)(C)C(C)CCCC(C)CC
	3,5,5,7,7-m-C12	CCC(C)CC(C)(C)CC(C)(C)CCCCC
	3,5,5,7,8-m-C12	CCC(C)CC(C)(C)CC(C)C(C)CCCC
	3,5,5,7,9-m-C12	CCC(C)CC(C)(C)CC(C)CC(C)CCC
	3,5,5,7,10-m-C12	CCC(C)CC(C)(C)CC(C)CCC(C)CC
	3,5,5,8,8-m-C12	CCC(C)CC(C)(C)CCC(C)(C)CCCC
	3,5,5,8,9-m-C12	CCC(C)CC(C)(C)CCC(C)C(C)CCC
	3,5,5,8,10-m-C12	CCC(C)CC(C)(C)CCC(C)CC(C)CC
	3,5,5,9,9-m-C12	CCC(C)CC(C)(C)CCCC(C)(C)CCC
	3,5,6,6,7-m-C12	CCC(C)CC(C)C(C)(C)C(C)CCCCC
	3,5,6,6,8-m-C12	CCC(C)CC(C)C(C)(C)CC(C)CCCC
	3,5,6,6,9-m-C12	CCC(C)CC(C)C(C)(C)CCC(C)CCC
	3,5,6,6,10-m-C12	CCC(C)CC(C)C(C)(C)CCCC(C)CC
	3,5,6,7,7-m-C12	CCC(C)CC(C)C(C)C(C)(C)CCCCC
	3,5,6,7,8-m-C12	CCC(C)CC(C)C(C)C(C)C(C)CCCC
	3,5,6,7,9-m-C12	CCC(C)CC(C)C(C)C(C)CC(C)CCC
	3,5,6,7,10-m-C12	CCC(C)CC(C)C(C)C(C)CCC(C)CC
	3,5,6,8,8-m-C12	CCC(C)CC(C)C(C)CC(C)(C)CCCC
	3,5,6,8,9-m-C12	CCC(C)CC(C)C(C)CC(C)C(C)CCC
	3,5,6,8,10-m-C12	CCC(C)CC(C)C(C)CC(C)CC(C)CC
	3,5,6,9,9-m-C12	CCC(C)CC(C)C(C)CCC(C)(C)CCC
	3,5,7,7,8-m-C12	CCC(C)CC(C)CC(C)(C)C(C)CCCC
	3,5,7,7,9-m-C12	CCC(C)CC(C)CC(C)(C)CC(C)CCC
	3,5,7,7,10-m-C12	CCC(C)CC(C)CC(C)(C)CCC(C)CC
	3,5,7,8,8-m-C12	CCC(C)CC(C)CC(C)C(C)(C)CCCC
	3,5,7,8,9-m-C12	CCC(C)CC(C)CC(C)C(C)C(C)CCC
	3,5,7,9,9-m-C12	CCC(C)CC(C)CC(C)CC(C)(C)CCC
	3,5,8,8,9-m-C12	CCC(C)CC(C)CCC(C)(C)C(C)CCC
	3,5,8,9,9-m-C12	CCC(C)CC(C)CCC(C)C(C)(C)CCC
	3,6,6,7,7-m-C12	CCC(C)CCC(C)(C)C(C)(C)CCCCC
	3,6,6,7,8-m-C12	CCC(C)CCC(C)(C)C(C)C(C)CCCC
	3,6,6,7,9-m-C12	CCC(C)CCC(C)(C)C(C)CC(C)CCC
	3,6,6,7,10-m-C12	CCC(C)CCC(C)(C)C(C)CCC(C)CC
	3,6,6,8,8-m-C12	CCC(C)CCC(C)(C)CC(C)(C)CCCC
	3,6,6,8,9-m-C12	CCC(C)CCC(C)(C)CC(C)C(C)CCC
	3,6,6,9,9-m-C12	CCC(C)CCC(C)(C)CCC(C)(C)CCC
	3,6,7,7,8-m-C12	CCC(C)CCC(C)C(C)(C)C(C)CCCC
	3,6,7,7,9-m-C12	CCC(C)CCC(C)C(C)(C)CC(C)CCC
	3,6,7,8,8-m-C12	CCC(C)CCC(C)C(C)C(C)(C)CCCC
	3,6,7,8,9-m-C12	CCC(C)CCC(C)C(C)C(C)C(C)CCC
	3,6,7,9,9-m-C12	CCC(C)CCC(C)C(C)CC(C)(C)CCC
	3,6,8,8,9-m-C12	CCC(C)CCC(C)CC(C)(C)C(C)CCC
	3,6,8,9,9-m-C12	CCC(C)CCC(C)CC(C)C(C)(C)CCC
	3,7,7,8,8-m-C12	CCC(C)CCCC(C)(C)C(C)(C)CCCC
	3,7,7,8,9-m-C12	CCC(C)CCCC(C)(C)C(C)C(C)CCC
	3,7,7,9,9-m-C12	CCC(C)CCCC(C)(C)CC(C)(C)CCC
	3,7,8,8,9-m-C12	CCC(C)CCCC(C)C(C)(C)C(C)CCC
	3,7,8,9,9-m-C12	CCC(C)CCCC(C)C(C)C(C)(C)CCC
	3,8,8,9,9-m-C12	CCC(C)CCCCC(C)(C)C(C)(C)CCC
	4,4,5,5,6-m-C12	CCCC(C)(C)C(C)(C)C(C)CCCCCC
	4,4,5,5,7-m-C12	CCCC(C)(C)C(C)(C)CC(C)CCCCC
	4,4,5,5,8-m-C12	CCCC(C)(C)C(C)(C)CCC(C)CCCC
	4,4,5,5,9-m-C12	CCCC(C)(C)C(C)(C)CCCC(C)CCC
	4,4,5,6,6-m-C12	CCCC(C)(C)C(C)C(C)(C)CCCCCC
	4,4,5,6,7-m-C12	CCCC(C)(C)C(C)C(C)C(C)CCCCC
	4,4,5,6,8-m-C12	CCCC(C)(C)C(C)C(C)CC(C)CCCC
	4,4,5,6,9-m-C12	CCCC(C)(C)C(C)C(C)CCC(C)CCC
	4,4,5,7,7-m-C12	CCCC(C)(C)C(C)CC(C)(C)CCCCC
	4,4,5,7,8-m-C12	CCCC(C)(C)C(C)CC(C)C(C)CCCC
	4,4,5,7,9-m-C12	CCCC(C)(C)C(C)CC(C)CC(C)CCC
	4,4,5,8,8-m-C12	CCCC(C)(C)C(C)CCC(C)(C)CCCC
	4,4,5,8,9-m-C12	CCCC(C)(C)C(C)CCC(C)C(C)CCC
	4,4,5,9,9-m-C12	CCCC(C)(C)C(C)CCCC(C)(C)CCC
	4,4,6,6,7-m-C12	CCCC(C)(C)CC(C)(C)C(C)CCCCC
	4,4,6,6,8-m-C12	CCCC(C)(C)CC(C)(C)CC(C)CCCC
	4,4,6,6,9-m-C12	CCCC(C)(C)CC(C)(C)CCC(C)CCC
	4,4,6,7,7-m-C12	CCCC(C)(C)CC(C)C(C)(C)CCCCC
	4,4,6,7,8-m-C12	CCCC(C)(C)CC(C)C(C)C(C)CCCC
	4,4,6,7,9-m-C12	CCCC(C)(C)CC(C)C(C)CC(C)CCC
	4,4,6,8,8-m-C12	CCCC(C)(C)CC(C)CC(C)(C)CCCC
	4,4,6,8,9-m-C12	CCCC(C)(C)CC(C)CC(C)C(C)CCC
	4,4,6,9,9-m-C12	CCCC(C)(C)CC(C)CCC(C)(C)CCC
	4,4,7,7,8-m-C12	CCCC(C)(C)CCC(C)(C)C(C)CCCC
	4,4,7,7,9-m-C12	CCCC(C)(C)CCC(C)(C)CC(C)CCC
	4,4,7,8,8-m-C12	CCCC(C)(C)CCC(C)C(C)(C)CCCC
	4,4,7,8,9-m-C12	CCCC(C)(C)CCC(C)C(C)C(C)CCC
	4,4,8,8,9-m-C12	CCCC(C)(C)CCCC(C)(C)C(C)CCC
	4,5,5,6,6-m-C12	CCCC(C)C(C)(C)C(C)(C)CCCCCC
	4,5,5,6,7-m-C12	CCCC(C)C(C)(C)C(C)C(C)CCCCC
	4,5,5,6,8-m-C12	CCCC(C)C(C)(C)C(C)CC(C)CCCC
	4,5,5,6,9-m-C12	CCCC(C)C(C)(C)C(C)CCC(C)CCC
	4,5,5,7,7-m-C12	CCCC(C)C(C)(C)CC(C)(C)CCCCC
	4,5,5,7,8-m-C12	CCCC(C)C(C)(C)CC(C)C(C)CCCC
	4,5,5,7,9-m-C12	CCCC(C)C(C)(C)CC(C)CC(C)CCC
	4,5,5,8,8-m-C12	CCCC(C)C(C)(C)CCC(C)(C)CCCC
	4,5,5,8,9-m-C12	CCCC(C)C(C)(C)CCC(C)C(C)CCC
	4,5,6,6,7-m-C12	CCCC(C)C(C)C(C)(C)C(C)CCCCC
	4,5,6,6,8-m-C12	CCCC(C)C(C)C(C)(C)CC(C)CCCC
	4,5,6,6,9-m-C12	CCCC(C)C(C)C(C)(C)CCC(C)CCC
	4,5,6,7,7-m-C12	CCCC(C)C(C)C(C)C(C)(C)CCCCC
	4,5,6,7,8-m-C12	CCCC(C)C(C)C(C)C(C)C(C)CCCC
	4,5,6,7,9-m-C12	CCCC(C)C(C)C(C)C(C)CC(C)CCC
	4,5,6,8,8-m-C12	CCCC(C)C(C)C(C)CC(C)(C)CCCC
	4,5,6,8,9-m-C12	CCCC(C)C(C)C(C)CC(C)C(C)CCC
	4,5,7,7,8-m-C12	CCCC(C)C(C)CC(C)(C)C(C)CCCC
	4,5,7,7,9-m-C12	CCCC(C)C(C)CC(C)(C)CC(C)CCC
	4,5,7,8,8-m-C12	CCCC(C)C(C)CC(C)C(C)(C)CCCC
	4,6,6,7,7-m-C12	CCCC(C)CC(C)(C)C(C)(C)CCCCC
	4,6,6,7,8-m-C12	CCCC(C)CC(C)(C)C(C)C(C)CCCC
	4,6,6,7,9-m-C12	CCCC(C)CC(C)(C)C(C)CC(C)CCC
	4,6,6,8,8-m-C12	CCCC(C)CC(C)(C)CC(C)(C)CCCC
	4,6,7,7,8-m-C12	CCCC(C)CC(C)C(C)(C)C(C)CCCC
	4,6,7,8,8-m-C12	CCCC(C)CC(C)C(C)C(C)(C)CCCC
	4,7,7,8,8-m-C12	CCCC(C)CCC(C)(C)C(C)(C)CCCC
	5,5,6,6,7-m-C12	CCCCC(C)(C)C(C)(C)C(C)CCCCC
	5,5,6,6,8-m-C12	CCCCC(C)(C)C(C)(C)CC(C)CCCC
	5,5,6,7,7-m-C12	CCCCC(C)(C)C(C)C(C)(C)CCCCC
	5,5,6,7,8-m-C12	CCCCC(C)(C)C(C)C(C)C(C)CCCC
	5,5,6,8,8-m-C12	CCCCC(C)(C)C(C)CC(C)(C)CCCC
	5,5,7,7,8-m-C12	CCCCC(C)(C)CC(C)(C)C(C)CCCC
	5,6,6,7,7-m-C12	CCCCC(C)C(C)(C)C(C)(C)CCCCC
	5,6,6,7,8-m-C12	CCCCC(C)C(C)(C)C(C)C(C)CCCC
	2,2,3,3,4,4-m-C11	CC(C)(C)C(C)(C)C(C)(C)CCCCCCC
	2,2,3,3,4,5-m-C11	CC(C)(C)C(C)(C)C(C)C(C)CCCCCC
	2,2,3,3,4,6-m-C11	CC(C)(C)C(C)(C)C(C)CC(C)CCCCC
	2,2,3,3,4,7-m-C11	CC(C)(C)C(C)(C)C(C)CCC(C)CCCC
	2,2,3,3,4,8-m-C11	CC(C)(C)C(C)(C)C(C)CCCC(C)CCC
	2,2,3,3,4,9-m-C11	CC(C)(C)C(C)(C)C(C)CCCCC(C)CC
	2,2,3,3,4,10-m-C11	CC(C)(C)C(C)(C)C(C)CCCCCC(C)C
	2,2,3,3,5,5-m-C11	CC(C)(C)C(C)(C)CC(C)(C)CCCCCC
	2,2,3,3,5,6-m-C11	CC(C)(C)C(C)(C)CC(C)C(C)CCCCC
	2,2,3,3,5,7-m-C11	CC(C)(C)C(C)(C)CC(C)CC(C)CCCC
	2,2,3,3,5,8-m-C11	CC(C)(C)C(C)(C)CC(C)CCC(C)CCC
	2,2,3,3,5,9-m-C11	CC(C)(C)C(C)(C)CC(C)CCCC(C)CC
	2,2,3,3,5,10-m-C11	CC(C)(C)C(C)(C)CC(C)CCCCC(C)C
	2,2,3,3,6,6-m-C11	CC(C)(C)C(C)(C)CCC(C)(C)CCCCC
	2,2,3,3,6,7-m-C11	CC(C)(C)C(C)(C)CCC(C)C(C)CCCC
	2,2,3,3,6,8-m-C11	CC(C)(C)C(C)(C)CCC(C)CC(C)CCC
	2,2,3,3,6,9-m-C11	CC(C)(C)C(C)(C)CCC(C)CCC(C)CC
	2,2,3,3,6,10-m-C11	CC(C)(C)C(C)(C)CCC(C)CCCC(C)C
	2,2,3,3,7,7-m-C11	CC(C)(C)C(C)(C)CCCC(C)(C)CCCC
	2,2,3,3,7,8-m-C11	CC(C)(C)C(C)(C)CCCC(C)C(C)CCC
	2,2,3,3,7,9-m-C11	CC(C)(C)C(C)(C)CCCC(C)CC(C)CC
	2,2,3,3,7,10-m-C11	CC(C)(C)C(C)(C)CCCC(C)CCC(C)C
	2,2,3,3,8,8-m-C11	CC(C)(C)C(C)(C)CCCCC(C)(C)CCC
	2,2,3,3,8,9-m-C11	CC(C)(C)C(C)(C)CCCCC(C)C(C)CC
	2,2,3,3,8,10-m-C11	CC(C)(C)C(C)(C)CCCCC(C)CC(C)C
	2,2,3,3,9,9-m-C11	CC(C)(C)C(C)(C)CCCCCC(C)(C)CC
	2,2,3,3,9,10-m-C11	CC(C)(C)C(C)(C)CCCCCC(C)C(C)C
	2,2,3,3,10,10-m-C11	CC(C)(C)C(C)(C)CCCCCCC(C)(C)C
	2,2,3,4,4,5-m-C11	CC(C)(C)C(C)C(C)(C)C(C)CCCCCC
	2,2,3,4,4,6-m-C11	CC(C)(C)C(C)C(C)(C)CC(C)CCCCC
	2,2,3,4,4,7-m-C11	CC(C)(C)C(C)C(C)(C)CCC(C)CCCC
	2,2,3,4,4,8-m-C11	CC(C)(C)C(C)C(C)(C)CCCC(C)CCC
	2,2,3,4,4,9-m-C11	CC(C)(C)C(C)C(C)(C)CCCCC(C)CC
	2,2,3,4,4,10-m-C11	CC(C)(C)C(C)C(C)(C)CCCCCC(C)C
	2,2,3,4,5,5-m-C11	CC(C)(C)C(C)C(C)C(C)(C)CCCCCC
	2,2,3,4,5,6-m-C11	CC(C)(C)C(C)C(C)C(C)C(C)CCCCC
	2,2,3,4,5,7-m-C11	CC(C)(C)C(C)C(C)C(C)CC(C)CCCC
	2,2,3,4,5,8-m-C11	CC(C)(C)C(C)C(C)C(C)CCC(C)CCC
	2,2,3,4,5,9-m-C11	CC(C)(C)C(C)C(C)C(C)CCCC(C)CC
	2,2,3,4,5,10-m-C11	CC(C)(C)C(C)C(C)C(C)CCCCC(C)C
	2,2,3,4,6,6-m-C11	CC(C)(C)C(C)C(C)CC(C)(C)CCCCC
	2,2,3,4,6,7-m-C11	CC(C)(C)C(C)C(C)CC(C)C(C)CCCC
	2,2,3,4,6,8-m-C11	CC(C)(C)C(C)C(C)CC(C)CC(C)CCC
	2,2,3,4,6,9-m-C11	CC(C)(C)C(C)C(C)CC(C)CCC(C)CC
	2,2,3,4,6,10-m-C11	CC(C)(C)C(C)C(C)CC(C)CCCC(C)C
	2,2,3,4,7,7-m-C11	CC(C)(C)C(C)C(C)CCC(C)(C)CCCC
	2,2,3,4,7,8-m-C11	CC(C)(C)C(C)C(C)CCC(C)C(C)CCC
	2,2,3,4,7,9-m-C11	CC(C)(C)C(C)C(C)CCC(C)CC(C)CC
	2,2,3,4,7,10-m-C11	CC(C)(C)C(C)C(C)CCC(C)CCC(C)C
	2,2,3,4,8,8-m-C11	CC(C)(C)C(C)C(C)CCCC(C)(C)CCC
	2,2,3,4,8,9-m-C11	CC(C)(C)C(C)C(C)CCCC(C)C(C)CC
	2,2,3,4,8,10-m-C11	CC(C)(C)C(C)C(C)CCCC(C)CC(C)C
	2,2,3,4,9,9-m-C11	CC(C)(C)C(C)C(C)CCCCC(C)(C)CC
	2,2,3,4,9,10-m-C11	CC(C)(C)C(C)C(C)CCCCC(C)C(C)C
	2,2,3,4,10,10-m-C11	CC(C)(C)C(C)C(C)CCCCCC(C)(C)C
	2,2,3,5,5,6-m-C11	CC(C)(C)C(C)CC(C)(C)C(C)CCCCC
	2,2,3,5,5,7-m-C11	CC(C)(C)C(C)CC(C)(C)CC(C)CCCC
	2,2,3,5,5,8-m-C11	CC(C)(C)C(C)CC(C)(C)CCC(C)CCC
	2,2,3,5,5,9-m-C11	CC(C)(C)C(C)CC(C)(C)CCCC(C)CC
	2,2,3,5,5,10-m-C11	CC(C)(C)C(C)CC(C)(C)CCCCC(C)C
	2,2,3,5,6,6-m-C11	CC(C)(C)C(C)CC(C)C(C)(C)CCCCC
	2,2,3,5,6,7-m-C11	CC(C)(C)C(C)CC(C)C(C)C(C)CCCC
	2,2,3,5,6,8-m-C11	CC(C)(C)C(C)CC(C)C(C)CC(C)CCC
	2,2,3,5,6,9-m-C11	CC(C)(C)C(C)CC(C)C(C)CCC(C)CC
	2,2,3,5,6,10-m-C11	CC(C)(C)C(C)CC(C)C(C)CCCC(C)C
	2,2,3,5,7,7-m-C11	CC(C)(C)C(C)CC(C)CC(C)(C)CCCC
	2,2,3,5,7,8-m-C11	CC(C)(C)C(C)CC(C)CC(C)C(C)CCC
	2,2,3,5,7,9-m-C11	CC(C)(C)C(C)CC(C)CC(C)CC(C)CC
	2,2,3,5,7,10-m-C11	CC(C)(C)C(C)CC(C)CC(C)CCC(C)C
	2,2,3,5,8,8-m-C11	CC(C)(C)C(C)CC(C)CCC(C)(C)CCC
	2,2,3,5,8,9-m-C11	CC(C)(C)C(C)CC(C)CCC(C)C(C)CC
	2,2,3,5,8,10-m-C11	CC(C)(C)C(C)CC(C)CCC(C)CC(C)C
	2,2,3,5,9,9-m-C11	CC(C)(C)C(C)CC(C)CCCC(C)(C)CC
	2,2,3,5,9,10-m-C11	CC(C)(C)C(C)CC(C)CCCC(C)C(C)C
	2,2,3,5,10,10-m-C11	CC(C)(C)C(C)CC(C)CCCCC(C)(C)C
	2,2,3,6,6,7-m-C11	CC(C)(C)C(C)CCC(C)(C)C(C)CCCC
	2,2,3,6,6,8-m-C11	CC(C)(C)C(C)CCC(C)(C)CC(C)CCC
	2,2,3,6,6,9-m-C11	CC(C)(C)C(C)CCC(C)(C)CCC(C)CC
	2,2,3,6,6,10-m-C11	CC(C)(C)C(C)CCC(C)(C)CCCC(C)C
	2,2,3,6,7,7-m-C11	CC(C)(C)C(C)CCC(C)C(C)(C)CCCC
	2,2,3,6,7,8-m-C11	CC(C)(C)C(C)CCC(C)C(C)C(C)CCC
	2,2,3,6,7,9-m-C11	CC(C)(C)C(C)CCC(C)C(C)CC(C)CC
	2,2,3,6,7,10-m-C11	CC(C)(C)C(C)CCC(C)C(C)CCC(C)C
	2,2,3,6,8,8-m-C11	CC(C)(C)C(C)CCC(C)CC(C)(C)CCC
	2,2,3,6,8,9-m-C11	CC(C)(C)C(C)CCC(C)CC(C)C(C)CC
	2,2,3,6,8,10-m-C11	CC(C)(C)C(C)CCC(C)CC(C)CC(C)C
	2,2,3,6,9,9-m-C11	CC(C)(C)C(C)CCC(C)CCC(C)(C)CC
	2,2,3,6,9,10-m-C11	CC(C)(C)C(C)CCC(C)CCC(C)C(C)C
	2,2,3,6,10,10-m-C11	CC(C)(C)C(C)CCC(C)CCCC(C)(C)C
	2,2,3,7,7,8-m-C11	CC(C)(C)C(C)CCCC(C)(C)C(C)CCC
	2,2,3,7,7,9-m-C11	CC(C)(C)C(C)CCCC(C)(C)CC(C)CC
	2,2,3,7,7,10-m-C11	CC(C)(C)C(C)CCCC(C)(C)CCC(C)C
	2,2,3,7,8,8-m-C11	CC(C)(C)C(C)CCCC(C)C(C)(C)CCC
	2,2,3,7,8,9-m-C11	CC(C)(C)C(C)CCCC(C)C(C)C(C)CC
	2,2,3,7,8,10-m-C11	CC(C)(C)C(C)CCCC(C)C(C)CC(C)C
	2,2,3,7,9,9-m-C11	CC(C)(C)C(C)CCCC(C)CC(C)(C)CC
	2,2,3,7,9,10-m-C11	CC(C)(C)C(C)CCCC(C)CC(C)C(C)C
	2,2,3,7,10,10-m-C11	CC(C)(C)C(C)CCCC(C)CCC(C)(C)C
	2,2,3,8,8,9-m-C11	CC(C)(C)C(C)CCCCC(C)(C)C(C)CC
	2,2,3,8,8,10-m-C11	CC(C)(C)C(C)CCCCC(C)(C)CC(C)C
	2,2,3,8,9,9-m-C11	CC(C)(C)C(C)CCCCC(C)C(C)(C)CC
	2,2,3,8,9,10-m-C11	CC(C)(C)C(C)CCCCC(C)C(C)C(C)C
	2,2,3,8,10,10-m-C11	CC(C)(C)C(C)CCCCC(C)CC(C)(C)C
	2,2,3,9,9,10-m-C11	CC(C)(C)C(C)CCCCCC(C)(C)C(C)C
	2,2,3,9,10,10-m-C11	CC(C)(C)C(C)CCCCCC(C)C(C)(C)C
	2,2,4,4,5,5-m-C11	CC(C)(C)CC(C)(C)C(C)(C)CCCCCC
	2,2,4,4,5,6-m-C11	CC(C)(C)CC(C)(C)C(C)C(C)CCCCC
	2,2,4,4,5,7-m-C11	CC(C)(C)CC(C)(C)C(C)CC(C)CCCC
	2,2,4,4,5,8-m-C11	CC(C)(C)CC(C)(C)C(C)CCC(C)CCC
	2,2,4,4,5,9-m-C11	CC(C)(C)CC(C)(C)C(C)CCCC(C)CC
	2,2,4,4,5,10-m-C11	CC(C)(C)CC(C)(C)C(C)CCCCC(C)C
	2,2,4,4,6,6-m-C11	CC(C)(C)CC(C)(C)CC(C)(C)CCCCC
	2,2,4,4,6,7-m-C11	CC(C)(C)CC(C)(C)CC(C)C(C)CCCC
	2,2,4,4,6,8-m-C11	CC(C)(C)CC(C)(C)CC(C)CC(C)CCC
	2,2,4,4,6,9-m-C11	CC(C)(C)CC(C)(C)CC(C)CCC(C)CC
	2,2,4,4,6,10-m-C11	CC(C)(C)CC(C)(C)CC(C)CCCC(C)C
	2,2,4,4,7,7-m-C11	CC(C)(C)CC(C)(C)CCC(C)(C)CCCC
	2,2,4,4,7,8-m-C11	CC(C)(C)CC(C)(C)CCC(C)C(C)CCC
	2,2,4,4,7,9-m-C11	CC(C)(C)CC(C)(C)CCC(C)CC(C)CC
	2,2,4,4,7,10-m-C11	CC(C)(C)CC(C)(C)CCC(C)CCC(C)C
	2,2,4,4,8,8-m-C11	CC(C)(C)CC(C)(C)CCCC(C)(C)CCC
	2,2,4,4,8,9-m-C11	CC(C)(C)CC(C)(C)CCCC(C)C(C)CC
	2,2,4,4,8,10-m-C11	CC(C)(C)CC(C)(C)CCCC(C)CC(C)C
	2,2,4,4,9,9-m-C11	CC(C)(C)CC(C)(C)CCCCC(C)(C)CC
	2,2,4,4,9,10-m-C11	CC(C)(C)CC(C)(C)CCCCC(C)C(C)C
	2,2,4,4,10,10-m-C11	CC(C)(C)CC(C)(C)CCCCCC(C)(C)C
	2,2,4,5,5,6-m-C11	CC(C)(C)CC(C)C(C)(C)C(C)CCCCC
	2,2,4,5,5,7-m-C11	CC(C)(C)CC(C)C(C)(C)CC(C)CCCC
	2,2,4,5,5,8-m-C11	CC(C)(C)CC(C)C(C)(C)CCC(C)CCC
	2,2,4,5,5,9-m-C11	CC(C)(C)CC(C)C(C)(C)CCCC(C)CC
	2,2,4,5,5,10-m-C11	CC(C)(C)CC(C)C(C)(C)CCCCC(C)C
	2,2,4,5,6,6-m-C11	CC(C)(C)CC(C)C(C)C(C)(C)CCCCC
	2,2,4,5,6,7-m-C11	CC(C)(C)CC(C)C(C)C(C)C(C)CCCC
	2,2,4,5,6,8-m-C11	CC(C)(C)CC(C)C(C)C(C)CC(C)CCC
	2,2,4,5,6,9-m-C11	CC(C)(C)CC(C)C(C)C(C)CCC(C)CC
	2,2,4,5,6,10-m-C11	CC(C)(C)CC(C)C(C)C(C)CCCC(C)C
	2,2,4,5,7,7-m-C11	CC(C)(C)CC(C)C(C)CC(C)(C)CCCC
	2,2,4,5,7,8-m-C11	CC(C)(C)CC(C)C(C)CC(C)C(C)CCC
	2,2,4,5,7,9-m-C11	CC(C)(C)CC(C)C(C)CC(C)CC(C)CC
	2,2,4,5,7,10-m-C11	CC(C)(C)CC(C)C(C)CC(C)CCC(C)C
	2,2,4,5,8,8-m-C11	CC(C)(C)CC(C)C(C)CCC(C)(C)CCC
	2,2,4,5,8,9-m-C11	CC(C)(C)CC(C)C(C)CCC(C)C(C)CC
	2,2,4,5,8,10-m-C11	CC(C)(C)CC(C)C(C)CCC(C)CC(C)C
	2,2,4,5,9,9-m-C11	CC(C)(C)CC(C)C(C)CCCC(C)(C)CC
	2,2,4,5,9,10-m-C11	CC(C)(C)CC(C)C(C)CCCC(C)C(C)C
	2,2,4,5,10,10-m-C11	CC(C)(C)CC(C)C(C)CCCCC(C)(C)C
	2,2,4,6,6,7-m-C11	CC(C)(C)CC(C)CC(C)(C)C(C)CCCC
	2,2,4,6,6,8-m-C11	CC(C)(C)CC(C)CC(C)(C)CC(C)CCC
	2,2,4,6,6,9-m-C11	CC(C)(C)CC(C)CC(C)(C)CCC(C)CC
	2,2,4,6,6,10-m-C11	CC(C)(C)CC(C)CC(C)(C)CCCC(C)C
	2,2,4,6,7,7-m-C11	CC(C)(C)CC(C)CC(C)C(C)(C)CCCC
	2,2,4,6,7,8-m-C11	CC(C)(C)CC(C)CC(C)C(C)C(C)CCC
	2,2,4,6,7,9-m-C11	CC(C)(C)CC(C)CC(C)C(C)CC(C)CC
	2,2,4,6,7,10-m-C11	CC(C)(C)CC(C)CC(C)C(C)CCC(C)C
	2,2,4,6,8,8-m-C11	CC(C)(C)CC(C)CC(C)CC(C)(C)CCC
	2,2,4,6,8,9-m-C11	CC(C)(C)CC(C)CC(C)CC(C)C(C)CC
	2,2,4,6,8,10-m-C11	CC(C)(C)CC(C)CC(C)CC(C)CC(C)C
	2,2,4,6,9,9-m-C11	CC(C)(C)CC(C)CC(C)CCC(C)(C)CC
	2,2,4,6,9,10-m-C11	CC(C)(C)CC(C)CC(C)CCC(C)C(C)C
	2,2,4,6,10,10-m-C11	CC(C)(C)CC(C)CC(C)CCCC(C)(C)C
	2,2,4,7,7,8-m-C11	CC(C)(C)CC(C)CCC(C)(C)C(C)CCC
	2,2,4,7,7,9-m-C11	CC(C)(C)CC(C)CCC(C)(C)CC(C)CC
	2,2,4,7,7,10-m-C11	CC(C)(C)CC(C)CCC(C)(C)CCC(C)C
	2,2,4,7,8,8-m-C11	CC(C)(C)CC(C)CCC(C)C(C)(C)CCC
	2,2,4,7,8,9-m-C11	CC(C)(C)CC(C)CCC(C)C(C)C(C)CC
	2,2,4,7,8,10-m-C11	CC(C)(C)CC(C)CCC(C)C(C)CC(C)C
	2,2,4,7,9,9-m-C11	CC(C)(C)CC(C)CCC(C)CC(C)(C)CC
	2,2,4,7,9,10-m-C11	CC(C)(C)CC(C)CCC(C)CC(C)C(C)C
	2,2,4,7,10,10-m-C11	CC(C)(C)CC(C)CCC(C)CCC(C)(C)C
	2,2,4,8,8,9-m-C11	CC(C)(C)CC(C)CCCC(C)(C)C(C)CC
	2,2,4,8,8,10-m-C11	CC(C)(C)CC(C)CCCC(C)(C)CC(C)C
	2,2,4,8,9,9-m-C11	CC(C)(C)CC(C)CCCC(C)C(C)(C)CC
	2,2,4,8,9,10-m-C11	CC(C)(C)CC(C)CCCC(C)C(C)C(C)C
	2,2,4,8,10,10-m-C11	CC(C)(C)CC(C)CCCC(C)CC(C)(C)C
	2,2,4,9,9,10-m-C11	CC(C)(C)CC(C)CCCCC(C)(C)C(C)C
	2,2,5,5,6,6-m-C11	CC(C)(C)CCC(C)(C)C(C)(C)CCCCC
	2,2,5,5,6,7-m-C11	CC(C)(C)CCC(C)(C)C(C)C(C)CCCC
	2,2,5,5,6,8-m-C11	CC(C)(C)CCC(C)(C)C(C)CC(C)CCC
	2,2,5,5,6,9-m-C11	CC(C)(C)CCC(C)(C)C(C)CCC(C)CC
	2,2,5,5,6,10-m-C11	CC(C)(C)CCC(C)(C)C(C)CCCC(C)C
	2,2,5,5,7,7-m-C11	CC(C)(C)CCC(C)(C)CC(C)(C)CCCC
	2,2,5,5,7,8-m-C11	CC(C)(C)CCC(C)(C)CC(C)C(C)CCC
	2,2,5,5,7,9-m-C11	CC(C)(C)CCC(C)(C)CC(C)CC(C)CC
	2,2,5,5,7,10-m-C11	CC(C)(C)CCC(C)(C)CC(C)CCC(C)C
	2,2,5,5,8,8-m-C11	CC(C)(C)CCC(C)(C)CCC(C)(C)CCC
	2,2,5,5,8,9-m-C11	CC(C)(C)CCC(C)(C)CCC(C)C(C)CC
	2,2,5,5,8,10-m-C11	CC(C)(C)CCC(C)(C)CCC(C)CC(C)C
	2,2,5,5,9,9-m-C11	CC(C)(C)CCC(C)(C)CCCC(C)(C)CC
	2,2,5,5,9,10-m-C11	CC(C)(C)CCC(C)(C)CCCC(C)C(C)C
	2,2,5,5,10,10-m-C11	CC(C)(C)CCC(C)(C)CCCCC(C)(C)C
	2,2,5,6,6,7-m-C11	CC(C)(C)CCC(C)C(C)(C)C(C)CCCC
	2,2,5,6,6,8-m-C11	CC(C)(C)CCC(C)C(C)(C)CC(C)CCC
	2,2,5,6,6,9-m-C11	CC(C)(C)CCC(C)C(C)(C)CCC(C)CC
	2,2,5,6,6,10-m-C11	CC(C)(C)CCC(C)C(C)(C)CCCC(C)C
	2,2,5,6,7,7-m-C11	CC(C)(C)CCC(C)C(C)C(C)(C)CCCC
	2,2,5,6,7,8-m-C11	CC(C)(C)CCC(C)C(C)C(C)C(C)CCC
	2,2,5,6,7,9-m-C11	CC(C)(C)CCC(C)C(C)C(C)CC(C)CC
	2,2,5,6,7,10-m-C11	CC(C)(C)CCC(C)C(C)C(C)CCC(C)C
	2,2,5,6,8,8-m-C11	CC(C)(C)CCC(C)C(C)CC(C)(C)CCC
	2,2,5,6,8,9-m-C11	CC(C)(C)CCC(C)C(C)CC(C)C(C)CC
	2,2,5,6,8,10-m-C11	CC(C)(C)CCC(C)C(C)CC(C)CC(C)C
	2,2,5,6,9,9-m-C11	CC(C)(C)CCC(C)C(C)CCC(C)(C)CC
	2,2,5,6,9,10-m-C11	CC(C)(C)CCC(C)C(C)CCC(C)C(C)C
	2,2,5,6,10,10-m-C11	CC(C)(C)CCC(C)C(C)CCCC(C)(C)C
	2,2,5,7,7,8-m-C11	CC(C)(C)CCC(C)CC(C)(C)C(C)CCC
	2,2,5,7,7,9-m-C11	CC(C)(C)CCC(C)CC(C)(C)CC(C)CC
	2,2,5,7,7,10-m-C11	CC(C)(C)CCC(C)CC(C)(C)CCC(C)C
	2,2,5,7,8,8-m-C11	CC(C)(C)CCC(C)CC(C)C(C)(C)CCC
	2,2,5,7,8,9-m-C11	CC(C)(C)CCC(C)CC(C)C(C)C(C)CC
	2,2,5,7,8,10-m-C11	CC(C)(C)CCC(C)CC(C)C(C)CC(C)C
	2,2,5,7,9,9-m-C11	CC(C)(C)CCC(C)CC(C)CC(C)(C)CC
	2,2,5,7,9,10-m-C11	CC(C)(C)CCC(C)CC(C)CC(C)C(C)C
	2,2,5,7,10,10-m-C11	CC(C)(C)CCC(C)CC(C)CCC(C)(C)C
	2,2,5,8,8,9-m-C11	CC(C)(C)CCC(C)CCC(C)(C)C(C)CC
	2,2,5,8,8,10-m-C11	CC(C)(C)CCC(C)CCC(C)(C)CC(C)C
	2,2,5,8,9,9-m-C11	CC(C)(C)CCC(C)CCC(C)C(C)(C)CC
	2,2,5,8,9,10-m-C11	CC(C)(C)CCC(C)CCC(C)C(C)C(C)C
	2,2,5,9,9,10-m-C11	CC(C)(C)CCC(C)CCCC(C)(C)C(C)C
	2,2,6,6,7,7-m-C11	CC(C)(C)CCCC(C)(C)C(C)(C)CCCC
	2,2,6,6,7,8-m-C11	CC(C)(C)CCCC(C)(C)C(C)C(C)CCC
	2,2,6,6,7,9-m-C11	CC(C)(C)CCCC(C)(C)C(C)CC(C)CC
	2,2,6,6,7,10-m-C11	CC(C)(C)CCCC(C)(C)C(C)CCC(C)C
	2,2,6,6,8,8-m-C11	CC(C)(C)CCCC(C)(C)CC(C)(C)CCC
	2,2,6,6,8,9-m-C11	CC(C)(C)CCCC(C)(C)CC(C)C(C)CC
	2,2,6,6,8,10-m-C11	CC(C)(C)CCCC(C)(C)CC(C)CC(C)C
	2,2,6,6,9,9-m-C11	CC(C)(C)CCCC(C)(C)CCC(C)(C)CC
	2,2,6,6,9,10-m-C11	CC(C)(C)CCCC(C)(C)CCC(C)C(C)C
	2,2,6,6,10,10-m-C11	CC(C)(C)CCCC(C)(C)CCCC(C)(C)C
	2,2,6,7,7,8-m-C11	CC(C)(C)CCCC(C)C(C)(C)C(C)CCC
	2,2,6,7,7,9-m-C11	CC(C)(C)CCCC(C)C(C)(C)CC(C)CC
	2,2,6,7,7,10-m-C11	CC(C)(C)CCCC(C)C(C)(C)CCC(C)C
	2,2,6,7,8,8-m-C11	CC(C)(C)CCCC(C)C(C)C(C)(C)CCC
	2,2,6,7,8,9-m-C11	CC(C)(C)CCCC(C)C(C)C(C)C(C)CC
	2,2,6,7,8,10-m-C11	CC(C)(C)CCCC(C)C(C)C(C)CC(C)C
	2,2,6,7,9,9-m-C11	CC(C)(C)CCCC(C)C(C)CC(C)(C)CC
	2,2,6,7,9,10-m-C11	CC(C)(C)CCCC(C)C(C)CC(C)C(C)C
	2,2,6,8,8,9-m-C11	CC(C)(C)CCCC(C)CC(C)(C)C(C)CC
	2,2,6,8,8,10-m-C11	CC(C)(C)CCCC(C)CC(C)(C)CC(C)C
	2,2,6,8,9,9-m-C11	CC(C)(C)CCCC(C)CC(C)C(C)(C)CC
	2,2,6,8,9,10-m-C11	CC(C)(C)CCCC(C)CC(C)C(C)C(C)C
	2,2,6,9,9,10-m-C11	CC(C)(C)CCCC(C)CCC(C)(C)C(C)C
	2,2,7,7,8,8-m-C11	CC(C)(C)CCCCC(C)(C)C(C)(C)CCC
	2,2,7,7,8,9-m-C11	CC(C)(C)CCCCC(C)(C)C(C)C(C)CC
	2,2,7,7,8,10-m-C11	CC(C)(C)CCCCC(C)(C)C(C)CC(C)C
	2,2,7,7,9,9-m-C11	CC(C)(C)CCCCC(C)(C)CC(C)(C)CC
	2,2,7,7,9,10-m-C11	CC(C)(C)CCCCC(C)(C)CC(C)C(C)C
	2,2,7,8,8,9-m-C11	CC(C)(C)CCCCC(C)C(C)(C)C(C)CC
	2,2,7,8,8,10-m-C11	CC(C)(C)CCCCC(C)C(C)(C)CC(C)C
	2,2,7,8,9,9-m-C11	CC(C)(C)CCCCC(C)C(C)C(C)(C)CC
	2,2,7,8,9,10-m-C11	CC(C)(C)CCCCC(C)C(C)C(C)C(C)C
	2,2,7,9,9,10-m-C11	CC(C)(C)CCCCC(C)CC(C)(C)C(C)C
	2,2,8,8,9,9-m-C11	CC(C)(C)CCCCCC(C)(C)C(C)(C)CC
	2,2,8,8,9,10-m-C11	CC(C)(C)CCCCCC(C)(C)C(C)C(C)C
	2,2,8,9,9,10-m-C11	CC(C)(C)CCCCCC(C)C(C)(C)C(C)C
	2,3,3,4,4,5-m-C11	CC(C)C(C)(C)C(C)(C)C(C)CCCCCC
	2,3,3,4,4,6-m-C11	CC(C)C(C)(C)C(C)(C)CC(C)CCCCC
	2,3,3,4,4,7-m-C11	CC(C)C(C)(C)C(C)(C)CCC(C)CCCC
	2,3,3,4,4,8-m-C11	CC(C)C(C)(C)C(C)(C)CCCC(C)CCC
	2,3,3,4,4,9-m-C11	CC(C)C(C)(C)C(C)(C)CCCCC(C)CC
	2,3,3,4,4,10-m-C11	CC(C)C(C)(C)C(C)(C)CCCCCC(C)C
	2,3,3,4,5,5-m-C11	CC(C)C(C)(C)C(C)C(C)(C)CCCCCC
	2,3,3,4,5,6-m-C11	CC(C)C(C)(C)C(C)C(C)C(C)CCCCC
	2,3,3,4,5,7-m-C11	CC(C)C(C)(C)C(C)C(C)CC(C)CCCC
	2,3,3,4,5,8-m-C11	CC(C)C(C)(C)C(C)C(C)CCC(C)CCC
	2,3,3,4,5,9-m-C11	CC(C)C(C)(C)C(C)C(C)CCCC(C)CC
	2,3,3,4,5,10-m-C11	CC(C)C(C)(C)C(C)C(C)CCCCC(C)C
	2,3,3,4,6,6-m-C11	CC(C)C(C)(C)C(C)CC(C)(C)CCCCC
	2,3,3,4,6,7-m-C11	CC(C)C(C)(C)C(C)CC(C)C(C)CCCC
	2,3,3,4,6,8-m-C11	CC(C)C(C)(C)C(C)CC(C)CC(C)CCC
	2,3,3,4,6,9-m-C11	CC(C)C(C)(C)C(C)CC(C)CCC(C)CC
	2,3,3,4,6,10-m-C11	CC(C)C(C)(C)C(C)CC(C)CCCC(C)C
	2,3,3,4,7,7-m-C11	CC(C)C(C)(C)C(C)CCC(C)(C)CCCC
	2,3,3,4,7,8-m-C11	CC(C)C(C)(C)C(C)CCC(C)C(C)CCC
	2,3,3,4,7,9-m-C11	CC(C)C(C)(C)C(C)CCC(C)CC(C)CC
	2,3,3,4,7,10-m-C11	CC(C)C(C)(C)C(C)CCC(C)CCC(C)C
	2,3,3,4,8,8-m-C11	CC(C)C(C)(C)C(C)CCCC(C)(C)CCC
	2,3,3,4,8,9-m-C11	CC(C)C(C)(C)C(C)CCCC(C)C(C)CC
	2,3,3,4,8,10-m-C11	CC(C)C(C)(C)C(C)CCCC(C)CC(C)C
	2,3,3,4,9,9-m-C11	CC(C)C(C)(C)C(C)CCCCC(C)(C)CC
	2,3,3,4,9,10-m-C11	CC(C)C(C)(C)C(C)CCCCC(C)C(C)C
	2,3,3,5,5,6-m-C11	CC(C)C(C)(C)CC(C)(C)C(C)CCCCC
	2,3,3,5,5,7-m-C11	CC(C)C(C)(C)CC(C)(C)CC(C)CCCC
	2,3,3,5,5,8-m-C11	CC(C)C(C)(C)CC(C)(C)CCC(C)CCC
	2,3,3,5,5,9-m-C11	CC(C)C(C)(C)CC(C)(C)CCCC(C)CC
	2,3,3,5,5,10-m-C11	CC(C)C(C)(C)CC(C)(C)CCCCC(C)C
	2,3,3,5,6,6-m-C11	CC(C)C(C)(C)CC(C)C(C)(C)CCCCC
	2,3,3,5,6,7-m-C11	CC(C)C(C)(C)CC(C)C(C)C(C)CCCC
	2,3,3,5,6,8-m-C11	CC(C)C(C)(C)CC(C)C(C)CC(C)CCC
	2,3,3,5,6,9-m-C11	CC(C)C(C)(C)CC(C)C(C)CCC(C)CC
	2,3,3,5,6,10-m-C11	CC(C)C(C)(C)CC(C)C(C)CCCC(C)C
	2,3,3,5,7,7-m-C11	CC(C)C(C)(C)CC(C)CC(C)(C)CCCC
	2,3,3,5,7,8-m-C11	CC(C)C(C)(C)CC(C)CC(C)C(C)CCC
	2,3,3,5,7,9-m-C11	CC(C)C(C)(C)CC(C)CC(C)CC(C)CC
	2,3,3,5,7,10-m-C11	CC(C)C(C)(C)CC(C)CC(C)CCC(C)C
	2,3,3,5,8,8-m-C11	CC(C)C(C)(C)CC(C)CCC(C)(C)CCC
	2,3,3,5,8,9-m-C11	CC(C)C(C)(C)CC(C)CCC(C)C(C)CC
	2,3,3,5,8,10-m-C11	CC(C)C(C)(C)CC(C)CCC(C)CC(C)C
	2,3,3,5,9,9-m-C11	CC(C)C(C)(C)CC(C)CCCC(C)(C)CC
	2,3,3,5,9,10-m-C11	CC(C)C(C)(C)CC(C)CCCC(C)C(C)C
	2,3,3,6,6,7-m-C11	CC(C)C(C)(C)CCC(C)(C)C(C)CCCC
	2,3,3,6,6,8-m-C11	CC(C)C(C)(C)CCC(C)(C)CC(C)CCC
	2,3,3,6,6,9-m-C11	CC(C)C(C)(C)CCC(C)(C)CCC(C)CC
	2,3,3,6,6,10-m-C11	CC(C)C(C)(C)CCC(C)(C)CCCC(C)C
	2,3,3,6,7,7-m-C11	CC(C)C(C)(C)CCC(C)C(C)(C)CCCC
	2,3,3,6,7,8-m-C11	CC(C)C(C)(C)CCC(C)C(C)C(C)CCC
	2,3,3,6,7,9-m-C11	CC(C)C(C)(C)CCC(C)C(C)CC(C)CC
	2,3,3,6,7,10-m-C11	CC(C)C(C)(C)CCC(C)C(C)CCC(C)C
	2,3,3,6,8,8-m-C11	CC(C)C(C)(C)CCC(C)CC(C)(C)CCC
	2,3,3,6,8,9-m-C11	CC(C)C(C)(C)CCC(C)CC(C)C(C)CC
	2,3,3,6,8,10-m-C11	CC(C)C(C)(C)CCC(C)CC(C)CC(C)C
	2,3,3,6,9,9-m-C11	CC(C)C(C)(C)CCC(C)CCC(C)(C)CC
	2,3,3,6,9,10-m-C11	CC(C)C(C)(C)CCC(C)CCC(C)C(C)C
	2,3,3,7,7,8-m-C11	CC(C)C(C)(C)CCCC(C)(C)C(C)CCC
	2,3,3,7,7,9-m-C11	CC(C)C(C)(C)CCCC(C)(C)CC(C)CC
	2,3,3,7,7,10-m-C11	CC(C)C(C)(C)CCCC(C)(C)CCC(C)C
	2,3,3,7,8,8-m-C11	CC(C)C(C)(C)CCCC(C)C(C)(C)CCC
	2,3,3,7,8,9-m-C11	CC(C)C(C)(C)CCCC(C)C(C)C(C)CC
	2,3,3,7,8,10-m-C11	CC(C)C(C)(C)CCCC(C)C(C)CC(C)C
	2,3,3,7,9,9-m-C11	CC(C)C(C)(C)CCCC(C)CC(C)(C)CC
	2,3,3,7,9,10-m-C11	CC(C)C(C)(C)CCCC(C)CC(C)C(C)C
	2,3,3,8,8,9-m-C11	CC(C)C(C)(C)CCCCC(C)(C)C(C)CC
	2,3,3,8,8,10-m-C11	CC(C)C(C)(C)CCCCC(C)(C)CC(C)C
	2,3,3,8,9,9-m-C11	CC(C)C(C)(C)CCCCC(C)C(C)(C)CC
	2,3,3,8,9,10-m-C11	CC(C)C(C)(C)CCCCC(C)C(C)C(C)C
	2,3,3,9,9,10-m-C11	CC(C)C(C)(C)CCCCCC(C)(C)C(C)C
	2,3,4,4,5,5-m-C11	CC(C)C(C)C(C)(C)C(C)(C)CCCCCC
	2,3,4,4,5,6-m-C11	CC(C)C(C)C(C)(C)C(C)C(C)CCCCC
	2,3,4,4,5,7-m-C11	CC(C)C(C)C(C)(C)C(C)CC(C)CCCC
	2,3,4,4,5,8-m-C11	CC(C)C(C)C(C)(C)C(C)CCC(C)CCC
	2,3,4,4,5,9-m-C11	CC(C)C(C)C(C)(C)C(C)CCCC(C)CC
	2,3,4,4,5,10-m-C11	CC(C)C(C)C(C)(C)C(C)CCCCC(C)C
	2,3,4,4,6,6-m-C11	CC(C)C(C)C(C)(C)CC(C)(C)CCCCC
	2,3,4,4,6,7-m-C11	CC(C)C(C)C(C)(C)CC(C)C(C)CCCC
	2,3,4,4,6,8-m-C11	CC(C)C(C)C(C)(C)CC(C)CC(C)CCC
	2,3,4,4,6,9-m-C11	CC(C)C(C)C(C)(C)CC(C)CCC(C)CC
	2,3,4,4,6,10-m-C11	CC(C)C(C)C(C)(C)CC(C)CCCC(C)C
	2,3,4,4,7,7-m-C11	CC(C)C(C)C(C)(C)CCC(C)(C)CCCC
	2,3,4,4,7,8-m-C11	CC(C)C(C)C(C)(C)CCC(C)C(C)CCC
	2,3,4,4,7,9-m-C11	CC(C)C(C)C(C)(C)CCC(C)CC(C)CC
	2,3,4,4,7,10-m-C11	CC(C)C(C)C(C)(C)CCC(C)CCC(C)C
	2,3,4,4,8,8-m-C11	CC(C)C(C)C(C)(C)CCCC(C)(C)CCC
	2,3,4,4,8,9-m-C11	CC(C)C(C)C(C)(C)CCCC(C)C(C)CC
	2,3,4,4,8,10-m-C11	CC(C)C(C)C(C)(C)CCCC(C)CC(C)C
	2,3,4,4,9,9-m-C11	CC(C)C(C)C(C)(C)CCCCC(C)(C)CC
	2,3,4,4,9,10-m-C11	CC(C)C(C)C(C)(C)CCCCC(C)C(C)C
	2,3,4,5,5,6-m-C11	CC(C)C(C)C(C)C(C)(C)C(C)CCCCC
	2,3,4,5,5,7-m-C11	CC(C)C(C)C(C)C(C)(C)CC(C)CCCC
	2,3,4,5,5,8-m-C11	CC(C)C(C)C(C)C(C)(C)CCC(C)CCC
	2,3,4,5,5,9-m-C11	CC(C)C(C)C(C)C(C)(C)CCCC(C)CC
	2,3,4,5,5,10-m-C11	CC(C)C(C)C(C)C(C)(C)CCCCC(C)C
	2,3,4,5,6,6-m-C11	CC(C)C(C)C(C)C(C)C(C)(C)CCCCC
	2,3,4,5,6,7-m-C11	CC(C)C(C)C(C)C(C)C(C)C(C)CCCC
	2,3,4,5,6,8-m-C11	CC(C)C(C)C(C)C(C)C(C)CC(C)CCC
	2,3,4,5,6,9-m-C11	CC(C)C(C)C(C)C(C)C(C)CCC(C)CC
	2,3,4,5,6,10-m-C11	CC(C)C(C)C(C)C(C)C(C)CCCC(C)C
	2,3,4,5,7,7-m-C11	CC(C)C(C)C(C)C(C)CC(C)(C)CCCC
	2,3,4,5,7,8-m-C11	CC(C)C(C)C(C)C(C)CC(C)C(C)CCC
	2,3,4,5,7,9-m-C11	CC(C)C(C)C(C)C(C)CC(C)CC(C)CC
	2,3,4,5,7,10-m-C11	CC(C)C(C)C(C)C(C)CC(C)CCC(C)C
	2,3,4,5,8,8-m-C11	CC(C)C(C)C(C)C(C)CCC(C)(C)CCC
	2,3,4,5,8,9-m-C11	CC(C)C(C)C(C)C(C)CCC(C)C(C)CC
	2,3,4,5,8,10-m-C11	CC(C)C(C)C(C)C(C)CCC(C)CC(C)C
	2,3,4,5,9,9-m-C11	CC(C)C(C)C(C)C(C)CCCC(C)(C)CC
	2,3,4,5,9,10-m-C11	CC(C)C(C)C(C)C(C)CCCC(C)C(C)C
	2,3,4,6,6,7-m-C11	CC(C)C(C)C(C)CC(C)(C)C(C)CCCC
	2,3,4,6,6,8-m-C11	CC(C)C(C)C(C)CC(C)(C)CC(C)CCC
	2,3,4,6,6,9-m-C11	CC(C)C(C)C(C)CC(C)(C)CCC(C)CC
	2,3,4,6,6,10-m-C11	CC(C)C(C)C(C)CC(C)(C)CCCC(C)C
	2,3,4,6,7,7-m-C11	CC(C)C(C)C(C)CC(C)C(C)(C)CCCC
	2,3,4,6,7,8-m-C11	CC(C)C(C)C(C)CC(C)C(C)C(C)CCC
	2,3,4,6,7,9-m-C11	CC(C)C(C)C(C)CC(C)C(C)CC(C)CC
	2,3,4,6,7,10-m-C11	CC(C)C(C)C(C)CC(C)C(C)CCC(C)C
	2,3,4,6,8,8-m-C11	CC(C)C(C)C(C)CC(C)CC(C)(C)CCC
	2,3,4,6,8,9-m-C11	CC(C)C(C)C(C)CC(C)CC(C)C(C)CC
	2,3,4,6,8,10-m-C11	CC(C)C(C)C(C)CC(C)CC(C)CC(C)C
	2,3,4,6,9,9-m-C11	CC(C)C(C)C(C)CC(C)CCC(C)(C)CC
	2,3,4,6,9,10-m-C11	CC(C)C(C)C(C)CC(C)CCC(C)C(C)C
	2,3,4,7,7,8-m-C11	CC(C)C(C)C(C)CCC(C)(C)C(C)CCC
	2,3,4,7,7,9-m-C11	CC(C)C(C)C(C)CCC(C)(C)CC(C)CC
	2,3,4,7,7,10-m-C11	CC(C)C(C)C(C)CCC(C)(C)CCC(C)C
	2,3,4,7,8,8-m-C11	CC(C)C(C)C(C)CCC(C)C(C)(C)CCC
	2,3,4,7,8,9-m-C11	CC(C)C(C)C(C)CCC(C)C(C)C(C)CC
	2,3,4,7,8,10-m-C11	CC(C)C(C)C(C)CCC(C)C(C)CC(C)C
	2,3,4,7,9,9-m-C11	CC(C)C(C)C(C)CCC(C)CC(C)(C)CC
	2,3,4,7,9,10-m-C11	CC(C)C(C)C(C)CCC(C)CC(C)C(C)C
	2,3,4,8,8,9-m-C11	CC(C)C(C)C(C)CCCC(C)(C)C(C)CC
	2,3,4,8,8,10-m-C11	CC(C)C(C)C(C)CCCC(C)(C)CC(C)C
	2,3,4,8,9,9-m-C11	CC(C)C(C)C(C)CCCC(C)C(C)(C)CC
	2,3,4,8,9,10-m-C11	CC(C)C(C)C(C)CCCC(C)C(C)C(C)C
	2,3,5,5,6,6-m-C11	CC(C)C(C)CC(C)(C)C(C)(C)CCCCC
	2,3,5,5,6,7-m-C11	CC(C)C(C)CC(C)(C)C(C)C(C)CCCC
	2,3,5,5,6,8-m-C11	CC(C)C(C)CC(C)(C)C(C)CC(C)CCC
	2,3,5,5,6,9-m-C11	CC(C)C(C)CC(C)(C)C(C)CCC(C)CC
	2,3,5,5,6,10-m-C11	CC(C)C(C)CC(C)(C)C(C)CCCC(C)C
	2,3,5,5,7,7-m-C11	CC(C)C(C)CC(C)(C)CC(C)(C)CCCC
	2,3,5,5,7,8-m-C11	CC(C)C(C)CC(C)(C)CC(C)C(C)CCC
	2,3,5,5,7,9-m-C11	CC(C)C(C)CC(C)(C)CC(C)CC(C)CC
	2,3,5,5,7,10-m-C11	CC(C)C(C)CC(C)(C)CC(C)CCC(C)C
	2,3,5,5,8,8-m-C11	CC(C)C(C)CC(C)(C)CCC(C)(C)CCC
	2,3,5,5,8,9-m-C11	CC(C)C(C)CC(C)(C)CCC(C)C(C)CC
	2,3,5,5,8,10-m-C11	CC(C)C(C)CC(C)(C)CCC(C)CC(C)C
	2,3,5,5,9,9-m-C11	CC(C)C(C)CC(C)(C)CCCC(C)(C)CC
	2,3,5,5,9,10-m-C11	CC(C)C(C)CC(C)(C)CCCC(C)C(C)C
	2,3,5,6,6,7-m-C11	CC(C)C(C)CC(C)C(C)(C)C(C)CCCC
	2,3,5,6,6,8-m-C11	CC(C)C(C)CC(C)C(C)(C)CC(C)CCC
	2,3,5,6,6,9-m-C11	CC(C)C(C)CC(C)C(C)(C)CCC(C)CC
	2,3,5,6,6,10-m-C11	CC(C)C(C)CC(C)C(C)(C)CCCC(C)C
	2,3,5,6,7,7-m-C11	CC(C)C(C)CC(C)C(C)C(C)(C)CCCC
	2,3,5,6,7,8-m-C11	CC(C)C(C)CC(C)C(C)C(C)C(C)CCC
	2,3,5,6,7,9-m-C11	CC(C)C(C)CC(C)C(C)C(C)CC(C)CC
	2,3,5,6,7,10-m-C11	CC(C)C(C)CC(C)C(C)C(C)CCC(C)C
	2,3,5,6,8,8-m-C11	CC(C)C(C)CC(C)C(C)CC(C)(C)CCC
	2,3,5,6,8,9-m-C11	CC(C)C(C)CC(C)C(C)CC(C)C(C)CC
	2,3,5,6,8,10-m-C11	CC(C)C(C)CC(C)C(C)CC(C)CC(C)C
	2,3,5,6,9,9-m-C11	CC(C)C(C)CC(C)C(C)CCC(C)(C)CC
	2,3,5,6,9,10-m-C11	CC(C)C(C)CC(C)C(C)CCC(C)C(C)C
	2,3,5,7,7,8-m-C11	CC(C)C(C)CC(C)CC(C)(C)C(C)CCC
	2,3,5,7,7,9-m-C11	CC(C)C(C)CC(C)CC(C)(C)CC(C)CC
	2,3,5,7,7,10-m-C11	CC(C)C(C)CC(C)CC(C)(C)CCC(C)C
	2,3,5,7,8,8-m-C11	CC(C)C(C)CC(C)CC(C)C(C)(C)CCC
	2,3,5,7,8,9-m-C11	CC(C)C(C)CC(C)CC(C)C(C)C(C)CC
	2,3,5,7,8,10-m-C11	CC(C)C(C)CC(C)CC(C)C(C)CC(C)C
	2,3,5,7,9,9-m-C11	CC(C)C(C)CC(C)CC(C)CC(C)(C)CC
	2,3,5,7,9,10-m-C11	CC(C)C(C)CC(C)CC(C)CC(C)C(C)C
	2,3,5,8,8,9-m-C11	CC(C)C(C)CC(C)CCC(C)(C)C(C)CC
	2,3,5,8,8,10-m-C11	CC(C)C(C)CC(C)CCC(C)(C)CC(C)C
	2,3,5,8,9,9-m-C11	CC(C)C(C)CC(C)CCC(C)C(C)(C)CC
	2,3,6,6,7,7-m-C11	CC(C)C(C)CCC(C)(C)C(C)(C)CCCC
	2,3,6,6,7,8-m-C11	CC(C)C(C)CCC(C)(C)C(C)C(C)CCC
	2,3,6,6,7,9-m-C11	CC(C)C(C)CCC(C)(C)C(C)CC(C)CC
	2,3,6,6,7,10-m-C11	CC(C)C(C)CCC(C)(C)C(C)CCC(C)C
	2,3,6,6,8,8-m-C11	CC(C)C(C)CCC(C)(C)CC(C)(C)CCC
	2,3,6,6,8,9-m-C11	CC(C)C(C)CCC(C)(C)CC(C)C(C)CC
	2,3,6,6,8,10-m-C11	CC(C)C(C)CCC(C)(C)CC(C)CC(C)C
	2,3,6,6,9,9-m-C11	CC(C)C(C)CCC(C)(C)CCC(C)(C)CC
	2,3,6,6,9,10-m-C11	CC(C)C(C)CCC(C)(C)CCC(C)C(C)C
	2,3,6,7,7,8-m-C11	CC(C)C(C)CCC(C)C(C)(C)C(C)CCC
	2,3,6,7,7,9-m-C11	CC(C)C(C)CCC(C)C(C)(C)CC(C)CC
	2,3,6,7,7,10-m-C11	CC(C)C(C)CCC(C)C(C)(C)CCC(C)C
	2,3,6,7,8,8-m-C11	CC(C)C(C)CCC(C)C(C)C(C)(C)CCC
	2,3,6,7,8,9-m-C11	CC(C)C(C)CCC(C)C(C)C(C)C(C)CC
	2,3,6,7,8,10-m-C11	CC(C)C(C)CCC(C)C(C)C(C)CC(C)C
	2,3,6,7,9,9-m-C11	CC(C)C(C)CCC(C)C(C)CC(C)(C)CC
	2,3,6,8,8,9-m-C11	CC(C)C(C)CCC(C)CC(C)(C)C(C)CC
	2,3,6,8,8,10-m-C11	CC(C)C(C)CCC(C)CC(C)(C)CC(C)C
	2,3,6,8,9,9-m-C11	CC(C)C(C)CCC(C)CC(C)C(C)(C)CC
	2,3,7,7,8,8-m-C11	CC(C)C(C)CCCC(C)(C)C(C)(C)CCC
	2,3,7,7,8,9-m-C11	CC(C)C(C)CCCC(C)(C)C(C)C(C)CC
	2,3,7,7,8,10-m-C11	CC(C)C(C)CCCC(C)(C)C(C)CC(C)C
	2,3,7,7,9,9-m-C11	CC(C)C(C)CCCC(C)(C)CC(C)(C)CC
	2,3,7,8,8,9-m-C11	CC(C)C(C)CCCC(C)C(C)(C)C(C)CC
	2,3,7,8,8,10-m-C11	CC(C)C(C)CCCC(C)C(C)(C)CC(C)C
	2,3,7,8,9,9-m-C11	CC(C)C(C)CCCC(C)C(C)C(C)(C)CC
	2,3,8,8,9,9-m-C11	CC(C)C(C)CCCCC(C)(C)C(C)(C)CC
	2,4,4,5,5,6-m-C11	CC(C)CC(C)(C)C(C)(C)C(C)CCCCC
	2,4,4,5,5,7-m-C11	CC(C)CC(C)(C)C(C)(C)CC(C)CCCC
	2,4,4,5,5,8-m-C11	CC(C)CC(C)(C)C(C)(C)CCC(C)CCC
	2,4,4,5,5,9-m-C11	CC(C)CC(C)(C)C(C)(C)CCCC(C)CC
	2,4,4,5,5,10-m-C11	CC(C)CC(C)(C)C(C)(C)CCCCC(C)C
	2,4,4,5,6,6-m-C11	CC(C)CC(C)(C)C(C)C(C)(C)CCCCC
	2,4,4,5,6,7-m-C11	CC(C)CC(C)(C)C(C)C(C)C(C)CCCC
	2,4,4,5,6,8-m-C11	CC(C)CC(C)(C)C(C)C(C)CC(C)CCC
	2,4,4,5,6,9-m-C11	CC(C)CC(C)(C)C(C)C(C)CCC(C)CC
	2,4,4,5,6,10-m-C11	CC(C)CC(C)(C)C(C)C(C)CCCC(C)C
	2,4,4,5,7,7-m-C11	CC(C)CC(C)(C)C(C)CC(C)(C)CCCC
	2,4,4,5,7,8-m-C11	CC(C)CC(C)(C)C(C)CC(C)C(C)CCC
	2,4,4,5,7,9-m-C11	CC(C)CC(C)(C)C(C)CC(C)CC(C)CC
	2,4,4,5,7,10-m-C11	CC(C)CC(C)(C)C(C)CC(C)CCC(C)C
	2,4,4,5,8,8-m-C11	CC(C)CC(C)(C)C(C)CCC(C)(C)CCC
	2,4,4,5,8,9-m-C11	CC(C)CC(C)(C)C(C)CCC(C)C(C)CC
	2,4,4,5,8,10-m-C11	CC(C)CC(C)(C)C(C)CCC(C)CC(C)C
	2,4,4,5,9,9-m-C11	CC(C)CC(C)(C)C(C)CCCC(C)(C)CC
	2,4,4,6,6,7-m-C11	CC(C)CC(C)(C)CC(C)(C)C(C)CCCC
	2,4,4,6,6,8-m-C11	CC(C)CC(C)(C)CC(C)(C)CC(C)CCC
	2,4,4,6,6,9-m-C11	CC(C)CC(C)(C)CC(C)(C)CCC(C)CC
	2,4,4,6,6,10-m-C11	CC(C)CC(C)(C)CC(C)(C)CCCC(C)C
	2,4,4,6,7,7-m-C11	CC(C)CC(C)(C)CC(C)C(C)(C)CCCC
	2,4,4,6,7,8-m-C11	CC(C)CC(C)(C)CC(C)C(C)C(C)CCC
	2,4,4,6,7,9-m-C11	CC(C)CC(C)(C)CC(C)C(C)CC(C)CC
	2,4,4,6,7,10-m-C11	CC(C)CC(C)(C)CC(C)C(C)CCC(C)C
	2,4,4,6,8,8-m-C11	CC(C)CC(C)(C)CC(C)CC(C)(C)CCC
	2,4,4,6,8,9-m-C11	CC(C)CC(C)(C)CC(C)CC(C)C(C)CC
	2,4,4,6,8,10-m-C11	CC(C)CC(C)(C)CC(C)CC(C)CC(C)C
	2,4,4,6,9,9-m-C11	CC(C)CC(C)(C)CC(C)CCC(C)(C)CC
	2,4,4,7,7,8-m-C11	CC(C)CC(C)(C)CCC(C)(C)C(C)CCC
	2,4,4,7,7,9-m-C11	CC(C)CC(C)(C)CCC(C)(C)CC(C)CC
	2,4,4,7,7,10-m-C11	CC(C)CC(C)(C)CCC(C)(C)CCC(C)C
	2,4,4,7,8,8-m-C11	CC(C)CC(C)(C)CCC(C)C(C)(C)CCC
	2,4,4,7,8,9-m-C11	CC(C)CC(C)(C)CCC(C)C(C)C(C)CC
	2,4,4,7,8,10-m-C11	CC(C)CC(C)(C)CCC(C)C(C)CC(C)C
	2,4,4,7,9,9-m-C11	CC(C)CC(C)(C)CCC(C)CC(C)(C)CC
	2,4,4,8,8,9-m-C11	CC(C)CC(C)(C)CCCC(C)(C)C(C)CC
	2,4,4,8,8,10-m-C11	CC(C)CC(C)(C)CCCC(C)(C)CC(C)C
	2,4,4,8,9,9-m-C11	CC(C)CC(C)(C)CCCC(C)C(C)(C)CC
	2,4,5,5,6,6-m-C11	CC(C)CC(C)C(C)(C)C(C)(C)CCCCC
	2,4,5,5,6,7-m-C11	CC(C)CC(C)C(C)(C)C(C)C(C)CCCC
	2,4,5,5,6,8-m-C11	CC(C)CC(C)C(C)(C)C(C)CC(C)CCC
	2,4,5,5,6,9-m-C11	CC(C)CC(C)C(C)(C)C(C)CCC(C)CC
	2,4,5,5,6,10-m-C11	CC(C)CC(C)C(C)(C)C(C)CCCC(C)C
	2,4,5,5,7,7-m-C11	CC(C)CC(C)C(C)(C)CC(C)(C)CCCC
	2,4,5,5,7,8-m-C11	CC(C)CC(C)C(C)(C)CC(C)C(C)CCC
	2,4,5,5,7,9-m-C11	CC(C)CC(C)C(C)(C)CC(C)CC(C)CC
	2,4,5,5,7,10-m-C11	CC(C)CC(C)C(C)(C)CC(C)CCC(C)C
	2,4,5,5,8,8-m-C11	CC(C)CC(C)C(C)(C)CCC(C)(C)CCC
	2,4,5,5,8,9-m-C11	CC(C)CC(C)C(C)(C)CCC(C)C(C)CC
	2,4,5,5,8,10-m-C11	CC(C)CC(C)C(C)(C)CCC(C)CC(C)C
	2,4,5,5,9,9-m-C11	CC(C)CC(C)C(C)(C)CCCC(C)(C)CC
	2,4,5,6,6,7-m-C11	CC(C)CC(C)C(C)C(C)(C)C(C)CCCC
	2,4,5,6,6,8-m-C11	CC(C)CC(C)C(C)C(C)(C)CC(C)CCC
	2,4,5,6,6,9-m-C11	CC(C)CC(C)C(C)C(C)(C)CCC(C)CC
	2,4,5,6,6,10-m-C11	CC(C)CC(C)C(C)C(C)(C)CCCC(C)C
	2,4,5,6,7,7-m-C11	CC(C)CC(C)C(C)C(C)C(C)(C)CCCC
	2,4,5,6,7,8-m-C11	CC(C)CC(C)C(C)C(C)C(C)C(C)CCC
	2,4,5,6,7,9-m-C11	CC(C)CC(C)C(C)C(C)C(C)CC(C)CC
	2,4,5,6,7,10-m-C11	CC(C)CC(C)C(C)C(C)C(C)CCC(C)C
	2,4,5,6,8,8-m-C11	CC(C)CC(C)C(C)C(C)CC(C)(C)CCC
	2,4,5,6,8,9-m-C11	CC(C)CC(C)C(C)C(C)CC(C)C(C)CC
	2,4,5,6,8,10-m-C11	CC(C)CC(C)C(C)C(C)CC(C)CC(C)C
	2,4,5,6,9,9-m-C11	CC(C)CC(C)C(C)C(C)CCC(C)(C)CC
	2,4,5,7,7,8-m-C11	CC(C)CC(C)C(C)CC(C)(C)C(C)CCC
	2,4,5,7,7,9-m-C11	CC(C)CC(C)C(C)CC(C)(C)CC(C)CC
	2,4,5,7,7,10-m-C11	CC(C)CC(C)C(C)CC(C)(C)CCC(C)C
	2,4,5,7,8,8-m-C11	CC(C)CC(C)C(C)CC(C)C(C)(C)CCC
	2,4,5,7,8,9-m-C11	CC(C)CC(C)C(C)CC(C)C(C)C(C)CC
	2,4,5,7,8,10-m-C11	CC(C)CC(C)C(C)CC(C)C(C)CC(C)C
	2,4,5,7,9,9-m-C11	CC(C)CC(C)C(C)CC(C)CC(C)(C)CC
	2,4,5,8,8,9-m-C11	CC(C)CC(C)C(C)CCC(C)(C)C(C)CC
	2,4,5,8,9,9-m-C11	CC(C)CC(C)C(C)CCC(C)C(C)(C)CC
	2,4,6,6,7,7-m-C11	CC(C)CC(C)CC(C)(C)C(C)(C)CCCC
	2,4,6,6,7,8-m-C11	CC(C)CC(C)CC(C)(C)C(C)C(C)CCC
	2,4,6,6,7,9-m-C11	CC(C)CC(C)CC(C)(C)C(C)CC(C)CC
	2,4,6,6,7,10-m-C11	CC(C)CC(C)CC(C)(C)C(C)CCC(C)C
	2,4,6,6,8,8-m-C11	CC(C)CC(C)CC(C)(C)CC(C)(C)CCC
	2,4,6,6,8,9-m-C11	CC(C)CC(C)CC(C)(C)CC(C)C(C)CC
	2,4,6,6,8,10-m-C11	CC(C)CC(C)CC(C)(C)CC(C)CC(C)C
	2,4,6,6,9,9-m-C11	CC(C)CC(C)CC(C)(C)CCC(C)(C)CC
	2,4,6,7,7,8-m-C11	CC(C)CC(C)CC(C)C(C)(C)C(C)CCC
	2,4,6,7,7,9-m-C11	CC(C)CC(C)CC(C)C(C)(C)CC(C)CC
	2,4,6,7,7,10-m-C11	CC(C)CC(C)CC(C)C(C)(C)CCC(C)C
	2,4,6,7,8,8-m-C11	CC(C)CC(C)CC(C)C(C)C(C)(C)CCC
	2,4,6,7,8,9-m-C11	CC(C)CC(C)CC(C)C(C)C(C)C(C)CC
	2,4,6,7,9,9-m-C11	CC(C)CC(C)CC(C)C(C)CC(C)(C)CC
	2,4,6,8,8,9-m-C11	CC(C)CC(C)CC(C)CC(C)(C)C(C)CC
	2,4,6,8,9,9-m-C11	CC(C)CC(C)CC(C)CC(C)C(C)(C)CC
	2,4,7,7,8,8-m-C11	CC(C)CC(C)CCC(C)(C)C(C)(C)CCC
	2,4,7,7,8,9-m-C11	CC(C)CC(C)CCC(C)(C)C(C)C(C)CC
	2,4,7,7,9,9-m-C11	CC(C)CC(C)CCC(C)(C)CC(C)(C)CC
	2,4,7,8,8,9-m-C11	CC(C)CC(C)CCC(C)C(C)(C)C(C)CC
	2,4,7,8,9,9-m-C11	CC(C)CC(C)CCC(C)C(C)C(C)(C)CC
	2,4,8,8,9,9-m-C11	CC(C)CC(C)CCCC(C)(C)C(C)(C)CC
	2,5,5,6,6,7-m-C11	CC(C)CCC(C)(C)C(C)(C)C(C)CCCC
	2,5,5,6,6,8-m-C11	CC(C)CCC(C)(C)C(C)(C)CC(C)CCC
	2,5,5,6,6,9-m-C11	CC(C)CCC(C)(C)C(C)(C)CCC(C)CC
	2,5,5,6,6,10-m-C11	CC(C)CCC(C)(C)C(C)(C)CCCC(C)C
	2,5,5,6,7,7-m-C11	CC(C)CCC(C)(C)C(C)C(C)(C)CCCC
	2,5,5,6,7,8-m-C11	CC(C)CCC(C)(C)C(C)C(C)C(C)CCC
	2,5,5,6,7,9-m-C11	CC(C)CCC(C)(C)C(C)C(C)CC(C)CC
	2,5,5,6,7,10-m-C11	CC(C)CCC(C)(C)C(C)C(C)CCC(C)C
	2,5,5,6,8,8-m-C11	CC(C)CCC(C)(C)C(C)CC(C)(C)CCC
	2,5,5,6,8,9-m-C11	CC(C)CCC(C)(C)C(C)CC(C)C(C)CC
	2,5,5,6,9,9-m-C11	CC(C)CCC(C)(C)C(C)CCC(C)(C)CC
	2,5,5,7,7,8-m-C11	CC(C)CCC(C)(C)CC(C)(C)C(C)CCC
	2,5,5,7,7,9-m-C11	CC(C)CCC(C)(C)CC(C)(C)CC(C)CC
	2,5,5,7,7,10-m-C11	CC(C)CCC(C)(C)CC(C)(C)CCC(C)C
	2,5,5,7,8,8-m-C11	CC(C)CCC(C)(C)CC(C)C(C)(C)CCC
	2,5,5,7,8,9-m-C11	CC(C)CCC(C)(C)CC(C)C(C)C(C)CC
	2,5,5,7,9,9-m-C11	CC(C)CCC(C)(C)CC(C)CC(C)(C)CC
	2,5,5,8,8,9-m-C11	CC(C)CCC(C)(C)CCC(C)(C)C(C)CC
	2,5,5,8,9,9-m-C11	CC(C)CCC(C)(C)CCC(C)C(C)(C)CC
	2,5,6,6,7,7-m-C11	CC(C)CCC(C)C(C)(C)C(C)(C)CCCC
	2,5,6,6,7,8-m-C11	CC(C)CCC(C)C(C)(C)C(C)C(C)CCC
	2,5,6,6,7,9-m-C11	CC(C)CCC(C)C(C)(C)C(C)CC(C)CC
	2,5,6,6,7,10-m-C11	CC(C)CCC(C)C(C)(C)C(C)CCC(C)C
	2,5,6,6,8,8-m-C11	CC(C)CCC(C)C(C)(C)CC(C)(C)CCC
	2,5,6,6,8,9-m-C11	CC(C)CCC(C)C(C)(C)CC(C)C(C)CC
	2,5,6,6,9,9-m-C11	CC(C)CCC(C)C(C)(C)CCC(C)(C)CC
	2,5,6,7,7,8-m-C11	CC(C)CCC(C)C(C)C(C)(C)C(C)CCC
	2,5,6,7,7,9-m-C11	CC(C)CCC(C)C(C)C(C)(C)CC(C)CC
	2,5,6,7,8,8-m-C11	CC(C)CCC(C)C(C)C(C)C(C)(C)CCC
	2,5,6,7,8,9-m-C11	CC(C)CCC(C)C(C)C(C)C(C)C(C)CC
	2,5,6,7,9,9-m-C11	CC(C)CCC(C)C(C)C(C)CC(C)(C)CC
	2,5,6,8,8,9-m-C11	CC(C)CCC(C)C(C)CC(C)(C)C(C)CC
	2,5,6,8,9,9-m-C11	CC(C)CCC(C)C(C)CC(C)C(C)(C)CC
	2,5,7,7,8,8-m-C11	CC(C)CCC(C)CC(C)(C)C(C)(C)CCC
	2,5,7,7,8,9-m-C11	CC(C)CCC(C)CC(C)(C)C(C)C(C)CC
	2,5,7,7,9,9-m-C11	CC(C)CCC(C)CC(C)(C)CC(C)(C)CC
	2,5,7,8,8,9-m-C11	CC(C)CCC(C)CC(C)C(C)(C)C(C)CC
	2,5,7,8,9,9-m-C11	CC(C)CCC(C)CC(C)C(C)C(C)(C)CC
	2,5,8,8,9,9-m-C11	CC(C)CCC(C)CCC(C)(C)C(C)(C)CC
	2,6,6,7,7,8-m-C11	CC(C)CCCC(C)(C)C(C)(C)C(C)CCC
[truncated: 17,631 more rows]

[truncated: 3 more sheets: iC18, iC19, iC20]
