# Supplementary material for: Machine Learning-Based Predictions of Henry Coefficients for Long-Chain Alkanes in One-Dimensional Zeolites: Application to Hydroisomerization
Source: J Phys Chem C Nanomater Interfaces. 2025 Sep 26;129(40):18234–49. doi: 10.1021/acs.jpcc.5c03868 (PMC12516733; doi:10.1021/acs.jpcc.5c03868)
Supplement: Supplementary file 1 [file jp5c03868_si_001.zip › SI2/SI2_m-e-p-ip-Cn_523K_MTT.csv]

smiles	lnHC
C	15.9
CC	14.7
CCC	14.1
CCCC	13.7
CC(C)C	14.0
CC(C)CCCC(CC)(C)CCC	13.7
CCC(C)C(CC)(C)CCC	25.0
CC(C)C(CC)C(C)CC(C)C	25.6
CC(C)CC(C)(CCC)CCCC	55.6
CCC(CC)C(CC)CCCCC	34.1
CC(C)C(C)CCCCC(C)C	15.9
CC(C)CC(CCC)CCCC	43.5
CC(C)(C)CC(C)C(C)C(C)C	22.2
CC(C)CC(CCC)C(C)(C)CC	78.6
CCC(C)C(CC)(C)CCCC	25.6
CC(C)C(C)C(C(C)C)CCCC	42.5
CCCC(CC)CCC(C)CCC	20.5
CC(C)(C)CCC(C)(C)CCCC	18.3
CC(C)C(CC)(C)CCC	26.0
CCCC(C)(C)C(C)CCCCC	17.1
CC(C)C(C)(C)C(C)(C)C(C)C	80.8
CC(C)C(C)C(CC)C(C)CC	37.7
CC(C)CC(C)CC(C)C(C)CC	14.9
CCC(CC)(C)C(C)C(CC)CC	37.2
CC(C)(C)C(CC)(C)CC(C)CC	48.2
CC(C)C(C)(C)CCC(C)CCC	21.2
CC(C)C(C)CCC(C)(C)CCC	15.7
CC(C)C(C)CCCCCC	13.4
CC(C)(C)CCCC(C)CCCC	7.92
CC(C)C(C(C)C)C(CC)C(C)C	78.1
CCCC(CC)(C(C)C)CCCC	47.6
CCCCCCCCCCC	7.24
CC(C)C(C(C)C)CC(C)(C)CC	54.0
CC(C)(C)CC(CC)CCCC	31.4
CC(C)CCC(C)C(C)CCC	14.5
CCC(C)(C)CCCC(CC)CC	15.1
CC(C)CC(C)(C)C(C)CC(C)C	23.3
CCC(C)CC(CCC)CCCC	40.9
CC(C)C(C)(C)C(C)C(CC)CC	41.5
CC(C)(C)C(C)(C)C(CC)CCC	54.6
CC(C)(C)CCC(C)(C)CC	19.5
CC(C)(C)C(C)CCC(CC)CC	24.3
CC(C)(C)CC(C)(CCC)CCC	60.4
CC(C)(C)CC(C)CC(C)(C)C	20.7
CCC(C)(C)CCCCCCCC	9.74
CCCCCCC	11.0
CCCC(C(C)C)CCC	28.2
CCC(C)CCC(C)CCCC	12.5
CC(C)(C)CC(C)CC(CC)CC	23.0
CCC(C)(C)C(CCC)CCCC	58.2
CC(C)(C)CCCCCCC	10.9
CC(C)(C)CC(C)C	19.4
CCCCC(C)(C)CCCCCC	9.05
CCC(C)CC(CCC)CCC	38.0
CCCC(C)(CCC)C(C)CCC	57.0
CCC(CC)C(CC)C(CC)CC	48.3
CCCC(C)C(CC)(C)CCCC	23.2
CC(C)C(C)CC(C)(C)CC	20.0
CC(C)(C)C(C)CCCC(C)CC	20.9
CCCCC(C)C(C)CCCCC	11.7
CC(C)C(CC)CCCC(C)C	21.7
CC(C)CC(C)CCCCCCC	9.74
CC(C)(C)C(CC)C(C)C(C)CC	55.9
CC(C)C(C)CCC	15.8
CCC(C)C(C)(C)CC(C)CCC	26.1
CC(C)C(C)CC(C)C	15.7
CCC(C)(C)CCC(C)CCCC	16.9
CCC(CC)(CC)C(C)CC	32.6
CC(C)(C)CCCC(C)C(C)CC	15.0
CCCCCCCC	10.2
CC(C)CCCCCCCC(C)C	6.38
CCC(CC)(C)C(C)(C)CCC	45.3
CC(C)CC(CC)CC(C)C	23.4
CC(C)C(C)CC(C)(C)C(C)CC	31.2
CC(C)CC(C)(C(C)C)CCC	43.2
CC(C)CC(C(C)C)CC(C)C	38.4
CCC(C)(C)C(C)C(CC)CCC	42.5
CC(C)C(C)C(C)(C)C(C)C(C)C	59.5
CC(C)(C)C(C)CCCCCCC	16.2
CCC(CC)CC(CCC)CCC	47.4
CC(C)C(CC)(CC)C(C)CC	59.3
CCCC(C)C(C)C(C)CCCC	16.2
CCC(C)CC(C(C)C)CCC	33.3
CC(C)(C)C(CC)(C)CCC	40.6
CCCCC(C(C)CC)CCCC	37.4
CC(C)(C)CCC(C)C	15.0
CC(C)CCC(C)C(CC)CCC	21.2
CC(C)C(C)(C)CCC	21.0
CCCC(CC)(CC)C(C)CCC	35.3
CC(C)C(C)C(CC)C(CC)CC	49.8
CCC(CC)(C)C(C)(C)CC	50.8
CC(C)(C)CC(C)CCC(C)CC	18.7
CC(C)CCCCCC(C)C	12.5
CC(C)CC(C)C(C)(C)CCC	18.2
CC(C)(C)C(C(C)C)C(C)C(C)C	99.1
CCC(C)(C)C(CC)C(C)(C)CC	77.3
CCC(CC)C(C)(C)CC(C)CC	40.4
CC(C)(C)CC(CC)CC	26.6
CC(C)C(CC)CC	23.4
CCCCC(C(C)(C)C)CCCC	79.6
CCCC(C)CCC	13.1
CC(C)C(CC)(CC)C(C)(C)CC	104.0
CC(C)C(C)CC(C)C(C)(C)CC	21.6
CC(C)(C)CC(C)(C)CCCC	31.0
CC(C)CCCCC(CC)CCC	17.2
CC(C)CC(C)(C)C(CC)(C)CC	57.5
CC(C)C(C)(C)C(C)C(C)CCC	39.6
CCCC(C)(C)CCCC	12.2
CCCCCCCCCC	8.27
CC(C)(C)C(C)(C)C(C)CCCC	38.8
CCCC(C)(C)C(CC)CCCC	27.8
CCC(C)CCC(C)CCC	13.6
CCC(CC)C(C)CC(CC)CC	22.2
CC(C)C(C)C(C)C(CC)(C)CC	48.8
CC(C)(C)CCCCCCC(C)C	11.8
CCCC(CCC)CCCCCC	32.6
CC(C)(C)C(CC)(CC)CCC	61.1
CC(C)(C)C(CC)CC(C)(C)CC	43.3
CC(C)(C)C(CC)CC(C)CCC	33.4
CC(C)CCC(C)C(C)C(C)CC	18.3
CC(C)C(C)CCCCCCCC	11.1
CC(C)C(C)CCCCC	13.9
CC(C)CC(CC)(C)C(C)CCC	29.8
CC(C)C(C)(C)CC(CC)C(C)C	36.8
CCC(C)(C)CCCC(C)(C)CC	10.4
CC(C)(C)C(C(C)C)CC(C)CC	73.0
CC(C)CC(C)CC(C)C	12.8
CC(C)CCC(C)(CCC)CCC	46.5
CC(C)C(C)CC(CC)CC(C)C	26.0
CCC(CC)(C)C(C)C(C)CC	29.6
CCCC(CC)(C)CCCC	17.2
CC(C)C(C(C)C)CCC	32.4
CC(C)CCCC(C)(C)CCCC	7.43
CC(C)C(CC)C(C)C	28.9
CCCCC(C)(CCC)CCCC	41.7
CC(C)C(CC)(C)CCCCCC	23.4
CCC(C)CC(C(C)(C)C)CCC	71.4
CCC(CC)CC(C)CC(C)CC	18.7
CCC(C)CC(CC)CC(C)CC	22.7
CC(C)CC(CC)C(CC)(C)CC	38.9
CC(C)C(C)C(C)CCC(C)C	18.5
CCC(C)C(CC)CCC	23.9
CC(C)(C)CCCC(C)C(C)C	15.1
CC(C)CCC(CC)CCC	19.4
CC(C)(C)C(C)(C)C(C)CCC	37.7
CCCC(CC)C(C(C)C)CCC	55.8
CC(C)CCC(CC)C(CC)CC	34.6
CCC(C)C(CC)(C)C(C)CCC	44.9
CCCCC(C(C)C)CCCC	25.7
CC(C)CC(C)CC(C)CCCC	10.7
CC(C)C(C)CC(C)CCCCC	13.0
CC(C)(C)C(C)(C)C(C)(C)C(C)C	117.0
CC(C)(C)C(CC)(C)CCC(C)C	42.6
CC(C)(C)CC(C)C(C)(C)CCC	25.5
CC(C)CCC(CCC)C(C)CC	42.0
CC(C)CC(CC)CCC(C)C	23.6
CC(C)CC(CC)C(C)CCC	27.0
CC(C)(C)C(C(C)C)CCC(C)C	71.5
CC(C)CC(C)C	15.5
CCC(CC)(C)C(CC)(C)CC	70.6
CC(C)C(C)C(CCC)CC(C)C	63.5
CC(C)CCC(C)(C)CCCCC	11.4
CC(C)CCC(CC)CC	18.0
CC(C)CC(CC)(C)CCCCC	23.0
CC(C)(C)CC(C)C(C)C	18.1
CC(C)C(CC)(CC)CCCCC	31.9
CC(C)CC(C)(C)C(CC)CCC	34.7
CC(C)CC(C(C)C)C(C)CC	44.7
CC(C)C(CC)(C)CC(C)CC	31.7
CCC(C)(C)C(CC)CC	29.8
CC(C)CC(CCC)CC(C)CC	43.6
CC(C)(C)C(CC)C(C)(C)CC	73.4
CCCC(CC)(C(C)C)CCC	53.7
CCC(C)(C)C(C)(C)CCCC	29.8
CCCC(C(C)C)C(C)CCCC	29.3
CCC(C)C(C)CC(CC)CCC	24.0
CCC(CC)(C)CC(C)(C)CC	37.5
CCC(CC)(C)CCC(C)CCC	22.1
CC(C)(C)C(C)(C(C)C)C(C)CC	121.0
CCC(CC)(C)CC(CC)(C)CC	48.0
CC(C)CC(C)C(C)C(CC)CC	28.4
CCCC(C)(C)CC(C)(C)CCC	33.7
CC(C)(C)CCCC(C)C	10.1
CC(C)C(C)C(C)(CCC)CCC	72.4
CCC(C)C(C)CCCCCC	13.7
CCCCC(CC)CCCC	16.0
CC(C)C(CC)C(C)CCCCC	26.2
CC(C)CC(C)CCCCC(C)C	12.2
CCC(C)C(CC)(C)C(C)CC	36.7
CCC(C)C(C)CCCC(C)CC	14.6
CCC(C)C(C)(CCC)C(C)CC	90.5
CC(C)(C)CC(C)CCCC	17.3
CCC(C)CC(CC)C(C)CCC	26.1
CCCC(C(C)C)(C(C)C)CCC	68.6
CC(C)C(C)(C)CC(C)CCC	24.0
CC(C)C(CC)(CC)C(C)C(C)C	76.0
CCC(C)C(CC)(C)CC(C)CC	30.6
CC(C)CC(C)(C)CC(C)(C)CC	44.1
CCC(CC)CCC	18.7
CCCC(C)C(CC)CCCC	20.9
CC(C)(C)CC(CC)CC(C)(C)C	40.4
CC(C)(C)C(CC)CC	28.9
CCCCCC	11.9
CC(C)(C)CC(C)(C)CCC(C)C	37.0
CCCC(C)C(C)CCC	15.2
CCCCCCCCCCCCCC	4.53
CCCCCCCCCCCCCCC	3.47
CCCCCCCCCCCCCCCC	2.62
CCCCCCCCCCCCCCCCC	1.77
CCCCCCCCCCCCCCCCCC	0.665
CCCCCCCCCCCCCCCCCCC	-0.881
CCCCCCCCCCCCCCCCCCCC	-1.08
CC(C)(C)CCCCCCCCCCCCCC	3.85
CCCCC(C)CCCCCC(C)CCCCC	7.1
CC(C)CC(C)CCCCCCCC	9.04
CCCC(C)CCCCCCCCC	6.46
CCCC(C)CC(C)CCCCCCC	8.72
CCCCC(C)CC(C)CCCCCCC	7.94
CCCC(C)CCCCC(C)CCCC	9.17
CC(C)CCCCCCCCCCCCCC	3.01
CCCCCC(C)CC(C)CCCCCCCC	5.87
CCC(C)CCC(C)CCCCCCCC	9.14
CCCCCC(C)CCCCCCCCCCCC	1.59
CCCC(C)CCCCCCC(C)CCCC	8.3
CCC(C)CCCCCCC(C)CCC	9.94
CCCCC(CC)CCCCCCC	13.7
CCC(CC)CCCCCCCCCCCCCCC	7.54
CCC(C)CCCCCCCCCCC(C)CCC	5.88
CC(C)CCCCCCCCC(C)CCC	6.8
CCCCCCC(CC)CCCCCCCCC	9.23
CC(C)CCCCCCCCC(C)CCCCC	4.34
CCCCCC(C)(C)CCCCCCC	6.71
CCCC(C)CCCCCC(C)CCCCCCCC	5.2
CCCCCC(C)CCC(C)CCCCCCC	7.86
CCCCCC(C)CC(C)CCCCCCCCCC	3.27
CCCCCCC(CC)CCCCCCCCCCC	8.65
CC(C)CCC(C)CCCCCCCCCC	6.13
CCCCC(C)CCCCCC(C)CCCCCC	6.75
CCCCCCCC(C)C(C)CCCCCCCC	7.08
CC(C)CCCCCCC(C)CCCCCCCC	4.93
CCCCC(C)CCC(C)CCCCCCC	9.13
CCCCCCC(C)(C)CCCCCCCCCCC	2.65
CCCC(C)CCCCC(C)CCCCCCCCC	5.28
CC(C)CCC(C)CCCCCCCCC	7.06
CCCC(C)(C)CCCCCCCCC	7.09
CCC(C)CCCCC(C)CCCCCC	8.46
CCCC(C)CCCCCCCCCCC	5.51
CCCCC(C)CCCCCCC(C)CCCCCC	5.48
CCCCCCC(C)CCCCCCCCCCC	2.41
CCCC(C)CCC(C)CCCCCCCCCC	7.67
CCCCCC(C)C(C)CCCCCCCCCC	6.94
CCCC(C)CCCC(C)CCCCCCCC	4.05
CCCCCCCC(C)(C)CCCCCCC	5.85
CC(C)(C)CCCCCCCCCCCCC	4.25
CCCCC(C)(C)CCCCCCCCCCCCC	1.92
CCCCCC(C)CCCCCCC(C)CCCCC	5.49
CCCCCC(C)CCCCC(C)CCCCC	5.55
CCCC(C)CCCCCCCCCCC(C)CCC	5.48
CCCCCC(C)CCC(C)CCCCC	9.21
CCCCCC(C)CCCC(C)CCCCCCC	1.88
CC(C)CCCC(C)CCCCCCC	5.62
CCCCC(C)(C)CCCCCCC	8.3
CCC(C)CCCC(C)CCCCCCCC	4.5
CCCCC(C)CCC(C)CCCCCC	10.2
CCC(C)CCCCCC(C)CCCCCCCC	5.54
CCCC(C)CCC(C)CCCCCC	10.6
CCCC(C)CCCCC(C)CCCCCCC	6.29
CCCCCCCC(C)C(C)CCCCCCC	8.76
CCC(C)CCCC(C)CCCCCCCCC	2.8
CCCC(C)C(C)CCCCCCCCCCCCC	6.63
CCCCCC(CC)CCCCCC	12.5
CCC(C)CCCCC(C)CCCCCCCC	6.83
CCCC(C)CCC(C)CCCCCCCCC	7.6
CC(C)CCCCCCCCCCCCC(C)CCC	1.69
CC(C)CCCCCCCCCCCCC	3.43
CC(C)CC(C)CCCCCCCCCC	7.36
CCC(C)CCCCCCCCCCCCCC	3.16
CCC(C)CCCCCCCC(C)CCCCCCC	2.92
CC(C)CCCCC(C)CCCCC	8.79
CCC(C)CCCCC(C)CCCCCCCCCC	5.77
CCCCCC(C)CCCCCC(C)CCCCCC	4.77
CCCC(C)CCCCCC(C)CCCCCC	6.87
CCCC(C)CCCCCCCCCCCCC	3.0
CC(C)CCCCCC(C)CCCCCCCCC	5.4
CCCC(C)CCCCC(C)CCCCCCCC	5.81
CCCCCC(CC)CCCCCCCCCCC	8.77
CC(C)CCCCCCCCCCCCCCC(C)C	2.6
CCCCCCC(C)CCCC(C)CCCCCCC	2.37
CC(C)CCCCC(C)CCCCCCCC	6.03
CCC(C)CCC(C)CCCCCC	10.6
CCCC(C)CCCCCCCCCC(C)CCC	6.36
CCCCCC(C)CCCCCCCCC	3.68
CC(C)CCCCCCC(C)CCCCCC	6.52
CC(C)CCCCCCCCCC(C)CCCC	6.49
CCCCCC(C)CCCCCCC	6.46
CC(C)CCCC(C)CCCCCCCCCC	2.27
CCCCCC(C)CCCCCCCCCC	3.09
CC(C)CCCCCCCC(C)CCCCC	2.5
CCC(C)(C)CCCCCCCCCCCC	6.35
CCCC(C)CCCCCCCC(C)CCCCC	2.36
CCCC(C)CCCCCCC(C)CCCCCCC	6.31
CC(C)CC(C)CCCCCCCCCCCCC	4.58
CCCC(C)CCC(C)CCCCCCC	10.2
CCCC(C)CCCCCCCCC(C)CCCCC	3.96
CCCCCCC(C)(C)CCCCCCCCC	3.8
CC(C)CCCCC(C)CCCCCCCCC	5.09
CCCC(C)C(C)CCCCCCCC	10.8
CC(C)CCCCCCCCCCC(C)CCC	6.24
CC(C)CCCC(C)CCCCCC	6.23
CCC(C)C(C)CCCCCCCCCCCC	8.04
CCCCCCC(C)CCC(C)CCCCCCC	7.49
CCCCC(C)(C)C(C)(C)CCCCCCCCCC	22.0
CCC(C)CCCC(C)C(C)CCC(C)CCCCC	9.41
CCCCC(CC)CCCC(C)C(C)CCCCC	14.6
CCCC(C)CCCCCCCC(CC)CCCCC	7.17
CCC(C)C(CCC)CCCCCCCCC	33.3
CCC(C)CCCCC(CC)CC(C)CCCCC	18.4
CC(C)CCCCCC(CC)C(C)CCCCCC	20.2
CC(C)CCC(C)C(C)C(C)CCCCCCC	12.0
CCCCCC(C)C(C)(C)CC(C)CCCCCC	13.5
CC(C)CCCC(C)CCCCCCCC(C)CCC	1.54
CCCCC(C(C)C)CCCCCCCCC	21.3
CC(C)CCCCCC(C)CCCC(CC)CCC	15.5
CCC(C)CC(C)CC(C)(C)CCCC	17.7
CC(C)CCCCC(CC)CC(C)CCCC	16.2
CC(C)CC(C)CCCCCCC(C)CC	11.3
CCCC(C)CC(C)C(C)C(C)CCCCCC	15.5
CCC(C)CCC(CCC)CCCC	35.2
CCC(C)CC(C)CCC(C)(C)CCCCCCC	16.5
CC(C)(C)CCCCC(C)(C)CCCCC	14.5
CCCC(C)CCC(C)C(C)(C)CCCCCCCC	13.1
CCCCCC(C)CC(C)CC(C)CCCCCC	5.73
CCCC(CC)CCC(C)CCCC(C)CCCCC	15.2
CCC(C)CCC(C)CC(C)(C)CCCCCCC	16.4
CCCCC(CC)(C)CCCCCCCCCCCC	8.33
CCC(C)CC(C)CC(C)C(C)CCCCCCCC	13.3
CCCCC(C)C(C)CCC(C)CCCCCCC	8.58
CCC(C)CCCC(C)C(C)CCCCCC	10.7
CC(C)(C)CCCC(C)CCCCCCCCC(C)C	3.97
CCCCC(C)C(C)CCC(CC)CCCCCC	15.5
CCCCCC(C)C(CC)CCCCCCC	17.4
CC(C)CC(C)(C)CCC(C)CCC	22.3
CC(C)C(C)(C)C(C)CCCCCCCCC	21.5
CC(C)CC(C)C(C)CCC(C)CC	17.6
CCC(C)CCCCC(C)C(C)CCCCCC	13.3
CC(C)CCCCCCCCCC(C)C(C)(C)CC	14.6
CCC(C)CCCC(C)C(CC)CCCCCC	19.8
CC(C)CCCCCCCCC(C(C)C)CCC	24.4
CCC(CC)C(C)(C)CCCCCC	24.2
CCC(C)CCCCCCCC(CC)C(C)CCC	18.0
CCCCCCC(C)CC(C)C(C)CCCCCCC	11.3
CC(C)(C)CCCCCCCC(C)C(C)CCCCC	9.05
CC(C)CCCCCC(C)CCCCC(CC)CCC	17.5
CCCCC(C)C(CC)CCCC(C)CCCCCC	14.2
CCC(C)CC(CC)CC(C)CCCCCCCC	16.4
CCCC(C)CCC(C)CC(CC)CCCC	21.4
CC(C)C(CC)CC(C)CCCCCCCCCC	19.6
CC(C)C(C)(C)CCCCCCCCCCC(C)CC	14.2
CCC(C)CCC(C)CC(C)CC(C)CCC	13.6
CC(C)CCCC(CC)CC(C)CCC	16.4
CCCC(C)C(C)CC(C)CC(C)CCC	17.0
CC(C)CCCC(C)(C)CCCCCCCCC(C)C	3.5
CCC(C)CC(CC)CCC(C)CCCCC	22.4
CCC(CC)CCCCC(C)(C)CCCCCC	16.7
CCC(C)CCCCC(C)CCCC(C)(C)CCCC	6.98
CCCC(C)CCC(C)(C)CCCC(C)CCC	12.2
CCC(C)CC(C)C(C)C(C)CCCCCCCCC	10.4
CCCCCC(CC)CC(C)(C)CCCCCCC	30.5
CC(C)CCCC(C)C(C)CCCCC(C)CCC	13.1
CC(C)CCCCC(C)CCCCC(C)CC	10.7
CCC(C)CCCCCCC(C)(C)C(C)CCC	17.2
CCCC(CC)CCCCCCCC(C)CCC	10.5
CCC(C)CCCCCCCC(C)CC(C)CCC	6.88
CCC(C)CC(C)CC(C)C(C)CCC	18.2
CC(C)CCCCCC(C)CCC(CC)CCCC	14.2
CCC(C)CC(C)C(C)CC(C)CCC	21.2
CC(C)CCC(C)CCCC(C)CCCCC(C)C	8.4
CC(C)CCCC(C)CCCCC(C)C(C)CCCC	9.19
CCC(C)CCC(C)CCCC(C)CCC(C)CC	12.1
CCCCCCC(CC)(C)CCCCCCCCC	8.97
CC(C)C(C)CCCCCC(C)C(C)CC	15.2
CC(C)(C)CCCCC(C)CCCC(C)CC	11.0
CCC(C)CCCCCCC(C(C)C)CCCC	27.4
CC(C)(C)CCCCCCCC(C)C(C)C	11.3
CCC(C)(C)CCCC(C)C(C)CCCCCCC	12.4
CCC(C)CC(C)CCC(C)CCC(C)CCC	16.1
CCCC(C)CCCCCC(CCC)CCCCC	32.7
CCCC(C)(C)C(C)C(C)CCCC	31.0
CCC(C)(C)CCCCC(C)CCCC(C)CC	11.1
CC(C)CCCCCCC(C)C(C)(C)CCCC	10.7
CCC(C)(C)CCCCCC(C)CCCC(C)CC	13.5
CC(C)CC(C)CC(C)CC(C)C(C)CC	16.7
CC(C)C(C)(C)CCCC(C)C(C)CCC	23.5
CCCC(C)(C)CC(C)C(C)CCCCC(C)CCC	24.6
CCCCC(C)CC(C)(CCC)CCCCCCCC	55.9
CC(C)(C)CCCCCC(CC)CC(C)C	25.9
CC(C)C(C)CC(C)CCCCCC(C)CC(C)CC	16.1
CC(C)CC(CC)C(C)(C)CCCCC	30.4
CC(C)CCC(CC)CCCC(C)CC(C)CC	21.6
CC(C)C(C)C(C)C(C)CCCCCCC(C)C	25.7
CC(C)C(C)CCC(C)C(C)C(C)CCCCCCC	14.4
CC(C)(C)CC(C)(C)CCCCC(C)CCCCC	31.2
CCCCC(C)(C)C(C)C(C)C(C)CCCC	44.9
CCC(CC)C(C)C(C)CCCCC(C)CCCCC	27.7
CC(C)(C)CCCC(C(C)C)CCCC	22.9
CC(C)CC(C)C(C)CCCC(C)(C)CCC	13.9
CCCCCC(C)(C)C(C)CC(CC)CCCCC	25.4
CC(C)(C)CCCCCC(C)(C)CC(C)CCCCC	26.8
CCCC(C)CC(C)CC(C)(C)C(C)CCCCCC	24.8
CC(C)(C)CC(C)CCCCCCC(C)(C)C	17.9
CCCC(C)CC(C)CCCCCC(CCC)CCC	36.9
CCC(C)C(C)(C)CCCC(C)CC(C)CC	24.7
CCC(C)C(CC)C(C)CCCC(C)CCC	30.1
CCCC(CC)CC(C)CC(CC)CCCCC	23.8
CCCCC(C(C)C)CC(C)(C)CCCCCCC	58.3
CCC(C)(C)CCC(CC)C(C)CCCCC	23.8
CC(C)CC(CC)CC(C)(C)CCCC	32.3
CCCC(CCC)CC(C)(C)CCCCCCCCC	56.3
CC(C)C(CC)CCCCCCC(C)(C)CCC	20.9
CCC(CC)(C)C(C)(C)CCCCCCCCC	42.9
CCC(C)CC(C)C(CCC)CCCCCCCC	40.0
CC(C)CC(C)C(C)CC(C)CC(C)CCC	21.2
CC(C)CCC(CCC)CCCC(C)CCC	34.6
CCC(CC)CC(C)CC(C)(C)CCCCCCC	21.9
CC(C)CCCCCC(C)CCC(CC)(C)CCCC	21.0
CC(C)CC(C)(C)C(C)CCCCCC(C)CCCC	25.2
CC(C)CCC(C)CCCCC(C)CCC(C)(C)CC	15.8
CCC(C)(C)C(C)(C)CC(C)CCCCCCCCC	33.9
CCCC(C)C(C)C(CC)CCCC(C)CCCCC	26.3
CCC(C)C(C)CCC(C)C(CC)CCCC	25.9
CCC(C)CC(CC)C(C)CC(C)CCCCCC	34.1
CCCCCC(C)C(C)C(C)C(C)(C)CCCCCC	41.3
CC(C)C(C)(C)CCCCC(C)CCCCC(C)CC	21.2
CCC(CC)CCCC(C)(C)CC(C)CCCCCC	25.2
CC(C)C(C)C(CC)CCCCCC(C)CCC	29.0
CCCC(C)CCCC(C)(C)CC(CC)CCCCC	30.9
CCC(C)(C)CCCC(C)CC(C)CCC(C)CCC	14.9
CCCC(CC)(C)CCC(C)(C)CCC	27.7
CCC(C)CCCCC(C)(CCC)CCCCCC	50.0
CCC(CC)C(C)CCCCCCCC(CC)CCC	25.8
CCCC(C)CCC(C)(CCC)CCCCC	50.3
CC(C)C(CC)CC(C)(C)CCCCCCCCCC	29.2
CC(C)(C)CCCCC(C)(C)CC(C)CCCCCC	18.2
CC(C)C(C)CCC(C)CC(C)CCCCC(C)CC	18.5
CCC(C)C(C)C(C)CCC(CC)CCCCC	16.0
CC(C)CCCC(C(C)C)CCC(C)CCCCCC	28.6
CC(C)CCC(CC)(C)CCC(C)CCCCC	23.4
CCC(C)(C)CC(C)CCC(C)(C)CCCCCC	14.3
CCCC(C)(C(C)C)CC(C)CCCCCCC	45.1
CC(C)CCCC(C)(C)C(C)CCCCC(C)CCC	15.9
CCC(C)CCCC(CCC)CCC(C)CCCCC	39.9
CCC(C)CCCC(C)CC(CC)CC(C)CCC	21.7
CCC(C)CC(C)C(C)(C)CCCC(C)CC	18.3
CCC(CC)(CC)CCCCC(C)CCCCCC	26.1
CCCC(CC)CC(C)CCCC(C)(C)CCCC	21.3
CC(C)CCCCCCC(C)CC(CCC)CCC	41.7
CCCCC(C)CC(CCC)CC(C)CCCC	48.1
CCC(C)C(C)CC(C)(C)C(C)CCCCCCCC	31.4
CCC(C)CC(C)CC(CC)(C)CCC	25.0
CC(C)CCCC(C)(C)C(CC)CCCCCCC	21.3
CC(C)C(C)C(C)(C)CC(C)CCCC	42.8
CCC(C)(C)CCCCCC(C)CC(C)C(C)CC	22.7
CCC(C)C(C)CCCCC(C)(C)CCC(C)CCC	27.6
CCCCC(CC)(C)CC(CC)CCCCCCCC	42.5
CC(C)CC(C)(C)C(C)CC(C)CCCCCCCC	23.0
CCC(C)CCC(C)C(C)CCC(C)CCC(C)CC	17.5
CCCC(CCC)CCCC(C)(C)CCCCCCC	27.3
CCC(C)C(CC)CC(C)CCC(C)CCCCCC	22.8
CCCC(CC)C(C(C)C)CCCCC	55.5
CCCCC(CC)(C)CCCC(C)C(C)CCCCC	11.5
CCC(CC)CC(CC)CCCC(C)CCCC	33.6
CC(C)C(C)CCC(C)C(C)(C)C(C)CCCCC	28.6
CC(C)(C)CC(C)C(C)CCCCC(C)CC(C)CC	20.1
CCCCCC(C)(C)C(CC)C(CC)CCCCC	64.1
CC(C)C(C)C(CC)(CC)CCCCCCCCC	50.0
CCCCC(CCC)CC(CC)(C)CCCCCC	79.3
CCCC(CC)(C)CC(C)CC(CC)CCCC	34.6
CC(C)CC(CC)(CC)C(C)CCCCC	40.8
CCCC(CC)C(C)C(C)CCC(CC)CCCCC	36.4
CC(C)(C)CC(C)(CCC)CCCCCCCCCC	72.8
CCC(C)(C)CCCC(CC)CCCCC(C)(C)CC	17.0
CCCC(CCC)CCC(C)C(CC)CCCCC	47.8
CC(C)(C)CCCCCCC(C)(C)C(C)CCC(C)C	19.6
CCCC(C)CC(C(C)C)CCC(CC)CCCCC	39.8
CC(C)CCCC(C)(C)CCCCC(CCC)CCC	35.2
CCCC(CC)CCCC(C)(C)C(C)C(C)CCCC	40.4
CCCC(C)(C)CCCC(C)(C(C)C)CCCC	33.4
CC(C)CCCCC(C)(C)C(C)(C)CC(C)CCC	37.4
CC(C)CC(C)C(CC)CCCCC(C)CC(C)CC	20.0
CCC(C)CCC(C)CCC(C(C)C)C(C)CCCC	50.9
CC(C)C(C)CCC(CC)(CC)CCCCCC	30.2
CCC(C)CCCC(C)C(CC)CC(C)(C)CCC	42.3
CCC(C)C(C)CC(CCC)C(C)CCCCCC	66.9
CCC(C)CCC(C)CCC(CC)C(CC)CCCC	42.8
CCC(C)C(C)(C)CCCC(CC)CC(C)CCC	31.9
CC(C)C(C)CC(C)C(CC)CC(C)CCCCC	32.2
CC(C)C(C)CC(C)C(C)CC(C)CCC(C)CCC	27.3
CC(C)C(C)C(CC)(C)CCCCC(C)CCC	45.3
CC(C)C(C)(C)CC(C)CCC(C)CCCC(C)CC	29.4
CC(C)C(C)(C)CC(C(C)C)CCCCCC	48.4
CCCCC(CCC)C(C)C(C)C(C)CCCCC	61.0
CC(C)C(C)CCCC(C)C(CC)C(C)CCC	32.6
CC(C)(C)CCC(C)(C)C(C)CCC(C)CCCCC	21.8
CCC(C)CCC(CC)C(CC)C(C)CCCCC	48.4
CC(C)C(C)C(CC)C(C)CC(C)CCCCC	45.9
CCCC(C)CC(C)(C)C(C)CC(C)CC(C)CCC	27.7
CC(C)CC(C)CCC(C)CC(CC)C(C)CCCC	34.3
CC(C)CCC(C)(C)C(C)C(C)CCC(C)CCC	33.9
CC(C)C(CC)C(CC)CCCCC(C)CCCCC	39.1
CCCC(C)C(C)(C(C)C)C(C)CCCCC	91.4
CCC(C)(C)CCCC(C)(C)C(CC)CC	26.2
CCCC(CC)C(C)CC(C)CCCC(CC)CCC	35.7
CCC(C)C(C)(C)CCCC(CCC)CCC	45.9
CC(C)CC(C)CCCCCCCC(CC)(CC)CC	29.2
CCC(C)C(C)CCCC(CC)C(C)(C)CCC	40.8
CC(C)C(CC)C(C)CCCCC(C)(C)CCCC	39.9
CC(C)CC(C)CC(C)(C)CCC(CC)CCC	31.4
CC(C)C(C)CC(C)CC(C)(C)C(C)CCC	27.1
CCC(C)CC(C)(C)CCCC(C)(C)CC(C)CC	29.2
CCC(C)C(C)(C)C(CC)CCC(C)CC	45.1
CCC(C)C(CC)(C)CCCCCCC(C)(C)CCC	33.7
CCCC(C)CCC(C)(C)C(C)(C)CCC(C)CCC	31.5
CCC(C)CC(C)C(C)C(C)CCC(C)C(C)CCC	24.1
CC(C)(C)CCC(CC)CCCCC(C)C(C)CC	26.2
CCC(CC)(CC)CC(C)C(C)CCCC	39.3
CC(C)C(C)(C)CCCC(C)CC(C)CC(C)CCC	18.8
CC(C)C(CC)CCCCCCCC(CC)C(C)C	32.6
CCCC(CCC)C(C)C(C)CCC(C)CCC	53.8
CCC(C)CC(C)C(CC)(C)CCCC(C)CC	24.6
CC(C)C(C)CC(C)(C)CC(C)C(C)CC	41.5
CC(C)CC(C(C)C)CCC(C)C(C)CCCCCC	44.1
CCC(C)CC(C)(C)C(C)CC(CC)CC	32.2
CC(C)(C)CCCCCC(C)CCC(C)(C)C(C)CC	23.5
CC(C)(C)CC(C)C(C)C(C)CCCCC(C)CC	19.1
CC(C)CC(C)C(CC)CCC(C)(C)CCC	39.6
CC(C)CC(C)(C)C(CC)CCCC(C)CC	40.9
CC(C)CC(C(C)C)C(C)CCCCCCC(C)C	48.2
CC(C)(C)CCCCCC(CC)CC(C)CC(C)CC	31.2
CC(C)(C)C(CC)CCC(C)CCC(C)CC	31.1
CCC(C)(C)C(C)C(C)(C)CC(C)CC	73.1
CC(C)C(CC)(C)CC(C)CCC(C)CC	34.0
CC(C)(C)C(C)CCCCCC(C)CC(C)C(C)C	29.3
CCC(C)C(C)CC(CC)CCC(C)(C)CCCC	37.4
CCCC(CC)C(C)CC(C)(C)C(C)CCCCC	45.5
CC(C)CCCC(C)C(CC)C(C)(C)CC	56.6
CCC(C)CCCC(C)(CCC)CCCCC(C)CC	47.6
CCCC(C)C(CC)C(C)CCCC(CC)CCC	38.0
CC(C)CCC(C)C(C)CCC(C)C(C)CC(C)CC	23.4
CC(C)(C)C(C)(C)CCCCC(C)CCCC(C)CC	33.3
CC(C)CCC(C)CC(C)C(CCC)CCC	36.7
CCC(C)CCC(C)(C)CCCC(C)C(C)(C)CCC	26.5
CC(C)C(C)(C)CC(C(C)C)C(C)CCCC	66.7
CC(C)CC(C)CCC(CC)(C)CC(CC)CCC	57.3
CCC(CC)C(C)(C)CC(C)CCC(C)C(C)CCC	51.8
CC(C)C(C)(C)C(C)CC(C)C(C)(C)CCCCCC	31.4
CC(C)CCC(C)CCC(C)C(CC)CC(C)(C)CC	56.1
CC(C)(C)CC(C)(C)CCCCC(C)CC(CC)CC	54.8
CCC(C)C(CC)(CC)CC(C)C(C)CCCCCC	71.3
CC(C)C(C)(C)C(C)C(C)C(CC)CCCC	97.7
CC(C)CC(CC)CC(C)CC(CCC)CCCC	53.7
CCCC(C)CC(C)C(C)(C)CC(CCC)CCCC	76.3
CCC(CC)C(C)CCC(C(C)C)C(C)CCC	55.8
CC(C)(C)CCC(C)(C)CC(C(C)C)CCC	65.7
CCC(C)C(C)CC(C)C(CC)CC(C)(C)CCC	71.7
CCCC(C)(C)C(C)(C)CC(C)C(C)C(C)CCCC	49.1
CC(C)CC(C)CCC(CC)CC(C)C(CC)CC	41.6
CC(C)CCC(C)(CCC)CCC(CC)CC	59.5
CCC(C)CCC(CC)(C)CC(C)(C)C(C)CCC	91.9
CC(C)CC(C)CC(CC)(C)CC(C)C(C)CC	47.9
CCC(C)C(CC)CCC(CC)C(CC)CCCCC	52.9
CCC(C)CC(CC)CC(CC)C(C)(C)CCC	74.5
CCC(C)(C)CCCC(CC)C(C)CC(CC)CCC	42.2
CC(C)C(C)CC(CC)C(C)(C)CCC(C)CC	40.7
CC(C)C(C)CCC(C)C(C)(C)CC(CC)CC	33.5
CC(C)CCCCC(C)C(C)(C)C(CC)CC(C)CC	52.5
CCC(C)C(C)C(CC)CCCC(CCC)CCCC	59.9
CC(C)C(CC)CCC(C)C(C)CCC(CC)CC	32.2
CCC(CC)CC(CC)C(C)CC(CC)CCC	63.1
CC(C)C(CC)CCC(C(C)C)CCCCC(C)C	40.2
CC(C)(C)CC(C)C(C)C(C)CCCCC(CC)CC	37.6
CCCC(C)(C(C)C)C(C)(C)CCCCC(C)CCC	108.0
CCC(CC)(C)C(CC)C(C)CC(C)CCCCCC	69.9
CCCC(CCC)(CCC)CC(C)CCC	125.0
CCCC(CC)C(C)C(CC)CC(C)(C)CCCC	70.3
CC(C)(C)CCCCCCCC(CC)(C)C(C)(C)CC	47.6
CCC(C)CCC(CC)C(CCC)C(C)CCCC	84.9
CCC(C)(C)CC(C)CC(C(C)C)C(C)CCC	64.7
CCC(CC)(C)CC(C)CC(C(C)C)CCCCC	52.5
CC(C)C(C)C(CC)CC(C)C(C)CCCC(C)C	37.3
CC(C)(C)C(C)C(C)CCCC(C)C(C)CC(C)CC	53.6
CC(C)C(C)(C)CCCCC(C)C(C)C(CC)CCC	38.6
CC(C)(C)CC(C)CC(CC)C(C)C(C)CCCC	38.2
CC(C)C(C)C(CC)C(C)CCCC(CC)CCC	45.5
CC(C)C(C)(C)CCCC(C(C)C)CCCC(C)CC	34.5
CCC(C)CC(C(C)C)CCC(C)C(C)(C)CCC	64.2
CC(C)(C)C(C)CCCCC(C)C(CC)CC(C)CC	47.1
CC(C)C(CC)(C)CCCC(C)CC(C)(C)CCCC	52.9
CC(C)C(C)C(C)(C)CCCC(C)CC(C)CC(C)C	38.1
CC(C)CCC(C)CC(C)(C)C(C)CC(C)(C)CCC	49.5
CCC(CC)(C)C(CC)CCC(CC)CCCC	50.9
CC(C)CCCC(C)C(C)C(C)C(C(C)C)CCCC	56.3
CCC(C)(C)C(C)CCCC(C)(CCC)CCCC	62.0
CCC(C)CC(C)(C)C(CC)CC(C)(C)CCCC	81.0
CC(C)C(C)CCCCCC(C)(C)CC(CC)(C)CC	55.7
CCC(CC)C(CC)(C)CC(C)CC(C)CCCC	55.4
CCC(C)(C)CC(C)CC(CCC)CCCC(C)CC	50.2
CCCC(C)C(C)(C)CC(C)(CCC)CCCCCC	118.0
CC(C)(C)CCC(CCC)CCC(C)CCCC(C)C	57.2
CCC(C)CC(C)(C(C)C)CC(C)C(C)CCCC	91.0
CC(C)C(C)(C)C(C(C)C)CCCC(C)C	96.6
CCC(C)(C)CC(C)(C)CC(CC)(C)CCCCCC	111.0
CCCC(C)(C)C(C)CC(C)(C)C(CC)(C)CCCC	81.8
CC(C)CC(CCC)C(C)(C)C(C)CCC(C)CC	94.2
CC(C)(C)C(C)C(C)(C)CCCC(C)C(C)C(C)CC	108.0
CC(C)C(C)C(C)CCC(C(C)C)CC(CC)CC	69.1
CCC(CC)(C)C(C)CCC(C)(C)C(C)CC(C)CC	35.7
CC(C)C(CC)C(C)CCC(CC)C(C)C(C)CCC	72.1
CC(C)CC(C)(C)CCCC(C)(CCC)C(C)CCC	74.9
CC(C)(C)CCCCCC(C)(CCC)C(C)(C)CCC	91.2
CC(C)(C)CC(C)CC(C)(C)CC(C(C)C)CCCC	100.0
CC(C)C(CC)CC(C)CC(C)CCC(CC)C(C)C	40.9
CC(C)CCC(C)(C(C)C)C(CC)(C)CCCC	150.0
CC(C)CC(C)C(C)CC(CC)C(C)(C)CCC(C)C	60.8
CC(C)C(C)(C)CCCC(CCC)C(CC)CCC	78.2
CC(C)C(CC)C(C)C(C)CC(C(C)C)CCC	80.1
CC(C)C(CC)CCC(C)(C)CCC(C)C(C)(C)CC	37.6
CC(C)C(CC)CCC(C)C(CC)C(C)CCC(C)C	46.0
CC(C)CCC(C(C)C)C(C)CC(CC)(C)CCCC	87.3
CC(C)C(C)CCCC(C)(C)CC(CCC)C(C)CC	71.5
CC(C)C(C)CCC(C)(C(C)C)CC(C)C(C)CC	90.3
CCC(C)(C)C(CC)(C)CC(C)C(CC)CCCC	96.2
CCC(C)(C)C(CC)(CCC)CCC(C)CCC	124.0
CC(C)(C)CC(CC)C(C)CCC(C)(C)C(C)C	60.3
CCC(CC)(C)CCCC(CCC)CC(CC)CC	62.9
CCCC(CC)C(CC)C(CC)(C)CC(C)CCC	104.0
CC(C)CC(C)(C)C(C(C)C)CC(C)CCCC(C)C	106.0
CC(C)CC(CC)C(CCC)CCCCC(C)(C)CC	73.5
CC(C)(C)CC(CC)C(CCC)CCCC(C)C	71.0
CC(C)C(C)C(C)C(C)(CCC)CCCC(C)CCC	113.0
CC(C)C(C)(C)C(CC)CC(C)C(C)(C)CCC	67.9
CCC(C)C(C)(C)CCC(CC)C(CC)(C)CCCC	61.3
CC(C)C(C)C(C)(C)CC(CC)CCC(C)CC(C)C	87.7
CCC(C)(C)CCC(C)CC(CC)(C)C(CC)CCC	53.9
CC(C)CC(C)(C)CC(C(C)C)CCC(C)C(C)CC	93.1
CC(C)(C)C(C)CC(C)C(CC)CCC(CC)CC	43.0
CC(C)(C)CC(C)(C)C(C)(C)C(C)CCCC(C)C	70.0
CC(C)CC(CC)CCC(C)(C)CC(CCC)CCC	84.0
CC(C)C(C)CC(CCC)C(CC)CCCC(C)CC	79.8
CCCC(C(C)C)C(CC)(C)CC(C)(C)CCCC	137.0
CC(C)CC(CC)CCC(C)C(CCC)C(C)CC	75.6
CCC(CC)C(CC)C(C)(C)CCCC(C)(C)CCC	77.4
CC(C)(C)C(CC)CC(C)(C)CC(C)CC(CC)CC	67.1
CC(C)C(CC)C(C)C(C)(CCC)CC(C)C	132.0
CCC(C)(C)C(C)(C(C)C)C(C)(C)CCC(C)CCC	250.0
CCC(CC)CC(C(C)C)C(C)(C)C(C)CC(C)CC	132.0
CC(C)(C)C(C)CC(CC)(C)CC(C)CC(C)(C)C	66.9
CCC(C)C(C(C)C)C(C)CC(C)(C)C(CC)CCC	149.0
CC(C)CCC(CCC)CC(C(C)C)C(C)(C)CC	172.0
CC(C)C(CC)C(CC)CC(CC)C(CC)CC	86.7
CC(C)(C)C(CC)CC(C)(C)CC(C)(C)CC(C)CC	107.0
CC(C)CC(C)(C)CC(C)(CCC)CC(CC)CCC	173.0
CC(C)C(CC)(C)CCCC(C(C)C)CC(C)(C)CC	98.2
CCC(C)(C)C(C)(C(C)C)CCC(C)C(C)(C)CC	163.0
CC(C)(C)CC(CC)C(C)C(CC)C(CC)CC	89.4
CC(C)CCC(CC)(CC)CC(CC)(CC)CCCC	138.0
CCC(C)(C)C(CCC)CC(C)C(CC)(C)CCCC	133.0
CC(C)C(C)C(CC)(CC)C(C)C(CC)CCC	137.0
CC(C)CC(CC)(C)CC(C)CC(CC)(CC)CC	66.9
CCC(CC)C(C)CC(CC)C(CCC)C(C)CCC	109.0
CCC(C)(C)C(CC)C(CC)C(C)CC(CC)CC	125.0
CCC(C)(C)C(C)C(CC)C(C)CCC(CC)(C)CC	121.0
CCCC(C)C(CC)(C)C(CCC)C(CCC)CCC	218.0
CC(C)(C)CC(CC)(CCC)CC(C)CC(C)(C)CC	162.0
CCC(C)C(C)(C(C)C)CC(CCC)C(CC)CCC	252.0
CC(C)(C)C(C)C(CC)(C)CC(C)C(C(C)C)CCC	213.0
CC(C)(C)C(CC)C(C)C(C)(CCC)CC(C)C	183.0
CC(C)(C)CC(CC)(C)C(C)CC(C)(C)C(C)C(C)C	159.0
CC(C)C(C)(C)C(C)(C)C(C)(CCC)CCC(C)CC	280.0
CC(C)CC(CC)C(CC)C(C)(C(C)C)C(C)CC	198.0
CCC(C)(C)C(C(C)C)CC(C)C(CC)C(CC)CC	158.0
CC(C)CC(CC)C(C(C)C)CC(CC)(CC)CCC	176.0
CC(C)(C)CC(CCC)(CCC)CCC(C)(C)C	239.0
CC(C)C(CC)(C)CC(C(C)C)(CCC)CCCCC	232.0
CC(C)C(C)(C)C(CC)CC(C)(C)C(C)C(C)C(C)C	148.0
CC(C)(C)C(CC)C(C)(C)C(C)C(CCC)CCCC	264.0
CC(C)C(CC)C(C)C(CC)(C)CC(CC)C(C)CC	203.0
CC(C)C(C)C(C(C)C)C(C)(C)C(C)(C)CCC(C)C	324.0
CC(C)(C)C(C)C(C)C(C)(C(C)C)CC(C)C(C)C	286.0
CC(C)C(CC)(CC)CC(C)C(C)(C)C(C)C(C)CC	141.0
CC(C)CC(C)(CCC)C(C)CC(C(C)C)CC(C)C	157.0
CC(C)C(CC)C(CC)(C)C(C)C(CC)(CC)CCC	297.0
CC(C)(C)C(CC)(C)CCC(C)(C(C)C)C(C)C(C)C	190.0
CC(C)(C)C(C)(C)C(CC)(CC)CC(C(C)C)CCC	263.0
CC(C)(C)CC(CCC)C(CC)(CCC)CC(C)C	229.0
CC(C)C(CC)(C)CC(C)C(CC)C(CC)(CC)CC	141.0
CCCCC	12.5465
CCCCCCCCC	8.9133
CCCCCCCCCCCC	6.1884
CCCCCCCCCCCCC	5.2801
CCCCCCCCCCCCCCCCCCCCC	-1.9863
CCCCCCCCCCCCCCCCCCCCCC	-2.8946
CCCCCCCCCCCCCCCCCCCCCCC	-3.8029
CCCCCCCCCCCCCCCCCCCCCCCC	-4.7112
CCCCCCCCCCCCCCCCCCCCCCCCC	-5.6195
CCCCCCCCCCCCCCCCCCCCCCCCCC	-6.5278
CCCCCCCCCCCCCCCCCCCCCCCCCCC	-7.4361
CCCCCCCCCCCCCCCCCCCCCCCCCCCC	-8.3444
CCCCCCCCCCCCCCCCCCCCCCCCCCCCC	-9.2527
CCCCCCCCCCCCCCCCCCCCCCCCCCCCCC	-10.161
CC(C)CCCCCC	10.66853898
CC(C)CCCCCCC	9.9206154
CC(C)CCCCCCCC	8.574075761
CC(C)CCCCCCCCC	7.137514415
CC(C)CCCCCCCCCC	6.799672472
CC(C)CCCCCCCCCCC	6.134342339
CC(C)CCCCCCCCCCCC	4.947597117
CC(C)CCCCCCCCCCCCCCC	2.365135192
CC(C)CCCCCCCCCCCCCCCC	1.239793438
CC(C)CCCCCCCCCCCCCCCCC	-0.207599364
CCC(C)CCCCC	11.08720032
CCC(C)CCCCCC	10.88341588
CCC(C)CCCCCCC	10.04826596
CCC(C)CCCCCCCC	8.788477118
CCC(C)CCCCCCCCC	7.399320906
CCC(C)CCCCCCCCCC	6.957186098
CCC(C)CCCCCCCCCCC	6.41983806
CCC(C)CCCCCCCCCCCC	5.108424544
CCC(C)CCCCCCCCCCCCC	3.356584502
CCC(C)CCCCCCCCCCCCCCC	2.572292351
CCCC(C)CCCC	11.74374591
CCCC(C)CCCCC	10.26243651
CCCC(C)CCCCCC	10.00835041
CCCC(C)CCCCCCC	9.272545617
CCCC(C)CCCCCCCC	7.959754056
CCCC(C)CCCCCCCCCC	6.233286458
CCCC(C)CCCCCCCCCCCC	4.530749406
CCCCC(C)CCCC	10.35794229
CCCCC(C)CCCCC	8.772530701
CCCCC(C)CCCCCC	8.632020599
CCCCC(C)CCCCCCC	7.849174093
CCCCC(C)CCCCCCCC	6.688925017
CCCCC(C)CCCCCCCCC	5.16514929
CCCCC(C)CCCCCCCCCC	4.719332659
CCCCC(C)CCCCCCCCCCC	4.186341437
CCCCC(C)CCCCCCCCCCCC	3.163945029
CCCCC(C)CCCCCCCCCCCCC	1.174394585
CCCCCC(C)CCCCC	7.268997781
CCCCCC(C)CCCCCC	7.140488414
CCCCCC(C)CCCCCCCC	4.958324193
CCCCCC(C)CCCCCCCCCCC	2.574543434
CCCCCC(C)CCCCCCCCCCCCC	-1.218319398
CCCCCCC(C)CCCCCC	7.035478429
CCCCCCC(C)CCCCCCC	6.145884597
CCCCCCC(C)CCCCCCCC	5.086990559
CCCCCCC(C)CCCCCCCCC	3.539759694
CCCCCCC(C)CCCCCCCCCC	2.932229914
CCCCCCC(C)CCCCCCCCCCCC	1.308100747
CCCCCCCC(C)CCCCCCC	5.486566859
CCCCCCCC(C)CCCCCCCC	4.411834508
CCCCCCCC(C)CCCCCCCCC	2.765891201
CCCCCCCC(C)CCCCCCCCCC	2.459649514
CCCCCCCC(C)CCCCCCCCCCC	1.244444166
CCCCCCCCC(C)CCCCCCCC	2.973878809
CCCCCCCCC(C)CCCCCCCCC	1.084321885
CCCCCCCCC(C)CCCCCCCCCC	1.422232468
CCCCCCCCCC(C)CCCCCCCCC	0.247674489
CC(C)(C)CCCCCCCC	9.442031601
CC(C)(C)CCCCCCCCC	7.778358273
CC(C)(C)CCCCCCCCCC	7.693166882
CC(C)(C)CCCCCCCCCCC	7.032104953
CC(C)(C)CCCCCCCCCCCC	5.885480626
CC(C)(C)CCCCCCCCCCCCCCC	3.170388087
CC(C)(C)CCCCCCCCCCCCCCCC	2.32168127
CC(C)(C)CCCCC	11.46430674
CC(C)C(C)CCCCCCC	12.38027604
CC(C)C(C)CCCCCCCCC	10.20764595
CC(C)C(C)CCCCCCCCCC	9.921810395
CC(C)C(C)CCCCCCCCCCC	7.946227769
CC(C)C(C)CCCCCCCCCCCC	7.866455202
CC(C)C(C)CCCCCCCCCCCCC	6.634222842
CC(C)C(C)CCCCCCCCCCCCCC	5.888352157
CC(C)C(C)CCCC	14.5217754
CC(C)CC(C)CCCCCC	11.05155272
CC(C)CC(C)CCCCCCCCC	8.344425461
CC(C)CC(C)CCCCCCCCCCC	6.356211986
CC(C)CC(C)CCCCCCCCCCCC	5.600341801
CC(C)CC(C)CCCCCCCCCCCCCC	3.482903222
CC(C)CC(C)CCC	13.76067206
CC(C)CC(C)CCCC	13.11492114
CC(C)CC(C)CCCCC	12.0906622
CC(C)CCC(C)CCCCC	10.63487257
CC(C)CCC(C)CCCCCC	10.18534661
CC(C)CCC(C)CCCCCCC	9.73091503
CC(C)CCC(C)CCCCCCCC	8.754042742
CC(C)CCC(C)CCCCCCCCCCC	6.23975669
CC(C)CCC(C)CCCCCCCCCCCC	5.079376233
CC(C)CCC(C)CCCCCCCCCCCCC	3.230027777
CC(C)CCC(C)CC	13.24249918
CC(C)CCC(C)CCC	13.39808394
CC(C)CCC(C)CCCC	12.22907519
CC(C)CCCC(C)CCCC	7.785106587
CC(C)CCCC(C)CCCCC	6.238204312
CC(C)CCCC(C)CCCCCCCC	4.212594457
CC(C)CCCC(C)CCCCCCCCC	2.532461258
CC(C)CCCC(C)CCCCCCCCCCC	1.740919978
CC(C)CCCC(C)CCCCCCCCCCCC	0.971755874
CC(C)CCCC(C)C	9.887807135
CC(C)CCCC(C)CC	10.22892965
CC(C)CCCC(C)CCC	9.313928016
CC(C)CCCCC(C)CCC	11.17267466
CC(C)CCCCC(C)CCCC	9.742377715
CC(C)CCCCC(C)CCCCCC	8.567234638
CC(C)CCCCC(C)CCCCCCC	7.683732047
CC(C)CCCCC(C)CCCCCCCCCC	4.882692049
CC(C)CCCCC(C)CCCCCCCCCCC	4.386822115
CC(C)CCCCC(C)C	12.24383267
CC(C)CCCCC(C)CC	12.41808587
CC(C)CCCCCC(C)CC	11.99243978
CC(C)CCCCCC(C)CCC	10.93539679
CC(C)CCCCCC(C)CCCC	10.28706398
CC(C)CCCCCC(C)CCCCC	8.859620122
CC(C)CCCCCC(C)CCCCCC	8.440597958
CC(C)CCCCCC(C)CCCCCCC	7.330031404
CC(C)CCCCCC(C)CCCCCCCC	6.328925272
CC(C)CCCCCC(C)CCCCCCCCCC	5.08880064
CC(C)CCCCCCC(C)C	9.724225672
CC(C)CCCCCCC(C)CC	9.984632534
CC(C)CCCCCCC(C)CCC	9.776944773
CC(C)CCCCCCC(C)CCCC	8.811275703
CC(C)CCCCCCC(C)CCCCC	7.149935126
CC(C)CCCCCCC(C)CCCCCCC	6.012483914
CC(C)CCCCCCC(C)CCCCCCCCC	3.669441599
CC(C)CCCCCCCC(C)CC	6.7536446
CC(C)CCCCCCCC(C)CCC	5.913245039
CC(C)CCCCCCCC(C)CCCC	4.327689976
CC(C)CCCCCCCC(C)CCCCCC	2.266031395
CC(C)CCCCCCCC(C)CCCCCCC	2.365348125
CC(C)CCCCCCCC(C)CCCCCCCC	0.771145479
CC(C)CCCCCCCCC(C)C	7.683831997
CC(C)CCCCCCCCC(C)CC	7.867660965
CC(C)CCCCCCCCC(C)CCCC	5.207325589
CC(C)CCCCCCCCC(C)CCCCCC	4.098244156
CC(C)CCCCCCCCC(C)CCCCCCC	3.387957418
CC(C)CCCCCCCCCC(C)C	8.143538719
CC(C)CCCCCCCCCC(C)CC	8.14867219
CC(C)CCCCCCCCCC(C)CCC	6.961820834
CC(C)CCCCCCCCCC(C)CCCCC	5.360514098
CC(C)CCCCCCCCCC(C)CCCCCC	4.39976707
CC(C)CCCCCCCCCCC(C)C	6.228991039
CC(C)CCCCCCCCCCC(C)CC	6.200956704
CC(C)CCCCCCCCCCC(C)CCCC	5.226761649
CC(C)CCCCCCCCCCC(C)CCCCC	3.471177884
CC(C)CCCCCCCCCCCC(C)C	2.896169331
CC(C)CCCCCCCCCCCC(C)CC	3.597672225
CC(C)CCCCCCCCCCCC(C)CCC	2.190659177
CC(C)CCCCCCCCCCCC(C)CCCC	1.183686634
CC(C)CCCCCCCCCCCCC(C)C	3.354890298
CC(C)CCCCCCCCCCCCC(C)CC	3.576322495
CC(C)CCCCCCCCCCCCCC(C)C	4.417040529
CC(C)CCCCCCCCCCCCCC(C)CC	4.166953965
CCC(C)(C)CCCCCCC	11.0582195
CCC(C)(C)CCCCCCCCC	7.875455101
CCC(C)(C)CCCCCCCCCC	8.035078819
CCC(C)(C)CCCCCCCCCCC	7.526583795
CCC(C)(C)CCCCCCCCCCCCC	4.11400456
CCC(C)(C)CCCCCCCCCCCCCC	4.306600104
CCC(C)(C)CCCCCCCCCCCCCCC	3.983739225
CCC(C)(C)CCCC	13.33637996
CCC(C)(C)CCCCC	11.66956524
CCC(C)(C)CCCCCC	11.90176357
CCC(C)C(C)CCCCCCC	12.90064084
CCC(C)C(C)CCCCCCCC	11.59920039
CCC(C)C(C)CCCCCCCCC	9.66872536
CCC(C)C(C)CCCCCCCCCC	10.08240611
CCC(C)C(C)CCCCCCCCCCC	7.727236955
CCC(C)C(C)CCCCCCCCCCCCC	7.300837868
CCC(C)C(C)CCCCCCCCCCCCCC	7.137074108
CCC(C)C(C)CCC	16.1978339
CCC(C)C(C)CCCC	15.1114817
CCC(C)C(C)CCCCC	14.23862297
CCC(C)CC(C)CCCCC	11.32002671
CCC(C)CC(C)CCCCCC	10.67475196
CCC(C)CC(C)CCCCCCC	9.417875127
CCC(C)CC(C)CCCCCCCC	9.019868784
CCC(C)CC(C)CCCCCCCCC	7.759905225
CCC(C)CC(C)CCCCCCCCCC	7.015113344
CCC(C)CC(C)CCCCCCCCCCC	5.990457055
CCC(C)CC(C)CCCCCCCCCCCC	5.647520296
CCC(C)CC(C)CCCCCCCCCCCCC	3.814823702
CCC(C)CC(C)CC	14.4381154
CCC(C)CC(C)CCC	13.36802098
CCC(C)CC(C)CCCC	12.60730871
CCC(C)CCC(C)CCCCC	11.04478607
CCC(C)CCC(C)CCCCCCC	9.756230292
CCC(C)CCC(C)CCCCCCCCC	7.1388428
CCC(C)CCC(C)CCCCCCCCCC	6.974207096
CCC(C)CCC(C)CCCCCCCCCCC	5.936253139
CCC(C)CCC(C)CCCCCCCCCCCC	5.529157964
CCC(C)CCC(C)CC	13.66630638
CCC(C)CCCC(C)CCC	9.575336988
CCC(C)CCCC(C)CCCC	8.094697268
CCC(C)CCCC(C)CCCCC	6.473748067
CCC(C)CCCC(C)CCCCCC	6.221688103
CCC(C)CCCC(C)CCCCCCC	5.777237429
CCC(C)CCCC(C)CCCCCCCCCC	2.797916376
CCC(C)CCCC(C)CCCCCCCCCCC	2.597458293
CCC(C)CCCC(C)CC	10.49615973
CCC(C)CCCCC(C)CC	12.57901926
CCC(C)CCCCC(C)CCC	11.44775589
CCC(C)CCCCC(C)CCCC	9.943507785
CCC(C)CCCCC(C)CCCCC	8.989198823
CCC(C)CCCCC(C)CCCCCCC	8.292067606
CCC(C)CCCCC(C)CCCCCCCCC	5.5742079
CCC(C)CCCCCC(C)CC	11.70578717
CCC(C)CCCCCC(C)CCC	10.91733599
CCC(C)CCCCCC(C)CCCC	10.0663383
CCC(C)CCCCCC(C)CCCCC	8.633760716
CCC(C)CCCCCC(C)CCCCCC	8.582521358
CCC(C)CCCCCC(C)CCCCCCC	6.787131837
CCC(C)CCCCCC(C)CCCCCCCCC	5.614903842
CCC(C)CCCCCCC(C)CC	10.17662524
CCC(C)CCCCCCC(C)CCCC	8.974083182
CCC(C)CCCCCCC(C)CCCCC	7.430599504
CCC(C)CCCCCCC(C)CCCCCC	6.865730808
CCC(C)CCCCCCC(C)CCCCCCC	5.578703453
CCC(C)CCCCCCC(C)CCCCCCCC	4.936901678
CCC(C)CCCCCCCC(C)CC	7.038488305
CCC(C)CCCCCCCC(C)CCC	6.480326482
CCC(C)CCCCCCCC(C)CCCC	4.969088442
CCC(C)CCCCCCCC(C)CCCCC	3.368368205
CCC(C)CCCCCCCC(C)CCCCCC	3.103504584
CCC(C)CCCCCCCCC(C)CC	7.934902155
CCC(C)CCCCCCCCC(C)CCC	7.420429277
CCC(C)CCCCCCCCC(C)CCCC	5.714593706
CCC(C)CCCCCCCCC(C)CCCCC	4.443740349
CCC(C)CCCCCCCCC(C)CCCCCC	4.741286631
CCC(C)CCCCCCCCCC(C)CC	8.51635854
CCC(C)CCCCCCCCCC(C)CCC	7.052370731
CCC(C)CCCCCCCCCC(C)CCCC	5.916383049
CCC(C)CCCCCCCCCC(C)CCCCC	5.124153997
CCC(C)CCCCCCCCCCC(C)CC	6.49790646
CCC(C)CCCCCCCCCCC(C)CCCC	5.273218983
CCC(C)CCCCCCCCCCCC(C)CC	3.987393312
CCC(C)CCCCCCCCCCCC(C)CCC	3.098263462
CCC(C)CCCCCCCCCCCCC(C)CC	4.050050203
CCCC(C)(C)CCCCCC	10.77786888
CCCC(C)(C)CCCCCCC	9.366683119
CCCC(C)(C)CCCCCCCC	8.570604517
CCCC(C)(C)CCCCCCCCCC	6.585338502
CCCC(C)(C)CCCCCCCCCCC	6.485380613
CCCC(C)(C)CCCCCCCCCCCC	5.246733015
CCCC(C)(C)CCCCCCCCCCCCC	3.699051009
CCCC(C)(C)CCCCCCCCCCCCCC	3.51390482
CCCC(C)(C)CCC	13.7666823
CCCC(C)(C)CCCCC	10.48295968
CCCC(C)C(C)CCCCC	12.8238712
CCCC(C)C(C)CCCCCC	12.59448007
CCCC(C)C(C)CCCCCCC	11.88785021
CCCC(C)C(C)CCCCCCCCC	9.353712022
CCCC(C)C(C)CCCCCCCCCC	8.925921117
CCCC(C)C(C)CCCCCCCCCCC	8.753048445
CCCC(C)C(C)CCCCCCCCCCCC	7.701799617
CCCC(C)C(C)CCCC	13.92408847
CCCC(C)CC(C)CCCC	11.46512627
CCCC(C)CC(C)CCCCC	10.0493553
CCCC(C)CC(C)CCCCCC	9.540783818
CCCC(C)CC(C)CCCCCCCC	7.517182828
CCCC(C)CC(C)CCCCCCCCC	6.325092832
CCCC(C)CC(C)CCCCCCCCCC	5.463125974
CCCC(C)CC(C)CCCCCCCCCCC	4.524992103
CCCC(C)CC(C)CCCCCCCCCCCC	4.254210543
CCCC(C)CC(C)CCC	12.38701435
CCCC(C)CCC(C)CCC	13.70191405
CCCC(C)CCC(C)CCCC	12.83450382
CCCC(C)CCC(C)CCCCC	11.65652105
CCCC(C)CCC(C)CCCCCCCC	9.430097165
CCCC(C)CCC(C)CCCCCCCCCCC	7.161529444
CCCC(C)CCCC(C)CCC	8.751663145
CCCC(C)CCCC(C)CCCC	7.225465037
CCCC(C)CCCC(C)CCCCC	5.667652109
CCCC(C)CCCC(C)CCCCCC	5.943169744
CCCC(C)CCCC(C)CCCCCCC	4.8320344
CCCC(C)CCCC(C)CCCCCCCCC	1.548879175
CCCC(C)CCCC(C)CCCCCCCCCC	1.953323561
CCCC(C)CCCCC(C)CCC	10.57664389
CCCC(C)CCCCC(C)CCCCC	7.766428258
CCCC(C)CCCCC(C)CCCCCC	8.02354628
CCCC(C)CCCCCC(C)CCC	9.669864701
CCCC(C)CCCCCC(C)CCCC	8.762531228
CCCC(C)CCCCCC(C)CCCCC	7.006382956
CCCC(C)CCCCCC(C)CCCCCCC	6.323664324
CCCC(C)CCCCCCC(C)CCC	9.554207685
CCCC(C)CCCCCCC(C)CCCCC	7.276686453
CCCC(C)CCCCCCC(C)CCCCCC	6.814255828
CCCC(C)CCCCCCCC(C)CCC	5.585151798
CCCC(C)CCCCCCCC(C)CCCC	4.795594885
CCCC(C)CCCCCCCC(C)CCCCCC	2.959560434
CCCC(C)CCCCCCCCC(C)CCC	6.148029472
CCCC(C)CCCCCCCCC(C)CCCC	4.8414927
CCCC(C)CCCCCCCCCC(C)CCCC	5.745292206
CCCCC(C)(C)CCCCC	8.779558456
CCCCC(C)(C)CCCCCCCC	7.048367683
CCCCC(C)(C)CCCCCCCCC	5.137910867
CCCCC(C)(C)CCCCCCCCCC	4.953644561
CCCCC(C)(C)CCCCCCCCCCC	4.393945382
CCCCC(C)(C)CCCCCCCCCCCC	4.072749425
CCCCC(C)(C)CCCC	10.58152546
CCCCC(C)C(C)CCCC	12.58490556
CCCCC(C)C(C)CCCCCC	11.38015311
CCCCC(C)C(C)CCCCCCC	10.12986132
CCCCC(C)C(C)CCCCCCCC	8.809264884
CCCCC(C)C(C)CCCCCCCCC	8.388725221
CCCCC(C)C(C)CCCCCCCCCC	7.622616512
CCCCC(C)C(C)CCCCCCCCCCC	7.648426026
CCCCC(C)C(C)CCCCCCCCCCCC	5.903783394
CCCCC(C)CC(C)CCCC	10.62091923
CCCCC(C)CC(C)CCCCC	9.451315719
CCCCC(C)CC(C)CCCCCC	8.975742671
CCCCC(C)CC(C)CCCCCCCC	6.689873547
CCCCC(C)CC(C)CCCCCCCCC	4.942712195
CCCCC(C)CC(C)CCCCCCCCCC	5.560505846
CCCCC(C)CC(C)CCCCCCCCCCC	4.469154382
CCCCC(C)CCC(C)CCCC	11.92583673
CCCCC(C)CCC(C)CCCCC	10.83741795
CCCCC(C)CCC(C)CCCCCCCC	8.470696131
CCCCC(C)CCC(C)CCCCCCCCC	6.764122577
CCCCC(C)CCC(C)CCCCCCCCCC	6.627815602
CCCCC(C)CCCC(C)CCCC	5.789412261
CCCCC(C)CCCC(C)CCCCC	3.924657485
CCCCC(C)CCCC(C)CCCCCC	3.69973011
CCCCC(C)CCCC(C)CCCCCCC	3.69684308
CCCCC(C)CCCC(C)CCCCCCCC	2.208320915
CCCCC(C)CCCC(C)CCCCCCCCC	0.538911361
CCCCC(C)CCCCC(C)CCCC	7.549139575
CCCCC(C)CCCCC(C)CCCCC	6.474389701
CCCCC(C)CCCCC(C)CCCCCC	6.345816477
CCCCC(C)CCCCC(C)CCCCCCC	5.584829457
CCCCC(C)CCCCC(C)CCCCCCCC	3.810333219
CCCCC(C)CCCCCC(C)CCCC	8.019312999
CCCCC(C)CCCCCC(C)CCCCCCC	5.684777224
CCCCC(C)CCCCCCC(C)CCCC	7.499968125
CCCCC(C)CCCCCCC(C)CCCCC	6.992386582
CCCCC(C)CCCCCCCC(C)CCCC	2.597677219
CCCCC(C)CCCCCCCC(C)CCCCC	0.900806238
CCCCC(C)CCCCCCCCC(C)CCCC	2.651613631
CCCCCC(C)(C)CCCCC	7.18823932
CCCCCC(C)(C)CCCCCC	7.417158581
CCCCCC(C)(C)CCCCCCCC	5.249310083
CCCCCC(C)(C)CCCCCCCCC	3.530236025
CCCCCC(C)(C)CCCCCCCCCC	2.970156149
CCCCCC(C)(C)CCCCCCCCCCC	2.170338275
CCCCCC(C)(C)CCCCCCCCCCCC	1.655366674
CCCCCC(C)C(C)CCCCC	10.71285399
CCCCCC(C)C(C)CCCCCC	10.32756683
CCCCCC(C)C(C)CCCCCCC	9.508218245
CCCCCC(C)C(C)CCCCCCCC	7.98309743
CCCCCC(C)C(C)CCCCCCCCC	7.326621786
CCCCCC(C)C(C)CCCCCCCCCCC	6.056784173
CCCCCC(C)CC(C)CCCCC	8.658975674
CCCCCC(C)CC(C)CCCCCC	7.419980215
CCCCCC(C)CC(C)CCCCCCC	5.98569721
CCCCCC(C)CC(C)CCCCCCCCC	5.095835403
CCCCCC(C)CCC(C)CCCCCC	8.242060788
CCCCCC(C)CCC(C)CCCCCCCC	7.268776798
CCCCCC(C)CCC(C)CCCCCCCCC	5.640804859
CCCCCC(C)CCCC(C)CCCCC	1.41032889
CCCCCC(C)CCCC(C)CCCCCC	2.509102626
CCCCCC(C)CCCC(C)CCCCCCCC	0.191076974
CCCCCC(C)CCCCC(C)CCCCCC	4.99986896
CCCCCC(C)CCCCC(C)CCCCCCC	4.094210571
CCCCCC(C)CCCCCC(C)CCCCC	5.580375284
CCCCCCC(C)(C)CCCCCC	7.116644655
CCCCCCC(C)(C)CCCCCCC	6.637544952
CCCCCCC(C)(C)CCCCCCCC	5.902183415
CCCCCCC(C)(C)CCCCCCCCCC	4.119422399
CCCCCCC(C)C(C)CCCCCC	10.23324796
CCCCCCC(C)C(C)CCCCCCC	9.345967674
CCCCCCC(C)C(C)CCCCCCCC	7.999396919
CCCCCCC(C)C(C)CCCCCCCCC	5.66525912
CCCCCCC(C)C(C)CCCCCCCCCC	6.323736816
CCCCCCC(C)CC(C)CCCCCC	7.290112933
CCCCCCC(C)CC(C)CCCCCCC	5.068021852
CCCCCCC(C)CC(C)CCCCCCCC	5.388769565
CCCCCCC(C)CC(C)CCCCCCCCC	3.793449171
CCCCCCC(C)CCC(C)CCCCCC	7.415680114
CCCCCCC(C)CCC(C)CCCCCCCC	5.877818055
CCCCCCC(C)CCCC(C)CCCCCC	2.903360953
CCCCCCC(C)CCCCC(C)CCCCCC	5.267022209
CCCCCCCC(C)(C)CCCCCCCC	4.211244738
CCCCCCCC(C)(C)CCCCCCCCC	2.979030527
CCCCCCCC(C)(C)CCCCCCCCCC	3.163862209
CCCCCCCC(C)C(C)CCCCCCCCC	6.375639899
CCCCCCCC(C)CC(C)CCCCCCC	5.2370379
CCCCCCCC(C)CC(C)CCCCCCCC	4.740719613
CCCCCCCC(C)CCC(C)CCCCCCC	5.783978944
CCCCCCCCC(C)(C)CCCCCCCC	3.776155593
CCCCCCCCC(C)(C)CCCCCCCCC	0.446657484
CCCCCCCCC(C)C(C)CCCCCCCC	4.980704716
