# Supplementary material for: Machine Learning-Based Predictions of Henry Coefficients for Long-Chain Alkanes in One-Dimensional Zeolites: Application to Hydroisomerization
Source: J Phys Chem C Nanomater Interfaces. 2025 Sep 26;129(40):18234–49. doi: 10.1021/acs.jpcc.5c03868 (PMC12516733; doi:10.1021/acs.jpcc.5c03868)
Supplement: Supplementary file 1 [file jp5c03868_si_001.zip › SI2/SI2_m-e-p-ip-Cn_523K_MTW.csv]

smiles	lnHC
C	15.7
CC	14.3
CCC	13.1
CCCC	12.1
CC(C)C	12.6
CC(C)CCCC(CC)(C)CCC	11.6
CCC(C)C(CC)(C)CCC	20.6
CC(C)C(CC)C(C)CC(C)C	15.6
CC(C)CC(C)(CCC)CCCC	29.1
CCC(CC)C(CC)CCCCC	17.5
CC(C)C(C)CCCCC(C)C	6.45
CC(C)CC(CCC)CCCC	22.4
CC(C)(C)CC(C)C(C)C(C)C	13.9
CC(C)CC(CCC)C(C)(C)CC	36.2
CCC(C)C(CC)(C)CCCC	20.3
CC(C)C(C)C(C(C)C)CCCC	35.3
CCCC(CC)CCC(C)CCC	11.2
CC(C)(C)CCC(C)(C)CCCC	15.7
CC(C)C(CC)(C)CCC	21
CCCC(C)(C)C(C)CCCCC	9.75
CC(C)C(C)(C)C(C)(C)C(C)C	37.5
CC(C)C(C)C(CC)C(C)CC	21.3
CC(C)CC(C)CC(C)C(C)CC	8.51
CCC(CC)(C)C(C)C(CC)CC	27.8
CC(C)(C)C(CC)(C)CC(C)CC	28.3
CC(C)C(C)(C)CCC(C)CCC	11.7
CC(C)C(C)CCC(C)(C)CCC	10.5
CC(C)C(C)CCCCCC	6.19
CC(C)(C)CCCC(C)CCCC	6.84
CC(C)C(C(C)C)C(CC)C(C)C	59
CCCC(CC)(C(C)C)CCCC	36.2
CCCCCCCCCCC	3.08
CC(C)C(C(C)C)CC(C)(C)CC	34.1
CC(C)(C)CC(CC)CCCC	17.9
CC(C)CCC(C)C(C)CCC	5.34
CCC(C)(C)CCCC(CC)CC	11.4
CC(C)CC(C)(C)C(C)CC(C)C	13.5
CCC(C)CC(CCC)CCCC	21.8
CC(C)C(C)(C)C(C)C(CC)CC	26.6
CC(C)(C)C(C)(C)C(CC)CCC	34.8
CC(C)(C)CCC(C)(C)CC	16.5
CC(C)(C)C(C)CCC(CC)CC	12
CC(C)(C)CC(C)(CCC)CCC	32.1
CC(C)(C)CC(C)CC(C)(C)C	16.2
CCC(C)(C)CCCCCCCC	6.64
CCCCCCC	8.28
CCCC(C(C)C)CCC	23.3
CCC(C)CCC(C)CCCC	5.41
CC(C)(C)CC(C)CC(CC)CC	16.6
CCC(C)(C)C(CCC)CCCC	28.8
CC(C)(C)CCCCCCC	8.21
CC(C)(C)CC(C)C	14
CCCCC(C)(C)CCCCCC	7.2
CCC(C)CC(CCC)CCC	21.1
CCCC(C)(CCC)C(C)CCC	30
CCC(CC)C(CC)C(CC)CC	36.9
CCCC(C)C(CC)(C)CCCC	19.5
CC(C)C(C)CC(C)(C)CC	12.6
CC(C)(C)C(C)CCCC(C)CC	9.07
CCCCC(C)C(C)CCCCC	3.48
CC(C)C(CC)CCCC(C)C	12.1
CC(C)CC(C)CCCCCCC	4.53
CC(C)(C)C(CC)C(C)C(C)CC	29.8
CC(C)C(C)CCC	10.1
CCC(C)C(C)(C)CC(C)CCC	13.6
CC(C)C(C)CC(C)C	10.6
CCC(C)(C)CCC(C)CCCC	9.39
CCC(CC)(CC)C(C)CC	26.4
CC(C)(C)CCCC(C)C(C)CC	8.3
CCCCCCCC	7
CC(C)CCCCCCCC(C)C	2.29
CCC(CC)(C)C(C)(C)CCC	23.9
CC(C)CC(CC)CC(C)C	18.4
CC(C)C(C)CC(C)(C)C(C)CC	14.2
CC(C)CC(C)(C(C)C)CCC	36.8
CC(C)CC(C(C)C)CC(C)C	39.9
CCC(C)(C)C(C)C(CC)CCC	24.5
CC(C)C(C)C(C)(C)C(C)C(C)C	25.5
CC(C)(C)C(C)CCCCCCC	7.97
CCC(CC)CC(CCC)CCC	23.5
CC(C)C(CC)(CC)C(C)CC	41.6
CCCC(C)C(C)C(C)CCCC	7.02
CCC(C)CC(C(C)C)CCC	26.3
CC(C)(C)C(CC)(C)CCC	26.9
CCCCC(C(C)CC)CCCC	33.7
CC(C)(C)CCC(C)C	12.2
CC(C)CCC(C)C(CC)CCC	11.5
CC(C)C(C)(C)CCC	15.2
CCCC(CC)(CC)C(C)CCC	30.4
CC(C)C(C)C(CC)C(CC)CC	31.7
CCC(CC)(C)C(C)(C)CC	22.1
CC(C)(C)CC(C)CCC(C)CC	11.1
CC(C)CCCCCC(C)C	5.42
CC(C)CC(C)C(C)(C)CCC	13.6
CC(C)(C)C(C(C)C)C(C)C(C)C	58.8
CCC(C)(C)C(CC)C(C)(C)CC	32.5
CCC(CC)C(C)(C)CC(C)CC	19
CC(C)(C)CC(CC)CC	14.8
CC(C)C(CC)CC	14.1
CCCCC(C(C)(C)C)CCCC	37.5
CCCC(C)CCC	9.28
CC(C)C(CC)(CC)C(C)(C)CC	57.8
CC(C)C(C)CC(C)C(C)(C)CC	15.3
CC(C)(C)CC(C)(C)CCCC	16.6
CC(C)CCCCC(CC)CCC	9.52
CC(C)CC(C)(C)C(CC)(C)CC	27.1
CC(C)C(C)(C)C(C)C(C)CCC	23.2
CCCC(C)(C)CCCC	11.4
CCCCCCCCCC	4.38
CC(C)(C)C(C)(C)C(C)CCCC	22
CCCC(C)(C)C(CC)CCCC	20
CCC(C)CCC(C)CCC	6.83
CCC(CC)C(C)CC(CC)CC	15.9
CC(C)C(C)C(C)C(CC)(C)CC	23.5
CC(C)(C)CCCCCCC(C)C	6.39
CCCC(CCC)CCCCCC	17.2
CC(C)(C)C(CC)(CC)CCC	40.3
CC(C)(C)C(CC)CC(C)(C)CC	24
CC(C)(C)C(CC)CC(C)CCC	21.9
CC(C)CCC(C)C(C)C(C)CC	7.38
CC(C)C(C)CCCCCCCC	3.41
CC(C)C(C)CCCCC	7.33
CC(C)CC(CC)(C)C(C)CCC	19.2
CC(C)C(C)(C)CC(CC)C(C)C	21.2
CCC(C)(C)CCCC(C)(C)CC	11.5
CC(C)(C)C(C(C)C)CC(C)CC	48.6
CC(C)CC(C)CC(C)C	9.72
CC(C)CCC(C)(CCC)CCC	24
CC(C)C(C)CC(CC)CC(C)C	20
CCC(CC)(C)C(C)C(C)CC	20.6
CCCC(CC)(C)CCCC	14.5
CC(C)C(C(C)C)CCC	26.3
CC(C)CCCC(C)(C)CCCC	7.28
CC(C)C(CC)C(C)C	16.7
CCCCC(C)(CCC)CCCC	24.6
CC(C)C(CC)(C)CCCCCC	17.1
CCC(C)CC(C(C)(C)C)CCC	41.5
CCC(CC)CC(C)CC(C)CC	11.9
CCC(C)CC(CC)CC(C)CC	18
CC(C)CC(CC)C(CC)(C)CC	31.7
CC(C)C(C)C(C)CCC(C)C	7.75
CCC(C)C(CC)CCC	15.4
CC(C)(C)CCCC(C)C(C)C	9.2
CC(C)CCC(CC)CCC	12
CC(C)(C)C(C)(C)C(C)CCC	25
CCCC(CC)C(C(C)C)CCC	32.6
CC(C)CCC(CC)C(CC)CC	21
CCC(C)C(CC)(C)C(C)CCC	28.8
CCCCC(C(C)C)CCCC	23.4
CC(C)CC(C)CC(C)CCCC	6.43
CC(C)C(C)CC(C)CCCCC	6.78
CC(C)(C)C(C)(C)C(C)(C)C(C)C	48.6
CC(C)(C)C(CC)(C)CCC(C)C	29.5
CC(C)(C)CC(C)C(C)(C)CCC	16.6
CC(C)CCC(CCC)C(C)CC	25.3
CC(C)CC(CC)CCC(C)C	14.7
CC(C)CC(CC)C(C)CCC	14.8
CC(C)(C)C(C(C)C)CCC(C)C	44.5
CC(C)CC(C)C	11.1
CCC(CC)(C)C(CC)(C)CC	22.3
CC(C)C(C)C(CCC)CC(C)C	39.5
CC(C)CCC(C)(C)CCCCC	8.62
CC(C)CCC(CC)CC	9.88
CC(C)CC(CC)(C)CCCCC	13.7
CC(C)(C)CC(C)C(C)C	13.2
CC(C)C(CC)(CC)CCCCC	27.4
CC(C)CC(C)(C)C(CC)CCC	22.9
CC(C)CC(C(C)C)C(C)CC	33.5
CC(C)C(CC)(C)CC(C)CC	20.5
CCC(C)(C)C(CC)CC	15.1
CC(C)CC(CCC)CC(C)CC	31.9
CC(C)(C)C(CC)C(C)(C)CC	33.3
CCCC(CC)(C(C)C)CCC	38
CCC(C)(C)C(C)(C)CCCC	18
CCCC(C(C)C)C(C)CCCC	25.9
CCC(C)C(C)CC(CC)CCC	14.2
CCC(CC)(C)CC(C)(C)CC	20.9
CCC(CC)(C)CCC(C)CCC	13.1
CC(C)(C)C(C)(C(C)C)C(C)CC	84
CCC(CC)(C)CC(CC)(C)CC	26.3
CC(C)CC(C)C(C)C(CC)CC	18
CCCC(C)(C)CC(C)(C)CCC	18.5
CC(C)(C)CCCC(C)C	9.93
CC(C)C(C)C(C)(CCC)CCC	27.6
CCC(C)C(C)CCCCCC	5.42
CCCCC(CC)CCCC	10.8
CC(C)C(CC)C(C)CCCCC	13.8
CC(C)CC(C)CCCCC(C)C	5.31
CCC(C)C(CC)(C)C(C)CC	25.4
CCC(C)C(C)CCCC(C)CC	5.44
CCC(C)C(C)(CCC)C(C)CC	41.2
CC(C)(C)CC(C)CCCC	11.7
CCC(C)CC(CC)C(C)CCC	13.9
CCCC(C(C)C)(C(C)C)CCC	82.9
CC(C)C(C)(C)CC(C)CCC	14.9
CC(C)C(CC)(CC)C(C)C(C)C	49.1
CCC(C)C(CC)(C)CC(C)CC	21.7
CC(C)CC(C)(C)CC(C)(C)CC	18.2
CCC(CC)CCC	12.1
CCCC(C)C(CC)CCCC	12.6
CC(C)(C)CC(CC)CC(C)(C)C	29.8
CC(C)(C)C(CC)CC	16.7
CCCCCC	9.59
CC(C)(C)CC(C)(C)CCC(C)C	18.3
CCCC(C)C(C)CCC	7.87
CCCCCCCCCCCCCC	-0.794
CCCCCCCCCCCCCCC	-2.1
CCCCCCCCCCCCCCCC	-3.37
CCCCCCCCCCCCCCCCC	-4.68
CCCCCCCCCCCCCCCCCC	-5.96
CCCCCCCCCCCCCCCCCCC	-7.27
CCCCCCCCCCCCCCCCCCCC	-8.51
CC(C)(C)CCCCCCCCCCCCCC	-0.936
CCCCC(C)CCCCCC(C)CCCCC	-1.91
CC(C)CC(C)CCCCCCCC	3.19
CCCC(C)CCCCCCCCC	1.21
CCCC(C)CC(C)CCCCCCC	3.11
CCCCC(C)CC(C)CCCCCCC	1.75
CCCC(C)CCCCC(C)CCCC	1.86
CC(C)CCCCCCCCCCCCCC	-3.68
CCCCCC(C)CC(C)CCCCCCCC	-0.941
CCC(C)CCC(C)CCCCCCCC	0.0794
CCCCCC(C)CCCCCCCCCCCC	-5.42
CCCC(C)CCCCCCC(C)CCCC	-0.426
CCC(C)CCCCCCC(C)CCC	1.42
CCCCC(CC)CCCCCCC	6.91
CCC(CC)CCCCCCCCCCCCCCC	-3.43
CCC(C)CCCCCCCCCCC(C)CCC	-3.74
CC(C)CCCCCCCCC(C)CCC	-0.204
CCCCCCC(CC)CCCCCCCCC	1.71
CC(C)CCCCCCCCC(C)CCCCC	-3.05
CCCCCC(C)(C)CCCCCCC	4.34
CCCC(C)CCCCCC(C)CCCCCCCC	-4.41
CCCCCC(C)CCC(C)CCCCCCC	-1.78
CCCCCC(C)CC(C)CCCCCCCCCC	-3.29
CCCCCCC(CC)CCCCCCCCCCC	-0.855
CC(C)CCC(C)CCCCCCCCCC	-1.75
CCCCC(C)CCCCCC(C)CCCCCC	-3.08
CCCCCCCC(C)C(C)CCCCCCCC	-4.31
CC(C)CCCCCCC(C)CCCCCCCC	-4.41
CCCCC(C)CCC(C)CCCCCCC	-0.306
CCCCCCC(C)(C)CCCCCCCCCCC	-1.87
CCCC(C)CCCCC(C)CCCCCCCCC	-4.73
CC(C)CCC(C)CCCCCCCCC	-0.463
CCCC(C)(C)CCCCCCCCC	4.78
CCC(C)CCCCC(C)CCCCCC	0.661
CCCC(C)CCCCCCCCCCC	-1.27
CCCCC(C)CCCCCCC(C)CCCCCC	-4.55
CCCCCCC(C)CCCCCCCCCCC	-5.25
CCCC(C)CCC(C)CCCCCCCCCC	-2.97
CCCCCC(C)C(C)CCCCCCCCCC	-4.06
CCCC(C)CCCC(C)CCCCCCCC	-2.9
CCCCCCCC(C)(C)CCCCCCC	1.95
CC(C)(C)CCCCCCCCCCCCC	0.34
CCCCC(C)(C)CCCCCCCCCCCCC	-2.07
CCCCCC(C)CCCCCCC(C)CCCCC	-4.72
CCCCCC(C)CCCCC(C)CCCCC	-2.05
CCCC(C)CCCCCCCCCCC(C)CCC	-4.41
CCCCCC(C)CCC(C)CCCCC	0.517
CCCCCC(C)CCCC(C)CCCCCCC	-4.43
CC(C)CCCC(C)CCCCCCC	0.231
CCCCC(C)(C)CCCCCCC	5.92
CCC(C)CCCC(C)CCCCCCCC	-1.81
CCCCC(C)CCC(C)CCCCCC	0.892
CCC(C)CCCCCC(C)CCCCCCCC	-3.49
CCCC(C)CCC(C)CCCCCC	2.34
CCCC(C)CCCCC(C)CCCCCCC	-1.8
CCCCCCCC(C)C(C)CCCCCCC	-2.84
CCC(C)CCCC(C)CCCCCCCCC	-3.21
CCCC(C)C(C)CCCCCCCCCCCCC	-6.07
CCCCCC(CC)CCCCCC	6.64
CCC(C)CCCCC(C)CCCCCCCC	-2.08
CCCC(C)CCC(C)CCCCCCCCC	-1.51
CC(C)CCCCCCCCCCCCC(C)CCC	-5.49
CC(C)CCCCCCCCCCCCC	-2.46
CC(C)CC(C)CCCCCCCCCC	0.409
CCC(C)CCCCCCCCCCCCCC	-4.31
CCC(C)CCCCCCCC(C)CCCCCCC	-5.32
CC(C)CCCCC(C)CCCCC	2.34
CCC(C)CCCCC(C)CCCCCCCCCC	-4.64
CCCCCC(C)CCCCCC(C)CCCCCC	-4.53
CCCC(C)CCCCCC(C)CCCCCC	-1.75
CCCC(C)CCCCCCCCCCCCC	-3.93
CC(C)CCCCCC(C)CCCCCCCCC	-4.09
CCCC(C)CCCCC(C)CCCCCCCC	-3.21
CCCCCC(CC)CCCCCCCCCCC	0.438
CC(C)CCCCCCCCCCCCCCC(C)C	-6.81
CCCCCCC(C)CCCC(C)CCCCCCC	-5.39
CC(C)CCCCC(C)CCCCCCCC	-1.54
CCC(C)CCC(C)CCCCCC	2.71
CCCC(C)CCCCCCCCCC(C)CCC	-2.77
CCCCCC(C)CCCCCCCCC	-1.67
CC(C)CCCCCCC(C)CCCCCC	-1.98
CC(C)CCCCCCCCCC(C)CCCC	-2.57
CCCCCC(C)CCCCCCC	1.08
CC(C)CCCC(C)CCCCCCCCCC	-3.68
CCCCCC(C)CCCCCCCCCC	-2.82
CC(C)CCCCCCCC(C)CCCCC	-2.34
CCC(C)(C)CCCCCCCCCCCC	1.43
CCCC(C)CCCCCCCC(C)CCCCC	-3.73
CCCC(C)CCCCCCC(C)CCCCCCC	-4.29
CC(C)CC(C)CCCCCCCCCCCCC	-3.26
CCCC(C)CCC(C)CCCCCCC	1.15
CCCC(C)CCCCCCCCC(C)CCCCC	-4.59
CCCCCCC(C)(C)CCCCCCCCC	0.541
CC(C)CCCCC(C)CCCCCCCCC	-2.89
CCCC(C)C(C)CCCCCCCC	1.13
CC(C)CCCCCCCCCCC(C)CCC	-2.99
CC(C)CCCC(C)CCCCCC	1.52
CCC(C)C(C)CCCCCCCCCCCC	-2.33
CCCCCCC(C)CCC(C)CCCCCCC	-3.7
CCCCC(C)(C)C(C)(C)CCCCCCCCCC	10.3
CCC(C)CCCC(C)C(C)CCC(C)CCCCC	-3.17
CCCCC(CC)CCCC(C)C(C)CCCCC	3.73
CCCC(C)CCCCCCCC(CC)CCCCC	0.53
CCC(C)C(CCC)CCCCCCCCC	17.9
CCC(C)CCCCC(CC)CC(C)CCCCC	7.55
CC(C)CCCCCC(CC)C(C)CCCCCC	5.01
CC(C)CCC(C)C(C)C(C)CCCCCCC	1.6
CCCCCC(C)C(C)(C)CC(C)CCCCCC	6.58
CC(C)CCCC(C)CCCCCCCC(C)CCC	-4.73
CCCCC(C(C)C)CCCCCCCCC	15.9
CC(C)CCCCCC(C)CCCC(CC)CCC	3.53
CCC(C)CC(C)CC(C)(C)CCCC	12
CC(C)CCCCC(CC)CC(C)CCCC	9.7
CC(C)CC(C)CCCCCCC(C)CC	2.26
CCCC(C)CC(C)C(C)C(C)CCCCCC	2.49
CCC(C)CCC(CCC)CCCC	18.7
CCC(C)CC(C)CCC(C)(C)CCCCCCC	6.99
CC(C)(C)CCCCC(C)(C)CCCCC	7.87
CCCC(C)CCC(C)C(C)(C)CCCCCCCC	2.26
CCCCCC(C)CC(C)CC(C)CCCCCC	-0.892
CCCC(CC)CCC(C)CCCC(C)CCCCC	2.48
CCC(C)CCC(C)CC(C)(C)CCCCCCC	7.27
CCCCC(CC)(C)CCCCCCCCCCCC	2.48
CCC(C)CC(C)CC(C)C(C)CCCCCCCC	0.108
CCCCC(C)C(C)CCC(C)CCCCCCC	-2.92
CCC(C)CCCC(C)C(C)CCCCCC	0.204
CC(C)(C)CCCC(C)CCCCCCCCC(C)C	-1.21
CCCCC(C)C(C)CCC(CC)CCCCCC	2.11
CCCCCC(C)C(CC)CCCCCCC	5.44
CC(C)CC(C)(C)CCC(C)CCC	11.8
CC(C)C(C)(C)C(C)CCCCCCCCC	12.3
CC(C)CC(C)C(C)CCC(C)CC	5.31
CCC(C)CCCCC(C)C(C)CCCCCC	-0.118
CC(C)CCCCCCCCCC(C)C(C)(C)CC	2.54
CCC(C)CCCC(C)C(CC)CCCCCC	6.44
CC(C)CCCCCCCCC(C(C)C)CCC	17.3
CCC(CC)C(C)(C)CCCCCC	13.8
CCC(C)CCCCCCCC(CC)C(C)CCC	5.86
CCCCCCC(C)CC(C)C(C)CCCCCCC	-2.61
CC(C)(C)CCCCCCCC(C)C(C)CCCCC	-0.671
CC(C)CCCCCC(C)CCCCC(CC)CCC	2.43
CCCCC(C)C(CC)CCCC(C)CCCCCC	3.06
CCC(C)CC(CC)CC(C)CCCCCCCC	11.3
CCCC(C)CCC(C)CC(CC)CCCC	10.8
CC(C)C(CC)CC(C)CCCCCCCCCC	5.78
CC(C)C(C)(C)CCCCCCCCCCC(C)CC	2.1
CCC(C)CCC(C)CC(C)CC(C)CCC	3.57
CC(C)CCCC(CC)CC(C)CCC	10.9
CCCC(C)C(C)CC(C)CC(C)CCC	5.02
CC(C)CCCC(C)(C)CCCCCCCCC(C)C	-0.422
CCC(C)CC(CC)CCC(C)CCCCC	10.8
CCC(CC)CCCCC(C)(C)CCCCCC	6.56
CCC(C)CCCCC(C)CCCC(C)(C)CCCC	1.67
CCCC(C)CCC(C)(C)CCCC(C)CCC	4.85
CCC(C)CC(C)C(C)C(C)CCCCCCCCC	-0.804
CCCCCC(CC)CC(C)(C)CCCCCCC	10.6
CC(C)CCCC(C)C(C)CCCCC(C)CCC	-0.589
CC(C)CCCCC(C)CCCCC(C)CC	0.594
CCC(C)CCCCCCC(C)(C)C(C)CCC	4.18
CCCC(CC)CCCCCCCC(C)CCC	3.26
CCC(C)CCCCCCCC(C)CC(C)CCC	-0.182
CCC(C)CC(C)CC(C)C(C)CCC	6.31
CC(C)CCCCCC(C)CCC(CC)CCCC	4.9
CCC(C)CC(C)C(C)CC(C)CCC	7.86
CC(C)CCC(C)CCCC(C)CCCCC(C)C	-1.79
CC(C)CCCC(C)CCCCC(C)C(C)CCCC	-1.78
CCC(C)CCC(C)CCCC(C)CCC(C)CC	-1.62
CCCCCCC(CC)(C)CCCCCCCCC	3.49
CC(C)C(C)CCCCCC(C)C(C)CC	3.65
CC(C)(C)CCCCC(C)CCCC(C)CC	3.27
CCC(C)CCCCCCC(C(C)C)CCCC	17.1
CC(C)(C)CCCCCCCC(C)C(C)C	4.2
CCC(C)(C)CCCC(C)C(C)CCCCCCC	2.06
CCC(C)CC(C)CCC(C)CCC(C)CCC	4.66
CCCC(C)CCCCCC(CCC)CCCCC	12.1
CCCC(C)(C)C(C)C(C)CCCC	13.5
CCC(C)(C)CCCCC(C)CCCC(C)CC	3.56
CC(C)CCCCCCC(C)C(C)(C)CCCC	4.03
CCC(C)(C)CCCCCC(C)CCCC(C)CC	1.9
CC(C)CC(C)CC(C)CC(C)C(C)CC	7.41
CC(C)C(C)(C)CCCC(C)C(C)CCC	10.6
CCCC(C)(C)CC(C)C(C)CCCCC(C)CCC	6.32
CCCCC(C)CC(C)(CCC)CCCCCCCC	22.9
CC(C)(C)CCCCCC(CC)CC(C)C	12.2
CC(C)C(C)CC(C)CCCCCC(C)CC(C)CC	1.69
CC(C)CC(CC)C(C)(C)CCCCC	20.9
CC(C)CCC(CC)CCCC(C)CC(C)CC	7.68
CC(C)C(C)C(C)C(C)CCCCCCC(C)C	3.83
CC(C)C(C)CCC(C)C(C)C(C)CCCCCCC	0.729
CC(C)(C)CC(C)(C)CCCCC(C)CCCCC	8.49
CCCCC(C)(C)C(C)C(C)C(C)CCCC	14.4
CCC(CC)C(C)C(C)CCCCC(C)CCCCC	8.2
CC(C)(C)CCCC(C(C)C)CCCC	24.6
CC(C)CC(C)C(C)CCCC(C)(C)CCC	7.29
CCCCCC(C)(C)C(C)CC(CC)CCCCC	16.6
CC(C)(C)CCCCCC(C)(C)CC(C)CCCCC	6.62
CCCC(C)CC(C)CC(C)(C)C(C)CCCCCC	11.4
CC(C)(C)CC(C)CCCCCCC(C)(C)C	8.89
CCCC(C)CC(C)CCCCCC(CCC)CCC	15.8
CCC(C)C(C)(C)CCCC(C)CC(C)CC	8.86
CCC(C)C(CC)C(C)CCCC(C)CCC	12
CCCC(CC)CC(C)CC(CC)CCCCC	16.9
CCCCC(C(C)C)CC(C)(C)CCCCCCC	38.3
CCC(C)(C)CCC(CC)C(C)CCCCC	12.5
CC(C)CC(CC)CC(C)(C)CCCC	21.9
CCCC(CCC)CC(C)(C)CCCCCCCCC	14
CC(C)C(CC)CCCCCCC(C)(C)CCC	10.9
CCC(CC)(C)C(C)(C)CCCCCCCCC	16.1
CCC(C)CC(C)C(CCC)CCCCCCCC	20
CC(C)CC(C)C(C)CC(C)CC(C)CCC	5
CC(C)CCC(CCC)CCCC(C)CCC	16.6
CCC(CC)CC(C)CC(C)(C)CCCCCCC	13.2
CC(C)CCCCCC(C)CCC(CC)(C)CCCC	8.42
CC(C)CC(C)(C)C(C)CCCCCC(C)CCCC	6.22
CC(C)CCC(C)CCCCC(C)CCC(C)(C)CC	3.33
CCC(C)(C)C(C)(C)CC(C)CCCCCCCCC	15.5
CCCC(C)C(C)C(CC)CCCC(C)CCCCC	13
CCC(C)C(C)CCC(C)C(CC)CCCC	9.09
CCC(C)CC(CC)C(C)CC(C)CCCCCC	11.4
CCCCCC(C)C(C)C(C)C(C)(C)CCCCCC	7.81
CC(C)C(C)(C)CCCCC(C)CCCCC(C)CC	6.11
CCC(CC)CCCC(C)(C)CC(C)CCCCCC	7.83
CC(C)C(C)C(CC)CCCCCC(C)CCC	14.2
CCCC(C)CCCC(C)(C)CC(CC)CCCCC	11.3
CCC(C)(C)CCCC(C)CC(C)CCC(C)CCC	6.46
CCCC(CC)(C)CCC(C)(C)CCC	20.2
CCC(C)CCCCC(C)(CCC)CCCCCC	21
CCC(CC)C(C)CCCCCCCC(CC)CCC	10.3
CCCC(C)CCC(C)(CCC)CCCCC	23.1
CC(C)C(CC)CC(C)(C)CCCCCCCCCC	11.3
CC(C)(C)CCCCC(C)(C)CC(C)CCCCCC	6.64
CC(C)C(C)CCC(C)CC(C)CCCCC(C)CC	1.59
CCC(C)C(C)C(C)CCC(CC)CCCCC	6.88
CC(C)CCCC(C(C)C)CCC(C)CCCCCC	17.9
CC(C)CCC(CC)(C)CCC(C)CCCCC	10.5
CCC(C)(C)CC(C)CCC(C)(C)CCCCCC	12.3
CCCC(C)(C(C)C)CC(C)CCCCCCC	38.1
CC(C)CCCC(C)(C)C(C)CCCCC(C)CCC	4.42
CCC(C)CCCC(CCC)CCC(C)CCCCC	12.3
CCC(C)CCCC(C)CC(CC)CC(C)CCC	12.7
CCC(C)CC(C)C(C)(C)CCCC(C)CC	9.17
CCC(CC)(CC)CCCCC(C)CCCCCC	10.7
CCCC(CC)CC(C)CCCC(C)(C)CCCC	11.9
CC(C)CCCCCCC(C)CC(CCC)CCC	13.1
CCCCC(C)CC(CCC)CC(C)CCCC	29.9
CCC(C)C(C)CC(C)(C)C(C)CCCCCCCC	6.51
CCC(C)CC(C)CC(CC)(C)CCC	15.8
CC(C)CCCC(C)(C)C(CC)CCCCCCC	13.5
CC(C)C(C)C(C)(C)CC(C)CCCC	14.1
CCC(C)(C)CCCCCC(C)CC(C)C(C)CC	3.07
CCC(C)C(C)CCCCC(C)(C)CCC(C)CCC	5.76
CCCCC(CC)(C)CC(CC)CCCCCCCC	19.4
CC(C)CC(C)(C)C(C)CC(C)CCCCCCCC	7.49
CCC(C)CCC(C)C(C)CCC(C)CCC(C)CC	-1.02
CCCC(CCC)CCCC(C)(C)CCCCCCC	15.1
CCC(C)C(CC)CC(C)CCC(C)CCCCCC	13.8
CCCC(CC)C(C(C)C)CCCCC	38.2
CCCCC(CC)(C)CCCC(C)C(C)CCCCC	4.41
CCC(CC)CC(CC)CCCC(C)CCCC	10.6
CC(C)C(C)CCC(C)C(C)(C)C(C)CCCCC	14.8
CC(C)(C)CC(C)C(C)CCCCC(C)CC(C)CC	6.6
CCCCCC(C)(C)C(CC)C(CC)CCCCC	39.5
CC(C)C(C)C(CC)(CC)CCCCCCCCC	28.6
CCCCC(CCC)CC(CC)(C)CCCCCC	26.4
CCCC(CC)(C)CC(C)CC(CC)CCCC	25.1
CC(C)CC(CC)(CC)C(C)CCCCC	34.6
CCCC(CC)C(C)C(C)CCC(CC)CCCCC	21.6
CC(C)(C)CC(C)(CCC)CCCCCCCCCC	32.9
CCC(C)(C)CCCC(CC)CCCCC(C)(C)CC	10.4
CCCC(CCC)CCC(C)C(CC)CCCCC	21.3
CC(C)(C)CCCCCCC(C)(C)C(C)CCC(C)C	2
CCCC(C)CC(C(C)C)CCC(CC)CCCCC	39.8
CC(C)CCCC(C)(C)CCCCC(CCC)CCC	15.8
CCCC(CC)CCCC(C)(C)C(C)C(C)CCCC	16.5
CCCC(C)(C)CCCC(C)(C(C)C)CCCC	30.3
CC(C)CCCCC(C)(C)C(C)(C)CC(C)CCC	17.7
CC(C)CC(C)C(CC)CCCCC(C)CC(C)CC	10.7
CCC(C)CCC(C)CCC(C(C)C)C(C)CCCC	22.2
CC(C)C(C)CCC(CC)(CC)CCCCCC	12.9
CCC(C)CCCC(C)C(CC)CC(C)(C)CCC	14.9
CCC(C)C(C)CC(CCC)C(C)CCCCCC	30.2
CCC(C)CCC(C)CCC(CC)C(CC)CCCC	19.8
CCC(C)C(C)(C)CCCC(CC)CC(C)CCC	16.6
CC(C)C(C)CC(C)C(CC)CC(C)CCCCC	14
CC(C)C(C)CC(C)C(C)CC(C)CCC(C)CCC	7.15
CC(C)C(C)C(CC)(C)CCCCC(C)CCC	21.2
CC(C)C(C)(C)CC(C)CCC(C)CCCC(C)CC	8.84
CC(C)C(C)(C)CC(C(C)C)CCCCCC	40.6
CCCCC(CCC)C(C)C(C)C(C)CCCCC	32
CC(C)C(C)CCCC(C)C(CC)C(C)CCC	12.5
CC(C)(C)CCC(C)(C)C(C)CCC(C)CCCCC	11.9
CCC(C)CCC(CC)C(CC)C(C)CCCCC	26.4
CC(C)C(C)C(CC)C(C)CC(C)CCCCC	17.1
CCCC(C)CC(C)(C)C(C)CC(C)CC(C)CCC	15.2
CC(C)CC(C)CCC(C)CC(CC)C(C)CCCC	12.2
CC(C)CCC(C)(C)C(C)C(C)CCC(C)CCC	13
CC(C)C(CC)C(CC)CCCCC(C)CCCCC	19.5
CCCC(C)C(C)(C(C)C)C(C)CCCCC	67.5
CCC(C)(C)CCCC(C)(C)C(CC)CC	16.3
CCCC(CC)C(C)CC(C)CCCC(CC)CCC	16.6
CCC(C)C(C)(C)CCCC(CCC)CCC	23
CC(C)CC(C)CCCCCCCC(CC)(CC)CC	9.3
CCC(C)C(C)CCCC(CC)C(C)(C)CCC	17.6
CC(C)C(CC)C(C)CCCCC(C)(C)CCCC	15.4
CC(C)CC(C)CC(C)(C)CCC(CC)CCC	17.9
CC(C)C(C)CC(C)CC(C)(C)C(C)CCC	18
CCC(C)CC(C)(C)CCCC(C)(C)CC(C)CC	8.44
CCC(C)C(C)(C)C(CC)CCC(C)CC	32
CCC(C)C(CC)(C)CCCCCCC(C)(C)CCC	18.1
CCCC(C)CCC(C)(C)C(C)(C)CCC(C)CCC	15.2
CCC(C)CC(C)C(C)C(C)CCC(C)C(C)CCC	1.77
CC(C)(C)CCC(CC)CCCCC(C)C(C)CC	11.4
CCC(CC)(CC)CC(C)C(C)CCCC	26.3
CC(C)C(C)(C)CCCC(C)CC(C)CC(C)CCC	7.22
CC(C)C(CC)CCCCCCCC(CC)C(C)C	12.1
CCCC(CCC)C(C)C(C)CCC(C)CCC	21.6
CCC(C)CC(C)C(CC)(C)CCCC(C)CC	19
CC(C)C(C)CC(C)(C)CC(C)C(C)CC	19.2
CC(C)CC(C(C)C)CCC(C)C(C)CCCCCC	32.7
CCC(C)CC(C)(C)C(C)CC(CC)CC	14.3
CC(C)(C)CCCCCC(C)CCC(C)(C)C(C)CC	9.72
CC(C)(C)CC(C)C(C)C(C)CCCCC(C)CC	8.19
CC(C)CC(C)C(CC)CCC(C)(C)CCC	13.9
CC(C)CC(C)(C)C(CC)CCCC(C)CC	20.1
CC(C)CC(C(C)C)C(C)CCCCCCC(C)C	24.9
CC(C)(C)CCCCCC(CC)CC(C)CC(C)CC	12.1
CC(C)(C)C(CC)CCC(C)CCC(C)CC	17.9
CCC(C)(C)C(C)C(C)(C)CC(C)CC	26
CC(C)C(CC)(C)CC(C)CCC(C)CC	24.7
CC(C)(C)C(C)CCCCCC(C)CC(C)C(C)C	6.11
CCC(C)C(C)CC(CC)CCC(C)(C)CCCC	22.6
CCCC(CC)C(C)CC(C)(C)C(C)CCCCC	19
CC(C)CCCC(C)C(CC)C(C)(C)CC	22.9
CCC(C)CCCC(C)(CCC)CCCCC(C)CC	19.1
CCCC(C)C(CC)C(C)CCCC(CC)CCC	16.5
CC(C)CCC(C)C(C)CCC(C)C(C)CC(C)CC	-0.108
CC(C)(C)C(C)(C)CCCCC(C)CCCC(C)CC	11.1
CC(C)CCC(C)CC(C)C(CCC)CCC	23
CCC(C)CCC(C)(C)CCCC(C)C(C)(C)CCC	10.5
CC(C)C(C)(C)CC(C(C)C)C(C)CCCC	44.8
CC(C)CC(C)CCC(CC)(C)CC(CC)CCC	27.1
CCC(CC)C(C)(C)CC(C)CCC(C)C(C)CCC	18.1
CC(C)C(C)(C)C(C)CC(C)C(C)(C)CCCCCC	23.4
CC(C)CCC(C)CCC(C)C(CC)CC(C)(C)CC	16
CC(C)(C)CC(C)(C)CCCCC(C)CC(CC)CC	18.5
CCC(C)C(CC)(CC)CC(C)C(C)CCCCCC	53.5
CC(C)C(C)(C)C(C)C(C)C(CC)CCCC	30.5
CC(C)CC(CC)CC(C)CC(CCC)CCCC	33.1
CCCC(C)CC(C)C(C)(C)CC(CCC)CCCC	30.8
CCC(CC)C(C)CCC(C(C)C)C(C)CCC	31.2
CC(C)(C)CCC(C)(C)CC(C(C)C)CCC	46.9
CCC(C)C(C)CC(C)C(CC)CC(C)(C)CCC	24.9
CCCC(C)(C)C(C)(C)CC(C)C(C)C(C)CCCC	26.8
CC(C)CC(C)CCC(CC)CC(C)C(CC)CC	22.9
CC(C)CCC(C)(CCC)CCC(CC)CC	26.4
CCC(C)CCC(CC)(C)CC(C)(C)C(C)CCC	43.1
CC(C)CC(C)CC(CC)(C)CC(C)C(C)CC	28.1
CCC(C)C(CC)CCC(CC)C(CC)CCCCC	20.9
CCC(C)CC(CC)CC(CC)C(C)(C)CCC	38.8
CCC(C)(C)CCCC(CC)C(C)CC(CC)CCC	17.9
CC(C)C(C)CC(CC)C(C)(C)CCC(C)CC	23.8
CC(C)C(C)CCC(C)C(C)(C)CC(CC)CC	11.8
CC(C)CCCCC(C)C(C)(C)C(CC)CC(C)CC	31.5
CCC(C)C(C)C(CC)CCCC(CCC)CCCC	36.5
CC(C)C(CC)CCC(C)C(C)CCC(CC)CC	7.93
CCC(CC)CC(CC)C(C)CC(CC)CCC	20.9
CC(C)C(CC)CCC(C(C)C)CCCCC(C)C	30.5
CC(C)(C)CC(C)C(C)C(C)CCCCC(CC)CC	9.54
CCCC(C)(C(C)C)C(C)(C)CCCCC(C)CCC	61.8
CCC(CC)(C)C(CC)C(C)CC(C)CCCCCC	38.4
CCCC(CCC)(CCC)CC(C)CCC	58.3
CCCC(CC)C(C)C(CC)CC(C)(C)CCCC	52.6
CC(C)(C)CCCCCCCC(CC)(C)C(C)(C)CC	23.8
CCC(C)CCC(CC)C(CCC)C(C)CCCC	48.8
CCC(C)(C)CC(C)CC(C(C)C)C(C)CCC	56.1
CCC(CC)(C)CC(C)CC(C(C)C)CCCCC	42.2
CC(C)C(C)C(CC)CC(C)C(C)CCCC(C)C	18.8
CC(C)(C)C(C)C(C)CCCC(C)C(C)CC(C)CC	12.9
CC(C)C(C)(C)CCCCC(C)C(C)C(CC)CCC	24.6
CC(C)(C)CC(C)CC(CC)C(C)C(C)CCCC	28.4
CC(C)C(C)C(CC)C(C)CCCC(CC)CCC	18.6
CC(C)C(C)(C)CCCC(C(C)C)CCCC(C)CC	27.9
CCC(C)CC(C(C)C)CCC(C)C(C)(C)CCC	47.5
CC(C)(C)C(C)CCCCC(C)C(CC)CC(C)CC	18.5
CC(C)C(CC)(C)CCCC(C)CC(C)(C)CCCC	22.2
CC(C)C(C)C(C)(C)CCCC(C)CC(C)CC(C)C	13.4
CC(C)CCC(C)CC(C)(C)C(C)CC(C)(C)CCC	21.1
CCC(CC)(C)C(CC)CCC(CC)CCCC	34.1
CC(C)CCCC(C)C(C)C(C)C(C(C)C)CCCC	42.2
CCC(C)(C)C(C)CCCC(C)(CCC)CCCC	28.8
CCC(C)CC(C)(C)C(CC)CC(C)(C)CCCC	34.2
CC(C)C(C)CCCCCC(C)(C)CC(CC)(C)CC	22.5
CCC(CC)C(CC)(C)CC(C)CC(C)CCCC	32.1
CCC(C)(C)CC(C)CC(CCC)CCCC(C)CC	32.6
CCCC(C)C(C)(C)CC(C)(CCC)CCCCCC	50.6
CC(C)(C)CCC(CCC)CCC(C)CCCC(C)C	23.4
CCC(C)CC(C)(C(C)C)CC(C)C(C)CCCC	73.8
CC(C)C(C)(C)C(C(C)C)CCCC(C)C	58.3
CCC(C)(C)CC(C)(C)CC(CC)(C)CCCCCC	52.2
CCCC(C)(C)C(C)CC(C)(C)C(CC)(C)CCCC	45.5
CC(C)CC(CCC)C(C)(C)C(C)CCC(C)CC	53.4
CC(C)(C)C(C)C(C)(C)CCCC(C)C(C)C(C)CC	25.9
CC(C)C(C)C(C)CCC(C(C)C)CC(CC)CC	43.9
CCC(CC)(C)C(C)CCC(C)(C)C(C)CC(C)CC	22.2
CC(C)C(CC)C(C)CCC(CC)C(C)C(C)CCC	31.6
CC(C)CC(C)(C)CCCC(C)(CCC)C(C)CCC	44.9
CC(C)(C)CCCCCC(C)(CCC)C(C)(C)CCC	40.8
CC(C)(C)CC(C)CC(C)(C)CC(C(C)C)CCCC	48.8
CC(C)C(CC)CC(C)CC(C)CCC(CC)C(C)C	18
CC(C)CCC(C)(C(C)C)C(CC)(C)CCCC	107
CC(C)CC(C)C(C)CC(CC)C(C)(C)CCC(C)C	31.9
CC(C)C(C)(C)CCCC(CCC)C(CC)CCC	54
CC(C)C(CC)C(C)C(C)CC(C(C)C)CCC	45.7
CC(C)C(CC)CCC(C)(C)CCC(C)C(C)(C)CC	20.4
CC(C)C(CC)CCC(C)C(CC)C(C)CCC(C)C	20.2
CC(C)CCC(C(C)C)C(C)CC(CC)(C)CCCC	55.1
CC(C)C(C)CCCC(C)(C)CC(CCC)C(C)CC	39
CC(C)C(C)CCC(C)(C(C)C)CC(C)C(C)CC	67.6
CCC(C)(C)C(CC)(C)CC(C)C(CC)CCCC	59.6
CCC(C)(C)C(CC)(CCC)CCC(C)CCC	83.8
CC(C)(C)CC(CC)C(C)CCC(C)(C)C(C)C	25.3
CCC(CC)(C)CCCC(CCC)CC(CC)CC	27.4
CCCC(CC)C(CC)C(CC)(C)CC(C)CCC	64.3
CC(C)CC(C)(C)C(C(C)C)CC(C)CCCC(C)C	57.9
CC(C)CC(CC)C(CCC)CCCCC(C)(C)CC	37.8
CC(C)(C)CC(CC)C(CCC)CCCC(C)C	50.8
CC(C)C(C)C(C)C(C)(CCC)CCCC(C)CCC	46.8
CC(C)C(C)(C)C(CC)CC(C)C(C)(C)CCC	54.6
CCC(C)C(C)(C)CCC(CC)C(CC)(C)CCCC	47.2
CC(C)C(C)C(C)(C)CC(CC)CCC(C)CC(C)C	39.8
CCC(C)(C)CCC(C)CC(CC)(C)C(CC)CCC	36.1
CC(C)CC(C)(C)CC(C(C)C)CCC(C)C(C)CC	53.4
CC(C)(C)C(C)CC(C)C(CC)CCC(CC)CC	21.2
CC(C)(C)CC(C)(C)C(C)(C)C(C)CCCC(C)C	39
CC(C)CC(CC)CCC(C)(C)CC(CCC)CCC	35.1
CC(C)C(C)CC(CCC)C(CC)CCCC(C)CC	47.6
CCCC(C(C)C)C(CC)(C)CC(C)(C)CCCC	104
CC(C)CC(CC)CCC(C)C(CCC)C(C)CC	42.3
CCC(CC)C(CC)C(C)(C)CCCC(C)(C)CCC	43.2
CC(C)(C)C(CC)CC(C)(C)CC(C)CC(CC)CC	30.2
CC(C)C(CC)C(C)C(C)(CCC)CC(C)C	70.6
CCC(C)(C)C(C)(C(C)C)C(C)(C)CCC(C)CCC	148
CCC(CC)CC(C(C)C)C(C)(C)C(C)CC(C)CC	99.9
CC(C)(C)C(C)CC(CC)(C)CC(C)CC(C)(C)C	44.1
CCC(C)C(C(C)C)C(C)CC(C)(C)C(CC)CCC	92.7
CC(C)CCC(CCC)CC(C(C)C)C(C)(C)CC	107
CC(C)C(CC)C(CC)CC(CC)C(CC)CC	68.1
CC(C)(C)C(CC)CC(C)(C)CC(C)(C)CC(C)CC	60.2
CC(C)CC(C)(C)CC(C)(CCC)CC(CC)CCC	101
CC(C)C(CC)(C)CCCC(C(C)C)CC(C)(C)CC	61.9
CCC(C)(C)C(C)(C(C)C)CCC(C)C(C)(C)CC	98.9
CC(C)(C)CC(CC)C(C)C(CC)C(CC)CC	81.1
CC(C)CCC(CC)(CC)CC(CC)(CC)CCCC	97.6
CCC(C)(C)C(CCC)CC(C)C(CC)(C)CCCC	91.7
CC(C)C(C)C(CC)(CC)C(C)C(CC)CCC	96.9
CC(C)CC(CC)(C)CC(C)CC(CC)(CC)CC	58.9
CCC(CC)C(C)CC(CC)C(CCC)C(C)CCC	59.4
CCC(C)(C)C(CC)C(CC)C(C)CC(CC)CC	61
CCC(C)(C)C(C)C(CC)C(C)CCC(CC)(C)CC	39.8
CCCC(C)C(CC)(C)C(CCC)C(CCC)CCC	139
CC(C)(C)CC(CC)(CCC)CC(C)CC(C)(C)CC	74.7
CCC(C)C(C)(C(C)C)CC(CCC)C(CC)CCC	153
CC(C)(C)C(C)C(CC)(C)CC(C)C(C(C)C)CCC	124
CC(C)(C)C(CC)C(C)C(C)(CCC)CC(C)C	81.4
CC(C)(C)CC(CC)(C)C(C)CC(C)(C)C(C)C(C)C	68.1
CC(C)C(C)(C)C(C)(C)C(C)(CCC)CCC(C)CC	134
CC(C)CC(CC)C(CC)C(C)(C(C)C)C(C)CC	172
CCC(C)(C)C(C(C)C)CC(C)C(CC)C(CC)CC	112
CC(C)CC(CC)C(C(C)C)CC(CC)(CC)CCC	144
CC(C)(C)CC(CCC)(CCC)CCC(C)(C)C	132
CC(C)C(CC)(C)CC(C(C)C)(CCC)CCCCC	181
CCC(C)(C)C(CC)(C)C(C(C)C)CC(CC)CCC	161
CC(C)C(C)(C)C(CC)CC(C)(C)C(C)C(C)C(C)C	73.3
CC(C)(C)C(CC)C(C)(C)C(C)C(CCC)CCCC	114
CC(C)C(CC)C(C)C(CC)(C)CC(CC)C(C)CC	88
CC(C)C(C)C(C(C)C)C(C)(C)C(C)(C)CCC(C)C	127
CC(C)(C)C(C)C(C)C(C)(C(C)C)CC(C)C(C)C	143
CC(C)C(CC)(CC)CC(C)C(C)(C)C(C)C(C)CC	95.1
CC(C)CC(C)(CCC)C(C)CC(C(C)C)CC(C)C	98.6
CC(C)C(CC)C(CC)(C)C(C)C(CC)(CC)CCC	136
CC(C)(C)C(CC)(C)CCC(C)(C(C)C)C(C)C(C)C	126
CC(C)(C)C(C)(C)C(CC)(CC)CC(C(C)C)CCC	198
CC(C)CC(CC)(C(C)C)C(C(C)C)C(CC)CCC	294
CC(C)C(C)C(CCC)(CCC)C(C)(C)C(C)CC	270
CC(C)(C)CC(CCC)C(CC)(CCC)CC(C)C	219
CC(C)C(C)(C)C(C)(C)C(CC)(C)C(C)C(C)C(C)C	143
CC(C)C(CC)(C)CC(C)C(CC)C(CC)(CC)CC	130
CC(C)C(CC)(CC)C(C)C(CCC)(CCC)CCC	299
CCC(C)(C)C(C)(CCC)C(CC)C(CC)(CC)CC	275
CC(C)C(CC)C(CC)(C)C(C)(C)C(CC)(CC)CC	227
CC(C)(C)C(CC)(C)C(CC)C(CC)C(C)(C)C(C)C	245
CC(C)(C)CC(CC)(C)C(CCC)C(CC)(CC)CC	212
CCCCC	10.8
CCCCCCCCC	5.65
CCCCCCCCCCCC	1.79
CCCCCCCCCCCCC	0.507
CCCCCCCCCCCCCCCCCCCCC	-9.79
CCCCCCCCCCCCCCCCCCCCCC	-11.1
CCCCCCCCCCCCCCCCCCCCCCC	-12.4
CCCCCCCCCCCCCCCCCCCCCCCC	-13.6
CCCCCCCCCCCCCCCCCCCCCCCCC	-14.9
CCCCCCCCCCCCCCCCCCCCCCCCCC	-16.2
CCCCCCCCCCCCCCCCCCCCCCCCCCC	-17.5
CCCCCCCCCCCCCCCCCCCCCCCCCCCC	-18.8
CCCCCCCCCCCCCCCCCCCCCCCCCCCCC	-20.1
CCCCCCCCCCCCCCCCCCCCCCCCCCCCCC	-21.4
CC(C)CCCCCC	6.72784496
CC(C)CCCCCCC	5.414736583
CC(C)CCCCCCCC	4.022128092
CC(C)CCCCCCCCC	2.716445846
CC(C)CCCCCCCCCC	1.507675863
CC(C)CCCCCCCCCCC	0.223692452
CC(C)CCCCCCCCCCCC	-1.144652644
CC(C)CCCCCCCCCCCCCCC	-4.952554102
CC(C)CCCCCCCCCCCCCCCC	-6.269014841
CC(C)CCCCCCCCCCCCCCCCC	-7.668425585
CCC(C)CCCCC	7.251884959
CCC(C)CCCCCC	6.076957078
CCC(C)CCCCCCC	4.747321481
CCC(C)CCCCCCCC	3.364343891
CCC(C)CCCCCCCCC	2.060454934
CCC(C)CCCCCCCCCC	0.893302009
CCC(C)CCCCCCCCCCC	-0.433624874
CCC(C)CCCCCCCCCCCC	-1.819629143
CCC(C)CCCCCCCCCCCCC	-3.102944075
CCC(C)CCCCCCCCCCCCCCC	-5.573054767
CCCC(C)CCCC	7.856517551
CCCC(C)CCCCC	6.40815644
CCCC(C)CCCCCC	5.213683981
CCCC(C)CCCCCCC	3.948412131
CCCC(C)CCCCCCCC	2.594934038
CCCC(C)CCCCCCCCCC	-0.014257872
CCCC(C)CCCCCCCCCCCC	-2.560052773
CCCCC(C)CCCC	6.434344959
CCCCC(C)CCCCC	4.964104824
CCCCC(C)CCCCCC	3.777942389
CCCCC(C)CCCCCCC	2.522696994
CCCCC(C)CCCCCCCC	1.135927938
CCCCC(C)CCCCCCCCC	-0.238875158
CCCCC(C)CCCCCCCCCC	-1.43002891
CCCCC(C)CCCCCCCCCCC	-2.64306358
CCCCC(C)CCCCCCCCCCCC	-3.985329228
CCCCC(C)CCCCCCCCCCCCC	-5.401501015
CCCCCC(C)CCCCC	3.50718476
CCCCCC(C)CCCCCC	2.353437432
CCCCCC(C)CCCCCCCC	-0.311315588
CCCCCC(C)CCCCCCCCCCC	-4.059901485
CCCCCC(C)CCCCCCCCCCCCC	-6.870108447
CCCCCCC(C)CCCCCC	1.174313683
CCCCCCC(C)CCCCCCC	-0.108037928
CCCCCCC(C)CCCCCCCC	-1.470486142
CCCCCCC(C)CCCCCCCCC	-2.793083512
CCCCCCC(C)CCCCCCCCCC	-4.01349236
CCCCCCC(C)CCCCCCCCCCCC	-6.623318601
CCCCCCCC(C)CCCCCCC	-1.385018548
CCCCCCCC(C)CCCCCCCC	-2.753189264
CCCCCCCC(C)CCCCCCCCC	-4.096992719
CCCCCCCC(C)CCCCCCCCCC	-5.287999318
CCCCCCCC(C)CCCCCCCCCCC	-6.606986616
CCCCCCCCC(C)CCCCCCCC	-4.088019602
CCCCCCCCC(C)CCCCCCCCC	-5.471211289
CCCCCCCCC(C)CCCCCCCCCC	-6.631668388
CCCCCCCCCC(C)CCCCCCCCC	-6.82633045
CC(C)(C)C	14.5
CC(C)C(C)C	12
CC(C)(C)CC	14.3
CC(C)C(C)CCCCCCCCCCCCCCC	-5.52
CC(C)(C)CCCCC	10.71705925
CC(C)C(C)CCCC	8.618036149
CC(C)CC(C)CCC	9.839369745
CC(C)CCC(C)CC	7.945104091
CC(C)CCCC(C)C	7.31923192
CCC(C)(C)CCCC	11.97883668
CCC(C)C(C)CCC	9.429896615
CCC(C)CC(C)CC	9.772998032
CCCC(C)(C)CCC	12.90528216
CC(C)CC(C)CCCC	8.473185875
CC(C)CCC(C)CCC	7.603553972
CC(C)CCCC(C)CC	6.68326863
CC(C)CCCCC(C)C	6.669794054
CCC(C)(C)CCCCC	10.51809716
CCC(C)C(C)CCCC	7.873764231
CCC(C)CC(C)CCC	9.174510015
CCC(C)CCC(C)CC	7.304016374
CC(C)CC(C)CCCCC	6.992043821
CC(C)CCC(C)CCCC	6.185612562
CC(C)CCCC(C)CCC	5.509344618
CC(C)CCCCC(C)CC	6.058788811
CCC(C)(C)CCCCCC	9.310330887
CCC(C)C(C)CCCCC	6.636492265
CCC(C)CC(C)CCCC	7.833884248
CCC(C)CCCC(C)CC	6.046216447
CCCC(C)(C)CCCCC	9.841228502
CCCC(C)C(C)CCCC	6.323759122
CCCC(C)CC(C)CCC	8.385187337
CCCCC(C)(C)CCCC	9.969917996
CC(C)(C)CCCCCCCC	6.883570112
CC(C)C(C)CCCCCCC	4.867687562
CC(C)CC(C)CCCCCC	5.76382233
CC(C)CCC(C)CCCCC	4.669431412
CC(C)CCCC(C)CCCC	4.022189496
CC(C)CCCCC(C)CCC	5.094859105
CC(C)CCCCCC(C)CC	4.693057583
CC(C)CCCCCCC(C)C	3.387960379
CCC(C)(C)CCCCCCC	7.939602776
CCC(C)CC(C)CCCCC	6.35863437
CCC(C)CCCC(C)CCC	4.870164907
CCC(C)CCCCC(C)CC	5.43749438
CCCC(C)(C)CCCCCC	8.721895336
CCCC(C)C(C)CCCCC	5.013451255
CCCC(C)CC(C)CCCC	7.106363547
CCCC(C)CCC(C)CCC	6.508811388
CCCCC(C)(C)CCCCC	8.413026889
CCCCC(C)C(C)CCCC	4.742421632
CC(C)(C)CCCCCCCCC	5.526292572
CC(C)CCC(C)CCCCCC	3.492484067
CC(C)CCCC(C)CCCCC	2.627214731
CC(C)CCCCC(C)CCCC	3.67249049
CC(C)CCCCCC(C)CCC	3.947406689
CC(C)CCCCCCC(C)CC	2.677250906
CCC(C)C(C)CCCCCCC	4.087871557
CCC(C)CC(C)CCCCCC	5.056684992
CCC(C)CCC(C)CCCCC	3.914270529
CCC(C)CCCC(C)CCCC	3.426487498
CCC(C)CCCCC(C)CCC	4.525038252
CCC(C)CCCCCC(C)CC	3.956021916
CCCC(C)(C)CCCCCCC	7.459191114
CCCC(C)C(C)CCCCCC	3.890403402
CCCC(C)CC(C)CCCCC	5.663868732
CCCC(C)CCC(C)CCCC	5.130131922
CCCC(C)CCCC(C)CCC	3.805022336
CCCCC(C)CC(C)CCCC	5.597513472
CCCCCC(C)(C)CCCCC	6.851072534
CC(C)(C)CCCCCCCCCC	4.285117734
CC(C)C(C)CCCCCCCCC	2.137401218
CC(C)CCC(C)CCCCCCC	2.241979295
CC(C)CCCCCC(C)CCCC	2.524423247
CC(C)CCCCCCC(C)CCC	2.124371964
CC(C)CCCCCCCC(C)CC	1.676197565
CC(C)CCCCCCCCC(C)C	1.383689756
CCC(C)(C)CCCCCCCCC	5.295828466
CCC(C)C(C)CCCCCCCC	2.699817186
CCC(C)CC(C)CCCCCCC	3.775309182
CCC(C)CCCC(C)CCCCC	2.0130173
CCC(C)CCCCC(C)CCCC	3.108932327
CCC(C)CCCCCC(C)CCC	3.208457782
CCC(C)CCCCCCC(C)CC	2.003436513
CCCC(C)(C)CCCCCCCC	5.970047537
CCCC(C)C(C)CCCCCCC	2.449888602
CCCC(C)CC(C)CCCCCC	4.411620238
CCCC(C)CCC(C)CCCCC	3.509689462
CCCC(C)CCCC(C)CCCC	2.314749784
CCCC(C)CCCCC(C)CCC	3.419765711
CCCCC(C)C(C)CCCCCC	2.343928057
CCCCC(C)CC(C)CCCCC	4.312896173
CCCCC(C)CCC(C)CCCC	3.693305233
CCCCCC(C)(C)CCCCCC	5.699968756
CCCCCC(C)C(C)CCCCC	2.233936281
CC(C)(C)CCCCCCCCCCC	3.000186177
CC(C)C(C)CCCCCCCCCC	0.973715946
CC(C)CC(C)CCCCCCCCC	1.846718421
CC(C)CCC(C)CCCCCCCC	0.916395737
CC(C)CCCCC(C)CCCCCC	1.125818032
CC(C)CCCCCC(C)CCCCC	1.099895111
CC(C)CCCCCCC(C)CCCC	0.704786657
CC(C)CCCCCCCC(C)CCC	0.571092393
CC(C)CCCCCCCCC(C)CC	0.795091316
CC(C)CCCCCCCCCC(C)C	0.214976989
CCC(C)(C)CCCCCCCCCC	4.008236593
CCC(C)C(C)CCCCCCCCC	1.471852249
CCC(C)CC(C)CCCCCCCC	2.516889079
CCC(C)CCC(C)CCCCCCC	1.571381338
CCC(C)CCCC(C)CCCCCC	0.905692096
CCC(C)CCCCC(C)CCCCC	1.777767811
CCC(C)CCCCCC(C)CCCC	1.846027711
CCC(C)CCCCCCCC(C)CC	1.02224031
CCCC(C)CCCC(C)CCCCC	0.939968859
CCCC(C)CCCCCC(C)CCC	2.268811883
CCCCC(C)(C)CCCCCCCC	4.624914835
CCCCC(C)C(C)CCCCCCC	1.013341425
CCCCC(C)CC(C)CCCCCC	3.184674901
CCCCC(C)CCC(C)CCCCC	2.134776678
CCCCC(C)CCCC(C)CCCC	0.761772977
CCCCCC(C)C(C)CCCCCC	1.164655942
CCCCCC(C)CC(C)CCCCC	2.964504961
CCCCCCC(C)(C)CCCCCC	4.549413866
CC(C)(C)CCCCCCCCCCCC	1.689520621
CC(C)C(C)CCCCCCCCCCC	-0.381991752
CC(C)CCCC(C)CCCCCCCC	-1.185462542
CC(C)CCCCC(C)CCCCCCC	-0.194340703
CC(C)CCCCCC(C)CCCCCC	-0.148359658
CC(C)CCCCCCC(C)CCCCC	-0.842540849
CC(C)CCCCCCCC(C)CCCC	-0.887730751
CC(C)CCCCCCCCCC(C)CC	-0.495714016
CC(C)CCCCCCCCCCC(C)C	-1.679512332
CCC(C)(C)CCCCCCCCCCC	2.791288885
CCC(C)C(C)CCCCCCCCCC	0.287346129
CCC(C)CC(C)CCCCCCCCC	1.072988403
CCC(C)CCCC(C)CCCCCCC	-0.378532322
CCC(C)CCCCCC(C)CCCCC	0.428821763
CCC(C)CCCCCCC(C)CCCC	-0.038470432
CCC(C)CCCCCCCC(C)CCC	0.058171633
CCC(C)CCCCCCCCC(C)CC	0.222251449
CCCC(C)(C)CCCCCCCCCC	3.450968677
CCCC(C)C(C)CCCCCCCCC	-0.182104867
CCCC(C)CC(C)CCCCCCCC	1.960841062
CCCC(C)CCCC(C)CCCCCC	-0.344390802
CCCC(C)CCCCC(C)CCCCC	0.44440762
CCCC(C)CCCCCC(C)CCCC	0.92062009
CCCC(C)CCCCCCC(C)CCC	1.020069166
CCCCC(C)(C)CCCCCCCCC	3.146076208
CCCCC(C)C(C)CCCCCCCC	-0.453594737
CCCCC(C)CCCC(C)CCCCC	-0.555728241
CCCCC(C)CCCCC(C)CCCC	0.470248459
CCCCCC(C)(C)CCCCCCCC	3.004187922
CCCCCC(C)C(C)CCCCCCC	-0.350938522
CCCCCC(C)CC(C)CCCCCC	1.688784196
CCCCCCC(C)(C)CCCCCCC	3.262012997
CCCCCCC(C)C(C)CCCCCC	-0.045546815
CC(C)C(C)CCCCCCCCCCCC	-1.796705551
CC(C)CC(C)CCCCCCCCCCC	-0.655149319
CC(C)CCCC(C)CCCCCCCCC	-2.556645747
CC(C)CCCCCC(C)CCCCCCC	-1.401547439
CC(C)CCCCCCCCC(C)CCCC	-1.617152082
CC(C)CCCCCCCCCC(C)CCC	-1.158976484
CC(C)CCCCCCCCCCC(C)CC	-2.367698449
CC(C)CCCCCCCCCCCC(C)C	-2.925712089
CCC(C)C(C)CCCCCCCCCCC	-1.053346407
CCC(C)CC(C)CCCCCCCCCC	-0.074977594
CCC(C)CCC(C)CCCCCCCCC	-1.234468061
CCC(C)CCCCC(C)CCCCCCC	-0.756117285
CCC(C)CCCCCC(C)CCCCCC	-0.742784605
CCC(C)CCCCCCC(C)CCCCC	-1.557051389
CCC(C)CCCCCCCC(C)CCCC	-1.540653591
CCC(C)CCCCCCCCC(C)CCC	-0.904299119
CCC(C)CCCCCCCCCC(C)CC	-1.187041271
CCCC(C)(C)CCCCCCCCCCC	2.260886683
CCCC(C)C(C)CCCCCCCCCC	-1.361355968
CCCC(C)CC(C)CCCCCCCCC	-0.009237205
CCCC(C)CCC(C)CCCCCCCC	-0.159896995
CCCC(C)CCCC(C)CCCCCCC	-1.354357258
CCCC(C)CCCCC(C)CCCCCC	-0.539739558
CCCC(C)CCCCCC(C)CCCCC	-0.387911949
CCCC(C)CCCCCCCC(C)CCC	-0.970365953
CCCCC(C)(C)CCCCCCCCCC	1.994387412
CCCCC(C)C(C)CCCCCCCCC	-1.704204308
CCCCC(C)CC(C)CCCCCCCC	0.530555654
CCCCC(C)CCCC(C)CCCCCC	-1.725938348
CCCCC(C)CCCCC(C)CCCCC	-0.775514876
CCCCC(C)CCCCCC(C)CCCC	-0.538006845
CCCCCC(C)(C)CCCCCCCCC	1.768503986
CCCCCC(C)C(C)CCCCCCCC	-1.705756674
CCCCCC(C)CC(C)CCCCCCC	0.386570246
CCCCCC(C)CCC(C)CCCCCC	-0.625323268
CCCCCC(C)CCCC(C)CCCCC	-2.018431455
CCCCCCC(C)(C)CCCCCCCC	1.873996082
CCCCCCC(C)C(C)CCCCCCC	-1.363695929
CCCCCCC(C)CC(C)CCCCCC	0.52974684
CC(C)C(C)CCCCCCCCCCCCC	-3.019067868
CC(C)CC(C)CCCCCCCCCCCC	-1.921586718
CC(C)CCC(C)CCCCCCCCCCC	-2.84930089
CC(C)CCCCCC(C)CCCCCCCC	-2.730457277
CC(C)CCCCCCC(C)CCCCCCC	-3.155036792
CC(C)CCCCCCCC(C)CCCCCC	-3.417959443
CC(C)CCCCCCCCCCCC(C)CC	-3.513233565
CC(C)CCCCCCCCCCCCC(C)C	-3.835394629
CCC(C)(C)CCCCCCCCCCCCC	0.094805307
CCC(C)CC(C)CCCCCCCCCCC	-1.192560936
CCC(C)CCC(C)CCCCCCCCCC	-2.50849296
CCC(C)CCCCCC(C)CCCCCCC	-2.126121147
CCC(C)CCCCCCC(C)CCCCCC	-2.701018872
CCC(C)CCCCCCCC(C)CCCCC	-3.004419431
CCC(C)CCCCCCCCC(C)CCCC	-2.147799712
CCC(C)CCCCCCCCCC(C)CCC	-1.794266324
CCC(C)CCCCCCCCCCC(C)CC	-3.064161653
CCCC(C)(C)CCCCCCCCCCCC	0.855623758
CCCC(C)C(C)CCCCCCCCCCC	-2.823448173
CCCC(C)CC(C)CCCCCCCCCC	-0.793779536
CCCC(C)CCCCCCC(C)CCCCC	-1.956633872
CCCC(C)CCCCCCCC(C)CCCC	-2.253370689
CCCC(C)CCCCCCCCC(C)CCC	-1.935787661
CCCCC(C)(C)CCCCCCCCCCC	0.612433929
CCCCC(C)C(C)CCCCCCCCCC	-2.857268738
CCCCC(C)CC(C)CCCCCCCCC	-0.636730256
CCCCC(C)CCC(C)CCCCCCCC	-1.571461864
CCCCC(C)CCCC(C)CCCCCCC	-2.959229065
CCCCC(C)CCCCC(C)CCCCCC	-1.853348332
CCCCC(C)CCCCCCC(C)CCCC	-1.930954584
CCCCCC(C)(C)CCCCCCCCCC	0.589890476
CCCCCC(C)C(C)CCCCCCCCC	-2.814048513
CCCCCC(C)CCCC(C)CCCCCC	-3.03921313
CCCCCCC(C)C(C)CCCCCCCC	-2.745590015
CCCCCCC(C)CC(C)CCCCCCC	-0.85976694
CCCCCCC(C)CCC(C)CCCCCC	-1.781453208
CCCCCCCC(C)(C)CCCCCCCC	0.543550282
CC(C)(C)CCCCCCCCCCCCCCC	-2.177086494
CC(C)C(C)CCCCCCCCCCCCCC	-4.22024126
CC(C)CCC(C)CCCCCCCCCCCC	-4.264486694
CC(C)CCCC(C)CCCCCCCCCCC	-4.930754795
CC(C)CCCCC(C)CCCCCCCCCC	-4.006954932
CC(C)CCCCCCCC(C)CCCCCCC	-4.652683345
CC(C)CCCCCCCCC(C)CCCCCC	-4.24913361
CC(C)CCCCCCCCCC(C)CCCCC	-4.001086442
CC(C)CCCCCCCCCCC(C)CCCC	-4.414623294
CC(C)CCCCCCCCCCCC(C)CCC	-4.454785572
CC(C)CCCCCCCCCCCCC(C)CC	-4.42218681
CC(C)CCCCCCCCCCCCCC(C)C	-4.984127034
CCC(C)(C)CCCCCCCCCCCCCC	-1.069049586
CCC(C)C(C)CCCCCCCCCCCCC	-3.768254246
CCC(C)CC(C)CCCCCCCCCCCC	-2.6839146
CCC(C)CCC(C)CCCCCCCCCCC	-3.543784315
CCC(C)CCCC(C)CCCCCCCCCC	-4.521975516
CCC(C)CCCCC(C)CCCCCCCCC	-3.373839888
CCC(C)CCCCCCC(C)CCCCCCC	-3.981491231
CCC(C)CCCCCCCC(C)CCCCCC	-3.974250107
CCC(C)CCCCCCCCC(C)CCCCC	-3.51523415
CCC(C)CCCCCCCCCC(C)CCCC	-3.156387467
CCC(C)CCCCCCCCCCCC(C)CC	-4.076116095
CCCC(C)(C)CCCCCCCCCCCCC	-0.49032083
CCCC(C)C(C)CCCCCCCCCCCC	-3.916777684
CCCC(C)CC(C)CCCCCCCCCCC	-2.56686291
CCCC(C)CCCC(C)CCCCCCCCC	-4.361279136
CCCC(C)CCCCCC(C)CCCCCCC	-3.004503692
CCCC(C)CCCCCCC(C)CCCCCC	-3.060527012
CCCC(C)CCCCCCCCC(C)CCCC	-3.207422485
CCCCC(C)(C)CCCCCCCCCCCC	-0.718502988
CCCCC(C)C(C)CCCCCCCCCCC	-4.306898912
CCCCC(C)CC(C)CCCCCCCCCC	-2.117029914
CCCCC(C)CCC(C)CCCCCCCCC	-3.27956068
CCCCC(C)CCCC(C)CCCCCCCC	-4.76591905
CCCCC(C)CCCCC(C)CCCCCCC	-3.363187402
CCCCC(C)CCCCCCC(C)CCCCC	-3.326312184
CCCCC(C)CCCCCCCC(C)CCCC	-3.880973933
CCCCCC(C)(C)CCCCCCCCCCC	-0.796177483
CCCCCC(C)CC(C)CCCCCCCCC	-2.248615589
CCCCCC(C)CCC(C)CCCCCCCC	-2.986287815
CCCCCC(C)CCCCC(C)CCCCCC	-3.167633056
CCCCCC(C)CCCCCC(C)CCCCC	-3.087755238
CCCCCCC(C)(C)CCCCCCCCCC	-0.942909294
CCCCCCC(C)C(C)CCCCCCCCC	-4.600646972
CCCCCCC(C)CC(C)CCCCCCCC	-2.289546458
CCCCCCC(C)CCCC(C)CCCCCC	-4.242070361
CCCCCCCC(C)(C)CCCCCCCCC	-0.71588178
CCCCCCCC(C)CC(C)CCCCCCC	-1.986991767
CCCCCCCCC(C)(C)CCCCCCCC	-1.015161837
CC(C)(C)CCCCCCCCCCCCCCCC	-4.048818814
CC(C)CC(C)CCCCCCCCCCCCCC	-4.56256744
CC(C)CCC(C)CCCCCCCCCCCCC	-5.792952631
CC(C)CCCC(C)CCCCCCCCCCCC	-6.495038944
CC(C)CCCCC(C)CCCCCCCCCCC	-5.222548015
CC(C)CCCCCC(C)CCCCCCCCCC	-5.297376924
CC(C)CCCCCCC(C)CCCCCCCCC	-5.877822613
CC(C)CCCCCCCC(C)CCCCCCCC	-6.111493947
CC(C)CCCCCCCCC(C)CCCCCCC	-5.629583216
CC(C)CCCCCCCCCC(C)CCCCCC	-5.273066223
CC(C)CCCCCCCCCCC(C)CCCCC	-5.960038377
CC(C)CCCCCCCCCCCC(C)CCCC	-6.060022324
CC(C)CCCCCCCCCCCCCC(C)CC	-5.667236049
CCC(C)(C)CCCCCCCCCCCCCCC	-2.18584339
CCC(C)C(C)CCCCCCCCCCCCCC	-4.694434856
CCC(C)CC(C)CCCCCCCCCCCCC	-4.019488105
CCC(C)CCC(C)CCCCCCCCCCCC	-5.660269362
CCC(C)CCCC(C)CCCCCCCCCCC	-5.616178195
CCC(C)CCCCCC(C)CCCCCCCCC	-4.678987402
CCC(C)CCCCCCC(C)CCCCCCCC	-5.262099341
CCC(C)CCCCCCCCC(C)CCCCCC	-4.568654531
CCC(C)CCCCCCCCCC(C)CCCCC	-4.846444379
CCC(C)CCCCCCCCCCC(C)CCCC	-5.229154838
CCC(C)CCCCCCCCCCCC(C)CCC	-5.094847758
CCC(C)CCCCCCCCCCCCC(C)CC	-5.070362258
CCCC(C)(C)CCCCCCCCCCCCCC	-1.49762328
CCCC(C)CC(C)CCCCCCCCCCCC	-3.445309956
CCCC(C)CCC(C)CCCCCCCCCCC	-4.051195209
CCCC(C)CCCC(C)CCCCCCCCCC	-5.474407045
CCCC(C)CCCCCCCC(C)CCCCCC	-4.909834736
CCCC(C)CCCCCCCCCC(C)CCCC	-4.353616872
CCCCC(C)C(C)CCCCCCCCCCCC	-5.320078858
CCCCC(C)CC(C)CCCCCCCCCCC	-3.368808478
CCCCC(C)CCC(C)CCCCCCCCCC	-4.283568631
CCCCC(C)CCCC(C)CCCCCCCCC	-5.782917078
CCCCC(C)CCCCC(C)CCCCCCCC	-4.57824596
CCCCC(C)CCCCCC(C)CCCCCCC	-4.354219834
CCCCC(C)CCCCCCCC(C)CCCCC	-5.31666796
CCCCC(C)CCCCCCCCC(C)CCCC	-4.806427982
CCCCCC(C)(C)CCCCCCCCCCCC	-2.290336383
CCCCCC(C)C(C)CCCCCCCCCCC	-5.488739359
CCCCCC(C)CCC(C)CCCCCCCCC	-4.708692012
CCCCCC(C)CCCC(C)CCCCCCCC	-5.773106402
CCCCCC(C)CCCCC(C)CCCCCCC	-4.528496464
CCCCCCC(C)C(C)CCCCCCCCCC	-5.096023688
CCCCCCC(C)CC(C)CCCCCCCCC	-3.510117554
CCCCCCC(C)CCC(C)CCCCCCCC	-4.786591338
CCCCCCC(C)CCCCC(C)CCCCCC	-4.367975884
CCCCCCCC(C)(C)CCCCCCCCCC	-1.951258677
CCCCCCCC(C)C(C)CCCCCCCCC	-5.11913089
CCCCCCCC(C)CC(C)CCCCCCCC	-3.227252641
CCCCCCCC(C)CCC(C)CCCCCCC	-4.167849019
CCCCCCCCC(C)(C)CCCCCCCCC	-2.017766916
