# Supplementary material for: Machine Learning-Based Predictions of Henry Coefficients for Long-Chain Alkanes in One-Dimensional Zeolites: Application to Hydroisomerization
Source: J Phys Chem C Nanomater Interfaces. 2025 Sep 26;129(40):18234–49. doi: 10.1021/acs.jpcc.5c03868 (PMC12516733; doi:10.1021/acs.jpcc.5c03868)
Supplement: Supplementary file 1 [file jp5c03868_si_001.zip › SI2/SI2_m-Cn_523K_MTT.csv]

smiles	lnHC
C	16.1797
CC	15.2714
CCC	14.3631
CCCC	13.4548
CCCCC	12.5465
CCCCCC	11.6382
CCCCCCC	10.7299
CCCCCCCC	9.8216
CCCCCCCCC	8.9133
CCCCCCCCCC	8.005
CCCCCCCCCCC	7.0967
CCCCCCCCCCCC	6.1884
CCCCCCCCCCCCC	5.2801
CCCCCCCCCCCCCC	4.3718
CCCCCCCCCCCCCCC	3.4635
CCCCCCCCCCCCCCCC	2.5552
CCCCCCCCCCCCCCCCC	1.6469
CCCCCCCCCCCCCCCCCC	0.7386
CCCCCCCCCCCCCCCCCCC	-0.1697
CCCCCCCCCCCCCCCCCCCC	-1.078
CCCCCCCCCCCCCCCCCCCCC	-1.9863
CCCCCCCCCCCCCCCCCCCCCC	-2.8946
CCCCCCCCCCCCCCCCCCCCCCC	-3.8029
CCCCCCCCCCCCCCCCCCCCCCCC	-4.7112
CCCCCCCCCCCCCCCCCCCCCCCCC	-5.6195
CCCCCCCCCCCCCCCCCCCCCCCCCC	-6.5278
CCCCCCCCCCCCCCCCCCCCCCCCCCC	-7.4361
CCCCCCCCCCCCCCCCCCCCCCCCCCCC	-8.3444
CCCCCCCCCCCCCCCCCCCCCCCCCCCCC	-9.2527
CCCCCCCCCCCCCCCCCCCCCCCCCCCCCC	-10.161
CC(C)C	14.013087
CC(C)CCCCCC	10.668539
CC(C)CCCCCCC	9.920615
CC(C)CCCCCCCC	8.574076
CC(C)CCCCCCCCC	7.137514
CC(C)CCCCCCCCCC	6.799672
CC(C)CCCCCCCCCCC	6.134342
CC(C)CCCCCCCCCCCC	4.947597
CC(C)CCCCCCCCCCCCC	3.432546
CC(C)CCCCCCCCCCCCCC	3.005185
CC(C)CCCCCCCCCCCCCCC	2.365135
CC(C)CCCCCCCCCCCCCCCC	1.239793
CC(C)CCCCCCCCCCCCCCCCC	-0.207599
CCC(C)CCCCC	11.0872
CCC(C)CCCCCC	10.883416
CCC(C)CCCCCCC	10.048266
CCC(C)CCCCCCCC	8.788477
CCC(C)CCCCCCCCC	7.399321
CCC(C)CCCCCCCCCC	6.957186
CCC(C)CCCCCCCCCCC	6.419838
CCC(C)CCCCCCCCCCCC	5.108425
CCC(C)CCCCCCCCCCCCC	3.356585
CCC(C)CCCCCCCCCCCCCC	3.164227
CCC(C)CCCCCCCCCCCCCCC	2.572292
CCCC(C)CCC	13.069387
CCCC(C)CCCC	11.743746
CCCC(C)CCCCC	10.262437
CCCC(C)CCCCCC	10.00835
CCCC(C)CCCCCCC	9.272546
CCCC(C)CCCCCCCC	7.959754
CCCC(C)CCCCCCCCC	6.461449
CCCC(C)CCCCCCCCCC	6.233286
CCCC(C)CCCCCCCCCCC	5.511842
CCCC(C)CCCCCCCCCCCC	4.530749
CCCC(C)CCCCCCCCCCCCC	3.000397
CCCCC(C)CCCC	10.357942
CCCCC(C)CCCCC	8.772531
CCCCC(C)CCCCCC	8.632021
CCCCC(C)CCCCCCC	7.849174
CCCCC(C)CCCCCCCC	6.688925
CCCCC(C)CCCCCCCCC	5.165149
CCCCC(C)CCCCCCCCCC	4.719333
CCCCC(C)CCCCCCCCCCC	4.186341
CCCCC(C)CCCCCCCCCCCC	3.163945
CCCCC(C)CCCCCCCCCCCCC	1.174395
CCCCCC(C)CCCCC	7.268998
CCCCCC(C)CCCCCC	7.140488
CCCCCC(C)CCCCCCC	6.46257
CCCCCC(C)CCCCCCCC	4.958324
CCCCCC(C)CCCCCCCCC	3.678973
CCCCCC(C)CCCCCCCCCC	3.094232
CCCCCC(C)CCCCCCCCCCC	2.574543
CCCCCC(C)CCCCCCCCCCCC	1.593466
CCCCCC(C)CCCCCCCCCCCCC	-1.218319
CCCCCCC(C)CCCCCC	7.035478
CCCCCCC(C)CCCCCCC	6.145885
CCCCCCC(C)CCCCCCCC	5.086991
CCCCCCC(C)CCCCCCCCC	3.53976
CCCCCCC(C)CCCCCCCCCC	2.93223
CCCCCCC(C)CCCCCCCCCCC	2.407114
CCCCCCC(C)CCCCCCCCCCCC	1.308101
CCCCCCCC(C)CCCCCCC	5.486567
CCCCCCCC(C)CCCCCCCC	4.411835
CCCCCCCC(C)CCCCCCCCC	2.765891
CCCCCCCC(C)CCCCCCCCCC	2.45965
CCCCCCCC(C)CCCCCCCCCCC	1.244444
CCCCCCCCC(C)CCCCCCCC	2.973879
CCCCCCCCC(C)CCCCCCCCC	1.084322
CCCCCCCCC(C)CCCCCCCCCC	1.422232
CCCCCCCCCC(C)CCCCCCCCC	0.247674
CC(C)(C)CCCCCCCC	9.442032
CC(C)(C)CCCCCCCCC	7.778358
CC(C)(C)CCCCCCCCCC	7.693167
CC(C)(C)CCCCCCCCCCC	7.032105
CC(C)(C)CCCCCCCCCCCC	5.885481
CC(C)(C)CCCCCCCCCCCCC	4.245142
CC(C)(C)CCCCCCCCCCCCCC	3.846076
CC(C)(C)CCCCCCCCCCCCCCC	3.170388
CC(C)(C)CCCCCCCCCCCCCCCC	2.321681
CC(C)(C)CCCCC	11.464307
CC(C)(C)CCCCCCC	10.883277
CC(C)C(C)CCCCCCC	12.380276
CC(C)C(C)CCCCCCCC	11.088789
CC(C)C(C)CCCCCCCCC	10.207646
CC(C)C(C)CCCCCCCCCC	9.92181
CC(C)C(C)CCCCCCCCCCC	7.946228
CC(C)C(C)CCCCCCCCCCCC	7.866455
CC(C)C(C)CCCCCCCCCCCCC	6.634223
CC(C)C(C)CCCCCCCCCCCCCC	5.888352
CC(C)C(C)CCC	15.810324
CC(C)C(C)CCCC	14.521775
CC(C)C(C)CCCCC	13.906585
CC(C)C(C)CCCCCC	13.434236
CC(C)CC(C)CCCCCC	11.051553
CC(C)CC(C)CCCCCCC	9.744501
CC(C)CC(C)CCCCCCCC	9.043742
CC(C)CC(C)CCCCCCCCC	8.344425
CC(C)CC(C)CCCCCCCCCC	7.357121
CC(C)CC(C)CCCCCCCCCCC	6.356212
CC(C)CC(C)CCCCCCCCCCCC	5.600342
CC(C)CC(C)CCCCCCCCCCCCC	4.582431
CC(C)CC(C)CCCCCCCCCCCCCC	3.482903
CC(C)CC(C)C	15.493345
CC(C)CC(C)CCC	13.760672
CC(C)CC(C)CCCC	13.114921
CC(C)CC(C)CCCCC	12.090662
CC(C)CCC(C)CCCCC	10.634873
CC(C)CCC(C)CCCCCC	10.185347
CC(C)CCC(C)CCCCCCC	9.730915
CC(C)CCC(C)CCCCCCCC	8.754043
CC(C)CCC(C)CCCCCCCCC	7.063161
CC(C)CCC(C)CCCCCCCCCC	6.129807
CC(C)CCC(C)CCCCCCCCCCC	6.239757
CC(C)CCC(C)CCCCCCCCCCCC	5.079376
CC(C)CCC(C)CCCCCCCCCCCCC	3.230028
CC(C)CCC(C)CC	13.242499
CC(C)CCC(C)CCC	13.398084
CC(C)CCC(C)CCCC	12.229075
CC(C)CCCC(C)CCCC	7.785107
CC(C)CCCC(C)CCCCC	6.238204
CC(C)CCCC(C)CCCCCC	6.229691
CC(C)CCCC(C)CCCCCCC	5.618881
CC(C)CCCC(C)CCCCCCCC	4.212594
CC(C)CCCC(C)CCCCCCCCC	2.532461
CC(C)CCCC(C)CCCCCCCCCC	2.270379
CC(C)CCCC(C)CCCCCCCCCCC	1.74092
CC(C)CCCC(C)CCCCCCCCCCCC	0.971756
CC(C)CCCC(C)C	9.887807
CC(C)CCCC(C)CC	10.22893
CC(C)CCCC(C)CCC	9.313928
CC(C)CCCCC(C)CCC	11.172675
CC(C)CCCCC(C)CCCC	9.742378
CC(C)CCCCC(C)CCCCC	8.786845
CC(C)CCCCC(C)CCCCCC	8.567235
CC(C)CCCCC(C)CCCCCCC	7.683732
CC(C)CCCCC(C)CCCCCCCC	6.030205
CC(C)CCCCC(C)CCCCCCCCC	5.085648
CC(C)CCCCC(C)CCCCCCCCCC	4.882692
CC(C)CCCCC(C)CCCCCCCCCCC	4.386822
CC(C)CCCCC(C)C	12.243833
CC(C)CCCCC(C)CC	12.418086
CC(C)CCCCCC(C)CC	11.99244
CC(C)CCCCCC(C)CCC	10.935397
CC(C)CCCCCC(C)CCCC	10.287064
CC(C)CCCCCC(C)CCCCC	8.85962
CC(C)CCCCCC(C)CCCCCC	8.440598
CC(C)CCCCCC(C)CCCCCCC	7.330031
CC(C)CCCCCC(C)CCCCCCCC	6.328925
CC(C)CCCCCC(C)CCCCCCCCC	5.396047
CC(C)CCCCCC(C)CCCCCCCCCC	5.088801
CC(C)CCCCCC(C)C	12.543385
CC(C)CCCCCCC(C)C	9.724226
CC(C)CCCCCCC(C)CC	9.984633
CC(C)CCCCCCC(C)CCC	9.776945
CC(C)CCCCCCC(C)CCCC	8.811276
CC(C)CCCCCCC(C)CCCCC	7.149935
CC(C)CCCCCCC(C)CCCCCC	6.521303
CC(C)CCCCCCC(C)CCCCCCC	6.012484
CC(C)CCCCCCC(C)CCCCCCCC	4.93419
CC(C)CCCCCCC(C)CCCCCCCCC	3.669442
CC(C)CCCCCCCC(C)C	6.377204
CC(C)CCCCCCCC(C)CC	6.753645
CC(C)CCCCCCCC(C)CCC	5.913245
CC(C)CCCCCCCC(C)CCCC	4.32769
CC(C)CCCCCCCC(C)CCCCC	2.500821
CC(C)CCCCCCCC(C)CCCCCC	2.266031
CC(C)CCCCCCCC(C)CCCCCCC	2.365348
CC(C)CCCCCCCC(C)CCCCCCCC	0.771145
CC(C)CCCCCCCCC(C)C	7.683832
CC(C)CCCCCCCCC(C)CC	7.867661
CC(C)CCCCCCCCC(C)CCC	6.802945
CC(C)CCCCCCCCC(C)CCCC	5.207326
CC(C)CCCCCCCCC(C)CCCCC	4.340823
CC(C)CCCCCCCCC(C)CCCCCC	4.098244
CC(C)CCCCCCCCC(C)CCCCCCC	3.387957
CC(C)CCCCCCCCCC(C)C	8.143539
CC(C)CCCCCCCCCC(C)CC	8.148672
CC(C)CCCCCCCCCC(C)CCC	6.961821
CC(C)CCCCCCCCCC(C)CCCC	6.491106
CC(C)CCCCCCCCCC(C)CCCCC	5.360514
CC(C)CCCCCCCCCC(C)CCCCCC	4.399767
CC(C)CCCCCCCCCCC(C)C	6.228991
CC(C)CCCCCCCCCCC(C)CC	6.200957
CC(C)CCCCCCCCCCC(C)CCC	6.244166
CC(C)CCCCCCCCCCC(C)CCCC	5.226762
CC(C)CCCCCCCCCCC(C)CCCCC	3.471178
CC(C)CCCCCCCCCCCC(C)C	2.896169
CC(C)CCCCCCCCCCCC(C)CC	3.597672
CC(C)CCCCCCCCCCCC(C)CCC	2.190659
CC(C)CCCCCCCCCCCC(C)CCCC	1.183687
CC(C)CCCCCCCCCCCCC(C)C	3.35489
CC(C)CCCCCCCCCCCCC(C)CC	3.576322
CC(C)CCCCCCCCCCCCC(C)CCC	1.693461
CC(C)CCCCCCCCCCCCCC(C)C	4.417041
CC(C)CCCCCCCCCCCCCC(C)CC	4.166954
CC(C)CCCCCCCCCCCCCCC(C)C	2.601869
CCC(C)(C)CCCCCCC	11.058219
CCC(C)(C)CCCCCCCC	9.744813
CCC(C)(C)CCCCCCCCC	7.875455
CCC(C)(C)CCCCCCCCCC	8.035079
CCC(C)(C)CCCCCCCCCCC	7.526584
CCC(C)(C)CCCCCCCCCCCC	6.346067
CCC(C)(C)CCCCCCCCCCCCC	4.114005
CCC(C)(C)CCCCCCCCCCCCCC	4.3066
CCC(C)(C)CCCCCCCCCCCCCCC	3.983739
CCC(C)(C)CCCC	13.33638
CCC(C)(C)CCCCC	11.669565
CCC(C)(C)CCCCCC	11.901764
CCC(C)C(C)CCCCCC	13.737356
CCC(C)C(C)CCCCCCC	12.900641
CCC(C)C(C)CCCCCCCC	11.5992
CCC(C)C(C)CCCCCCCCC	9.668725
CCC(C)C(C)CCCCCCCCCC	10.082406
CCC(C)C(C)CCCCCCCCCCC	7.727237
CCC(C)C(C)CCCCCCCCCCCC	8.039321
CCC(C)C(C)CCCCCCCCCCCCC	7.300838
CCC(C)C(C)CCCCCCCCCCCCCC	7.137074
CCC(C)C(C)CCC	16.197834
CCC(C)C(C)CCCC	15.111482
CCC(C)C(C)CCCCC	14.238623
CCC(C)CC(C)CCCCC	11.320027
CCC(C)CC(C)CCCCCC	10.674752
CCC(C)CC(C)CCCCCCC	9.417875
CCC(C)CC(C)CCCCCCCC	9.019869
CCC(C)CC(C)CCCCCCCCC	7.759905
CCC(C)CC(C)CCCCCCCCCC	7.015113
CCC(C)CC(C)CCCCCCCCCCC	5.990457
CCC(C)CC(C)CCCCCCCCCCCC	5.64752
CCC(C)CC(C)CCCCCCCCCCCCC	3.814824
CCC(C)CC(C)CC	14.438115
CCC(C)CC(C)CCC	13.368021
CCC(C)CC(C)CCCC	12.607309
CCC(C)CCC(C)CCCC	12.495263
CCC(C)CCC(C)CCCCC	11.044786
CCC(C)CCC(C)CCCCCC	10.575997
CCC(C)CCC(C)CCCCCCC	9.75623
CCC(C)CCC(C)CCCCCCCC	9.135576
CCC(C)CCC(C)CCCCCCCCC	7.138843
CCC(C)CCC(C)CCCCCCCCCC	6.974207
CCC(C)CCC(C)CCCCCCCCCCC	5.936253
CCC(C)CCC(C)CCCCCCCCCCCC	5.529158
CCC(C)CCC(C)CC	13.666306
CCC(C)CCC(C)CCC	13.594313
CCC(C)CCCC(C)CCC	9.575337
CCC(C)CCCC(C)CCCC	8.094697
CCC(C)CCCC(C)CCCCC	6.473748
CCC(C)CCCC(C)CCCCCC	6.221688
CCC(C)CCCC(C)CCCCCCC	5.777237
CCC(C)CCCC(C)CCCCCCCC	4.495482
CCC(C)CCCC(C)CCCCCCCCC	2.80272
CCC(C)CCCC(C)CCCCCCCCCC	2.797916
CCC(C)CCCC(C)CCCCCCCCCCC	2.597458
CCC(C)CCCC(C)CC	10.49616
CCC(C)CCCCC(C)CC	12.579019
CCC(C)CCCCC(C)CCC	11.447756
CCC(C)CCCCC(C)CCCC	9.943508
CCC(C)CCCCC(C)CCCCC	8.989199
CCC(C)CCCCC(C)CCCCCC	8.464283
CCC(C)CCCCC(C)CCCCCCC	8.292068
CCC(C)CCCCC(C)CCCCCCCC	6.832342
CCC(C)CCCCC(C)CCCCCCCCC	5.574208
CCC(C)CCCCC(C)CCCCCCCCCC	5.768619
CCC(C)CCCCCC(C)CC	11.705787
CCC(C)CCCCCC(C)CCC	10.917336
CCC(C)CCCCCC(C)CCCC	10.066338
CCC(C)CCCCCC(C)CCCCC	8.633761
CCC(C)CCCCCC(C)CCCCCC	8.582521
CCC(C)CCCCCC(C)CCCCCCC	6.787132
CCC(C)CCCCCC(C)CCCCCCCC	5.54137
CCC(C)CCCCCC(C)CCCCCCCCC	5.614904
CCC(C)CCCCCCC(C)CC	10.176625
CCC(C)CCCCCCC(C)CCC	9.939803
CCC(C)CCCCCCC(C)CCCC	8.974083
CCC(C)CCCCCCC(C)CCCCC	7.4306
CCC(C)CCCCCCC(C)CCCCCC	6.865731
CCC(C)CCCCCCC(C)CCCCCCC	5.578703
CCC(C)CCCCCCC(C)CCCCCCCC	4.936902
CCC(C)CCCCCCCC(C)CC	7.038488
CCC(C)CCCCCCCC(C)CCC	6.480326
CCC(C)CCCCCCCC(C)CCCC	4.969088
CCC(C)CCCCCCCC(C)CCCCC	3.368368
CCC(C)CCCCCCCC(C)CCCCCC	3.103505
CCC(C)CCCCCCCC(C)CCCCCCC	2.918075
CCC(C)CCCCCCCCC(C)CC	7.934902
CCC(C)CCCCCCCCC(C)CCC	7.420429
CCC(C)CCCCCCCCC(C)CCCC	5.714594
CCC(C)CCCCCCCCC(C)CCCCC	4.44374
CCC(C)CCCCCCCCC(C)CCCCCC	4.741287
CCC(C)CCCCCCCCCC(C)CC	8.516359
CCC(C)CCCCCCCCCC(C)CCC	7.052371
CCC(C)CCCCCCCCCC(C)CCCC	5.916383
CCC(C)CCCCCCCCCC(C)CCCCC	5.124154
CCC(C)CCCCCCCCCCC(C)CC	6.497906
CCC(C)CCCCCCCCCCC(C)CCC	5.882449
CCC(C)CCCCCCCCCCC(C)CCCC	5.273219
CCC(C)CCCCCCCCCCCC(C)CC	3.987393
CCC(C)CCCCCCCCCCCC(C)CCC	3.098263
CCC(C)CCCCCCCCCCCCC(C)CC	4.05005
CCCC(C)(C)CCCCCC	10.777869
CCCC(C)(C)CCCCCCC	9.366683
CCCC(C)(C)CCCCCCCC	8.570605
CCCC(C)(C)CCCCCCCCC	7.092572
CCCC(C)(C)CCCCCCCCCC	6.585339
CCCC(C)(C)CCCCCCCCCCC	6.485381
CCCC(C)(C)CCCCCCCCCCCC	5.246733
CCCC(C)(C)CCCCCCCCCCCCC	3.699051
CCCC(C)(C)CCCCCCCCCCCCCC	3.513905
CCCC(C)(C)CCC	13.766682
CCCC(C)(C)CCCC	12.17241
CCCC(C)(C)CCCCC	10.48296
CCCC(C)C(C)CCCCC	12.823871
CCCC(C)C(C)CCCCCC	12.59448
CCCC(C)C(C)CCCCCCC	11.88785
CCCC(C)C(C)CCCCCCCC	10.791755
CCCC(C)C(C)CCCCCCCCC	9.353712
CCCC(C)C(C)CCCCCCCCCC	8.925921
CCCC(C)C(C)CCCCCCCCCCC	8.753048
CCCC(C)C(C)CCCCCCCCCCCC	7.7018
CCCC(C)C(C)CCCCCCCCCCCCC	6.627536
CCCC(C)C(C)CCC	15.21455
CCCC(C)C(C)CCCC	13.924088
CCCC(C)CC(C)CCCC	11.465126
CCCC(C)CC(C)CCCCC	10.049355
CCCC(C)CC(C)CCCCCC	9.540784
CCCC(C)CC(C)CCCCCCC	8.722687
CCCC(C)CC(C)CCCCCCCC	7.517183
CCCC(C)CC(C)CCCCCCCCC	6.325093
CCCC(C)CC(C)CCCCCCCCCC	5.463126
CCCC(C)CC(C)CCCCCCCCCCC	4.524992
CCCC(C)CC(C)CCCCCCCCCCCC	4.254211
CCCC(C)CC(C)CCC	12.387014
CCCC(C)CCC(C)CCC	13.701914
CCCC(C)CCC(C)CCCC	12.834504
CCCC(C)CCC(C)CCCCC	11.656521
CCCC(C)CCC(C)CCCCCC	10.63905
CCCC(C)CCC(C)CCCCCCC	10.20831
CCCC(C)CCC(C)CCCCCCCC	9.430097
CCCC(C)CCC(C)CCCCCCCCC	7.602981
CCCC(C)CCC(C)CCCCCCCCCC	7.67274
CCCC(C)CCC(C)CCCCCCCCCCC	7.161529
CCCC(C)CCCC(C)CCC	8.751663
CCCC(C)CCCC(C)CCCC	7.225465
CCCC(C)CCCC(C)CCCCC	5.667652
CCCC(C)CCCC(C)CCCCCC	5.94317
CCCC(C)CCCC(C)CCCCCCC	4.832034
CCCC(C)CCCC(C)CCCCCCCC	4.048702
CCCC(C)CCCC(C)CCCCCCCCC	1.548879
CCCC(C)CCCC(C)CCCCCCCCCC	1.953324
CCCC(C)CCCCC(C)CCC	10.576644
CCCC(C)CCCCC(C)CCCC	9.168306
CCCC(C)CCCCC(C)CCCCC	7.766428
CCCC(C)CCCCC(C)CCCCCC	8.023546
CCCC(C)CCCCC(C)CCCCCCC	6.287706
CCCC(C)CCCCC(C)CCCCCCCC	5.812616
CCCC(C)CCCCC(C)CCCCCCCCC	5.276409
CCCC(C)CCCCCC(C)CCC	9.669865
CCCC(C)CCCCCC(C)CCCC	8.762531
CCCC(C)CCCCCC(C)CCCCC	7.006383
CCCC(C)CCCCCC(C)CCCCCC	6.870334
CCCC(C)CCCCCC(C)CCCCCCC	6.323664
CCCC(C)CCCCCC(C)CCCCCCCC	5.202653
CCCC(C)CCCCCCC(C)CCC	9.554208
CCCC(C)CCCCCCC(C)CCCC	8.302832
CCCC(C)CCCCCCC(C)CCCCC	7.276686
CCCC(C)CCCCCCC(C)CCCCCC	6.814256
CCCC(C)CCCCCCC(C)CCCCCCC	6.308117
CCCC(C)CCCCCCCC(C)CCC	5.585152
CCCC(C)CCCCCCCC(C)CCCC	4.795595
CCCC(C)CCCCCCCC(C)CCCCC	2.360652
CCCC(C)CCCCCCCC(C)CCCCCC	2.95956
CCCC(C)CCCCCCCCC(C)CCC	6.148029
CCCC(C)CCCCCCCCC(C)CCCC	4.841493
CCCC(C)CCCCCCCCC(C)CCCCC	3.962517
CCCC(C)CCCCCCCCCC(C)CCC	6.361879
CCCC(C)CCCCCCCCCC(C)CCCC	5.745292
CCCC(C)CCCCCCCCCCC(C)CCC	5.484799
CCCCC(C)(C)CCCCC	8.779558
CCCCC(C)(C)CCCCCC	9.053944
CCCCC(C)(C)CCCCCCC	8.303304
CCCCC(C)(C)CCCCCCCC	7.048368
CCCCC(C)(C)CCCCCCCCC	5.137911
CCCCC(C)(C)CCCCCCCCCC	4.953645
CCCCC(C)(C)CCCCCCCCCCC	4.393945
CCCCC(C)(C)CCCCCCCCCCCC	4.072749
CCCCC(C)(C)CCCCCCCCCCCCC	1.923012
CCCCC(C)(C)CCCC	10.581525
CCCCC(C)C(C)CCCC	12.584906
CCCCC(C)C(C)CCCCC	11.715126
CCCCC(C)C(C)CCCCCC	11.380153
CCCCC(C)C(C)CCCCCCC	10.129861
CCCCC(C)C(C)CCCCCCCC	8.809265
CCCCC(C)C(C)CCCCCCCCC	8.388725
CCCCC(C)C(C)CCCCCCCCCC	7.622617
CCCCC(C)C(C)CCCCCCCCCCC	7.648426
CCCCC(C)C(C)CCCCCCCCCCCC	5.903783
CCCCC(C)CC(C)CCCC	10.620919
CCCCC(C)CC(C)CCCCC	9.451316
CCCCC(C)CC(C)CCCCCC	8.975743
CCCCC(C)CC(C)CCCCCCC	7.940448
CCCCC(C)CC(C)CCCCCCCC	6.689874
CCCCC(C)CC(C)CCCCCCCCC	4.942712
CCCCC(C)CC(C)CCCCCCCCCC	5.560506
CCCCC(C)CC(C)CCCCCCCCCCC	4.469154
CCCCC(C)CCC(C)CCCC	11.925837
CCCCC(C)CCC(C)CCCCC	10.837418
CCCCC(C)CCC(C)CCCCCC	10.231461
CCCCC(C)CCC(C)CCCCCCC	9.132047
CCCCC(C)CCC(C)CCCCCCCC	8.470696
CCCCC(C)CCC(C)CCCCCCCCC	6.764123
CCCCC(C)CCC(C)CCCCCCCCCC	6.627816
CCCCC(C)CCCC(C)CCCC	5.789412
CCCCC(C)CCCC(C)CCCCC	3.924657
CCCCC(C)CCCC(C)CCCCCC	3.69973
CCCCC(C)CCCC(C)CCCCCCC	3.696843
CCCCC(C)CCCC(C)CCCCCCCC	2.208321
CCCCC(C)CCCC(C)CCCCCCCCC	0.538911
CCCCC(C)CCCCC(C)CCCC	7.54914
CCCCC(C)CCCCC(C)CCCCC	6.47439
CCCCC(C)CCCCC(C)CCCCCC	6.345816
CCCCC(C)CCCCC(C)CCCCCCC	5.584829
CCCCC(C)CCCCC(C)CCCCCCCC	3.810333
CCCCC(C)CCCCCC(C)CCCC	8.019313
CCCCC(C)CCCCCC(C)CCCCC	7.102423
CCCCC(C)CCCCCC(C)CCCCCC	6.74808
CCCCC(C)CCCCCC(C)CCCCCCC	5.684777
CCCCC(C)CCCCCCC(C)CCCC	7.499968
CCCCC(C)CCCCCCC(C)CCCCC	6.992387
CCCCC(C)CCCCCCC(C)CCCCCC	5.477839
CCCCC(C)CCCCCCCC(C)CCCC	2.597677
CCCCC(C)CCCCCCCC(C)CCCCC	0.900806
CCCCC(C)CCCCCCCCC(C)CCCC	2.651614
CCCCCC(C)(C)CCCCC	7.188239
CCCCCC(C)(C)CCCCCC	7.417159
CCCCCC(C)(C)CCCCCCC	6.708355
CCCCCC(C)(C)CCCCCCCC	5.24931
CCCCCC(C)(C)CCCCCCCCC	3.530236
CCCCCC(C)(C)CCCCCCCCCC	2.970156
CCCCCC(C)(C)CCCCCCCCCCC	2.170338
CCCCCC(C)(C)CCCCCCCCCCCC	1.655367
CCCCCC(C)C(C)CCCCC	10.712854
CCCCCC(C)C(C)CCCCCC	10.327567
CCCCCC(C)C(C)CCCCCCC	9.508218
CCCCCC(C)C(C)CCCCCCCC	7.983097
CCCCCC(C)C(C)CCCCCCCCC	7.326622
CCCCCC(C)C(C)CCCCCCCCCC	6.93629
CCCCCC(C)C(C)CCCCCCCCCCC	6.056784
CCCCCC(C)CC(C)CCCCC	8.658976
CCCCCC(C)CC(C)CCCCCC	7.41998
CCCCCC(C)CC(C)CCCCCCC	5.985697
CCCCCC(C)CC(C)CCCCCCCC	5.867146
CCCCCC(C)CC(C)CCCCCCCCC	5.095835
CCCCCC(C)CC(C)CCCCCCCCCC	3.268983
CCCCCC(C)CCC(C)CCCCC	9.205841
CCCCCC(C)CCC(C)CCCCCC	8.242061
CCCCCC(C)CCC(C)CCCCCCC	7.856549
CCCCCC(C)CCC(C)CCCCCCCC	7.268777
CCCCCC(C)CCC(C)CCCCCCCCC	5.640805
CCCCCC(C)CCCC(C)CCCCC	1.410329
CCCCCC(C)CCCC(C)CCCCCC	2.509103
CCCCCC(C)CCCC(C)CCCCCCC	1.884079
CCCCCC(C)CCCC(C)CCCCCCCC	0.191077
CCCCCC(C)CCCCC(C)CCCCC	5.546261
CCCCCC(C)CCCCC(C)CCCCCC	4.999869
CCCCCC(C)CCCCC(C)CCCCCCC	4.094211
CCCCCC(C)CCCCCC(C)CCCCC	5.580375
CCCCCC(C)CCCCCC(C)CCCCCC	4.774204
CCCCCC(C)CCCCCCC(C)CCCCC	5.485363
CCCCCCC(C)(C)CCCCCC	7.116645
CCCCCCC(C)(C)CCCCCCC	6.637545
CCCCCCC(C)(C)CCCCCCCC	5.902183
CCCCCCC(C)(C)CCCCCCCCC	3.802272
CCCCCCC(C)(C)CCCCCCCCCC	4.119422
CCCCCCC(C)(C)CCCCCCCCCCC	2.645543
CCCCCCC(C)C(C)CCCCCC	10.233248
CCCCCCC(C)C(C)CCCCCCC	9.345968
CCCCCCC(C)C(C)CCCCCCCC	7.999397
CCCCCCC(C)C(C)CCCCCCCCC	5.665259
CCCCCCC(C)C(C)CCCCCCCCCC	6.323737
CCCCCCC(C)CC(C)CCCCCC	7.290113
CCCCCCC(C)CC(C)CCCCCCC	5.068022
CCCCCCC(C)CC(C)CCCCCCCC	5.38877
CCCCCCC(C)CC(C)CCCCCCCCC	3.793449
CCCCCCC(C)CCC(C)CCCCCC	7.41568
CCCCCCC(C)CCC(C)CCCCCCC	7.487351
CCCCCCC(C)CCC(C)CCCCCCCC	5.877818
CCCCCCC(C)CCCC(C)CCCCCC	2.903361
CCCCCCC(C)CCCC(C)CCCCCCC	2.372112
CCCCCCC(C)CCCCC(C)CCCCCC	5.267022
CCCCCCCC(C)(C)CCCCCCC	5.846032
CCCCCCCC(C)(C)CCCCCCCC	4.211245
CCCCCCCC(C)(C)CCCCCCCCC	2.979031
CCCCCCCC(C)(C)CCCCCCCCCC	3.163862
CCCCCCCC(C)C(C)CCCCCCC	8.760214
CCCCCCCC(C)C(C)CCCCCCCC	7.079008
CCCCCCCC(C)C(C)CCCCCCCCC	6.37564
CCCCCCCC(C)CC(C)CCCCCCC	5.237038
CCCCCCCC(C)CC(C)CCCCCCCC	4.74072
CCCCCCCC(C)CCC(C)CCCCCCC	5.783979
CCCCCCCCC(C)(C)CCCCCCCC	3.776156
CCCCCCCCC(C)(C)CCCCCCCCC	0.446657
CCCCCCCCC(C)C(C)CCCCCCCC	4.980705
CC(C)C(C)CCCCC(C)C	15.933286
CCCC(C)(C)C(C)CCCCC	17.137632
CC(C)(C)CCCC(C)CCCC	7.92021
CC(C)CCC(C)C(C)CCC	14.463143
CC(C)(C)CC(C)C	19.361636
CC(C)C(C)CC(C)C	15.704471
CCC(C)(C)CCC(C)CCCC	16.866798
CC(C)(C)C(C)CCCCCCC	16.153483
CCCC(C)C(C)C(C)CCCC	16.238051
CC(C)(C)CCC(C)C	15.049901
CC(C)C(C)(C)CCC	20.980368
CC(C)(C)CCCCCCC(C)C	11.818982
CC(C)CC(C)CC(C)C	12.845615
CC(C)CCCC(C)(C)CCCC	7.429044
CC(C)CC(C)CC(C)CCCC	10.70906
CC(C)C(C)CC(C)CCCCC	13.0385
CC(C)CCC(C)(C)CCCCC	11.360393
CC(C)(C)CCCC(C)C	10.125649
CC(C)CC(C)CCCCC(C)C	12.170242
CCC(C)C(C)CCCC(C)CC	14.604567
CC(C)(C)CC(C)CCCC	17.343496
CC(C)CCCC(C)CCCCCCCC(C)CCC	1.535746
CC(C)CC(C)CCCCCCC(C)CC	11.26637
CCCCCC(C)CC(C)CC(C)CCCCCC	5.734029
CCCCC(C)C(C)CCC(C)CCCCCCC	8.58429
CCC(C)CCCC(C)C(C)CCCCCC	10.661882
CCC(C)CCCCC(C)C(C)CCCCCC	13.266534
CCCCCCC(C)CC(C)C(C)CCCCCCC	11.280933
CC(C)CCCCC(C)CCCCC(C)CC	10.736996
CCC(C)CCCCCCCC(C)CC(C)CCC	6.882409
CC(C)(C)CCC(C)(C)CCCC	18.257321
CC(C)CC(C)CC(C)C(C)CC	14.860396
CC(C)C(C)(C)CCC(C)CCC	21.162781
CC(C)C(C)CCC(C)(C)CCC	15.706523
CC(C)(C)CCC(C)(C)CC	19.489281
CC(C)C(C)CC(C)(C)CC	19.980134
CC(C)(C)C(C)CCCC(C)CC	20.900656
CCC(C)C(C)(C)CC(C)CCC	26.060702
CC(C)(C)CCCC(C)C(C)CC	15.026307
CC(C)(C)CC(C)CCC(C)CC	18.711525
CC(C)CC(C)C(C)(C)CCC	18.188768
CC(C)(C)CC(C)(C)CCCC	30.974896
CC(C)CCC(C)C(C)C(C)CC	18.256973
CCC(C)(C)CCCC(C)(C)CC	10.375352
CC(C)C(C)C(C)CCC(C)C	18.521047
CC(C)(C)CCCC(C)C(C)C	15.058297
CC(C)(C)CC(C)C(C)C	18.125939
CCC(C)(C)C(C)(C)CCCC	29.788243
CCCC(C)(C)CC(C)(C)CCC	33.663874
CC(C)C(C)(C)CC(C)CCC	23.969857
CCCCC(C)(C)C(C)(C)CCCCCCCCCC	21.982124
CCC(C)CCCC(C)C(C)CCC(C)CCCCC	9.409127
CC(C)CCC(C)C(C)C(C)CCCCCCC	12.012251
CCCCCC(C)C(C)(C)CC(C)CCCCCC	13.450673
CCC(C)CC(C)CC(C)(C)CCCC	17.6962
CCCC(C)CC(C)C(C)C(C)CCCCCC	15.4655
CCC(C)CC(C)CCC(C)(C)CCCCCCC	16.546765
CC(C)(C)CCCCC(C)(C)CCCCC	14.487805
CCCC(C)CCC(C)C(C)(C)CCCCCCCC	13.097471
CCC(C)CCC(C)CC(C)(C)CCCCCCC	16.444175
CCC(C)CC(C)CC(C)C(C)CCCCCCCC	13.283483
CC(C)(C)CCCC(C)CCCCCCCCC(C)C	3.967023
CC(C)CC(C)(C)CCC(C)CCC	22.29066
CC(C)C(C)(C)C(C)CCCCCCCCC	21.450483
CC(C)CC(C)C(C)CCC(C)CC	17.551071
CC(C)CCCCCCCCCC(C)C(C)(C)CC	14.599377
CC(C)(C)CCCCCCCC(C)C(C)CCCCC	9.054414
CC(C)C(C)(C)CCCCCCCCCCC(C)CC	14.205369
CCC(C)CCC(C)CC(C)CC(C)CCC	13.553177
CCCC(C)C(C)CC(C)CC(C)CCC	16.971935
CC(C)CCCC(C)(C)CCCCCCCCC(C)C	3.500076
CCC(C)CCCCC(C)CCCC(C)(C)CCCC	6.977807
CCCC(C)CCC(C)(C)CCCC(C)CCC	12.233614
CCC(C)CC(C)C(C)C(C)CCCCCCCCC	10.362452
CC(C)CCCC(C)C(C)CCCCC(C)CCC	13.135748
CCC(C)CCCCCCC(C)(C)C(C)CCC	17.178664
CCC(C)CC(C)CC(C)C(C)CCC	18.17804
CCC(C)CC(C)C(C)CC(C)CCC	21.171383
CC(C)CCC(C)CCCC(C)CCCCC(C)C	8.398806
CC(C)CCCC(C)CCCCC(C)C(C)CCCC	9.193149
CCC(C)CCC(C)CCCC(C)CCC(C)CC	12.142293
CC(C)C(C)CCCCCC(C)C(C)CC	15.16677
CC(C)(C)CCCCC(C)CCCC(C)CC	10.980211
CC(C)(C)CCCCCCCC(C)C(C)C	11.253172
CCC(C)(C)CCCC(C)C(C)CCCCCCC	12.381589
CCC(C)CC(C)CCC(C)CCC(C)CCC	16.130185
CCCC(C)(C)C(C)C(C)CCCC	31.033336
CCC(C)(C)CCCCC(C)CCCC(C)CC	11.09057
CC(C)CCCCCCC(C)C(C)(C)CCCC	10.704028
CCC(C)(C)CCCCCC(C)CCCC(C)CC	13.507761
CC(C)(C)CC(C)C(C)C(C)C	22.241169
CC(C)CC(C)(C)C(C)CC(C)C	23.308828
CC(C)(C)CC(C)CC(C)(C)C	20.71502
CC(C)C(C)CC(C)(C)C(C)CC	31.202054
CC(C)C(C)CC(C)C(C)(C)CC	21.643449
CC(C)C(C)(C)C(C)C(C)CCC	39.633167
CC(C)(C)C(C)(C)C(C)CCCC	38.819316
CC(C)(C)C(C)(C)C(C)CCC	37.700684
CC(C)(C)CC(C)C(C)(C)CCC	25.489374
CC(C)CC(C)(C)CC(C)(C)CC	44.070805
CC(C)(C)CC(C)(C)CCC(C)C	37.013485
CC(C)CC(C)CC(C)CC(C)C(C)CC	16.721995
CC(C)C(C)(C)CCCC(C)C(C)CCC	23.484858
CCCC(C)(C)CC(C)C(C)CCCCC(C)CCC	24.649931
CC(C)C(C)CC(C)CCCCCC(C)CC(C)CC	16.103246
CC(C)C(C)C(C)C(C)CCCCCCC(C)C	25.663626
CC(C)C(C)CCC(C)C(C)C(C)CCCCCCC	14.431904
CC(C)(C)CC(C)(C)CCCCC(C)CCCCC	31.23078
CCCCC(C)(C)C(C)C(C)C(C)CCCC	44.948198
CC(C)CC(C)C(C)CCCC(C)(C)CCC	13.893232
CC(C)(C)CCCCCC(C)(C)CC(C)CCCCC	26.802015
CCCC(C)CC(C)CC(C)(C)C(C)CCCCCC	24.817854
CC(C)(C)CC(C)CCCCCCC(C)(C)C	17.939379
CCC(C)C(C)(C)CCCC(C)CC(C)CC	24.720749
CC(C)CC(C)C(C)CC(C)CC(C)CCC	21.17428
CC(C)CC(C)(C)C(C)CCCCCC(C)CCCC	25.202359
CC(C)CCC(C)CCCCC(C)CCC(C)(C)CC	15.801017
CCC(C)(C)C(C)(C)CC(C)CCCCCCCCC	33.944191
CCCCCC(C)C(C)C(C)C(C)(C)CCCCCC	41.257681
CC(C)C(C)(C)CCCCC(C)CCCCC(C)CC	21.179004
CCC(C)(C)CCCC(C)CC(C)CCC(C)CCC	14.901099
CC(C)(C)CCCCC(C)(C)CC(C)CCCCCC	18.245552
CC(C)C(C)CCC(C)CC(C)CCCCC(C)CC	18.479371
CCC(C)(C)CC(C)CCC(C)(C)CCCCCC	14.335547
CC(C)CCCC(C)(C)C(C)CCCCC(C)CCC	15.90573
CCC(C)CC(C)C(C)(C)CCCC(C)CC	18.260247
CCC(C)C(C)CC(C)(C)C(C)CCCCCCCC	31.354206
CC(C)C(C)C(C)(C)CC(C)CCCC	42.756847
CCC(C)(C)CCCCCC(C)CC(C)C(C)CC	22.710507
CCC(C)C(C)CCCCC(C)(C)CCC(C)CCC	27.606631
CC(C)CC(C)(C)C(C)CC(C)CCCCCCCC	22.967431
CCC(C)CCC(C)C(C)CCC(C)CCC(C)CC	17.459394
CC(C)C(C)(C)C(C)(C)C(C)C	80.802399
CC(C)C(C)C(C)(C)C(C)C(C)C	59.476814
CC(C)C(C)CCC(C)C(C)(C)C(C)CCCCC	28.616807
CC(C)(C)CC(C)C(C)CCCCC(C)CC(C)CC	20.060073
CC(C)(C)CCCCCCC(C)(C)C(C)CCC(C)C	19.568169
CC(C)CCCCC(C)(C)C(C)(C)CC(C)CCC	37.365916
CC(C)C(C)CC(C)C(C)CC(C)CCC(C)CCC	27.25364
CC(C)C(C)(C)CC(C)CCC(C)CCCC(C)CC	29.36143
CC(C)(C)CCC(C)(C)C(C)CCC(C)CCCCC	21.812289
CCCC(C)CC(C)(C)C(C)CC(C)CC(C)CCC	27.72478
CC(C)CCC(C)(C)C(C)C(C)CCC(C)CCC	33.924115
CC(C)C(C)CC(C)CC(C)(C)C(C)CCC	27.134455
CCC(C)CC(C)(C)CCCC(C)(C)CC(C)CC	29.169227
CCCC(C)CCC(C)(C)C(C)(C)CCC(C)CCC	31.543324
CCC(C)CC(C)C(C)C(C)CCC(C)C(C)CCC	24.123589
CC(C)C(C)(C)CCCC(C)CC(C)CC(C)CCC	18.798541
CC(C)C(C)CC(C)(C)CC(C)C(C)CC	41.512738
CC(C)(C)CCCCCC(C)CCC(C)(C)C(C)CC	23.524149
CC(C)(C)CC(C)C(C)C(C)CCCCC(C)CC	19.139694
CCC(C)(C)C(C)C(C)(C)CC(C)CC	73.06046
CC(C)(C)C(C)CCCCCC(C)CC(C)C(C)C	29.303857
CC(C)CCC(C)C(C)CCC(C)C(C)CC(C)CC	23.360592
CC(C)(C)C(C)(C)CCCCC(C)CCCC(C)CC	33.325497
CCC(C)CCC(C)(C)CCCC(C)C(C)(C)CCC	26.541349
CC(C)(C)C(C)(C)C(C)(C)C(C)C	116.701397
CC(C)C(C)(C)C(C)CC(C)C(C)(C)CCCCCC	31.443149
CCCC(C)(C)C(C)(C)CC(C)C(C)C(C)CCCC	49.075315
CC(C)(C)C(C)C(C)CCCC(C)C(C)CC(C)CC	53.586259
CC(C)C(C)C(C)(C)CCCC(C)CC(C)CC(C)C	38.121769
CC(C)CCC(C)CC(C)(C)C(C)CC(C)(C)CCC	49.48335
CC(C)(C)C(C)C(C)(C)CCCC(C)C(C)C(C)CC	108.0
CC(C)(C)CC(C)(C)C(C)(C)C(C)CCCC(C)C	70.0
