# Supplementary material for: Machine Learning-Based Predictions of Henry Coefficients for Long-Chain Alkanes in One-Dimensional Zeolites: Application to Hydroisomerization
Source: J Phys Chem C Nanomater Interfaces. 2025 Sep 26;129(40):18234–49. doi: 10.1021/acs.jpcc.5c03868 (PMC12516733; doi:10.1021/acs.jpcc.5c03868)
Supplement: Supplementary file 1 [file jp5c03868_si_001.zip › SI2/SI2_m-Cn_523K_AFI.csv]

smiles	lnHC
C	15.5
CC	14.5
CCC	13.4
CCCC	12.4
CCCCC	11.3
CCCCCC	10.3
CCCCCCC	9.23
CCCCCCCC	8.18
CCCCCCCCC	7.12
CCCCCCCCCC	6.07
CCCCCCCCCCC	5.02
CCCCCCCCCCCC	3.97
CCCCCCCCCCCCC	2.92
CCCCCCCCCCCCCC	1.87
CCCCCCCCCCCCCCC	0.82
CCCCCCCCCCCCCCCC	-0.231
CCCCCCCCCCCCCCCCC	-1.28
CCCCCCCCCCCCCCCCCC	-2.33
CCCCCCCCCCCCCCCCCCC	-3.38
CCCCCCCCCCCCCCCCCCCC	-4.43
CCCCCCCCCCCCCCCCCCCCC	-5.48
CCCCCCCCCCCCCCCCCCCCCC	-6.54
CCCCCCCCCCCCCCCCCCCCCCC	-7.59
CCCCCCCCCCCCCCCCCCCCCCCC	-8.64
CCCCCCCCCCCCCCCCCCCCCCCCC	-9.69
CCCCCCCCCCCCCCCCCCCCCCCCCC	-10.7
CCCCCCCCCCCCCCCCCCCCCCCCCCC	-11.8
CCCCCCCCCCCCCCCCCCCCCCCCCCCC	-12.8
CCCCCCCCCCCCCCCCCCCCCCCCCCCCC	-13.9
CCCCCCCCCCCCCCCCCCCCCCCCCCCCCC	-14.9
CC(C)C	11.9
CCCC(C)CCC	8.79
CCCC(C)CCCCCCCCC	2.38
CC(C)CCCCCCCCCCCCCC	-1.43
CCCCCC(C)CCCCCCCCCCCC	-2.9
CCCC(C)CCCCCCCCCCC	0.309
CCCCCCC(C)CCCCCCCCCCC	-2.8
CC(C)CCCCCCCCCCCCC	-0.362
CCC(C)CCCCCCCCCCCCCC	-2.33
CCCC(C)CCCCCCCCCCCCC	-1.79
CCCCCC(C)CCCCCCCCC	0.321
CCCCCC(C)CCCCCCC	2.38
CCCCCC(C)CCCCCCCCCC	-0.694
CC(C)CCCCCC	7.05
CC(C)CCCCCCC	5.91
CC(C)CCCCCCCC	4.83
CC(C)CCCCCCCCC	3.84
CC(C)CCCCCCCCCC	2.8
CC(C)CCCCCCCCCCC	1.68
CC(C)CCCCCCCCCCCC	0.619
CC(C)CCCCCCCCCCCCCCC	-2.52
CC(C)CCCCCCCCCCCCCCCC	-3.55
CC(C)CCCCCCCCCCCCCCCCC	-4.55
CCC(C)CCCCC	7.23
CCC(C)CCCCCC	6.13
CCC(C)CCCCCCC	4.99
CCC(C)CCCCCCCC	3.96
CCC(C)CCCCCCCCC	2.97
CCC(C)CCCCCCCCCC	1.89
CCC(C)CCCCCCCCCCC	0.794
CCC(C)CCCCCCCCCCCC	-0.237
CCC(C)CCCCCCCCCCCCC	-1.23
CCC(C)CCCCCCCCCCCCCCC	-3.4
CCCC(C)CCCC	7.76
CCCC(C)CCCCC	6.63
CCCC(C)CCCCCC	5.59
CCCC(C)CCCCCCC	4.51
CCCC(C)CCCCCCCC	3.42
CCCC(C)CCCCCCCCCC	1.38
CCCC(C)CCCCCCCCCCCC	-0.778
CCCCC(C)CCCC	6.68
CCCCC(C)CCCCC	5.59
CCCCC(C)CCCCCC	4.6
CCCCC(C)CCCCCCC	3.49
CCCCC(C)CCCCCCCC	2.37
CCCCC(C)CCCCCCCCC	1.38
CCCCC(C)CCCCCCCCCC	0.392
CCCCC(C)CCCCCCCCCCC	-0.72
CCCCC(C)CCCCCCCCCCCC	-1.83
CCCCC(C)CCCCCCCCCCCCC	-2.81
CCCCCC(C)CCCCC	4.52
CCCCCC(C)CCCCCC	3.51
CCCCCC(C)CCCCCCCC	1.3
CCCCCC(C)CCCCCCCCCCC	-1.82
CCCCCC(C)CCCCCCCCCCCCC	-3.88
CCCCCCC(C)CCCCCC	2.47
CCCCCCC(C)CCCCCCC	1.37
CCCCCCC(C)CCCCCCCC	0.312
CCCCCCC(C)CCCCCCCCC	-0.706
CCCCCCC(C)CCCCCCCCCC	-1.72
CCCCCCC(C)CCCCCCCCCCCC	-3.85
CCCCCCCC(C)CCCCCCC	0.301
CCCCCCCC(C)CCCCCCCC	-0.803
CCCCCCCC(C)CCCCCCCCC	-1.81
CCCCCCCC(C)CCCCCCCCCC	-2.78
CCCCCCCC(C)CCCCCCCCCCC	-3.85
CCCCCCCCC(C)CCCCCCCC	-1.9
CCCCCCCCC(C)CCCCCCCCC	-2.88
CCCCCCCCC(C)CCCCCCCCCC	-3.88
CCCCCCCCCC(C)CCCCCCCCC	-3.87
CC(C)C(C)CCCCCC	5.0
CCC(C)(C)CCCCCCCC	3.11
CCC(C)CCC(C)CCCC	4.73
CC(C)(C)CCCCCCC	5.06
CCCCC(C)(C)CCCCCC	4.02
CCCCC(C)C(C)CCCCC	3.49
CC(C)CC(C)CCCCCCC	3.53
CC(C)C(C)CCC	8.17
CC(C)CCCCCCCC(C)C	2.7
CC(C)CCCCCC(C)C	4.67
CCCC(C)(C)CCCC	7.17
CCC(C)CCC(C)CCC	5.81
CC(C)C(C)CCCCCCCC	2.82
CC(C)C(C)CCCCC	6.1
CC(C)CC(C)C	9.14
CCC(C)C(C)CCCCCC	4.4
CCCC(C)C(C)CCC	6.68
CC(C)(C)CCCCCCCCCCCCCC	-2.24
CCCCC(C)CCCCCC(C)CCCCC	-1.24
CC(C)CC(C)CCCCCCCC	2.43
CCCC(C)CC(C)CCCCCCC	2.08
CCCCC(C)CC(C)CCCCCCC	1.16
CCCC(C)CCCCC(C)CCCC	2.01
CCCCCC(C)CC(C)CCCCCCCC	-1.01
CCC(C)CCC(C)CCCCCCCC	0.449
CCCC(C)CCCCCCC(C)CCCC	-0.202
CCC(C)CCCCCCC(C)CCC	1.33
CCC(C)CCCCCCCCCCC(C)CCC	-2.89
CC(C)CCCCCCCCC(C)CCC	0.202
CC(C)CCCCCCCCC(C)CCCCC	-1.86
CCCCCC(C)(C)CCCCCCC	1.72
CCCC(C)CCCCCC(C)CCCCCCCC	-3.37
CCCCCC(C)CCC(C)CCCCCCC	-0.937
CCCCCC(C)CC(C)CCCCCCCCCC	-3.09
CC(C)CCC(C)CCCCCCCCCC	-0.599
CCCCC(C)CCCCCC(C)CCCCCC	-2.27
CCCCCCCC(C)C(C)CCCCCCCC	-2.98
CC(C)CCCCCCC(C)CCCCCCCC	-3.14
CCCCC(C)CCC(C)CCCCCCC	0.156
CCCCCCC(C)(C)CCCCCCCCCCC	-3.39
CCCC(C)CCCCC(C)CCCCCCCCC	-3.26
CC(C)CCC(C)CCCCCCCCC	0.323
CCCC(C)(C)CCCCCCCCC	1.83
CCC(C)CCCCC(C)CCCCCC	0.427
CCCCC(C)CCCCCCC(C)CCCCCC	-3.27
CCCC(C)CCC(C)CCCCCCCCCC	-1.84
CCCCCC(C)C(C)CCCCCCCCCC	-2.78
CCCC(C)CCCC(C)CCCCCCCC	-1.47
CCCCCCCC(C)(C)CCCCCCC	-0.357
CC(C)(C)CCCCCCCCCCCCC	-1.19
CCCCC(C)(C)CCCCCCCCCCCCC	-3.43
CCCCCC(C)CCCCCCC(C)CCCCC	-3.45
CCCCCC(C)CCCCC(C)CCCCC	-1.06
CCCC(C)CCCCCCCCCCC(C)CCC	-3.36
CCCCCC(C)CCC(C)CCCCC	1.05
CCCCCC(C)CCCC(C)CCCCCCC	-2.44
CC(C)CCCC(C)CCCCCCC	1.07
CCCCC(C)(C)CCCCCCC	2.84
CCC(C)CCCC(C)CCCCCCCC	-0.799
CCCCC(C)CCC(C)CCCCCC	1.24
CCC(C)CCCCCC(C)CCCCCCCC	-2.96
CCCC(C)CCC(C)CCCCCC	2.31
CCCC(C)CCCCC(C)CCCCCCC	-1.2
CCCCCCCC(C)C(C)CCCCCCC	-1.96
CCC(C)CCCC(C)CCCCCCCCC	-1.78
CCCC(C)C(C)CCCCCCCCCCCCC	-3.82
CCC(C)CCCCC(C)CCCCCCCC	-1.69
CCCC(C)CCC(C)CCCCCCCCC	-0.929
CC(C)CCCCCCCCCCCCC(C)CCC	-4.0
CC(C)CC(C)CCCCCCCCCC	0.384
CCC(C)CCCCCCCC(C)CCCCCCC	-3.88
CC(C)CCCCC(C)CCCCC	2.4
CCC(C)CCCCC(C)CCCCCCCCCC	-3.76
CCCCCC(C)CCCCCC(C)CCCCCC	-3.37
CCCC(C)CCCCCC(C)CCCCCC	-1.28
CC(C)CCCCCC(C)CCCCCCCCC	-3.07
CCCC(C)CCCCC(C)CCCCCCCC	-2.22
CC(C)CCCCCCCCCCCCCCC(C)C	-4.76
CCCCCCC(C)CCCC(C)CCCCCCC	-3.45
CC(C)CCCCC(C)CCCCCCCC	-0.78
CCC(C)CCC(C)CCCCCC	2.73
CCCC(C)CCCCCCCCCC(C)CCC	-2.26
CC(C)CCCCCCC(C)CCCCCC	-0.902
CC(C)CCCCCCCCCC(C)CCCC	-1.97
CC(C)CCCC(C)CCCCCCCCCC	-1.98
CC(C)CCCCCCCC(C)CCCCC	-0.853
CCC(C)(C)CCCCCCCCCCCC	-1.08
CCCC(C)CCCCCCCC(C)CCCCC	-2.31
CCCC(C)CCCCCCC(C)CCCCCCC	-3.3
CC(C)CC(C)CCCCCCCCCCCCC	-2.8
CCCC(C)CCC(C)CCCCCCC	1.26
CCCC(C)CCCCCCCCC(C)CCCCC	-3.25
CCCCCCC(C)(C)CCCCCCCCC	-1.29
CC(C)CCCCC(C)CCCCCCCCC	-1.81
CCCC(C)C(C)CCCCCCCC	1.27
CC(C)CCCCCCCCCCC(C)CCC	-2.02
CC(C)CCCC(C)CCCCCC	2.23
CCC(C)C(C)CCCCCCCCCCCC	-1.95
CCCCCCC(C)CCC(C)CCCCCCC	-1.87
CC(C)(C)CCCCCCCC	3.96
CC(C)(C)CCCCCCCCC	3.01
CC(C)(C)CCCCCCCCCC	1.98
CC(C)(C)CCCCCCCCCCC	0.831
CC(C)(C)CCCCCCCCCCCC	-0.226
CC(C)(C)CCCCCCCCCCCCCCC	-3.38
CC(C)(C)CCCCCCCCCCCCCCCC	-4.39
CC(C)(C)CCCCC	7.28
CC(C)(C)CCCCCCC	5.05
CC(C)C(C)CCCCCCC	3.83
CC(C)C(C)CCCCCCCCC	1.86
CC(C)C(C)CCCCCCCCCC	0.763
CC(C)C(C)CCCCCCCCCCC	-0.358
CC(C)C(C)CCCCCCCCCCCC	-1.37
CC(C)C(C)CCCCCCCCCCCCC	-2.36
CC(C)C(C)CCCCCCCCCCCCCC	-3.47
CC(C)C(C)CCCC	7.14
CC(C)CC(C)CCCCCC	4.57
CC(C)CC(C)CCCCCCCCC	1.36
CC(C)CC(C)CCCCCCCCCCC	-0.659
CC(C)CC(C)CCCCCCCCCCCC	-1.79
CC(C)CC(C)CCCCCCCCCCCCCC	-3.83
CC(C)CC(C)CCC	7.76
CC(C)CC(C)CCCC	6.76
CC(C)CC(C)CCCCC	5.58
CC(C)CCC(C)CCCCC	4.52
CC(C)CCC(C)CCCCCC	3.59
CC(C)CCC(C)CCCCCCC	2.48
CC(C)CCC(C)CCCCCCCC	1.31
CC(C)CCC(C)CCCCCCCCCCC	-1.74
CC(C)CCC(C)CCCCCCCCCCCC	-2.89
CC(C)CCC(C)CCCCCCCCCCCCC	-3.82
CC(C)CCC(C)CC	7.17
CC(C)CCC(C)CCC	6.71
CC(C)CCC(C)CCCC	5.61
CC(C)CCCC(C)CCCC	4.29
CC(C)CCCC(C)CCCCC	3.27
CC(C)CCCC(C)CCCCCCCC	0.0221
CC(C)CCCC(C)CCCCCCCCC	-0.939
CC(C)CCCC(C)CCCCCCCCCCC	-3.14
CC(C)CCCC(C)CCCCCCCCCCCC	-4.17
CC(C)CCCC(C)C	6.9
CC(C)CCCC(C)CC	6.04
CC(C)CCCC(C)CCC	5.32
CC(C)CCCCC(C)CCC	4.43
CC(C)CCCCC(C)CCCC	3.52
CC(C)CCCCC(C)CCCCCC	1.32
CC(C)CCCCC(C)CCCCCCC	0.262
CC(C)CCCCC(C)CCCCCCCCCC	-2.85
CC(C)CCCCC(C)CCCCCCCCCCC	-3.88
CC(C)CCCCC(C)C	5.85
CC(C)CCCCC(C)CC	4.88
CC(C)CCCCCC(C)CC	3.73
CC(C)CCCCCC(C)CCC	3.29
CC(C)CCCCCC(C)CCCC	2.25
CC(C)CCCCCC(C)CCCCC	1.11
CC(C)CCCCCC(C)CCCCCC	0.109
CC(C)CCCCCC(C)CCCCCCC	-0.947
CC(C)CCCCCC(C)CCCCCCCC	-2.06
CC(C)CCCCCC(C)CCCCCCCCCC	-4.06
CC(C)CCCCCCC(C)C	3.57
CC(C)CCCCCCC(C)CC	2.74
CC(C)CCCCCCC(C)CCC	2.2
CC(C)CCCCCCC(C)CCCC	1.13
CC(C)CCCCCCC(C)CCCCC	0.0729
CC(C)CCCCCCC(C)CCCCCCC	-2.01
CC(C)CCCCCCC(C)CCCCCCCCC	-4.11
CC(C)CCCCCCCC(C)CC	1.86
CC(C)CCCCCCCC(C)CCC	1.18
CC(C)CCCCCCCC(C)CCCC	0.166
CC(C)CCCCCCCC(C)CCCCCC	-1.88
CC(C)CCCCCCCC(C)CCCCCCC	-3.04
CC(C)CCCCCCCC(C)CCCCCCCC	-4.08
CC(C)CCCCCCCCC(C)C	1.59
CC(C)CCCCCCCCC(C)CC	0.647
CC(C)CCCCCCCCC(C)CCCC	-0.732
CC(C)CCCCCCCCC(C)CCCCCC	-2.87
CC(C)CCCCCCCCC(C)CCCCCCC	-3.93
CC(C)CCCCCCCCCC(C)C	0.461
CC(C)CCCCCCCCCC(C)CC	-0.446
CC(C)CCCCCCCCCC(C)CCC	-0.883
CC(C)CCCCCCCCCC(C)CCCCC	-3.05
CC(C)CCCCCCCCCC(C)CCCCCC	-4.0
CC(C)CCCCCCCCCCC(C)C	-0.625
CC(C)CCCCCCCCCCC(C)CC	-1.44
CC(C)CCCCCCCCCCC(C)CCCC	-3.07
CC(C)CCCCCCCCCCC(C)CCCCC	-4.11
CC(C)CCCCCCCCCCCC(C)C	-1.51
CC(C)CCCCCCCCCCCC(C)CC	-2.37
CC(C)CCCCCCCCCCCC(C)CCC	-2.97
CC(C)CCCCCCCCCCCC(C)CCCC	-3.95
CC(C)CCCCCCCCCCCCC(C)C	-2.65
CC(C)CCCCCCCCCCCCC(C)CC	-3.57
CC(C)CCCCCCCCCCCCCC(C)C	-3.74
CC(C)CCCCCCCCCCCCCC(C)CC	-4.62
CCC(C)CCCCCCC(C)CC	1.93
CCC(C)CCCCCCC(C)CCCC	0.271
CCC(C)CCCCCCC(C)CCCCC	-0.742
CCC(C)CCCCCCC(C)CCCCCC	-1.74
CCC(C)CCCCCCC(C)CCCCCCC	-2.86
CCC(C)CCCCCCC(C)CCCCCCCC	-3.99
CCC(C)CCCCCCCC(C)CC	0.979
CCC(C)CCCCCCCC(C)CCC	0.348
CCC(C)CCCCCCCC(C)CCCC	-0.628
CCC(C)CCCCCCCC(C)CCCCC	-1.66
CCC(C)CCCCCCCC(C)CCCCCC	-2.71
CCC(C)CCCCCCCCC(C)CC	-0.301
CCC(C)CCCCCCCCC(C)CCC	-0.685
CCC(C)CCCCCCCCC(C)CCCC	-1.64
CCC(C)CCCCCCCCC(C)CCCCC	-2.77
CCC(C)CCCCCCCCC(C)CCCCCC	-3.77
CCC(C)CCCCCCCCCC(C)CC	-1.31
CCC(C)CCCCCCCCCC(C)CCC	-1.8
CCC(C)CCCCCCCCCC(C)CCCC	-2.86
CCC(C)CCCCCCCCCC(C)CCCCC	-3.97
CCC(C)CCCCCCCCCCC(C)CC	-2.29
CCC(C)CCCCCCCCCCC(C)CCCC	-3.89
CCC(C)CCCCCCCCCCCC(C)CC	-3.28
CCC(C)CCCCCCCCCCCC(C)CCC	-3.84
CCC(C)CCCCCCCCCCCCC(C)CC	-4.47
CCC(C)(C)CCCCCCC	4.16
CCC(C)(C)CCCCCCCCC	2.17
CCC(C)(C)CCCCCCCCCC	1.11
CCC(C)(C)CCCCCCCCCCC	-0.0497
CCC(C)(C)CCCCCCCCCCCCC	-2.03
CCC(C)(C)CCCCCCCCCCCCCC	-3.12
CCC(C)(C)CCCCCCCCCCCCCCC	-4.23
CCC(C)(C)CCCC	7.47
CCC(C)(C)CCCCC	6.42
CCC(C)(C)CCCCCC	5.35
CCC(C)C(C)CCCCCCC	3.3
CCC(C)C(C)CCCCCCCC	2.25
CCC(C)C(C)CCCCCCCCC	1.24
CCC(C)C(C)CCCCCCCCCC	0.213
CCC(C)C(C)CCCCCCCCCCC	-0.899
CCC(C)C(C)CCCCCCCCCCCCC	-2.95
CCC(C)C(C)CCCCCCCCCCCCCC	-3.98
CCC(C)C(C)CCC	7.59
CCC(C)C(C)CCCC	6.55
CCC(C)C(C)CCCCC	5.47
CCC(C)CC(C)CCCCC	4.63
CCC(C)CC(C)CCCCCC	3.68
CCC(C)CC(C)CCCCCCC	2.61
CCC(C)CC(C)CCCCCCCC	1.47
CCC(C)CC(C)CCCCCCCCC	0.43
CCC(C)CC(C)CCCCCCCCCC	-0.526
CCC(C)CC(C)CCCCCCCCCCC	-1.61
CCC(C)CC(C)CCCCCCCCCCCC	-2.71
CCC(C)CC(C)CCCCCCCCCCCCC	-3.73
CCC(C)CC(C)CC	7.27
CCC(C)CC(C)CCC	6.82
CCC(C)CC(C)CCCC	5.78
CCC(C)CCC(C)CCCCC	3.69
CCC(C)CCC(C)CCCCCCC	1.57
CCC(C)CCC(C)CCCCCCCCC	-0.511
CCC(C)CCC(C)CCCCCCCCCC	-1.46
CCC(C)CCC(C)CCCCCCCCCCC	-2.62
CCC(C)CCC(C)CCCCCCCCCCCC	-3.71
CCC(C)CCC(C)CC	6.33
CCC(C)CCCC(C)CCC	4.47
CCC(C)CCCC(C)CCCC	3.48
CCC(C)CCCC(C)CCCCC	2.43
CCC(C)CCCC(C)CCCCCC	1.35
CCC(C)CCCC(C)CCCCCCC	0.225
CCC(C)CCCC(C)CCCCCCCCCC	-2.82
CCC(C)CCCC(C)CCCCCCCCCCC	-3.9
CCC(C)CCCC(C)CC	5.15
CCC(C)CCCCC(C)CC	3.92
CCC(C)CCCCC(C)CCC	3.54
CCC(C)CCCCC(C)CCCC	2.62
CCC(C)CCCCC(C)CCCCC	1.48
CCC(C)CCCCC(C)CCCCCCC	-0.633
CCC(C)CCCCC(C)CCCCCCCCC	-2.71
CCC(C)CCCCCC(C)CC	2.86
CCC(C)CCCCCC(C)CCC	2.36
CCC(C)CCCCCC(C)CCCC	1.28
CCC(C)CCCCCC(C)CCCCC	0.18
CCC(C)CCCCCC(C)CCCCCC	-0.785
CCC(C)CCCCCC(C)CCCCCCC	-1.88
CCC(C)CCCCCC(C)CCCCCCCCC	-4.01
CCCC(C)CCCCCC(C)CCC	1.85
CCCC(C)CCCCCC(C)CCCC	0.856
CCCC(C)CCCCCC(C)CCCCC	-0.256
CCCC(C)CCCCCC(C)CCCCCCC	-2.36
CCCC(C)CCCCCCC(C)CCC	0.85
CCCC(C)CCCCCCC(C)CCCCC	-1.27
CCCC(C)CCCCCCC(C)CCCCCC	-2.29
CCCC(C)CCCCCCCC(C)CCC	-0.268
CCCC(C)CCCCCCCC(C)CCCC	-1.31
CCCC(C)CCCCCCCC(C)CCCCCC	-3.32
CCCC(C)CCCCCCCCC(C)CCC	-1.21
CCCC(C)CCCCCCCCC(C)CCCC	-2.22
CCCC(C)CCCCCCCCCC(C)CCCC	-3.22
CCCC(C)(C)CCCCCC	5.1
CCCC(C)(C)CCCCCCC	3.96
CCCC(C)(C)CCCCCCCC	2.8
CCCC(C)(C)CCCCCCCCCC	0.894
CCCC(C)(C)CCCCCCCCCCC	-0.304
CCCC(C)(C)CCCCCCCCCCCC	-1.37
CCCC(C)(C)CCCCCCCCCCCCC	-2.36
CCCC(C)(C)CCCCCCCCCCCCCC	-3.38
CCCC(C)(C)CCC	8.31
CCCC(C)(C)CCCCC	6.07
CCCC(C)C(C)CCCCC	4.55
CCCC(C)C(C)CCCCCC	3.52
CCCC(C)C(C)CCCCCCC	2.35
CCCC(C)C(C)CCCCCCCCC	0.312
CCCC(C)C(C)CCCCCCCCCC	-0.71
CCCC(C)C(C)CCCCCCCCCCC	-1.85
CCCC(C)C(C)CCCCCCCCCCCC	-2.93
CCCC(C)C(C)CCCC	5.56
CCCC(C)CC(C)CCCC	5.3
CCCC(C)CC(C)CCCCC	4.17
CCCC(C)CC(C)CCCCCC	3.11
CCCC(C)CC(C)CCCCCCCC	1.01
CCCC(C)CC(C)CCCCCCCCC	-0.0229
CCCC(C)CC(C)CCCCCCCCCC	-0.986
CCCC(C)CC(C)CCCCCCCCCCC	-2.21
CCCC(C)CC(C)CCCCCCCCCCCC	-3.25
CCCC(C)CC(C)CCC	6.25
CCCC(C)CCC(C)CCC	5.45
CCCC(C)CCC(C)CCCC	4.38
CCCC(C)CCC(C)CCCCC	3.27
CCCC(C)CCC(C)CCCCCCCC	0.0878
CCCC(C)CCC(C)CCCCCCCCCCC	-2.99
CCCC(C)CCCC(C)CCC	3.85
CCCC(C)CCCC(C)CCCC	2.79
CCCC(C)CCCC(C)CCCCC	1.74
CCCC(C)CCCC(C)CCCCCC	0.73
CCCC(C)CCCC(C)CCCCCCC	-0.358
CCCC(C)CCCC(C)CCCCCCCCC	-2.38
CCCC(C)CCCC(C)CCCCCCCCCC	-3.42
CCCC(C)CCCCC(C)CCC	2.97
CCCC(C)CCCCC(C)CCCCC	0.957
CCCC(C)CCCCC(C)CCCCCC	-0.0959
CCCCC(C)CCCCC(C)CCCC	1.09
CCCCC(C)CCCCC(C)CCCCC	0.0353
CCCCC(C)CCCCC(C)CCCCCC	-1.03
CCCCC(C)CCCCC(C)CCCCCCC	-2.15
CCCCC(C)CCCCC(C)CCCCCCCC	-3.15
CCCCC(C)CCCCCC(C)CCCC	-0.0726
CCCCC(C)CCCCCC(C)CCCCCCC	-3.31
CCCCC(C)CCCCCCC(C)CCCC	-1.22
CCCCC(C)CCCCCCC(C)CCCCC	-2.35
CCCCC(C)CCCCCCCC(C)CCCC	-2.41
CCCCC(C)CCCCCCCC(C)CCCCC	-3.34
CCCCC(C)CCCCCCCCC(C)CCCC	-3.08
CCCCC(C)(C)CCCCC	4.97
CCCCC(C)(C)CCCCCCCC	1.69
CCCCC(C)(C)CCCCCCCCC	0.747
CCCCC(C)(C)CCCCCCCCCC	-0.194
CCCCC(C)(C)CCCCCCCCCCC	-1.38
CCCCC(C)(C)CCCCCCCCCCCC	-2.51
CCCCC(C)(C)CCCC	6.03
CCCCC(C)C(C)CCCC	4.46
CCCCC(C)C(C)CCCCCC	2.42
CCCCC(C)C(C)CCCCCCC	1.21
CCCCC(C)C(C)CCCCCCCC	0.211
CCCCC(C)C(C)CCCCCCCCC	-0.726
CCCCC(C)C(C)CCCCCCCCCC	-1.8
CCCCC(C)C(C)CCCCCCCCCCC	-2.89
CCCCC(C)C(C)CCCCCCCCCCCC	-3.91
CCCCC(C)CC(C)CCCC	4.43
CCCCC(C)CC(C)CCCCC	3.27
CCCCC(C)CC(C)CCCCCC	2.2
CCCCC(C)CC(C)CCCCCCCC	0.151
CCCCC(C)CC(C)CCCCCCCCC	-0.994
CCCCC(C)CC(C)CCCCCCCCCC	-1.99
CCCCC(C)CC(C)CCCCCCCCCCC	-2.97
CCCCC(C)CCC(C)CCCC	3.3
CCCCC(C)CCC(C)CCCCC	2.15
CCCCC(C)CCC(C)CCCCCCCC	-0.979
CCCCC(C)CCC(C)CCCCCCCCC	-2.03
CCCCC(C)CCC(C)CCCCCCCCCC	-2.98
CCCCC(C)CCCC(C)CCCC	1.71
CCCCC(C)CCCC(C)CCCCC	0.734
CCCCC(C)CCCC(C)CCCCCC	-0.272
CCCCC(C)CCCC(C)CCCCCCC	-1.43
CCCCC(C)CCCC(C)CCCCCCCC	-2.51
CCCCC(C)CCCC(C)CCCCCCCCC	-3.44
CCCCCC(C)CCCC(C)CCCCC	-0.3
CCCCCC(C)CCCC(C)CCCCCC	-1.3
CCCCCC(C)CCCC(C)CCCCCCCC	-3.5
CCCCCC(C)CCCCC(C)CCCCCC	-2.15
CCCCCC(C)CCCCC(C)CCCCCCC	-3.19
CCCCCC(C)CCCCCC(C)CCCCC	-2.43
CCCCCC(C)(C)CCCCC	3.92
CCCCCC(C)(C)CCCCCC	2.92
CCCCCC(C)(C)CCCCCCCC	0.65
CCCCCC(C)(C)CCCCCCCCC	-0.282
CCCCCC(C)(C)CCCCCCCCCC	-1.28
CCCCCC(C)(C)CCCCCCCCCCC	-2.44
CCCCCC(C)(C)CCCCCCCCCCCC	-3.52
CCCCCC(C)C(C)CCCCC	2.47
CCCCCC(C)C(C)CCCCCC	1.4
CCCCCC(C)C(C)CCCCCCC	0.241
CCCCCC(C)C(C)CCCCCCCC	-0.755
CCCCCC(C)C(C)CCCCCCCCC	-1.66
CCCCCC(C)C(C)CCCCCCCCCCC	-3.94
CCCCCC(C)CC(C)CCCCC	2.08
CCCCCC(C)CC(C)CCCCCC	1.07
CCCCCC(C)CC(C)CCCCCCC	0.0737
CCCCCC(C)CC(C)CCCCCCCCC	-2.1
CCCCCC(C)CCC(C)CCCCCC	0.141
CCCCCC(C)CCC(C)CCCCCCCC	-2.17
CCCCCC(C)CCC(C)CCCCCCCCC	-3.08
CCCCCCC(C)CCC(C)CCCCCC	-0.767
CCCCCCC(C)CCC(C)CCCCCCCC	-3.01
CCCCCCC(C)CCCC(C)CCCCCC	-2.27
CCCCCCC(C)CCCCC(C)CCCCCC	-3.11
CCCCCCC(C)(C)CCCCCC	1.92
CCCCCCC(C)(C)CCCCCCC	0.774
CCCCCCC(C)(C)CCCCCCCC	-0.301
CCCCCCC(C)(C)CCCCCCCCCC	-2.21
CCCCCCC(C)C(C)CCCCCC	0.394
CCCCCCC(C)C(C)CCCCCCC	-0.755
CCCCCCC(C)C(C)CCCCCCCC	-1.82
CCCCCCC(C)C(C)CCCCCCCCC	-2.76
CCCCCCC(C)C(C)CCCCCCCCCC	-3.77
CCCCCCC(C)CC(C)CCCCCC	0.0556
CCCCCCC(C)CC(C)CCCCCCC	-0.98
CCCCCCC(C)CC(C)CCCCCCCC	-2.07
CCCCCCC(C)CC(C)CCCCCCCCC	-3.1
CCCCCCCC(C)CC(C)CCCCCCC	-2.05
CCCCCCCC(C)CC(C)CCCCCCCC	-3.09
CCCCCCCC(C)CCC(C)CCCCCCC	-2.97
CCCCCCCC(C)(C)CCCCCCCC	-1.49
CCCCCCCC(C)(C)CCCCCCCCC	-2.46
CCCCCCCC(C)(C)CCCCCCCCCC	-3.42
CCCCCCCC(C)C(C)CCCCCCCCC	-3.97
CCCCCCCCC(C)C(C)CCCCCCCC	-4.01
CCCCCCCCC(C)(C)CCCCCCCC	-2.62
CCCCCCCCC(C)(C)CCCCCCCCC	-3.56
CC(C)C(C)CCCCC(C)C	3.81
CCCC(C)(C)C(C)CCCCC	3.53
CC(C)(C)CCCC(C)CCCC	3.38
CC(C)CCC(C)C(C)CCC	4.34
CC(C)(C)CC(C)C	8.42
CC(C)C(C)CC(C)C	7.05
CCC(C)(C)CCC(C)CCCC	4.0
CC(C)(C)C(C)CCCCCCC	2.96
CCCC(C)C(C)C(C)CCCC	3.84
CC(C)(C)CCC(C)C	7.17
CC(C)C(C)(C)CCC	7.27
CC(C)(C)CCCCCCC(C)C	2.67
CC(C)CC(C)CC(C)C	6.74
CC(C)CCCC(C)(C)CCCC	3.64
CC(C)CC(C)CC(C)CCCC	4.13
CC(C)C(C)CC(C)CCCCC	3.65
CC(C)CCC(C)(C)CCCCC	3.98
CC(C)(C)CCCC(C)C	6.07
CC(C)CC(C)CCCCC(C)C	3.43
CCC(C)C(C)CCCC(C)CC	3.29
CC(C)(C)CC(C)CCCC	6.23
CC(C)CCCC(C)CCCCCCCC(C)CCC	-3.61
CC(C)CC(C)CCCCCCC(C)CC	0.273
CCCCCC(C)CC(C)CC(C)CCCCCC	-1.65
CCCCC(C)C(C)CCC(C)CCCCCCC	-2.57
CCC(C)CCCC(C)C(C)CCCCCC	-0.609
CCC(C)CCCCC(C)C(C)CCCCCC	-1.73
CCCCCCC(C)CC(C)C(C)CCCCCCC	-3.1
CC(C)CCCCC(C)CCCCC(C)CC	-0.72
CCC(C)CCCCCCCC(C)CC(C)CCC	-2.01
CC(C)(C)CCC(C)(C)CCCC	4.31
CC(C)CC(C)CC(C)C(C)CC	4.15
CC(C)C(C)(C)CCC(C)CCC	3.79
CC(C)C(C)CCC(C)(C)CCC	3.98
CC(C)(C)CCC(C)(C)CC	5.51
CC(C)C(C)CC(C)(C)CC	5.33
CC(C)(C)C(C)CCCC(C)CC	3.25
CCC(C)C(C)(C)CC(C)CCC	4.37
CC(C)(C)CCCC(C)C(C)CC	3.29
CC(C)(C)CC(C)CCC(C)CC	4.44
CC(C)CC(C)C(C)(C)CCC	4.49
CC(C)(C)CC(C)(C)CCCC	5.37
CC(C)CCC(C)C(C)C(C)CC	3.3
CCC(C)(C)CCCC(C)(C)CC	3.72
CC(C)C(C)C(C)CCC(C)C	4.5
CC(C)(C)CCCC(C)C(C)C	4.15
CC(C)(C)CC(C)C(C)C	6.27
CCC(C)(C)C(C)(C)CCCC	4.51
CCCC(C)(C)CC(C)(C)CCC	6.03
CC(C)C(C)(C)CC(C)CCC	5.02
CCCCC(C)(C)C(C)(C)CCCCCCCCCC	-4.27
CCC(C)CCCC(C)C(C)CCC(C)CCCCC	-3.05
CC(C)CCC(C)C(C)C(C)CCCCCCC	-1.47
CCCCCC(C)C(C)(C)CC(C)CCCCCC	-1.97
CCC(C)CC(C)CC(C)(C)CCCC	3.25
CCCC(C)CC(C)C(C)C(C)CCCCCC	-0.887
CCC(C)CC(C)CCC(C)(C)CCCCCCC	-0.944
CC(C)(C)CCCCC(C)(C)CCCCC	1.41
CCCC(C)CCC(C)C(C)(C)CCCCCCCC	-3.95
CCC(C)CCC(C)CC(C)(C)CCCCCCC	-0.57
CCC(C)CC(C)CC(C)C(C)CCCCCCCC	-2.82
CC(C)(C)CCCC(C)CCCCCCCCC(C)C	-4.07
CC(C)CC(C)(C)CCC(C)CCC	3.97
CC(C)C(C)(C)C(C)CCCCCCCCC	-0.759
CC(C)CC(C)C(C)CCC(C)CC	2.39
CC(C)CCCCCCCCCC(C)C(C)(C)CC	-3.19
CC(C)(C)CCCCCCCC(C)C(C)CCCCC	-3.61
CC(C)C(C)(C)CCCCCCCCCCC(C)CC	-4.25
CCC(C)CCC(C)CC(C)CC(C)CCC	0.771
CCCC(C)C(C)CC(C)CC(C)CCC	1.85
CC(C)CCCC(C)(C)CCCCCCCCC(C)C	-3.8
CCC(C)CCCCC(C)CCCC(C)(C)CCCC	-3.04
CCCC(C)CCC(C)(C)CCCC(C)CCC	-0.225
CCC(C)CC(C)C(C)C(C)CCCCCCCCC	-3.42
CC(C)CCCC(C)C(C)CCCCC(C)CCC	-2.28
CCC(C)CCCCCCC(C)(C)C(C)CCC	-1.78
CCC(C)CC(C)CC(C)C(C)CCC	2.5
CCC(C)CC(C)C(C)CC(C)CCC	2.19
CC(C)CCC(C)CCCC(C)CCCCC(C)C	-2.26
CC(C)CCCC(C)CCCCC(C)C(C)CCCC	-3.42
CCC(C)CCC(C)CCCC(C)CCC(C)CC	-1.96
CC(C)C(C)CCCCCC(C)C(C)CC	0.0579
CC(C)(C)CCCCC(C)CCCC(C)CC	-0.553
CC(C)(C)CCCCCCCC(C)C(C)C	-0.0325
CCC(C)(C)CCCC(C)C(C)CCCCCCC	-2.42
CCC(C)CC(C)CCC(C)CCC(C)CCC	0.416
CCCC(C)(C)C(C)C(C)CCCC	3.77
CCC(C)(C)CCCCC(C)CCCC(C)CC	-1.48
CC(C)CCCCCCC(C)C(C)(C)CCCC	-2.09
CCC(C)(C)CCCCCC(C)CCCC(C)CC	-2.82
CC(C)(C)CC(C)C(C)C(C)C	5.02
CC(C)CC(C)(C)C(C)CC(C)C	3.16
CC(C)(C)CC(C)CC(C)(C)C	6.22
CC(C)C(C)CC(C)(C)C(C)CC	3.65
CC(C)C(C)CC(C)C(C)(C)CC	3.63
CC(C)C(C)(C)C(C)C(C)CCC	4.31
CC(C)(C)C(C)(C)C(C)CCCC	4.04
CC(C)(C)C(C)(C)C(C)CCC	4.87
CC(C)(C)CC(C)C(C)(C)CCC	3.71
CC(C)CC(C)(C)CC(C)(C)CC	4.67
CC(C)(C)CC(C)(C)CCC(C)C	4.39
CC(C)CC(C)CC(C)CC(C)C(C)CC	1.4
CC(C)C(C)(C)CCCC(C)C(C)CCC	0.843
CCCC(C)(C)CC(C)C(C)CCCCC(C)CCC	-1.91
CC(C)C(C)CC(C)CCCCCC(C)CC(C)CC	-2.72
CC(C)C(C)C(C)C(C)CCCCCCC(C)C	-1.87
CC(C)C(C)CCC(C)C(C)C(C)CCCCCCC	-3.32
CC(C)(C)CC(C)(C)CCCCC(C)CCCCC	-1.5
CCCCC(C)(C)C(C)C(C)C(C)CCCC	0.393
CC(C)CC(C)C(C)CCCC(C)(C)CCC	0.0858
CC(C)(C)CCCCCC(C)(C)CC(C)CCCCC	-2.28
CCCC(C)CC(C)CC(C)(C)C(C)CCCCCC	-2.55
CC(C)(C)CC(C)CCCCCCC(C)(C)C	-0.129
CCC(C)C(C)(C)CCCC(C)CC(C)CC	-0.248
CC(C)CC(C)C(C)CC(C)CC(C)CCC	0.745
CC(C)CC(C)(C)C(C)CCCCCC(C)CCCC	-3.38
CC(C)CCC(C)CCCCC(C)CCC(C)(C)CC	-2.6
CCC(C)(C)C(C)(C)CC(C)CCCCCCCCC	-3.08
CCCCCC(C)C(C)C(C)C(C)(C)CCCCCC	-2.87
CC(C)C(C)(C)CCCCC(C)CCCCC(C)CC	-3.49
CCC(C)(C)CCCC(C)CC(C)CCC(C)CCC	-2.15
CC(C)(C)CCCCC(C)(C)CC(C)CCCCCC	-1.69
CC(C)C(C)CCC(C)CC(C)CCCCC(C)CC	-2.73
CCC(C)(C)CC(C)CCC(C)(C)CCCCCC	0.0191
CC(C)CCCC(C)(C)C(C)CCCCC(C)CCC	-3.43
CCC(C)CC(C)C(C)(C)CCCC(C)CC	-0.564
CCC(C)C(C)CC(C)(C)C(C)CCCCCCCC	-2.97
CC(C)C(C)C(C)(C)CC(C)CCCC	2.87
CCC(C)(C)CCCCCC(C)CC(C)C(C)CC	-1.89
CCC(C)C(C)CCCCC(C)(C)CCC(C)CCC	-1.98
CC(C)CC(C)(C)C(C)CC(C)CCCCCCCC	-3.14
CCC(C)CCC(C)C(C)CCC(C)CCC(C)CC	-3.11
CC(C)C(C)(C)C(C)(C)C(C)C	5.62
CC(C)C(C)C(C)(C)C(C)C(C)C	3.22
CC(C)C(C)CCC(C)C(C)(C)C(C)CCCCC	-2.58
CC(C)(C)CC(C)C(C)CCCCC(C)CC(C)CC	-2.51
CC(C)(C)CCCCCCC(C)(C)C(C)CCC(C)C	-4.35
CC(C)CCCCC(C)(C)C(C)(C)CC(C)CCC	-2.25
CC(C)C(C)CC(C)C(C)CC(C)CCC(C)CCC	-1.69
CC(C)C(C)(C)CC(C)CCC(C)CCCC(C)CC	-2.2
CC(C)(C)CCC(C)(C)C(C)CCC(C)CCCCC	-3.8
CCCC(C)CC(C)(C)C(C)CC(C)CC(C)CCC	-2.54
CC(C)CCC(C)(C)C(C)C(C)CCC(C)CCC	0.0554
CC(C)C(C)CC(C)CC(C)(C)C(C)CCC	1.57
CCC(C)CC(C)(C)CCCC(C)(C)CC(C)CC	-2.48
CCCC(C)CCC(C)(C)C(C)(C)CCC(C)CCC	-3.49
CCC(C)CC(C)C(C)C(C)CCC(C)C(C)CCC	-2.84
CC(C)C(C)(C)CCCC(C)CC(C)CC(C)CCC	-2.78
CC(C)C(C)CC(C)(C)CC(C)C(C)CC	3.04
CC(C)(C)CCCCCC(C)CCC(C)(C)C(C)CC	-2.85
CC(C)(C)CC(C)C(C)C(C)CCCCC(C)CC	-2.53
CCC(C)(C)C(C)C(C)(C)CC(C)CC	2.39
CC(C)(C)C(C)CCCCCC(C)CC(C)C(C)C	-2.3
CC(C)CCC(C)C(C)CCC(C)C(C)CC(C)CC	-3.78
CC(C)(C)C(C)(C)CCCCC(C)CCCC(C)CC	-3.55
CCC(C)CCC(C)(C)CCCC(C)C(C)(C)CCC	-1.6
CC(C)(C)C(C)(C)C(C)(C)C(C)C	4.12
CC(C)C(C)(C)C(C)CC(C)C(C)(C)CCCCCC	-3.34
CCCC(C)(C)C(C)(C)CC(C)C(C)C(C)CCCC	-3.19
CC(C)(C)C(C)C(C)CCCC(C)C(C)CC(C)CC	-2.5
CC(C)C(C)C(C)(C)CCCC(C)CC(C)CC(C)C	-2.21
CC(C)CCC(C)CC(C)(C)C(C)CC(C)(C)CCC	2.12
CC(C)(C)C(C)C(C)(C)CCCC(C)C(C)C(C)CC	-1.82
CC(C)(C)CC(C)(C)C(C)(C)C(C)CCCC(C)C	-0.846
