# Supplementary material for: Machine Learning-Based Predictions of Henry Coefficients for Long-Chain Alkanes in One-Dimensional Zeolites: Application to Hydroisomerization
Source: J Phys Chem C Nanomater Interfaces. 2025 Sep 26;129(40):18234–49. doi: 10.1021/acs.jpcc.5c03868 (PMC12516733; doi:10.1021/acs.jpcc.5c03868)
Supplement: Supplementary file 1 [file jp5c03868_si_001.zip › SI2/SI2_m-Cn_523K_MRE.csv]

smiles	lnHC
C	16.0312
CC	14.6584
CCC	13.2856
CCCC	11.9128
CCCCC	10.54
CCCCCC	9.1672
CCCCCCC	7.7944
CCCCCCCC	6.4216
CCCCCCCCC	5.0488
CCCCCCCCCC	3.676
CCCCCCCCCCC	2.3032
CCCCCCCCCCCC	0.9304
CCCCCCCCCCCCC	-0.4424
CCCCCCCCCCCCCC	-1.8152
CCCCCCCCCCCCCCC	-3.188
CCCCCCCCCCCCCCCC	-4.5608
CCCCCCCCCCCCCCCCC	-5.9336
CCCCCCCCCCCCCCCCCC	-7.3064
CCCCCCCCCCCCCCCCCCC	-8.6792
CCCCCCCCCCCCCCCCCCCC	-10.052
CCCCCCCCCCCCCCCCCCCCC	-11.4248
CCCCCCCCCCCCCCCCCCCCCC	-12.7976
CCCCCCCCCCCCCCCCCCCCCCC	-14.1704
CCCCCCCCCCCCCCCCCCCCCCCC	-15.5432
CCCCCCCCCCCCCCCCCCCCCCCCC	-16.916
CCCCCCCCCCCCCCCCCCCCCCCCCC	-18.2888
CCCCCCCCCCCCCCCCCCCCCCCCCCC	-19.6616
CCCCCCCCCCCCCCCCCCCCCCCCCCCC	-21.0344
CCCCCCCCCCCCCCCCCCCCCCCCCCCCC	-22.4072
CCCCCCCCCCCCCCCCCCCCCCCCCCCCCC	-23.78
CC(C)C	13.84597
CC(C)CCCCCC	7.598871
CC(C)CCCCCCC	6.031912
CC(C)CCCCCCCC	4.97291
CC(C)CCCCCCCCC	3.490094
CC(C)CCCCCCCCCC	1.840248
CC(C)CCCCCCCCCCC	0.656096
CC(C)CCCCCCCCCCCC	-0.638739
CC(C)CCCCCCCCCCCCC	-2.346114
CC(C)CCCCCCCCCCCCCC	-3.769484
CC(C)CCCCCCCCCCCCCCC	-4.796336
CC(C)CCCCCCCCCCCCCCCC	-6.482624
CC(C)CCCCCCCCCCCCCCCCC	-7.925429
CCC(C)CCCCC	9.102635
CCC(C)CCCCCC	7.585764
CCC(C)CCCCCCC	5.967592
CCC(C)CCCCCCCC	4.85323
CCC(C)CCCCCCCCC	3.458276
CCC(C)CCCCCCCCCC	1.758803
CCC(C)CCCCCCCCCCC	0.533683
CCC(C)CCCCCCCCCCCC	-0.646658
CCC(C)CCCCCCCCCCCCC	-2.476421
CCC(C)CCCCCCCCCCCCCC	-3.736414
CCC(C)CCCCCCCCCCCCCCC	-4.934503
CCCC(C)CCC	10.458613
CCCC(C)CCCC	8.799291
CCCC(C)CCCCC	7.625375
CCCC(C)CCCCCC	6.29591
CCCC(C)CCCCCCC	4.519396
CCCC(C)CCCCCCCC	3.336734
CCCC(C)CCCCCCCCC	2.039214
CCCC(C)CCCCCCCCCC	0.3864
CCCC(C)CCCCCCCCCCC	-1.071272
CCCC(C)CCCCCCCCCCCC	-2.16917
CCCC(C)CCCCCCCCCCCCC	-3.660699
CCCCC(C)CCCC	7.133794
CCCCC(C)CCCCC	6.009808
CCCCC(C)CCCCCC	4.602015
CCCCC(C)CCCCCCC	2.83482
CCCCC(C)CCCCCCCC	1.739
CCCCC(C)CCCCCCCCC	0.271737
CCCCC(C)CCCCCCCCCC	-1.347803
CCCCC(C)CCCCCCCCCCC	-2.677041
CCCCC(C)CCCCCCCCCCCC	-3.891565
CCCCC(C)CCCCCCCCCCCCC	-5.329559
CCCCCC(C)CCCCC	4.857912
CCCCCC(C)CCCCCC	3.424861
CCCCCC(C)CCCCCCC	1.712252
CCCCCC(C)CCCCCCCC	0.611
CCCCCC(C)CCCCCCCCC	-0.828316
CCCCCC(C)CCCCCCCCCC	-2.487669
CCCCCC(C)CCCCCCCCCCC	-3.685958
CCCCCC(C)CCCCCCCCCCCC	-4.67921
CCCCCC(C)CCCCCCCCCCCCC	-6.540136
CCCCCCC(C)CCCCCC	2.004601
CCCCCCC(C)CCCCCCC	0.345783
CCCCCCC(C)CCCCCCCC	-0.930694
CCCCCCC(C)CCCCCCCCC	-2.257064
CCCCCCC(C)CCCCCCCCCC	-3.699179
CCCCCCC(C)CCCCCCCCCCC	-5.13395
CCCCCCC(C)CCCCCCCCCCCC	-6.177077
CCCCCCCC(C)CCCCCCC	-1.427132
CCCCCCCC(C)CCCCCCCC	-2.495566
CCCCCCCC(C)CCCCCCCCC	-3.762218
CCCCCCCC(C)CCCCCCCCCC	-5.709304
CCCCCCCC(C)CCCCCCCCCCC	-7.202505
CCCCCCCCC(C)CCCCCCCC	-3.662233
CCCCCCCCC(C)CCCCCCCCC	-5.077203
CCCCCCCCC(C)CCCCCCCCCC	-6.641458
CCCCCCCCCC(C)CCCCCCCCC	-6.235514
CC(C)(C)CCCCCCCC	7.97812
CC(C)(C)CCCCCCCCC	6.56242
CC(C)(C)CCCCCCCCCC	4.74723
CC(C)(C)CCCCCCCCCCC	3.6425
CC(C)(C)CCCCCCCCCCCC	2.40364
CC(C)(C)CCCCCCCCCCCCC	0.78622
CC(C)(C)CCCCCCCCCCCCCC	-0.68494
CC(C)(C)CCCCCCCCCCCCCCC	-1.81287
CC(C)(C)CCCCCCCCCCCCCCCC	-3.51176
CC(C)(C)CCCCC	12.17503
CC(C)(C)CCCCCCC	8.97203
CC(C)C(C)CCCCCCC	10.589
CC(C)C(C)CCCCCCCC	9.50894
CC(C)C(C)CCCCCCCCC	7.77152
CC(C)C(C)CCCCCCCCCC	6.20673
CC(C)C(C)CCCCCCCCCCC	5.06011
CC(C)C(C)CCCCCCCCCCCC	3.69363
CC(C)C(C)CCCCCCCCCCCCC	1.88646
CC(C)C(C)CCCCCCCCCCCCCC	0.80726
CC(C)C(C)CCC	16.32873
CC(C)C(C)CCCC	15.04467
CC(C)C(C)CCCCC	13.72777
CC(C)C(C)CCCCCC	12.14163
CC(C)CC(C)CCCCCC	7.98326
CC(C)CC(C)CCCCCCC	6.24303
CC(C)CC(C)CCCCCCCC	4.92194
CC(C)CC(C)CCCCCCCCC	3.62646
CC(C)CC(C)CCCCCCCCCC	2.03185
CC(C)CC(C)CCCCCCCCCCC	0.65233
CC(C)CC(C)CCCCCCCCCCCC	-0.64336
CC(C)CC(C)CCCCCCCCCCCCC	-1.9887
CC(C)CC(C)CCCCCCCCCCCCCC	-3.33608
CC(C)CC(C)C	12.39375
CC(C)CC(C)CCC	12.16538
CC(C)CC(C)CCCC	10.31474
CC(C)CC(C)CCCCC	9.01255
CC(C)CCC(C)CCCCC	6.80221
CC(C)CCC(C)CCCCCC	5.47879
CC(C)CCC(C)CCCCCCC	3.60924
CC(C)CCC(C)CCCCCCCC	2.58673
CC(C)CCC(C)CCCCCCCCC	1.24783
CC(C)CCC(C)CCCCCCCCCC	-0.16087
CC(C)CCC(C)CCCCCCCCCCC	-1.72361
CC(C)CCC(C)CCCCCCCCCCCC	-3.01997
CC(C)CCC(C)CCCCCCCCCCCCC	-4.6119
CC(C)CCC(C)CC	11.10359
CC(C)CCC(C)CCC	9.51828
CC(C)CCC(C)CCCC	7.90103
CC(C)CCCC(C)CCCC	7.37022
CC(C)CCCC(C)CCCCC	6.1619
CC(C)CCCC(C)CCCCCC	4.51778
CC(C)CCCC(C)CCCCCCC	2.92789
CC(C)CCCC(C)CCCCCCCC	2.04124
CC(C)CCCC(C)CCCCCCCCC	0.23035
CC(C)CCCC(C)CCCCCCCCCC	-1.11502
CC(C)CCCC(C)CCCCCCCCCCC	-2.21036
CC(C)CCCC(C)CCCCCCCCCCCC	-3.49292
CC(C)CCCC(C)C	11.2536
CC(C)CCCC(C)CC	10.67541
CC(C)CCCC(C)CCC	8.77099
CC(C)CCCCC(C)CCC	8.37538
CC(C)CCCCC(C)CCCC	6.67984
CC(C)CCCCC(C)CCCCC	5.13367
CC(C)CCCCC(C)CCCCCC	4.34165
CC(C)CCCCC(C)CCCCCCC	2.44701
CC(C)CCCCC(C)CCCCCCCC	0.89696
CC(C)CCCCC(C)CCCCCCCCC	-0.04253
CC(C)CCCCC(C)CCCCCCCCCC	-1.67026
CC(C)CCCCC(C)CCCCCCCCCCC	-3.25522
CC(C)CCCCC(C)C	8.55446
CC(C)CCCCC(C)CC	8.71603
CC(C)CCCCCC(C)CC	6.54767
CC(C)CCCCCC(C)CCC	4.90727
CC(C)CCCCCC(C)CCCC	3.208
CC(C)CCCCCC(C)CCCCC	2.24266
CC(C)CCCCCC(C)CCCCCC	0.77213
CC(C)CCCCCC(C)CCCCCCC	-0.99143
CC(C)CCCCCC(C)CCCCCCCC	-2.09285
CC(C)CCCCCC(C)CCCCCCCCC	-3.78813
CC(C)CCCCCC(C)CCCCCCCCCC	-5.16838
CC(C)CCCCCC(C)C	6.62337
CC(C)CCCCCCC(C)C	6.65297
CC(C)CCCCCCC(C)CC	6.32156
CC(C)CCCCCCC(C)CCC	4.47563
CC(C)CCCCCCC(C)CCCC	3.04652
CC(C)CCCCCCC(C)CCCCC	1.79308
CC(C)CCCCCCC(C)CCCCCC	0.40089
CC(C)CCCCCCC(C)CCCCCCC	-1.17355
CC(C)CCCCCCC(C)CCCCCCCC	-1.95306
CC(C)CCCCCCC(C)CCCCCCCCC	-3.7319
CC(C)CCCCCCCC(C)C	5.32124
CC(C)CCCCCCCC(C)CC	5.35847
CC(C)CCCCCCCC(C)CCC	4.82131
CC(C)CCCCCCCC(C)CCCC	3.12152
CC(C)CCCCCCCC(C)CCCCC	1.78144
CC(C)CCCCCCCC(C)CCCCCC	0.70125
CC(C)CCCCCCCC(C)CCCCCCC	-0.99313
CC(C)CCCCCCCC(C)CCCCCCCC	-2.77329
CC(C)CCCCCCCCC(C)C	2.2449
CC(C)CCCCCCCCC(C)CC	2.2924
CC(C)CCCCCCCCC(C)CCC	0.73881
CC(C)CCCCCCCCC(C)CCCC	-0.79913
CC(C)CCCCCCCCC(C)CCCCC	-2.04505
CC(C)CCCCCCCCC(C)CCCCCC	-3.19095
CC(C)CCCCCCCCC(C)CCCCCCC	-4.71495
CC(C)CCCCCCCCCC(C)C	1.88924
CC(C)CCCCCCCCCC(C)CC	1.61732
CC(C)CCCCCCCCCC(C)CCC	-0.15726
CC(C)CCCCCCCCCC(C)CCCC	-2.02674
CC(C)CCCCCCCCCC(C)CCCCC	-2.62958
CC(C)CCCCCCCCCC(C)CCCCCC	-4.3544
CC(C)CCCCCCCCCCC(C)C	1.46302
CC(C)CCCCCCCCCCC(C)CC	1.39075
CC(C)CCCCCCCCCCC(C)CCC	0.251
CC(C)CCCCCCCCCCC(C)CCCC	-1.05365
CC(C)CCCCCCCCCCC(C)CCCCC	-2.41919
CC(C)CCCCCCCCCCCC(C)C	-1.74909
CC(C)CCCCCCCCCCCC(C)CC	-1.43669
CC(C)CCCCCCCCCCCC(C)CCC	-2.8453
CC(C)CCCCCCCCCCCC(C)CCCC	-3.96135
CC(C)CCCCCCCCCCCCC(C)C	-2.88654
CC(C)CCCCCCCCCCCCC(C)CC	-3.55438
CC(C)CCCCCCCCCCCCC(C)CCC	-4.40926
CC(C)CCCCCCCCCCCCCC(C)C	-2.79798
CC(C)CCCCCCCCCCCCCC(C)CC	-2.85184
CC(C)CCCCCCCCCCCCCCC(C)C	-5.5855
CCC(C)(C)CCCCCCC	8.928
CCC(C)(C)CCCCCCCC	8.02276
CCC(C)(C)CCCCCCCCC	6.65622
CCC(C)(C)CCCCCCCCCC	4.84737
CCC(C)(C)CCCCCCCCCCC	3.61921
CCC(C)(C)CCCCCCCCCCCC	2.52669
CCC(C)(C)CCCCCCCCCCCCC	0.65917
CCC(C)(C)CCCCCCCCCCCCCC	-0.73988
CCC(C)(C)CCCCCCCCCCCCCCC	-1.427
CCC(C)(C)CCCC	13.39631
CCC(C)(C)CCCCC	12.25551
CCC(C)(C)CCCCCC	10.71976
CCC(C)C(C)CCCCCC	11.69841
CCC(C)C(C)CCCCCCC	10.21881
CCC(C)C(C)CCCCCCCC	8.95443
CCC(C)C(C)CCCCCCCCC	7.34376
CCC(C)C(C)CCCCCCCCCC	5.79421
CCC(C)C(C)CCCCCCCCCCC	4.36522
CCC(C)C(C)CCCCCCCCCCCC	4.06218
CCC(C)C(C)CCCCCCCCCCCCC	2.29986
CCC(C)C(C)CCCCCCCCCCCCCC	0.56494
CCC(C)C(C)CCC	15.7933
CCC(C)C(C)CCCC	14.30663
CCC(C)C(C)CCCCC	13.01964
CCC(C)CC(C)CCCCC	9.19632
CCC(C)CC(C)CCCCCC	8.39679
CCC(C)CC(C)CCCCCCC	6.55789
CCC(C)CC(C)CCCCCCCC	5.07755
CCC(C)CC(C)CCCCCCCCC	4.2069
CCC(C)CC(C)CCCCCCCCCC	2.55038
CCC(C)CC(C)CCCCCCCCCCC	0.06329
CCC(C)CC(C)CCCCCCCCCCCC	-0.12721
CCC(C)CC(C)CCCCCCCCCCCCC	-1.30846
CCC(C)CC(C)CC	13.14982
CCC(C)CC(C)CCC	12.44343
CCC(C)CC(C)CCCC	10.60698
CCC(C)CCC(C)CCCC	7.70975
CCC(C)CCC(C)CCCCC	6.78964
CCC(C)CCC(C)CCCCCC	4.48786
CCC(C)CCC(C)CCCCCCC	3.60377
CCC(C)CCC(C)CCCCCCCC	2.21456
CCC(C)CCC(C)CCCCCCCCC	1.27128
CCC(C)CCC(C)CCCCCCCCCC	-0.13605
CCC(C)CCC(C)CCCCCCCCCCC	-1.90118
CCC(C)CCC(C)CCCCCCCCCCCC	-2.5329
CCC(C)CCC(C)CC	10.99216
CCC(C)CCC(C)CCC	9.50198
CCC(C)CCCC(C)CCC	8.20769
CCC(C)CCCC(C)CCCC	6.74181
CCC(C)CCCC(C)CCCCC	5.48193
CCC(C)CCCC(C)CCCCCC	3.79819
CCC(C)CCCC(C)CCCCCCC	2.05052
CCC(C)CCCC(C)CCCCCCCC	1.52624
CCC(C)CCCC(C)CCCCCCCCC	-0.03654
CCC(C)CCCC(C)CCCCCCCCCC	-1.68409
CCC(C)CCCC(C)CCCCCCCCCCC	-2.9455
CCC(C)CCCC(C)CC	10.1909
CCC(C)CCCCC(C)CC	8.81639
CCC(C)CCCCC(C)CCC	8.4263
CCC(C)CCCCC(C)CCCC	6.58128
CCC(C)CCCCC(C)CCCCC	5.39888
CCC(C)CCCCC(C)CCCCCC	4.21748
CCC(C)CCCCC(C)CCCCCCC	1.7008
CCC(C)CCCCC(C)CCCCCCCC	0.41883
CCC(C)CCCCC(C)CCCCCCCCC	-0.55698
CCC(C)CCCCC(C)CCCCCCCCCC	-1.60153
CCC(C)CCCCCC(C)CC	6.40414
CCC(C)CCCCCC(C)CCC	4.9538
CCC(C)CCCCCC(C)CCCC	3.14424
CCC(C)CCCCCC(C)CCCCC	2.18461
CCC(C)CCCCCC(C)CCCCCC	0.74348
CCC(C)CCCCCC(C)CCCCCCC	-0.79237
CCC(C)CCCCCC(C)CCCCCCCC	-2.08805
CCC(C)CCCCCC(C)CCCCCCCCC	-4.25388
CCC(C)CCCCCCC(C)CC	5.54467
CCC(C)CCCCCCC(C)CCC	4.52682
CCC(C)CCCCCCC(C)CCCC	2.63242
CCC(C)CCCCCCC(C)CCCCC	1.7157
CCC(C)CCCCCCC(C)CCCCCC	-0.06323
CCC(C)CCCCCCC(C)CCCCCCC	-1.06151
CCC(C)CCCCCCC(C)CCCCCCCC	-2.96233
CCC(C)CCCCCCCC(C)CC	5.32118
CCC(C)CCCCCCCC(C)CCC	4.46611
CCC(C)CCCCCCCC(C)CCCC	2.77811
CCC(C)CCCCCCCC(C)CCCCC	1.36641
CCC(C)CCCCCCCC(C)CCCCCC	0.01609
CCC(C)CCCCCCCC(C)CCCCCCC	-0.9748
CCC(C)CCCCCCCCC(C)CC	2.09481
CCC(C)CCCCCCCCC(C)CCC	1.05237
CCC(C)CCCCCCCCC(C)CCCC	-0.49937
CCC(C)CCCCCCCCC(C)CCCCC	-1.87336
CCC(C)CCCCCCCCC(C)CCCCCC	-2.38562
CCC(C)CCCCCCCCCC(C)CC	1.39403
CCC(C)CCCCCCCCCC(C)CCC	0.01436
CCC(C)CCCCCCCCCC(C)CCCC	-3.37273
CCC(C)CCCCCCCCCC(C)CCCCC	-3.41626
CCC(C)CCCCCCCCCCC(C)CC	0.66674
CCC(C)CCCCCCCCCCC(C)CCC	-0.40153
CCC(C)CCCCCCCCCCC(C)CCCC	-1.38058
CCC(C)CCCCCCCCCCCC(C)CC	-1.57636
CCC(C)CCCCCCCCCCCC(C)CCC	-2.57109
CCC(C)CCCCCCCCCCCCC(C)CC	-3.45368
CCCC(C)(C)CCCCCC	9.04589
CCCC(C)(C)CCCCCCC	7.1857
CCCC(C)(C)CCCCCCCC	6.36985
CCCC(C)(C)CCCCCCCCC	4.56417
CCCC(C)(C)CCCCCCCCCC	3.14668
CCCC(C)(C)CCCCCCCCCCC	1.37995
CCCC(C)(C)CCCCCCCCCCCC	0.87503
CCCC(C)(C)CCCCCCCCCCCCC	-0.6396
CCCC(C)(C)CCCCCCCCCCCCCC	-2.05868
CCCC(C)(C)CCC	13.33642
CCCC(C)(C)CCCC	11.68142
CCCC(C)(C)CCCCC	10.52535
CCCC(C)C(C)CCCCC	11.52306
CCCC(C)C(C)CCCCCC	9.60277
CCCC(C)C(C)CCCCCCC	7.86895
CCCC(C)C(C)CCCCCCCC	7.23095
CCCC(C)C(C)CCCCCCCCC	5.56374
CCCC(C)C(C)CCCCCCCCCC	4.0738
CCCC(C)C(C)CCCCCCCCCCC	2.84571
CCCC(C)C(C)CCCCCCCCCCCC	2.3607
CCCC(C)C(C)CCCCCCCCCCCCC	0.74802
CCCC(C)C(C)CCC	14.23635
CCCC(C)C(C)CCCC	12.58331
CCCC(C)CC(C)CCCC	10.65868
CCCC(C)CC(C)CCCCC	9.08686
CCCC(C)CC(C)CCCCCC	8.40487
CCCC(C)CC(C)CCCCCCC	6.356
CCCC(C)CC(C)CCCCCCCC	5.13855
CCCC(C)CC(C)CCCCCCCCC	3.97636
CCCC(C)CC(C)CCCCCCCCCC	2.6236
CCCC(C)CC(C)CCCCCCCCCCC	1.49205
CCCC(C)CC(C)CCCCCCCCCCCC	0.46414
CCCC(C)CC(C)CCC	12.72578
CCCC(C)CCC(C)CCC	8.18359
CCCC(C)CCC(C)CCCC	6.58242
CCCC(C)CCC(C)CCCCC	5.3753
CCCC(C)CCC(C)CCCCCC	4.13968
CCCC(C)CCC(C)CCCCCCC	2.47148
CCCC(C)CCC(C)CCCCCCCC	1.3093
CCCC(C)CCC(C)CCCCCCCCC	0.06065
CCCC(C)CCC(C)CCCCCCCCCC	-1.53917
CCCC(C)CCC(C)CCCCCCCCCCC	-3.06107
CCCC(C)CCCC(C)CCC	6.23649
CCCC(C)CCCC(C)CCCC	4.79096
CCCC(C)CCCC(C)CCCCC	3.75455
CCCC(C)CCCC(C)CCCCCC	1.97868
CCCC(C)CCCC(C)CCCCCCC	0.55377
CCCC(C)CCCC(C)CCCCCCCC	-0.43215
CCCC(C)CCCC(C)CCCCCCCCC	-1.68189
CCCC(C)CCCC(C)CCCCCCCCCC	-4.05111
CCCC(C)CCCCC(C)CCC	7.87498
CCCC(C)CCCCC(C)CCCC	6.6366
CCCC(C)CCCCC(C)CCCCC	5.01829
CCCC(C)CCCCC(C)CCCCCC	3.73234
CCCC(C)CCCCC(C)CCCCCCC	1.69839
CCCC(C)CCCCC(C)CCCCCCCC	1.00957
CCCC(C)CCCCC(C)CCCCCCCCC	-0.59202
CCCC(C)CCCCCC(C)CCC	3.71849
CCCC(C)CCCCCC(C)CCCC	2.16533
CCCC(C)CCCCCC(C)CCCCC	1.02168
CCCC(C)CCCCCC(C)CCCCCC	-0.41314
CCCC(C)CCCCCC(C)CCCCCCC	-2.41446
CCCC(C)CCCCCC(C)CCCCCCCC	-3.25777
CCCC(C)CCCCCCC(C)CCC	2.93522
CCCC(C)CCCCCCC(C)CCCC	0.81654
CCCC(C)CCCCCCC(C)CCCCC	-0.26345
CCCC(C)CCCCCCC(C)CCCCCC	-1.48862
CCCC(C)CCCCCCC(C)CCCCCCC	-3.07842
CCCC(C)CCCCCCCC(C)CCC	2.95409
CCCC(C)CCCCCCCC(C)CCCC	1.34888
CCCC(C)CCCCCCCC(C)CCCCC	0.00652
CCCC(C)CCCCCCCC(C)CCCCCC	-1.02508
CCCC(C)CCCCCCCCC(C)CCC	0.29543
CCCC(C)CCCCCCCCC(C)CCCC	-0.91504
CCCC(C)CCCCCCCCC(C)CCCCC	-2.98977
CCCC(C)CCCCCCCCCC(C)CCC	-2.32367
CCCC(C)CCCCCCCCCC(C)CCCC	-3.48413
CCCC(C)CCCCCCCCCCC(C)CCC	-2.22717
CCCCC(C)(C)CCCCC	8.9216
CCCCC(C)(C)CCCCCC	7.4926
CCCCC(C)(C)CCCCCCC	5.69106
CCCCC(C)(C)CCCCCCCC	4.5188
CCCCC(C)(C)CCCCCCCCC	3.28927
CCCCC(C)(C)CCCCCCCCCC	1.17491
CCCCC(C)(C)CCCCCCCCCCC	0.19185
CCCCC(C)(C)CCCCCCCCCCCC	-0.69123
CCCCC(C)(C)CCCCCCCCCCCCC	-2.42266
CCCCC(C)(C)CCCC	9.96832
CCCCC(C)C(C)CCCC	11.19099
CCCCC(C)C(C)CCCCC	9.77028
CCCCC(C)C(C)CCCCCC	8.45112
CCCCC(C)C(C)CCCCCCC	6.91694
CCCCC(C)C(C)CCCCCCCC	5.98795
CCCCC(C)C(C)CCCCCCCCC	2.96671
CCCCC(C)C(C)CCCCCCCCCC	3.08706
CCCCC(C)C(C)CCCCCCCCCCC	1.78001
CCCCC(C)C(C)CCCCCCCCCCCC	0.88624
CCCCC(C)CC(C)CCCC	8.86796
CCCCC(C)CC(C)CCCCC	7.4756
CCCCC(C)CC(C)CCCCCC	6.56661
CCCCC(C)CC(C)CCCCCCC	5.03678
CCCCC(C)CC(C)CCCCCCCC	3.64326
CCCCC(C)CC(C)CCCCCCCCC	2.07517
CCCCC(C)CC(C)CCCCCCCCCC	-0.37417
CCCCC(C)CC(C)CCCCCCCCCCC	-0.8738
CCCCC(C)CCC(C)CCCC	4.70939
CCCCC(C)CCC(C)CCCCC	3.60391
CCCCC(C)CCC(C)CCCCCC	2.15423
CCCCC(C)CCC(C)CCCCCCC	0.41458
CCCCC(C)CCC(C)CCCCCCCC	-0.9386
CCCCC(C)CCC(C)CCCCCCCCC	-1.89476
CCCCC(C)CCC(C)CCCCCCCCCC	-3.53468
CCCCC(C)CCCC(C)CCCC	3.27832
CCCCC(C)CCCC(C)CCCCC	2.32522
CCCCC(C)CCCC(C)CCCCCC	0.36994
CCCCC(C)CCCC(C)CCCCCCC	-0.94412
CCCCC(C)CCCC(C)CCCCCCCC	-2.07389
CCCCC(C)CCCC(C)CCCCCCCCC	-3.37299
CCCCC(C)CCCCC(C)CCCC	5.15653
CCCCC(C)CCCCC(C)CCCCC	3.03146
CCCCC(C)CCCCC(C)CCCCCC	1.90396
CCCCC(C)CCCCC(C)CCCCCCC	0.36191
CCCCC(C)CCCCC(C)CCCCCCCC	-1.19396
CCCCC(C)CCCCCC(C)CCCC	0.51252
CCCCC(C)CCCCCC(C)CCCCC	-1.0921
CCCCC(C)CCCCCC(C)CCCCCC	-2.55585
CCCCC(C)CCCCCC(C)CCCCCCC	-3.71962
CCCCC(C)CCCCCCC(C)CCCC	-0.37572
CCCCC(C)CCCCCCC(C)CCCCC	-1.64154
CCCCC(C)CCCCCCC(C)CCCCCC	-3.35913
CCCCC(C)CCCCCCCC(C)CCCC	0.16003
CCCCC(C)CCCCCCCC(C)CCCCC	-1.06146
CCCCC(C)CCCCCCCCC(C)CCCC	-2.95128
CCCCCC(C)(C)CCCCC	7.676
CCCCCC(C)(C)CCCCCC	6.32117
CCCCCC(C)(C)CCCCCCC	4.56988
CCCCCC(C)(C)CCCCCCCC	3.39409
CCCCCC(C)(C)CCCCCCCCC	2.01151
CCCCCC(C)(C)CCCCCCCCCC	0.22778
CCCCCC(C)(C)CCCCCCCCCCC	-0.84688
CCCCCC(C)(C)CCCCCCCCCCCC	-1.7087
CCCCCC(C)C(C)CCCCC	8.96011
CCCCCC(C)C(C)CCCCCC	7.21886
CCCCCC(C)C(C)CCCCCCC	5.78755
CCCCCC(C)C(C)CCCCCCCC	4.91571
CCCCCC(C)C(C)CCCCCCCCC	3.39383
CCCCCC(C)C(C)CCCCCCCCCC	0.86499
CCCCCC(C)C(C)CCCCCCCCCCC	0.31453
CCCCCC(C)CC(C)CCCCC	6.32306
CCCCCC(C)CC(C)CCCCCC	5.29935
CCCCCC(C)CC(C)CCCCCCC	2.74743
CCCCCC(C)CC(C)CCCCCCCC	1.73215
CCCCCC(C)CC(C)CCCCCCCCC	0.63121
CCCCCC(C)CC(C)CCCCCCCCCC	-0.66421
CCCCCC(C)CCC(C)CCCCC	2.74198
CCCCCC(C)CCC(C)CCCCCC	1.37791
CCCCCC(C)CCC(C)CCCCCCC	-1.64803
CCCCCC(C)CCC(C)CCCCCCCC	-1.59823
CCCCCC(C)CCC(C)CCCCCCCCC	-2.85152
CCCCCC(C)CCCC(C)CCCCC	0.54398
CCCCCC(C)CCCC(C)CCCCCC	-0.5821
CCCCCC(C)CCCC(C)CCCCCCC	-1.8978
CCCCCC(C)CCCC(C)CCCCCCCC	-2.87192
CCCCCC(C)CCCCC(C)CCCCC	1.56514
CCCCCC(C)CCCCC(C)CCCCCC	0.60789
CCCCCC(C)CCCCC(C)CCCCCCC	-1.21735
CCCCCC(C)CCCCCC(C)CCCCC	-1.66739
CCCCCC(C)CCCCCC(C)CCCCCC	-3.39714
CCCCCC(C)CCCCCCC(C)CCCCC	-3.23434
CCCCCCC(C)(C)CCCCCC	5.00948
CCCCCCC(C)(C)CCCCCCC	3.23609
CCCCCCC(C)(C)CCCCCCCC	2.42197
CCCCCCC(C)(C)CCCCCCCCC	1.06759
CCCCCCC(C)(C)CCCCCCCCCC	-0.80793
CCCCCCC(C)(C)CCCCCCCCCCC	-1.94489
CCCCCCC(C)C(C)CCCCCC	4.62346
CCCCCCC(C)C(C)CCCCCCC	4.40026
CCCCCCC(C)C(C)CCCCCCCC	1.73534
CCCCCCC(C)C(C)CCCCCCCCC	1.72968
CCCCCCC(C)C(C)CCCCCCCCCC	0.10549
CCCCCCC(C)CC(C)CCCCCC	4.01901
CCCCCCC(C)CC(C)CCCCCCC	3.12471
CCCCCCC(C)CC(C)CCCCCCCC	1.00491
CCCCCCC(C)CC(C)CCCCCCCCC	0.18096
CCCCCCC(C)CCC(C)CCCCCC	-0.10752
CCCCCCC(C)CCC(C)CCCCCCC	-1.97603
CCCCCCC(C)CCC(C)CCCCCCCC	-2.78969
CCCCCCC(C)CCCC(C)CCCCCC	-2.85231
CCCCCCC(C)CCCC(C)CCCCCCC	-4.01402
CCCCCCC(C)CCCCC(C)CCCCCC	-0.90817
CCCCCCCC(C)(C)CCCCCCC	1.48368
CCCCCCCC(C)(C)CCCCCCCC	0.40819
CCCCCCCC(C)(C)CCCCCCCCC	-1.35708
CCCCCCCC(C)(C)CCCCCCCCCC	-4.2162
CCCCCCCC(C)C(C)CCCCCCC	2.83928
CCCCCCCC(C)C(C)CCCCCCCC	1.76957
CCCCCCCC(C)C(C)CCCCCCCCC	-0.2244
CCCCCCCC(C)CC(C)CCCCCCC	1.00023
CCCCCCCC(C)CC(C)CCCCCCCC	-2.01167
CCCCCCCC(C)CCC(C)CCCCCCC	-3.62001
CCCCCCCCC(C)(C)CCCCCCCC	-0.65935
CCCCCCCCC(C)(C)CCCCCCCCC	-1.69741
CCCCCCCCC(C)C(C)CCCCCCCC	0.12915
CC(C)C(C)CCCCC(C)C	12.851013
CCCC(C)(C)C(C)CCCCC	22.104457
CC(C)(C)CCCC(C)CCCC	10.221236
CC(C)CCC(C)C(C)CCC	13.176445
CC(C)(C)CC(C)C	15.734147
CC(C)C(C)CC(C)C	17.191026
CCC(C)(C)CCC(C)CCCC	11.124288
CC(C)(C)C(C)CCCCCCC	19.629047
CCCC(C)C(C)C(C)CCCC	23.101818
CC(C)(C)CCC(C)C	14.14427
CC(C)C(C)(C)CCC	25.723632
CC(C)(C)CCCCCCC(C)C	9.726237
CC(C)CC(C)CC(C)C	16.157622
CC(C)CCCC(C)(C)CCCC	10.292697
CC(C)CC(C)CC(C)CCCC	15.76236
CC(C)C(C)CC(C)CCCCC	13.457088
CC(C)CCC(C)(C)CCCCC	10.033968
CC(C)(C)CCCC(C)C	14.246969
CC(C)CC(C)CCCCC(C)C	11.388675
CCC(C)C(C)CCCC(C)CC	14.380011
CC(C)(C)CC(C)CCCC	14.759761
CC(C)CCCC(C)CCCCCCCC(C)CCC	2.241735
CC(C)CC(C)CCCCCCC(C)CC	5.584502
CCCCCC(C)CC(C)CC(C)CCCCCC	9.730414
CCCCC(C)C(C)CCC(C)CCCCCCC	4.811227
CCC(C)CCCC(C)C(C)CCCCCC	9.228493
CCC(C)CCCCC(C)C(C)CCCCCC	8.067839
CCCCCCC(C)CC(C)C(C)CCCCCCC	5.366528
CC(C)CCCCC(C)CCCCC(C)CC	6.417796
CCC(C)CCCCCCCC(C)CC(C)CCC	5.420736
CC(C)(C)CCC(C)(C)CCCC	14.644933
CC(C)CC(C)CC(C)C(C)CC	21.488244
CC(C)C(C)(C)CCC(C)CCC	25.494146
CC(C)C(C)CCC(C)(C)CCC	16.761206
CC(C)(C)CCC(C)(C)CC	17.325397
CC(C)C(C)CC(C)(C)CC	20.828236
CC(C)(C)C(C)CCCC(C)CC	22.379355
CCC(C)C(C)(C)CC(C)CCC	29.74498
CC(C)(C)CCCC(C)C(C)CC	17.598819
CC(C)(C)CC(C)CCC(C)CC	17.057105
CC(C)CC(C)C(C)(C)CCC	27.430295
CC(C)(C)CC(C)(C)CCCC	18.342332
CC(C)CCC(C)C(C)C(C)CC	20.882412
CCC(C)(C)CCCC(C)(C)CC	16.899993
CC(C)C(C)C(C)CCC(C)C	20.511483
CC(C)(C)CCCC(C)C(C)C	18.140953
CC(C)(C)CC(C)C(C)C	20.466448
CCC(C)(C)C(C)(C)CCCC	36.066164
CCCC(C)(C)CC(C)(C)CCC	24.784555
CC(C)C(C)(C)CC(C)CCC	30.220158
CCCCC(C)(C)C(C)(C)CCCCCCCCCC	26.387166
CCC(C)CCCC(C)C(C)CCC(C)CCCCC	10.078675
CC(C)CCC(C)C(C)C(C)CCCCCCC	20.529213
CCCCCC(C)C(C)(C)CC(C)CCCCCC	23.11145
CCC(C)CC(C)CC(C)(C)CCCC	25.437022
CCCC(C)CC(C)C(C)C(C)CCCCCC	27.494403
CCC(C)CC(C)CCC(C)(C)CCCCCCC	7.392873
CC(C)(C)CCCCC(C)(C)CCCCC	15.401974
CCCC(C)CCC(C)C(C)(C)CCCCCCCC	17.636063
CCC(C)CCC(C)CC(C)(C)CCCCCCC	11.712058
CCC(C)CC(C)CC(C)C(C)CCCCCCCC	17.042734
CC(C)(C)CCCC(C)CCCCCCCCC(C)C	2.111296
CC(C)CC(C)(C)CCC(C)CCC	13.276657
CC(C)C(C)(C)C(C)CCCCCCCCC	30.806586
CC(C)CC(C)C(C)CCC(C)CC	15.14798
CC(C)CCCCCCCCCC(C)C(C)(C)CC	17.373425
CC(C)(C)CCCCCCCC(C)C(C)CCCCC	9.846149
CC(C)C(C)(C)CCCCCCCCCCC(C)CC	11.769308
CCC(C)CCC(C)CC(C)CC(C)CCC	19.790051
CCCC(C)C(C)CC(C)CC(C)CCC	20.728932
CC(C)CCCC(C)(C)CCCCCCCCC(C)C	2.301685
CCC(C)CCCCC(C)CCCC(C)(C)CCCC	5.155229
CCCC(C)CCC(C)(C)CCCC(C)CCC	7.895558
CCC(C)CC(C)C(C)C(C)CCCCCCCCC	28.47458
CC(C)CCCC(C)C(C)CCCCC(C)CCC	10.449844
CCC(C)CCCCCCC(C)(C)C(C)CCC	22.050137
CCC(C)CC(C)CC(C)C(C)CCC	20.387044
CCC(C)CC(C)C(C)CC(C)CCC	21.728893
CC(C)CCC(C)CCCC(C)CCCCC(C)C	2.025567
CC(C)CCCC(C)CCCCC(C)C(C)CCCC	6.171482
CCC(C)CCC(C)CCCC(C)CCC(C)CC	5.545769
CC(C)C(C)CCCCCC(C)C(C)CC	15.985271
CC(C)(C)CCCCC(C)CCCC(C)CC	8.770648
CC(C)(C)CCCCCCCC(C)C(C)C	12.599133
CCC(C)(C)CCCC(C)C(C)CCCCCCC	13.222338
CCC(C)CC(C)CCC(C)CCC(C)CCC	9.242072
CCCC(C)(C)C(C)C(C)CCCC	33.172029
CCC(C)(C)CCCCC(C)CCCC(C)CC	9.661824
CC(C)CCCCCCC(C)C(C)(C)CCCC	19.574829
CCC(C)(C)CCCCCC(C)CCCC(C)CC	5.617999
CC(C)(C)CC(C)C(C)C(C)C	35.622253
CC(C)CC(C)(C)C(C)CC(C)C	28.855278
CC(C)(C)CC(C)CC(C)(C)C	34.254222
CC(C)C(C)CC(C)(C)C(C)CC	35.634732
CC(C)C(C)CC(C)C(C)(C)CC	34.573579
CC(C)C(C)(C)C(C)C(C)CCC	47.410688
CC(C)(C)C(C)(C)C(C)CCCC	52.733701
CC(C)(C)C(C)(C)C(C)CCC	53.354085
CC(C)(C)CC(C)C(C)(C)CCC	31.447075
CC(C)CC(C)(C)CC(C)(C)CC	26.081858
CC(C)(C)CC(C)(C)CCC(C)C	21.189032
CC(C)CC(C)CC(C)CC(C)C(C)CC	29.997392
CC(C)C(C)(C)CCCC(C)C(C)CCC	27.788757
CCCC(C)(C)CC(C)C(C)CCCCC(C)CCC	27.9286
CC(C)C(C)CC(C)CCCCCC(C)CC(C)CC	18.976668
CC(C)C(C)C(C)C(C)CCCCCCC(C)C	25.756908
CC(C)C(C)CCC(C)C(C)C(C)CCCCCCC	26.920668
CC(C)(C)CC(C)(C)CCCCC(C)CCCCC	19.080295
CCCCC(C)(C)C(C)C(C)C(C)CCCC	42.183758
CC(C)CC(C)C(C)CCCC(C)(C)CCC	18.82107
CC(C)(C)CCCCCC(C)(C)CC(C)CCCCC	13.658028
CCCC(C)CC(C)CC(C)(C)C(C)CCCCCC	39.399404
CC(C)(C)CC(C)CCCCCCC(C)(C)C	12.5166
CCC(C)C(C)(C)CCCC(C)CC(C)CC	25.627775
CC(C)CC(C)C(C)CC(C)CC(C)CCC	26.186236
CC(C)CC(C)(C)C(C)CCCCCC(C)CCCC	18.475232
CC(C)CCC(C)CCCCC(C)CCC(C)(C)CC	16.88185
CCC(C)(C)C(C)(C)CC(C)CCCCCCCCC	36.744979
CCCCCC(C)C(C)C(C)C(C)(C)CCCCCC	46.830008
CC(C)C(C)(C)CCCCC(C)CCCCC(C)CC	19.886781
CCC(C)(C)CCCC(C)CC(C)CCC(C)CCC	12.383634
CC(C)(C)CCCCC(C)(C)CC(C)CCCCCC	21.562265
CC(C)C(C)CCC(C)CC(C)CCCCC(C)CC	16.779372
CCC(C)(C)CC(C)CCC(C)(C)CCCCCC	21.283325
CC(C)CCCC(C)(C)C(C)CCCCC(C)CCC	22.721762
CCC(C)CC(C)C(C)(C)CCCC(C)CC	28.753638
CCC(C)C(C)CC(C)(C)C(C)CCCCCCCC	39.83824
CC(C)C(C)C(C)(C)CC(C)CCCC	38.118156
CCC(C)(C)CCCCCC(C)CC(C)C(C)CC	20.158913
CCC(C)C(C)CCCCC(C)(C)CCC(C)CCC	15.994985
CC(C)CC(C)(C)C(C)CC(C)CCCCCCCC	21.929234
CCC(C)CCC(C)C(C)CCC(C)CCC(C)CC	12.794179
CC(C)C(C)(C)C(C)(C)C(C)C	69.511221
CC(C)C(C)C(C)(C)C(C)C(C)C	59.941699
CC(C)C(C)CCC(C)C(C)(C)C(C)CCCCC	51.713034
CC(C)(C)CC(C)C(C)CCCCC(C)CC(C)CC	27.955868
CC(C)(C)CCCCCCC(C)(C)C(C)CCC(C)C	29.52318
CC(C)CCCCC(C)(C)C(C)(C)CC(C)CCC	42.043727
CC(C)C(C)CC(C)C(C)CC(C)CCC(C)CCC	28.411067
CC(C)C(C)(C)CC(C)CCC(C)CCCC(C)CC	33.561549
CC(C)(C)CCC(C)(C)C(C)CCC(C)CCCCC	22.471477
CCCC(C)CC(C)(C)C(C)CC(C)CC(C)CCC	54.490985
CC(C)CCC(C)(C)C(C)C(C)CCC(C)CCC	40.954345
CC(C)C(C)CC(C)CC(C)(C)C(C)CCC	44.752072
CCC(C)CC(C)(C)CCCC(C)(C)CC(C)CC	16.484752
CCCC(C)CCC(C)(C)C(C)(C)CCC(C)CCC	39.026226
CCC(C)CC(C)C(C)C(C)CCC(C)C(C)CCC	47.368489
CC(C)C(C)(C)CCCC(C)CC(C)CC(C)CCC	30.294265
CC(C)C(C)CC(C)(C)CC(C)C(C)CC	41.347356
CC(C)(C)CCCCCC(C)CCC(C)(C)C(C)CC	23.602206
CC(C)(C)CC(C)C(C)C(C)CCCCC(C)CC	38.200757
CCC(C)(C)C(C)C(C)(C)CC(C)CC	67.621858
CC(C)(C)C(C)CCCCCC(C)CC(C)C(C)C	31.948572
CC(C)CCC(C)C(C)CCC(C)C(C)CC(C)CC	21.316019
CC(C)(C)C(C)(C)CCCCC(C)CCCC(C)CC	34.370038
CCC(C)CCC(C)(C)CCCC(C)C(C)(C)CCC	43.512133
CC(C)(C)C(C)(C)C(C)(C)C(C)C	95.430074
CC(C)C(C)(C)C(C)CC(C)C(C)(C)CCCCCC	71.834766
CCCC(C)(C)C(C)(C)CC(C)C(C)C(C)CCCC	72.403541
CC(C)(C)C(C)C(C)CCCC(C)C(C)CC(C)CC	39.676422
CC(C)C(C)C(C)(C)CCCC(C)CC(C)CC(C)C	50.539845
CC(C)CCC(C)CC(C)(C)C(C)CC(C)(C)CCC	56.940466
CC(C)(C)C(C)C(C)(C)CCCC(C)C(C)C(C)CC	96.5
CC(C)(C)CC(C)(C)C(C)(C)C(C)CCCC(C)C	65.0
