# Supplementary material for: Machine Learning-Based Predictions of Henry Coefficients for Long-Chain Alkanes in One-Dimensional Zeolites: Application to Hydroisomerization
Source: J Phys Chem C Nanomater Interfaces. 2025 Sep 26;129(40):18234–49. doi: 10.1021/acs.jpcc.5c03868 (PMC12516733; doi:10.1021/acs.jpcc.5c03868)
Supplement: Supplementary file 1 [file jp5c03868_si_001.zip › SI2/SI2_m-Cn_523K_MTW.csv]

smiles	lnHC
C	15.9
CC	14.7
CCC	13.4
CCCC	12.1
CCCCC	10.8
CCCCCC	9.51
CCCCCCC	8.23
CCCCCCCC	6.94
CCCCCCCCC	5.65
CCCCCCCCCC	4.37
CCCCCCCCCCC	3.08
CCCCCCCCCCCC	1.79
CCCCCCCCCCCCC	0.507
CCCCCCCCCCCCCC	-0.78
CCCCCCCCCCCCCCC	-2.07
CCCCCCCCCCCCCCCC	-3.35
CCCCCCCCCCCCCCCCC	-4.64
CCCCCCCCCCCCCCCCCC	-5.93
CCCCCCCCCCCCCCCCCCC	-7.21
CCCCCCCCCCCCCCCCCCCC	-8.5
CCCCCCCCCCCCCCCCCCCCC	-9.79
CCCCCCCCCCCCCCCCCCCCCC	-11.1
CCCCCCCCCCCCCCCCCCCCCCC	-12.4
CCCCCCCCCCCCCCCCCCCCCCCC	-13.6
CCCCCCCCCCCCCCCCCCCCCCCCC	-14.9
CCCCCCCCCCCCCCCCCCCCCCCCCC	-16.2
CCCCCCCCCCCCCCCCCCCCCCCCCCC	-17.5
CCCCCCCCCCCCCCCCCCCCCCCCCCCC	-18.8
CCCCCCCCCCCCCCCCCCCCCCCCCCCCC	-20.1
CCCCCCCCCCCCCCCCCCCCCCCCCCCCCC	-21.4
CC(C)C	12.558067
CC(C)CCCCCC	6.727845
CC(C)CCCCCCC	5.414737
CC(C)CCCCCCCC	4.022128
CC(C)CCCCCCCCC	2.716446
CC(C)CCCCCCCCCC	1.507676
CC(C)CCCCCCCCCCC	0.223692
CC(C)CCCCCCCCCCCC	-1.144653
CC(C)CCCCCCCCCCCCC	-2.456421
CC(C)CCCCCCCCCCCCCC	-3.675564
CC(C)CCCCCCCCCCCCCCC	-4.952554
CC(C)CCCCCCCCCCCCCCCC	-6.269015
CC(C)CCCCCCCCCCCCCCCCC	-7.668426
CCC(C)CCCCC	7.251885
CCC(C)CCCCCC	6.076957
CCC(C)CCCCCCC	4.747321
CCC(C)CCCCCCCC	3.364344
CCC(C)CCCCCCCCC	2.060455
CCC(C)CCCCCCCCCC	0.893302
CCC(C)CCCCCCCCCCC	-0.433625
CCC(C)CCCCCCCCCCCC	-1.819629
CCC(C)CCCCCCCCCCCCC	-3.102944
CCC(C)CCCCCCCCCCCCCC	-4.312271
CCC(C)CCCCCCCCCCCCCCC	-5.573055
CCCC(C)CCC	9.279373
CCCC(C)CCCC	7.856518
CCCC(C)CCCCC	6.408156
CCCC(C)CCCCCC	5.213684
CCCC(C)CCCCCCC	3.948412
CCCC(C)CCCCCCCC	2.594934
CCCC(C)CCCCCCCCC	1.206549
CCCC(C)CCCCCCCCCC	-0.014258
CCCC(C)CCCCCCCCCCC	-1.271338
CCCC(C)CCCCCCCCCCCC	-2.560053
CCCC(C)CCCCCCCCCCCCC	-3.933493
CCCCC(C)CCCC	6.434345
CCCCC(C)CCCCC	4.964105
CCCCC(C)CCCCCC	3.777942
CCCCC(C)CCCCCCC	2.522697
CCCCC(C)CCCCCCCC	1.135928
CCCCC(C)CCCCCCCCC	-0.238875
CCCCC(C)CCCCCCCCCC	-1.430029
CCCCC(C)CCCCCCCCCCC	-2.643064
CCCCC(C)CCCCCCCCCCCC	-3.985329
CCCCC(C)CCCCCCCCCCCCC	-5.401501
CCCCCC(C)CCCCC	3.507185
CCCCCC(C)CCCCCC	2.353437
CCCCCC(C)CCCCCCC	1.075222
CCCCCC(C)CCCCCCCC	-0.311316
CCCCCC(C)CCCCCCCCC	-1.673875
CCCCCC(C)CCCCCCCCCC	-2.819001
CCCCCC(C)CCCCCCCCCCC	-4.059901
CCCCCC(C)CCCCCCCCCCCC	-5.416394
CCCCCC(C)CCCCCCCCCCCCC	-6.870108
CCCCCCC(C)CCCCCC	1.174314
CCCCCCC(C)CCCCCCC	-0.108038
CCCCCCC(C)CCCCCCCC	-1.470486
CCCCCCC(C)CCCCCCCCC	-2.793084
CCCCCCC(C)CCCCCCCCCC	-4.013492
CCCCCCC(C)CCCCCCCCCCC	-5.252289
CCCCCCC(C)CCCCCCCCCCCC	-6.623319
CCCCCCCC(C)CCCCCCC	-1.385019
CCCCCCCC(C)CCCCCCCC	-2.753189
CCCCCCCC(C)CCCCCCCCC	-4.096993
CCCCCCCC(C)CCCCCCCCCC	-5.287999
CCCCCCCC(C)CCCCCCCCCCC	-6.606987
CCCCCCCCC(C)CCCCCCCC	-4.08802
CCCCCCCCC(C)CCCCCCCCC	-5.471211
CCCCCCCCC(C)CCCCCCCCCC	-6.631668
CCCCCCCCCC(C)CCCCCCCCC	-6.82633
CC(C)(C)C	14.5
CC(C)C(C)C	12.0
CC(C)(C)CC	14.3
CC(C)CC(C)C	11.1
CC(C)C(C)CCC	10.1
CCCC(C)(C)CCCC	11.4
CC(C)C(C)CCCCC	7.33
CCCC(C)C(C)CCC	7.87
CC(C)C(C)CCCCCC	6.19
CC(C)CCCCCC(C)C	5.42
CCC(C)CCC(C)CCC	6.83
CCC(C)CCC(C)CCCC	5.41
CCC(C)C(C)CCCCCC	5.42
CCC(C)(C)CCCCCCCC	6.65
CCCCC(C)(C)CCCCCC	7.2
CCCCC(C)C(C)CCCCC	3.48
CC(C)CC(C)CCCCCCC	4.53
CC(C)CCCCCCCC(C)C	2.28
CC(C)C(C)CCCCCCCC	3.41
CC(C)CC(C)CCCCCCCC	3.19
CCCCC(C)(C)CCCCCCC	5.92
CC(C)CCCCC(C)CCCCC	2.34
CCC(C)CCC(C)CCCCCC	2.71
CC(C)CCCC(C)CCCCCC	1.52
CCCC(C)CC(C)CCCCCCC	3.11
CCCC(C)CCCCC(C)CCCC	1.86
CCC(C)CCCCCCC(C)CCC	1.42
CCCCCC(C)(C)CCCCCCC	4.34
CCCC(C)(C)CCCCCCCCC	4.78
CC(C)CCCC(C)CCCCCCC	0.232
CCCC(C)CCC(C)CCCCCC	2.34
CCCC(C)C(C)CCCCCCCC	1.13
CCCCC(C)CC(C)CCCCCCC	1.75
CCC(C)CCC(C)CCCCCCCC	0.079
CC(C)CCCCCCCCC(C)CCC	-0.207
CC(C)CCC(C)CCCCCCCCC	-0.464
CCC(C)CCCCC(C)CCCCCC	0.662
CCCCCC(C)CCC(C)CCCCC	0.518
CCCCC(C)CCC(C)CCCCCC	0.892
CC(C)CC(C)CCCCCCCCCC	0.408
CCCC(C)CCC(C)CCCCCCC	1.15
CCCC(C)CCCCCCC(C)CCCC	-0.425
CC(C)CCC(C)CCCCCCCCCC	-1.75
CCCCC(C)CCC(C)CCCCCCC	-0.307
CCCCCCCC(C)(C)CCCCCCC	1.94
CC(C)(C)CCCCCCCCCCCCC	0.34
CCC(C)CCCC(C)CCCCCCCC	-1.81
CC(C)CCCCC(C)CCCCCCCC	-1.54
CC(C)CCCCCCC(C)CCCCCC	-1.98
CC(C)CCCCCCCC(C)CCCCC	-2.34
CCC(C)(C)CCCCCCCCCCCC	1.43
CC(C)(C)CCCCCCCCCCCCCC	-0.85
CCCCC(C)CCCCCC(C)CCCCC	-1.91
CCCCCC(C)CC(C)CCCCCCCC	-0.94
CC(C)CCCCCCCCC(C)CCCCC	-3.04
CCCCCC(C)CCC(C)CCCCCCC	-1.78
CCCC(C)CCCC(C)CCCCCCCC	-2.9
CCCCCC(C)CCCCC(C)CCCCC	-2.05
CCCC(C)CCCCC(C)CCCCCCC	-1.81
CCCCCCCC(C)C(C)CCCCCCC	-2.84
CCC(C)CCCC(C)CCCCCCCCC	-3.21
CCC(C)CCCCC(C)CCCCCCCC	-2.08
CCCC(C)CCC(C)CCCCCCCCC	-1.51
CCCC(C)CCCCCC(C)CCCCCC	-1.75
CC(C)CCCCCCCCCC(C)CCCC	-2.56
CC(C)CCCC(C)CCCCCCCCCC	-3.68
CCCCCCC(C)(C)CCCCCCCCC	0.541
CC(C)CCCCC(C)CCCCCCCCC	-2.89
CC(C)CCCCCCCCCCC(C)CCC	-2.99
CCC(C)C(C)CCCCCCCCCCCC	-2.33
CCC(C)CCCCCCCCCCC(C)CCC	-3.74
CCCCC(C)CCCCCC(C)CCCCCC	-3.08
CCCCCCCC(C)C(C)CCCCCCCC	-4.31
CC(C)CCCCCCC(C)CCCCCCCC	-4.41
CCCC(C)CCC(C)CCCCCCCCCC	-2.97
CCCCCC(C)C(C)CCCCCCCCCC	-4.06
CCCCCC(C)CCCC(C)CCCCCCC	-4.43
CCC(C)CCCCCC(C)CCCCCCCC	-3.49
CC(C)CCCCCC(C)CCCCCCCCC	-4.09
CCCC(C)CCCCC(C)CCCCCCCC	-3.21
CCCC(C)CCCCCCCCCC(C)CCC	-2.77
CCCC(C)CCCCCCCC(C)CCCCC	-3.73
CC(C)CC(C)CCCCCCCCCCCCC	-3.27
CCCCCCC(C)CCC(C)CCCCCCC	-3.7
CC(C)C(C)CCCCCCCCCCCCCCC	-5.52
CCCC(C)CCCCCC(C)CCCCCCCC	-4.41
CCCCCC(C)CC(C)CCCCCCCCCC	-3.28
CCCCCCC(C)(C)CCCCCCCCCCC	-1.87
CCCC(C)CCCCC(C)CCCCCCCCC	-4.74
CCCCC(C)CCCCCCC(C)CCCCCC	-4.55
CCCCC(C)(C)CCCCCCCCCCCCC	-2.07
CCCCCC(C)CCCCCCC(C)CCCCC	-4.72
CCCC(C)CCCCCCCCCCC(C)CCC	-4.41
CCCC(C)C(C)CCCCCCCCCCCCC	-6.07
CC(C)CCCCCCCCCCCCC(C)CCC	-5.49
CCC(C)CCCCCCCC(C)CCCCCCC	-5.32
CCC(C)CCCCC(C)CCCCCCCCCC	-4.63
CCCCCC(C)CCCCCC(C)CCCCCC	-4.53
CC(C)CCCCCCCCCCCCCCC(C)C	-6.81
CCCCCCC(C)CCCC(C)CCCCCCC	-5.38
CCCC(C)CCCCCCC(C)CCCCCCC	-4.29
CCCC(C)CCCCCCCCC(C)CCCCC	-4.59
CC(C)(C)CCCCC	10.717059
CC(C)C(C)CCCC	8.618036
CC(C)CC(C)CCC	9.83937
CC(C)CCC(C)CC	7.945104
CC(C)CCCC(C)C	7.319232
CCC(C)(C)CCCC	11.978837
CCC(C)C(C)CCC	9.429897
CCC(C)CC(C)CC	9.772998
CCCC(C)(C)CCC	12.905282
CC(C)CC(C)CCCC	8.473186
CC(C)CCC(C)CCC	7.603554
CC(C)CCCC(C)CC	6.683269
CC(C)CCCCC(C)C	6.669794
CCC(C)(C)CCCCC	10.518097
CCC(C)C(C)CCCC	7.873764
CCC(C)CC(C)CCC	9.17451
CCC(C)CCC(C)CC	7.304016
CC(C)(C)CCCCCCC	8.216555
CC(C)CC(C)CCCCC	6.992044
CC(C)CCC(C)CCCC	6.185613
CC(C)CCCC(C)CCC	5.509345
CC(C)CCCCC(C)CC	6.058789
CCC(C)(C)CCCCCC	9.310331
CCC(C)C(C)CCCCC	6.636492
CCC(C)CC(C)CCCC	7.833884
CCC(C)CCCC(C)CC	6.046216
CCCC(C)(C)CCCCC	9.841229
CCCC(C)C(C)CCCC	6.323759
CCCC(C)CC(C)CCC	8.385187
CCCCC(C)(C)CCCC	9.969918
CC(C)(C)CCCCCCCC	6.88357
CC(C)C(C)CCCCCCC	4.867688
CC(C)CC(C)CCCCCC	5.763822
CC(C)CCC(C)CCCCC	4.669431
CC(C)CCCC(C)CCCC	4.022189
CC(C)CCCCC(C)CCC	5.094859
CC(C)CCCCCC(C)CC	4.693058
CC(C)CCCCCCC(C)C	3.38796
CCC(C)(C)CCCCCCC	7.939603
CCC(C)CC(C)CCCCC	6.358634
CCC(C)CCCC(C)CCC	4.870165
CCC(C)CCCCC(C)CC	5.437494
CCCC(C)(C)CCCCCC	8.721895
CCCC(C)C(C)CCCCC	5.013451
CCCC(C)CC(C)CCCC	7.106364
CCCC(C)CCC(C)CCC	6.508811
CCCCC(C)(C)CCCCC	8.413027
CCCCC(C)C(C)CCCC	4.742422
CC(C)(C)CCCCCCCCC	5.526293
CC(C)CCC(C)CCCCCC	3.492484
CC(C)CCCC(C)CCCCC	2.627215
CC(C)CCCCC(C)CCCC	3.67249
CC(C)CCCCCC(C)CCC	3.947407
CC(C)CCCCCCC(C)CC	2.677251
CCC(C)C(C)CCCCCCC	4.087872
CCC(C)CC(C)CCCCCC	5.056685
CCC(C)CCC(C)CCCCC	3.914271
CCC(C)CCCC(C)CCCC	3.426487
CCC(C)CCCCC(C)CCC	4.525038
CCC(C)CCCCCC(C)CC	3.956022
CCCC(C)(C)CCCCCCC	7.459191
CCCC(C)C(C)CCCCCC	3.890403
CCCC(C)CC(C)CCCCC	5.663869
CCCC(C)CCC(C)CCCC	5.130132
CCCC(C)CCCC(C)CCC	3.805022
CCCCC(C)CC(C)CCCC	5.597513
CCCCCC(C)(C)CCCCC	6.851073
CC(C)(C)CCCCCCCCCC	4.285118
CC(C)C(C)CCCCCCCCC	2.137401
CC(C)CCC(C)CCCCCCC	2.241979
CC(C)CCCCCC(C)CCCC	2.524423
CC(C)CCCCCCC(C)CCC	2.124372
CC(C)CCCCCCCC(C)CC	1.676198
CC(C)CCCCCCCCC(C)C	1.38369
CCC(C)(C)CCCCCCCCC	5.295828
CCC(C)C(C)CCCCCCCC	2.699817
CCC(C)CC(C)CCCCCCC	3.775309
CCC(C)CCCC(C)CCCCC	2.013017
CCC(C)CCCCC(C)CCCC	3.108932
CCC(C)CCCCCC(C)CCC	3.208458
CCC(C)CCCCCCC(C)CC	2.003437
CCCC(C)(C)CCCCCCCC	5.970048
CCCC(C)C(C)CCCCCCC	2.449889
CCCC(C)CC(C)CCCCCC	4.41162
CCCC(C)CCC(C)CCCCC	3.509689
CCCC(C)CCCC(C)CCCC	2.31475
CCCC(C)CCCCC(C)CCC	3.419766
CCCCC(C)C(C)CCCCCC	2.343928
CCCCC(C)CC(C)CCCCC	4.312896
CCCCC(C)CCC(C)CCCC	3.693305
CCCCCC(C)(C)CCCCCC	5.699969
CCCCCC(C)C(C)CCCCC	2.233936
CC(C)(C)CCCCCCCCCCC	3.000186
CC(C)C(C)CCCCCCCCCC	0.973716
CC(C)CC(C)CCCCCCCCC	1.846718
CC(C)CCC(C)CCCCCCCC	0.916396
CC(C)CCCCC(C)CCCCCC	1.125818
CC(C)CCCCCC(C)CCCCC	1.099895
CC(C)CCCCCCC(C)CCCC	0.704787
CC(C)CCCCCCCC(C)CCC	0.571092
CC(C)CCCCCCCCC(C)CC	0.795091
CC(C)CCCCCCCCCC(C)C	0.214977
CCC(C)(C)CCCCCCCCCC	4.008237
CCC(C)C(C)CCCCCCCCC	1.471852
CCC(C)CC(C)CCCCCCCC	2.516889
CCC(C)CCC(C)CCCCCCC	1.571381
CCC(C)CCCC(C)CCCCCC	0.905692
CCC(C)CCCCC(C)CCCCC	1.777768
CCC(C)CCCCCC(C)CCCC	1.846028
CCC(C)CCCCCCCC(C)CC	1.02224
CCCC(C)CCCC(C)CCCCC	0.939969
CCCC(C)CCCCCC(C)CCC	2.268812
CCCCC(C)(C)CCCCCCCC	4.624915
CCCCC(C)C(C)CCCCCCC	1.013341
CCCCC(C)CC(C)CCCCCC	3.184675
CCCCC(C)CCC(C)CCCCC	2.134777
CCCCC(C)CCCC(C)CCCC	0.761773
CCCCCC(C)C(C)CCCCCC	1.164656
CCCCCC(C)CC(C)CCCCC	2.964505
CCCCCCC(C)(C)CCCCCC	4.549414
CC(C)(C)CCCCCCCCCCCC	1.689521
CC(C)C(C)CCCCCCCCCCC	-0.381992
CC(C)CCCC(C)CCCCCCCC	-1.185463
CC(C)CCCCC(C)CCCCCCC	-0.194341
CC(C)CCCCCC(C)CCCCCC	-0.14836
CC(C)CCCCCCC(C)CCCCC	-0.842541
CC(C)CCCCCCCC(C)CCCC	-0.887731
CC(C)CCCCCCCCCC(C)CC	-0.495714
CC(C)CCCCCCCCCCC(C)C	-1.679512
CCC(C)(C)CCCCCCCCCCC	2.791289
CCC(C)C(C)CCCCCCCCCC	0.287346
CCC(C)CC(C)CCCCCCCCC	1.072988
CCC(C)CCCC(C)CCCCCCC	-0.378532
CCC(C)CCCCCC(C)CCCCC	0.428822
CCC(C)CCCCCCC(C)CCCC	-0.03847
CCC(C)CCCCCCCC(C)CCC	0.058172
CCC(C)CCCCCCCCC(C)CC	0.222251
CCCC(C)(C)CCCCCCCCCC	3.450969
CCCC(C)C(C)CCCCCCCCC	-0.182105
CCCC(C)CC(C)CCCCCCCC	1.960841
CCCC(C)CCCC(C)CCCCCC	-0.344391
CCCC(C)CCCCC(C)CCCCC	0.444408
CCCC(C)CCCCCC(C)CCCC	0.92062
CCCC(C)CCCCCCC(C)CCC	1.020069
CCCCC(C)(C)CCCCCCCCC	3.146076
CCCCC(C)C(C)CCCCCCCC	-0.453595
CCCCC(C)CCCC(C)CCCCC	-0.555728
CCCCC(C)CCCCC(C)CCCC	0.470248
CCCCCC(C)(C)CCCCCCCC	3.004188
CCCCCC(C)C(C)CCCCCCC	-0.350939
CCCCCC(C)CC(C)CCCCCC	1.688784
CCCCCCC(C)(C)CCCCCCC	3.262013
CCCCCCC(C)C(C)CCCCCC	-0.045547
CC(C)C(C)CCCCCCCCCCCC	-1.796706
CC(C)CC(C)CCCCCCCCCCC	-0.655149
CC(C)CCCC(C)CCCCCCCCC	-2.556646
CC(C)CCCCCC(C)CCCCCCC	-1.401547
CC(C)CCCCCCCCC(C)CCCC	-1.617152
CC(C)CCCCCCCCCC(C)CCC	-1.158976
CC(C)CCCCCCCCCCC(C)CC	-2.367698
CC(C)CCCCCCCCCCCC(C)C	-2.925712
CCC(C)C(C)CCCCCCCCCCC	-1.053346
CCC(C)CC(C)CCCCCCCCCC	-0.074978
CCC(C)CCC(C)CCCCCCCCC	-1.234468
CCC(C)CCCCC(C)CCCCCCC	-0.756117
CCC(C)CCCCCC(C)CCCCCC	-0.742785
CCC(C)CCCCCCC(C)CCCCC	-1.557051
CCC(C)CCCCCCCC(C)CCCC	-1.540654
CCC(C)CCCCCCCCC(C)CCC	-0.904299
CCC(C)CCCCCCCCCC(C)CC	-1.187041
CCCC(C)(C)CCCCCCCCCCC	2.260887
CCCC(C)C(C)CCCCCCCCCC	-1.361356
CCCC(C)CC(C)CCCCCCCCC	-0.009237
CCCC(C)CCC(C)CCCCCCCC	-0.159897
CCCC(C)CCCC(C)CCCCCCC	-1.354357
CCCC(C)CCCCC(C)CCCCCC	-0.53974
CCCC(C)CCCCCC(C)CCCCC	-0.387912
CCCC(C)CCCCCCCC(C)CCC	-0.970366
CCCCC(C)(C)CCCCCCCCCC	1.994387
CCCCC(C)C(C)CCCCCCCCC	-1.704204
CCCCC(C)CC(C)CCCCCCCC	0.530556
CCCCC(C)CCCC(C)CCCCCC	-1.725938
CCCCC(C)CCCCC(C)CCCCC	-0.775515
CCCCC(C)CCCCCC(C)CCCC	-0.538007
CCCCCC(C)(C)CCCCCCCCC	1.768504
CCCCCC(C)C(C)CCCCCCCC	-1.705757
CCCCCC(C)CC(C)CCCCCCC	0.38657
CCCCCC(C)CCC(C)CCCCCC	-0.625323
CCCCCC(C)CCCC(C)CCCCC	-2.018431
CCCCCCC(C)(C)CCCCCCCC	1.873996
CCCCCCC(C)C(C)CCCCCCC	-1.363696
CCCCCCC(C)CC(C)CCCCCC	0.529747
CC(C)C(C)CCCCCCCCCCCCC	-3.019068
CC(C)CC(C)CCCCCCCCCCCC	-1.921587
CC(C)CCC(C)CCCCCCCCCCC	-2.849301
CC(C)CCCCCC(C)CCCCCCCC	-2.730457
CC(C)CCCCCCC(C)CCCCCCC	-3.155037
CC(C)CCCCCCCC(C)CCCCCC	-3.417959
CC(C)CCCCCCCCCCCC(C)CC	-3.513234
CC(C)CCCCCCCCCCCCC(C)C	-3.835395
CCC(C)(C)CCCCCCCCCCCCC	0.094805
CCC(C)CC(C)CCCCCCCCCCC	-1.192561
CCC(C)CCC(C)CCCCCCCCCC	-2.508493
CCC(C)CCCCCC(C)CCCCCCC	-2.126121
CCC(C)CCCCCCC(C)CCCCCC	-2.701019
CCC(C)CCCCCCCC(C)CCCCC	-3.004419
CCC(C)CCCCCCCCC(C)CCCC	-2.1478
CCC(C)CCCCCCCCCC(C)CCC	-1.794266
CCC(C)CCCCCCCCCCC(C)CC	-3.064162
CCCC(C)(C)CCCCCCCCCCCC	0.855624
CCCC(C)C(C)CCCCCCCCCCC	-2.823448
CCCC(C)CC(C)CCCCCCCCCC	-0.79378
CCCC(C)CCCCCCC(C)CCCCC	-1.956634
CCCC(C)CCCCCCCC(C)CCCC	-2.253371
CCCC(C)CCCCCCCCC(C)CCC	-1.935788
CCCCC(C)(C)CCCCCCCCCCC	0.612434
CCCCC(C)C(C)CCCCCCCCCC	-2.857269
CCCCC(C)CC(C)CCCCCCCCC	-0.63673
CCCCC(C)CCC(C)CCCCCCCC	-1.571462
CCCCC(C)CCCC(C)CCCCCCC	-2.959229
CCCCC(C)CCCCC(C)CCCCCC	-1.853348
CCCCC(C)CCCCCCC(C)CCCC	-1.930955
CCCCCC(C)(C)CCCCCCCCCC	0.58989
CCCCCC(C)C(C)CCCCCCCCC	-2.814049
CCCCCC(C)CCCC(C)CCCCCC	-3.039213
CCCCCCC(C)C(C)CCCCCCCC	-2.74559
CCCCCCC(C)CC(C)CCCCCCC	-0.859767
CCCCCCC(C)CCC(C)CCCCCC	-1.781453
CCCCCCCC(C)(C)CCCCCCCC	0.54355
CC(C)(C)CCCCCCCCCCCCCCC	-2.177086
CC(C)C(C)CCCCCCCCCCCCCC	-4.220241
CC(C)CCC(C)CCCCCCCCCCCC	-4.264487
CC(C)CCCC(C)CCCCCCCCCCC	-4.930755
CC(C)CCCCC(C)CCCCCCCCCC	-4.006955
CC(C)CCCCCCCC(C)CCCCCCC	-4.652683
CC(C)CCCCCCCCC(C)CCCCCC	-4.249134
CC(C)CCCCCCCCCC(C)CCCCC	-4.001086
CC(C)CCCCCCCCCCC(C)CCCC	-4.414623
CC(C)CCCCCCCCCCCC(C)CCC	-4.454786
CC(C)CCCCCCCCCCCCC(C)CC	-4.422187
CC(C)CCCCCCCCCCCCCC(C)C	-4.984127
CCC(C)(C)CCCCCCCCCCCCCC	-1.06905
CCC(C)C(C)CCCCCCCCCCCCC	-3.768254
CCC(C)CC(C)CCCCCCCCCCCC	-2.683915
CCC(C)CCC(C)CCCCCCCCCCC	-3.543784
CCC(C)CCCC(C)CCCCCCCCCC	-4.521976
CCC(C)CCCCC(C)CCCCCCCCC	-3.37384
CCC(C)CCCCCCC(C)CCCCCCC	-3.981491
CCC(C)CCCCCCCC(C)CCCCCC	-3.97425
CCC(C)CCCCCCCCC(C)CCCCC	-3.515234
CCC(C)CCCCCCCCCC(C)CCCC	-3.156387
CCC(C)CCCCCCCCCCCC(C)CC	-4.076116
CCCC(C)(C)CCCCCCCCCCCCC	-0.490321
CCCC(C)C(C)CCCCCCCCCCCC	-3.916778
CCCC(C)CC(C)CCCCCCCCCCC	-2.566863
CCCC(C)CCCC(C)CCCCCCCCC	-4.361279
CCCC(C)CCCCCC(C)CCCCCCC	-3.004504
CCCC(C)CCCCCCC(C)CCCCCC	-3.060527
CCCC(C)CCCCCCCCC(C)CCCC	-3.207422
CCCCC(C)(C)CCCCCCCCCCCC	-0.718503
CCCCC(C)C(C)CCCCCCCCCCC	-4.306899
CCCCC(C)CC(C)CCCCCCCCCC	-2.11703
CCCCC(C)CCC(C)CCCCCCCCC	-3.279561
CCCCC(C)CCCC(C)CCCCCCCC	-4.765919
CCCCC(C)CCCCC(C)CCCCCCC	-3.363187
CCCCC(C)CCCCCCC(C)CCCCC	-3.326312
CCCCC(C)CCCCCCCC(C)CCCC	-3.880974
CCCCCC(C)(C)CCCCCCCCCCC	-0.796177
CCCCCC(C)CC(C)CCCCCCCCC	-2.248616
CCCCCC(C)CCC(C)CCCCCCCC	-2.986288
CCCCCC(C)CCCCC(C)CCCCCC	-3.167633
CCCCCC(C)CCCCCC(C)CCCCC	-3.087755
CCCCCCC(C)(C)CCCCCCCCCC	-0.942909
CCCCCCC(C)C(C)CCCCCCCCC	-4.600647
CCCCCCC(C)CC(C)CCCCCCCC	-2.289546
CCCCCCC(C)CCCC(C)CCCCCC	-4.24207
CCCCCCCC(C)(C)CCCCCCCCC	-0.715882
CCCCCCCC(C)CC(C)CCCCCCC	-1.986992
CCCCCCCCC(C)(C)CCCCCCCC	-1.015162
CC(C)(C)CCCCCCCCCCCCCCCC	-4.048819
CC(C)CC(C)CCCCCCCCCCCCCC	-4.562567
CC(C)CCC(C)CCCCCCCCCCCCC	-5.792953
CC(C)CCCC(C)CCCCCCCCCCCC	-6.495039
CC(C)CCCCC(C)CCCCCCCCCCC	-5.222548
CC(C)CCCCCC(C)CCCCCCCCCC	-5.297377
CC(C)CCCCCCC(C)CCCCCCCCC	-5.877823
CC(C)CCCCCCCC(C)CCCCCCCC	-6.111494
CC(C)CCCCCCCCC(C)CCCCCCC	-5.629583
CC(C)CCCCCCCCCC(C)CCCCCC	-5.273066
CC(C)CCCCCCCCCCC(C)CCCCC	-5.960038
CC(C)CCCCCCCCCCCC(C)CCCC	-6.060022
CC(C)CCCCCCCCCCCCCC(C)CC	-5.667236
CCC(C)(C)CCCCCCCCCCCCCCC	-2.185843
CCC(C)C(C)CCCCCCCCCCCCCC	-4.694435
CCC(C)CC(C)CCCCCCCCCCCCC	-4.019488
CCC(C)CCC(C)CCCCCCCCCCCC	-5.660269
CCC(C)CCCC(C)CCCCCCCCCCC	-5.616178
CCC(C)CCCCCC(C)CCCCCCCCC	-4.678987
CCC(C)CCCCCCC(C)CCCCCCCC	-5.262099
CCC(C)CCCCCCCCC(C)CCCCCC	-4.568655
CCC(C)CCCCCCCCCC(C)CCCCC	-4.846444
CCC(C)CCCCCCCCCCC(C)CCCC	-5.229155
CCC(C)CCCCCCCCCCCC(C)CCC	-5.094848
CCC(C)CCCCCCCCCCCCC(C)CC	-5.070362
CCCC(C)(C)CCCCCCCCCCCCCC	-1.497623
CCCC(C)CC(C)CCCCCCCCCCCC	-3.44531
CCCC(C)CCC(C)CCCCCCCCCCC	-4.051195
CCCC(C)CCCC(C)CCCCCCCCCC	-5.474407
CCCC(C)CCCCCCCC(C)CCCCCC	-4.909835
CCCC(C)CCCCCCCCCC(C)CCCC	-4.353617
CCCCC(C)C(C)CCCCCCCCCCCC	-5.320079
CCCCC(C)CC(C)CCCCCCCCCCC	-3.368808
CCCCC(C)CCC(C)CCCCCCCCCC	-4.283569
CCCCC(C)CCCC(C)CCCCCCCCC	-5.782917
CCCCC(C)CCCCC(C)CCCCCCCC	-4.578246
CCCCC(C)CCCCCC(C)CCCCCCC	-4.35422
CCCCC(C)CCCCCCCC(C)CCCCC	-5.316668
CCCCC(C)CCCCCCCCC(C)CCCC	-4.806428
CCCCCC(C)(C)CCCCCCCCCCCC	-2.290336
CCCCCC(C)C(C)CCCCCCCCCCC	-5.488739
CCCCCC(C)CCC(C)CCCCCCCCC	-4.708692
CCCCCC(C)CCCC(C)CCCCCCCC	-5.773106
CCCCCC(C)CCCCC(C)CCCCCCC	-4.528496
CCCCCCC(C)C(C)CCCCCCCCCC	-5.096024
CCCCCCC(C)CC(C)CCCCCCCCC	-3.510118
CCCCCCC(C)CCC(C)CCCCCCCC	-4.786591
CCCCCCC(C)CCCCC(C)CCCCCC	-4.367976
CCCCCCCC(C)(C)CCCCCCCCCC	-1.951259
CCCCCCCC(C)C(C)CCCCCCCCC	-5.119131
CCCCCCCC(C)CC(C)CCCCCCCC	-3.227253
CCCCCCCC(C)CCC(C)CCCCCCC	-4.167849
CCCCCCCCC(C)(C)CCCCCCCCC	-2.017767
CCCCCCCCC(C)C(C)CCCCCCCC	-5.56022
CC(C)C(C)CCCCC(C)C	6.446811
CCCC(C)(C)C(C)CCCCC	9.750861
CC(C)(C)CCCC(C)CCCC	6.841135
CC(C)CCC(C)C(C)CCC	5.340006
CC(C)(C)CC(C)C	13.98529
CC(C)C(C)CC(C)C	10.648568
CCC(C)(C)CCC(C)CCCC	9.387335
CC(C)(C)C(C)CCCCCCC	7.969664
CCCC(C)C(C)C(C)CCCC	7.024668
CC(C)(C)CCC(C)C	12.185849
CC(C)C(C)(C)CCC	15.154448
CC(C)(C)CCCCCCC(C)C	6.391978
CC(C)CC(C)CC(C)C	9.716595
CC(C)CCCC(C)(C)CCCC	7.283715
CC(C)CC(C)CC(C)CCCC	6.431111
CC(C)C(C)CC(C)CCCCC	6.784936
CC(C)CCC(C)(C)CCCCC	8.619409
CC(C)(C)CCCC(C)C	9.934508
CC(C)CC(C)CCCCC(C)C	5.310511
CCC(C)C(C)CCCC(C)CC	5.444697
CC(C)(C)CC(C)CCCC	11.666818
CC(C)CCCC(C)CCCCCCCC(C)CCC	-4.726024
CC(C)CC(C)CCCCCCC(C)CC	2.260618
CCCCCC(C)CC(C)CC(C)CCCCCC	-0.891641
CCCCC(C)C(C)CCC(C)CCCCCCC	-2.917663
CCC(C)CCCC(C)C(C)CCCCCC	0.204291
CCC(C)CCCCC(C)C(C)CCCCCC	-0.117596
CCCCCCC(C)CC(C)C(C)CCCCCCC	-2.611664
CC(C)CCCCC(C)CCCCC(C)CC	0.593983
CCC(C)CCCCCCCC(C)CC(C)CCC	-0.182272
CC(C)(C)CCC(C)(C)CCCC	15.67366
CC(C)CC(C)CC(C)C(C)CC	8.512678
CC(C)C(C)(C)CCC(C)CCC	11.734854
CC(C)C(C)CCC(C)(C)CCC	10.530585
CC(C)(C)CCC(C)(C)CC	16.463677
CC(C)C(C)CC(C)(C)CC	12.573387
CC(C)(C)C(C)CCCC(C)CC	9.074691
CCC(C)C(C)(C)CC(C)CCC	13.556359
CC(C)(C)CCCC(C)C(C)CC	8.300841
CC(C)(C)CC(C)CCC(C)CC	11.111408
CC(C)CC(C)C(C)(C)CCC	13.587117
CC(C)(C)CC(C)(C)CCCC	16.598101
CC(C)CCC(C)C(C)C(C)CC	7.379985
CCC(C)(C)CCCC(C)(C)CC	11.47893
CC(C)C(C)C(C)CCC(C)C	7.745614
CC(C)(C)CCCC(C)C(C)C	9.2027
CC(C)(C)CC(C)C(C)C	13.150984
CCC(C)(C)C(C)(C)CCCC	17.998018
CCCC(C)(C)CC(C)(C)CCC	18.516063
CC(C)C(C)(C)CC(C)CCC	14.903281
CCCCC(C)(C)C(C)(C)CCCCCCCCCC	10.309008
CCC(C)CCCC(C)C(C)CCC(C)CCCCC	-3.169614
CC(C)CCC(C)C(C)C(C)CCCCCCC	1.598913
CCCCCC(C)C(C)(C)CC(C)CCCCCC	6.584766
CCC(C)CC(C)CC(C)(C)CCCC	12.04161
CCCC(C)CC(C)C(C)C(C)CCCCCC	2.490702
CCC(C)CC(C)CCC(C)(C)CCCCCCC	6.989577
CC(C)(C)CCCCC(C)(C)CCCCC	7.869773
CCCC(C)CCC(C)C(C)(C)CCCCCCCC	2.263509
CCC(C)CCC(C)CC(C)(C)CCCCCCC	7.270129
CCC(C)CC(C)CC(C)C(C)CCCCCCCC	0.108034
CC(C)(C)CCCC(C)CCCCCCCCC(C)C	-1.208486
CC(C)CC(C)(C)CCC(C)CCC	11.842775
CC(C)C(C)(C)C(C)CCCCCCCCC	12.263007
CC(C)CC(C)C(C)CCC(C)CC	5.310552
CC(C)CCCCCCCCCC(C)C(C)(C)CC	2.541922
CC(C)(C)CCCCCCCC(C)C(C)CCCCC	-0.671413
CC(C)C(C)(C)CCCCCCCCCCC(C)CC	2.104538
CCC(C)CCC(C)CC(C)CC(C)CCC	3.566159
CCCC(C)C(C)CC(C)CC(C)CCC	5.021912
CC(C)CCCC(C)(C)CCCCCCCCC(C)C	-0.422342
CCC(C)CCCCC(C)CCCC(C)(C)CCCC	1.665712
CCCC(C)CCC(C)(C)CCCC(C)CCC	4.85076
CCC(C)CC(C)C(C)C(C)CCCCCCCCC	-0.804085
CC(C)CCCC(C)C(C)CCCCC(C)CCC	-0.589352
CCC(C)CCCCCCC(C)(C)C(C)CCC	4.183733
CCC(C)CC(C)CC(C)C(C)CCC	6.312006
CCC(C)CC(C)C(C)CC(C)CCC	7.856616
CC(C)CCC(C)CCCC(C)CCCCC(C)C	-1.793947
CC(C)CCCC(C)CCCCC(C)C(C)CCCC	-1.782963
CCC(C)CCC(C)CCCC(C)CCC(C)CC	-1.616181
CC(C)C(C)CCCCCC(C)C(C)CC	3.65022
CC(C)(C)CCCCC(C)CCCC(C)CC	3.27171
CC(C)(C)CCCCCCCC(C)C(C)C	4.199485
CCC(C)(C)CCCC(C)C(C)CCCCCCC	2.056084
CCC(C)CC(C)CCC(C)CCC(C)CCC	4.655627
CCCC(C)(C)C(C)C(C)CCCC	13.534113
CCC(C)(C)CCCCC(C)CCCC(C)CC	3.55523
CC(C)CCCCCCC(C)C(C)(C)CCCC	4.027642
CCC(C)(C)CCCCCC(C)CCCC(C)CC	1.899182
CC(C)(C)CC(C)C(C)C(C)C	13.945823
CC(C)CC(C)(C)C(C)CC(C)C	13.479331
CC(C)(C)CC(C)CC(C)(C)C	16.215017
CC(C)C(C)CC(C)(C)C(C)CC	14.221011
CC(C)C(C)CC(C)C(C)(C)CC	15.329666
CC(C)C(C)(C)C(C)C(C)CCC	23.23934
CC(C)(C)C(C)(C)C(C)CCCC	21.995025
CC(C)(C)C(C)(C)C(C)CCC	24.959275
CC(C)(C)CC(C)C(C)(C)CCC	16.643284
CC(C)CC(C)(C)CC(C)(C)CC	18.180326
CC(C)(C)CC(C)(C)CCC(C)C	18.261398
CC(C)CC(C)CC(C)CC(C)C(C)CC	7.40576
CC(C)C(C)(C)CCCC(C)C(C)CCC	10.555236
CCCC(C)(C)CC(C)C(C)CCCCC(C)CCC	6.322533
CC(C)C(C)CC(C)CCCCCC(C)CC(C)CC	1.687156
CC(C)C(C)C(C)C(C)CCCCCCC(C)C	3.831411
CC(C)C(C)CCC(C)C(C)C(C)CCCCCCC	0.728733
CC(C)(C)CC(C)(C)CCCCC(C)CCCCC	8.486208
CCCCC(C)(C)C(C)C(C)C(C)CCCC	14.387272
CC(C)CC(C)C(C)CCCC(C)(C)CCC	7.28613
CC(C)(C)CCCCCC(C)(C)CC(C)CCCCC	6.622238
CCCC(C)CC(C)CC(C)(C)C(C)CCCCCC	11.385967
CC(C)(C)CC(C)CCCCCCC(C)(C)C	8.892221
CCC(C)C(C)(C)CCCC(C)CC(C)CC	8.857025
CC(C)CC(C)C(C)CC(C)CC(C)CCC	4.995276
CC(C)CC(C)(C)C(C)CCCCCC(C)CCCC	6.219601
CC(C)CCC(C)CCCCC(C)CCC(C)(C)CC	3.331933
CCC(C)(C)C(C)(C)CC(C)CCCCCCCCC	15.538957
CCCCCC(C)C(C)C(C)C(C)(C)CCCCCC	7.807631
CC(C)C(C)(C)CCCCC(C)CCCCC(C)CC	6.105444
CCC(C)(C)CCCC(C)CC(C)CCC(C)CCC	6.456387
CC(C)(C)CCCCC(C)(C)CC(C)CCCCCC	6.636904
CC(C)C(C)CCC(C)CC(C)CCCCC(C)CC	1.591392
CCC(C)(C)CC(C)CCC(C)(C)CCCCCC	12.275626
CC(C)CCCC(C)(C)C(C)CCCCC(C)CCC	4.417471
CCC(C)CC(C)C(C)(C)CCCC(C)CC	9.171803
CCC(C)C(C)CC(C)(C)C(C)CCCCCCCC	6.505944
CC(C)C(C)C(C)(C)CC(C)CCCC	14.119365
CCC(C)(C)CCCCCC(C)CC(C)C(C)CC	3.068249
CCC(C)C(C)CCCCC(C)(C)CCC(C)CCC	5.758152
CC(C)CC(C)(C)C(C)CC(C)CCCCCCCC	7.494555
CCC(C)CCC(C)C(C)CCC(C)CCC(C)CC	-1.018999
CC(C)C(C)(C)C(C)(C)C(C)C	37.505527
CC(C)C(C)C(C)(C)C(C)C(C)C	25.50625
CC(C)C(C)CCC(C)C(C)(C)C(C)CCCCC	14.809984
CC(C)(C)CC(C)C(C)CCCCC(C)CC(C)CC	6.595942
CC(C)(C)CCCCCCC(C)(C)C(C)CCC(C)C	2.00426
CC(C)CCCCC(C)(C)C(C)(C)CC(C)CCC	17.709718
CC(C)C(C)CC(C)C(C)CC(C)CCC(C)CCC	7.154527
CC(C)C(C)(C)CC(C)CCC(C)CCCC(C)CC	8.837605
CC(C)(C)CCC(C)(C)C(C)CCC(C)CCCCC	11.91173
CCCC(C)CC(C)(C)C(C)CC(C)CC(C)CCC	15.18038
CC(C)CCC(C)(C)C(C)C(C)CCC(C)CCC	13.035617
CC(C)C(C)CC(C)CC(C)(C)C(C)CCC	18.013624
CCC(C)CC(C)(C)CCCC(C)(C)CC(C)CC	8.43702
CCCC(C)CCC(C)(C)C(C)(C)CCC(C)CCC	15.212931
CCC(C)CC(C)C(C)C(C)CCC(C)C(C)CCC	1.773387
CC(C)C(C)(C)CCCC(C)CC(C)CC(C)CCC	7.217885
CC(C)C(C)CC(C)(C)CC(C)C(C)CC	19.16498
CC(C)(C)CCCCCC(C)CCC(C)(C)C(C)CC	9.722943
CC(C)(C)CC(C)C(C)C(C)CCCCC(C)CC	8.190753
CCC(C)(C)C(C)C(C)(C)CC(C)CC	26.002446
CC(C)(C)C(C)CCCCCC(C)CC(C)C(C)C	6.111654
CC(C)CCC(C)C(C)CCC(C)C(C)CC(C)CC	-0.107751
CC(C)(C)C(C)(C)CCCCC(C)CCCC(C)CC	11.056222
CCC(C)CCC(C)(C)CCCC(C)C(C)(C)CCC	10.48597
CC(C)(C)C(C)(C)C(C)(C)C(C)C	48.648936
CC(C)C(C)(C)C(C)CC(C)C(C)(C)CCCCCC	23.418399
CCCC(C)(C)C(C)(C)CC(C)C(C)C(C)CCCC	26.845021
CC(C)(C)C(C)C(C)CCCC(C)C(C)CC(C)CC	12.860015
CC(C)C(C)C(C)(C)CCCC(C)CC(C)CC(C)C	13.385242
CC(C)CCC(C)CC(C)(C)C(C)CC(C)(C)CCC	21.102574
CC(C)(C)C(C)C(C)(C)CCCC(C)C(C)C(C)CC	25.893684
CC(C)(C)CC(C)(C)C(C)(C)C(C)CCCC(C)C	39.049655
