# Supplementary material for: Machine Learning-Based Predictions of Henry Coefficients for Long-Chain Alkanes in One-Dimensional Zeolites: Application to Hydroisomerization
Source: J Phys Chem C Nanomater Interfaces. 2025 Sep 26;129(40):18234–49. doi: 10.1021/acs.jpcc.5c03868 (PMC12516733; doi:10.1021/acs.jpcc.5c03868)
Supplement: Supplementary file 1 [file jp5c03868_si_001.zip › SI2/SI2_m-e-p-ip-Cn_523K_MTW.txt]

Abbreviation	SMILES	T	HC	lnHC	Zeo
C1	C	523.00	1.4500E-07	1.5700E+01	MTW
C2	CC	523.00	6.3100E-07	1.4300E+01	MTW
C3	CCC	523.00	1.9500E-06	1.3100E+01	MTW
C4	CCCC	523.00	5.5200E-06	1.2100E+01	MTW
2-m-C3	CC(C)C	523.00	3.5200E-06	1.2600E+01	MTW
6-e-2,6-m-C9	CC(C)CCCC(CC)(C)CCC	523.00	8.8500E-06	1.1600E+01	MTW
4-e-3,4-m-C7	CCC(C)C(CC)(C)CCC	523.00	1.1300E-09	2.0600E+01	MTW
3-e-2,4,6-m-C7	CC(C)C(CC)C(C)CC(C)C	523.00	1.7300E-07	1.5600E+01	MTW
2,4-m-4-p-C8	CC(C)CC(C)(CCC)CCCC	523.00	2.2200E-13	2.9100E+01	MTW
3,4-e-C9	CCC(CC)C(CC)CCCCC	523.00	2.4500E-08	1.7500E+01	MTW
2,3,8-m-C9	CC(C)C(C)CCCCC(C)C	523.00	1.5900E-03	6.4500E+00	MTW
2-m-4-p-C8	CC(C)CC(CCC)CCCC	523.00	1.9200E-10	2.2400E+01	MTW
2,2,4,5,6-m-C7	CC(C)(C)CC(C)C(C)C(C)C	523.00	8.7800E-07	1.3900E+01	MTW
2,5,5-m-4-p-C7	CC(C)CC(CCC)C(C)(C)CC	523.00	1.9400E-16	3.6200E+01	MTW
4-e-3,4-m-C8	CCC(C)C(CC)(C)CCCC	523.00	1.4600E-09	2.0300E+01	MTW
2,3-m-4-ip-C8	CC(C)C(C)C(C(C)C)CCCC	523.00	4.6600E-16	3.5300E+01	MTW
4-e-7-m-C10	CCCC(CC)CCC(C)CCC	523.00	1.3400E-05	1.1200E+01	MTW
2,2,5,5-m-C9	CC(C)(C)CCC(C)(C)CCCC	523.00	1.5600E-07	1.5700E+01	MTW
3-e-2,3-m-C6	CC(C)C(CC)(C)CCC	523.00	7.4400E-10	2.1000E+01	MTW
4,4,5-m-C10	CCCC(C)(C)C(C)CCCCC	523.00	5.8200E-05	9.7500E+00	MTW
2,3,3,4,4,5-m-C6	CC(C)C(C)(C)C(C)(C)C(C)C	523.00	5.1500E-17	3.7500E+01	MTW
4-e-2,3,5-m-C7	CC(C)C(C)C(CC)C(C)CC	523.00	5.6100E-10	2.1300E+01	MTW
2,4,6,7-m-C9	CC(C)CC(C)CC(C)C(C)CC	523.00	2.0100E-04	8.5100E+00	MTW
3,5-e-3,4-m-C7	CCC(CC)(C)C(C)C(CC)CC	523.00	8.4200E-13	2.7800E+01	MTW
3-e-2,2,3,5-m-C7	CC(C)(C)C(CC)(C)CC(C)CC	523.00	5.0700E-13	2.8300E+01	MTW
2,3,3,6-m-C9	CC(C)C(C)(C)CCC(C)CCC	523.00	8.0100E-06	1.1700E+01	MTW
2,3,6,6-m-C9	CC(C)C(C)CCC(C)(C)CCC	523.00	2.6700E-05	1.0500E+01	MTW
2,3-m-C9	CC(C)C(C)CCCCCC	523.00	2.0400E-03	6.1900E+00	MTW
2,2,6-m-C10	CC(C)(C)CCCC(C)CCCC	523.00	1.0700E-03	6.8400E+00	MTW
4-e-2,5-m-3-ip-C6	CC(C)C(C(C)C)C(CC)C(C)C	523.00	2.3900E-26	5.9000E+01	MTW
4-e-4-ip-C8	CCCC(CC)(C(C)C)CCCC	523.00	1.8200E-16	3.6200E+01	MTW
C11	CCCCCCCCCCC	523.00	4.5800E-02	3.0800E+00	MTW
2,5,5-m-3-ip-C7	CC(C)C(C(C)C)CC(C)(C)CC	523.00	1.4900E-15	3.4100E+01	MTW
4-e-2,2-m-C8	CC(C)(C)CC(CC)CCCC	523.00	1.7600E-08	1.7900E+01	MTW
2,5,6-m-C9	CC(C)CCC(C)C(C)CCC	523.00	4.8000E-03	5.3400E+00	MTW
7-e-3,3-m-C9	CCC(C)(C)CCCC(CC)CC	523.00	1.1500E-05	1.1400E+01	MTW
2,4,4,5,7-m-C8	CC(C)CC(C)(C)C(C)CC(C)C	523.00	1.4000E-06	1.3500E+01	MTW
3-m-5-p-C9	CCC(C)CC(CCC)CCCC	523.00	3.2800E-10	2.1800E+01	MTW
5-e-2,3,3,4-m-C7	CC(C)C(C)(C)C(C)C(CC)CC	523.00	2.9000E-12	2.6600E+01	MTW
4-e-2,2,3,3-m-C7	CC(C)(C)C(C)(C)C(CC)CCC	523.00	7.6400E-16	3.4800E+01	MTW
2,2,5,5-m-C7	CC(C)(C)CCC(C)(C)CC	523.00	7.0800E-08	1.6500E+01	MTW
6-e-2,2,3-m-C8	CC(C)(C)C(C)CCC(CC)CC	523.00	5.9400E-06	1.2000E+01	MTW
2,2,4-m-4-p-C7	CC(C)(C)CC(C)(CCC)CCC	523.00	1.1300E-14	3.2100E+01	MTW
2,2,4,6,6-m-C7	CC(C)(C)CC(C)CC(C)(C)C	523.00	9.0800E-08	1.6200E+01	MTW
3,3-m-C11	CCC(C)(C)CCCCCCCC	523.00	1.3000E-03	6.6400E+00	MTW
C7	CCCCCCC	523.00	2.5300E-04	8.2800E+00	MTW
4-ip-C7	CCCC(C(C)C)CCC	523.00	7.8400E-11	2.3300E+01	MTW
3,6-m-C10	CCC(C)CCC(C)CCCC	523.00	4.4800E-03	5.4100E+00	MTW
6-e-2,2,4-m-C8	CC(C)(C)CC(C)CC(CC)CC	523.00	5.9800E-08	1.6600E+01	MTW
3,3-m-4-p-C8	CCC(C)(C)C(CCC)CCCC	523.00	2.9800E-13	2.8800E+01	MTW
2,2-m-C9	CC(C)(C)CCCCCCC	523.00	2.7200E-04	8.2100E+00	MTW
2,2,4-m-C5	CC(C)(C)CC(C)C	523.00	8.4400E-07	1.4000E+01	MTW
5,5-m-C11	CCCCC(C)(C)CCCCCC	523.00	7.5000E-04	7.2000E+00	MTW
3-m-5-p-C8	CCC(C)CC(CCC)CCC	523.00	7.1400E-10	2.1100E+01	MTW
4,5-m-4-p-C8	CCCC(C)(CCC)C(C)CCC	523.00	9.7000E-14	3.0000E+01	MTW
3,4,5-e-C7	CCC(CC)C(CC)C(CC)CC	523.00	9.7500E-17	3.6900E+01	MTW
5-e-4,5-m-C9	CCCC(C)C(CC)(C)CCCC	523.00	3.4700E-09	1.9500E+01	MTW
2,3,5,5-m-C7	CC(C)C(C)CC(C)(C)CC	523.00	3.4600E-06	1.2600E+01	MTW
2,2,3,7-m-C9	CC(C)(C)C(C)CCCC(C)CC	523.00	1.1500E-04	9.0700E+00	MTW
5,6-m-C11	CCCCC(C)C(C)CCCCC	523.00	3.0900E-02	3.4800E+00	MTW
3-e-2,7-m-C8	CC(C)C(CC)CCCC(C)C	523.00	5.5800E-06	1.2100E+01	MTW
2,4-m-C11	CC(C)CC(C)CCCCCCC	523.00	1.0800E-02	4.5300E+00	MTW
3-e-2,2,4,5-m-C7	CC(C)(C)C(CC)C(C)C(C)CC	523.00	1.1800E-13	2.9800E+01	MTW
2,3-m-C6	CC(C)C(C)CCC	523.00	3.9600E-05	1.0100E+01	MTW
3,4,4,6-m-C9	CCC(C)C(C)(C)CC(C)CCC	523.00	1.3000E-06	1.3600E+01	MTW
2,3,5-m-C6	CC(C)C(C)CC(C)C	523.00	2.3700E-05	1.0600E+01	MTW
3,3,6-m-C10	CCC(C)(C)CCC(C)CCCC	523.00	8.3800E-05	9.3900E+00	MTW
3,3-e-4-m-C6	CCC(CC)(CC)C(C)CC	523.00	3.5300E-12	2.6400E+01	MTW
2,2,6,7-m-C9	CC(C)(C)CCCC(C)C(C)CC	523.00	2.4800E-04	8.3000E+00	MTW
C8	CCCCCCCC	523.00	9.1400E-04	7.0000E+00	MTW
2,10-m-C11	CC(C)CCCCCCCC(C)C	523.00	1.0200E-01	2.2900E+00	MTW
3-e-3,4,4-m-C7	CCC(CC)(C)C(C)(C)CCC	523.00	4.1500E-11	2.3900E+01	MTW
4-e-2,6-m-C7	CC(C)CC(CC)CC(C)C	523.00	1.0600E-08	1.8400E+01	MTW
2,3,5,5,6-m-C8	CC(C)C(C)CC(C)(C)C(C)CC	523.00	6.6700E-07	1.4200E+01	MTW
2,4-m-4-ip-C7	CC(C)CC(C)(C(C)C)CCC	523.00	1.0000E-16	3.6800E+01	MTW
2,6-m-4-ip-C7	CC(C)CC(C(C)C)CC(C)C	523.00	4.8000E-18	3.9900E+01	MTW
5-e-3,3,4-m-C8	CCC(C)(C)C(C)C(CC)CCC	523.00	2.3500E-11	2.4500E+01	MTW
2,3,4,4,5,6-m-C7	CC(C)C(C)C(C)(C)C(C)C(C)C	523.00	8.3700E-12	2.5500E+01	MTW
2,2,3-m-C10	CC(C)(C)C(C)CCCCCCC	523.00	3.4600E-04	7.9700E+00	MTW
3-e-5-p-C8	CCC(CC)CC(CCC)CCC	523.00	6.0500E-11	2.3500E+01	MTW
3,3-e-2,4-m-C6	CC(C)C(CC)(CC)C(C)CC	523.00	8.8200E-19	4.1600E+01	MTW
4,5,6-m-C10	CCCC(C)C(C)C(C)CCCC	523.00	8.9000E-04	7.0200E+00	MTW
3-m-5-ip-C8	CCC(C)CC(C(C)C)CCC	523.00	3.8000E-12	2.6300E+01	MTW
3-e-2,2,3-m-C6	CC(C)(C)C(CC)(C)CCC	523.00	2.1600E-12	2.6900E+01	MTW
5-sb-C9	CCCCC(C(C)CC)CCCC	523.00	2.2300E-15	3.3700E+01	MTW
2,2,5-m-C6	CC(C)(C)CCC(C)C	523.00	5.1000E-06	1.2200E+01	MTW
6-e-2,5-m-C9	CC(C)CCC(C)C(CC)CCC	523.00	1.0600E-05	1.1500E+01	MTW
2,3,3-m-C6	CC(C)C(C)(C)CCC	523.00	2.6200E-07	1.5200E+01	MTW
4,4-e-5-m-C8	CCCC(CC)(CC)C(C)CCC	523.00	6.2500E-14	3.0400E+01	MTW
4,5-e-2,3-m-C7	CC(C)C(C)C(CC)C(CC)CC	523.00	1.6300E-14	3.1700E+01	MTW
3-e-3,4,4-m-C6	CCC(CC)(C)C(C)(C)CC	523.00	2.5900E-10	2.2100E+01	MTW
2,2,4,7-m-C9	CC(C)(C)CC(C)CCC(C)CC	523.00	1.4900E-05	1.1100E+01	MTW
2,8-m-C9	CC(C)CCCCCC(C)C	523.00	4.4300E-03	5.4200E+00	MTW
2,4,5,5-m-C8	CC(C)CC(C)C(C)(C)CCC	523.00	1.2600E-06	1.3600E+01	MTW
2,2,4,5-m-3-ip-C6	CC(C)(C)C(C(C)C)C(C)C(C)C	523.00	2.8600E-26	5.8800E+01	MTW
4-e-3,3,5,5-m-C7	CCC(C)(C)C(CC)C(C)(C)CC	523.00	8.0600E-15	3.2500E+01	MTW
3-e-4,4,6-m-C8	CCC(CC)C(C)(C)CC(C)CC	523.00	5.8300E-09	1.9000E+01	MTW
4-e-2,2-m-C6	CC(C)(C)CC(CC)CC	523.00	3.6000E-07	1.4800E+01	MTW
3-e-2-m-C5	CC(C)C(CC)CC	523.00	7.6100E-07	1.4100E+01	MTW
5-tb-C9	CCCCC(C(C)(C)C)CCCC	523.00	5.3200E-17	3.7500E+01	MTW
4-m-C7	CCCC(C)CCC	523.00	9.3300E-05	9.2800E+00	MTW
3,3-e-2,4,4-m-C6	CC(C)C(CC)(CC)C(C)(C)CC	523.00	7.8600E-26	5.7800E+01	MTW
2,3,5,6,6-m-C8	CC(C)C(C)CC(C)C(C)(C)CC	523.00	2.2000E-07	1.5300E+01	MTW
2,2,4,4-m-C8	CC(C)(C)CC(C)(C)CCCC	523.00	6.1900E-08	1.6600E+01	MTW
7-e-2-m-C10	CC(C)CCCCC(CC)CCC	523.00	7.3100E-05	9.5200E+00	MTW
5-e-2,4,4,5-m-C7	CC(C)CC(C)(C)C(CC)(C)CC	523.00	1.7100E-12	2.7100E+01	MTW
2,3,3,4,5-m-C8	CC(C)C(C)(C)C(C)C(C)CCC	523.00	8.0800E-11	2.3200E+01	MTW
4,4-m-C8	CCCC(C)(C)CCCC	523.00	1.0800E-05	1.1400E+01	MTW
C10	CCCCCCCCCC	523.00	1.2500E-02	4.3800E+00	MTW
2,2,3,3,4-m-C8	CC(C)(C)C(C)(C)C(C)CCCC	523.00	2.8000E-10	2.2000E+01	MTW
5-e-4,4-m-C9	CCCC(C)(C)C(CC)CCCC	523.00	2.0000E-09	2.0000E+01	MTW
3,6-m-C9	CCC(C)CCC(C)CCC	523.00	1.0800E-03	6.8300E+00	MTW
3,6-e-4-m-C8	CCC(CC)C(C)CC(CC)CC	523.00	1.2700E-07	1.5900E+01	MTW
5-e-2,3,4,5-m-C7	CC(C)C(C)C(C)C(CC)(C)CC	523.00	6.3400E-11	2.3500E+01	MTW
2,2,9-m-C10	CC(C)(C)CCCCCCC(C)C	523.00	1.6700E-03	6.3900E+00	MTW
4-p-C10	CCCC(CCC)CCCCCC	523.00	3.5000E-08	1.7200E+01	MTW
3,3-e-2,2-m-C6	CC(C)(C)C(CC)(CC)CCC	523.00	3.1800E-18	4.0300E+01	MTW
3-e-2,2,5,5-m-C7	CC(C)(C)C(CC)CC(C)(C)CC	523.00	3.8200E-11	2.4000E+01	MTW
3-e-2,2,5-m-C8	CC(C)(C)C(CC)CC(C)CCC	523.00	3.0700E-10	2.1900E+01	MTW
2,5,6,7-m-C9	CC(C)CCC(C)C(C)C(C)CC	523.00	6.2400E-04	7.3800E+00	MTW
2,3-m-C11	CC(C)C(C)CCCCCCCC	523.00	3.3000E-02	3.4100E+00	MTW
2,3-m-C8	CC(C)C(C)CCCCC	523.00	6.5300E-04	7.3300E+00	MTW
4-e-2,4,5-m-C8	CC(C)CC(CC)(C)C(C)CCC	523.00	4.6400E-09	1.9200E+01	MTW
5-e-2,3,3,6-m-C7	CC(C)C(C)(C)CC(CC)C(C)C	523.00	6.2300E-10	2.1200E+01	MTW
3,3,7,7-m-C9	CCC(C)(C)CCCC(C)(C)CC	523.00	1.0300E-05	1.1500E+01	MTW
2,2,5-m-3-ip-C7	CC(C)(C)C(C(C)C)CC(C)CC	523.00	7.7700E-22	4.8600E+01	MTW
2,4,6-m-C7	CC(C)CC(C)CC(C)C	523.00	6.0300E-05	9.7200E+00	MTW
2,5-m-5-p-C8	CC(C)CCC(C)(CCC)CCC	523.00	3.8400E-11	2.4000E+01	MTW
5-e-2,3,7-m-C8	CC(C)C(C)CC(CC)CC(C)C	523.00	2.0200E-09	2.0000E+01	MTW
3-e-3,4,5-m-C7	CCC(CC)(C)C(C)C(C)CC	523.00	1.1300E-09	2.0600E+01	MTW
4-e-4-m-C8	CCCC(CC)(C)CCCC	523.00	5.2100E-07	1.4500E+01	MTW
2-m-3-ip-C6	CC(C)C(C(C)C)CCC	523.00	3.6400E-12	2.6300E+01	MTW
2,6,6-m-C10	CC(C)CCCC(C)(C)CCCC	523.00	6.8700E-04	7.2800E+00	MTW
3-e-2,4-m-C5	CC(C)C(CC)C(C)C	523.00	5.5400E-08	1.6700E+01	MTW
5-m-5-p-C9	CCCCC(C)(CCC)CCCC	523.00	2.0900E-11	2.4600E+01	MTW
3-e-2,3-m-C9	CC(C)C(CC)(C)CCCCCC	523.00	3.8800E-08	1.7100E+01	MTW
5-tb-3-m-C8	CCC(C)CC(C(C)(C)C)CCC	523.00	9.4600E-19	4.1500E+01	MTW
3-e-5,7-m-C9	CCC(CC)CC(C)CC(C)CC	523.00	7.0000E-06	1.1900E+01	MTW
5-e-3,7-m-C9	CCC(C)CC(CC)CC(C)CC	523.00	1.4700E-08	1.8000E+01	MTW
4,5-e-2,5-m-C7	CC(C)CC(CC)C(CC)(C)CC	523.00	1.7200E-14	3.1700E+01	MTW
2,3,4,7-m-C8	CC(C)C(C)C(C)CCC(C)C	523.00	4.3300E-04	7.7500E+00	MTW
4-e-3-m-C7	CCC(C)C(CC)CCC	523.00	1.9900E-07	1.5400E+01	MTW
2,2,6,7-m-C8	CC(C)(C)CCCC(C)C(C)C	523.00	1.0100E-04	9.2000E+00	MTW
5-e-2-m-C8	CC(C)CCC(CC)CCC	523.00	6.2200E-06	1.2000E+01	MTW
2,2,3,3,4-m-C7	CC(C)(C)C(C)(C)C(C)CCC	523.00	1.4500E-11	2.5000E+01	MTW
4-e-5-ip-C8	CCCC(CC)C(C(C)C)CCC	523.00	7.1000E-15	3.2600E+01	MTW
5,6-e-2-m-C8	CC(C)CCC(CC)C(CC)CC	523.00	7.8800E-10	2.1000E+01	MTW
4-e-3,4,5-m-C8	CCC(C)C(CC)(C)C(C)CCC	523.00	3.1300E-13	2.8800E+01	MTW
5-ip-C9	CCCCC(C(C)C)CCCC	523.00	6.9700E-11	2.3400E+01	MTW
2,4,6-m-C10	CC(C)CC(C)CC(C)CCCC	523.00	1.6100E-03	6.4300E+00	MTW
2,3,5-m-C10	CC(C)C(C)CC(C)CCCCC	523.00	1.1300E-03	6.7800E+00	MTW
2,2,3,3,4,4,5-m-C6	CC(C)(C)C(C)(C)C(C)(C)C(C)C	523.00	7.4500E-22	4.8600E+01	MTW
3-e-2,2,3,6-m-C7	CC(C)(C)C(CC)(C)CCC(C)C	523.00	1.5600E-13	2.9500E+01	MTW
2,2,4,5,5-m-C8	CC(C)(C)CC(C)C(C)(C)CCC	523.00	5.9100E-08	1.6600E+01	MTW
2,6-m-5-p-C8	CC(C)CCC(CCC)C(C)CC	523.00	1.0300E-11	2.5300E+01	MTW
4-e-2,7-m-C8	CC(C)CC(CC)CCC(C)C	523.00	4.2700E-07	1.4700E+01	MTW
4-e-2,5-m-C8	CC(C)CC(CC)C(C)CCC	523.00	3.9100E-07	1.4800E+01	MTW
2,2,6-m-3-ip-C7	CC(C)(C)C(C(C)C)CCC(C)C	523.00	4.6800E-20	4.4500E+01	MTW
2,4-m-C5	CC(C)CC(C)C	523.00	1.4800E-05	1.1100E+01	MTW
3,4-e-3,4-m-C6	CCC(CC)(C)C(CC)(C)CC	523.00	2.0200E-10	2.2300E+01	MTW
2,3,6-m-4-p-C7	CC(C)C(C)C(CCC)CC(C)C	523.00	6.8400E-18	3.9500E+01	MTW
2,5,5-m-C10	CC(C)CCC(C)(C)CCCCC	523.00	1.8100E-04	8.6200E+00	MTW
5-e-2-m-C7	CC(C)CCC(CC)CC	523.00	5.1300E-05	9.8800E+00	MTW
4-e-2,4-m-C9	CC(C)CC(CC)(C)CCCCC	523.00	1.1800E-06	1.3700E+01	MTW
2,2,4,5-m-C6	CC(C)(C)CC(C)C(C)C	523.00	1.9400E-06	1.3200E+01	MTW
3,3-e-2-m-C8	CC(C)C(CC)(CC)CCCCC	523.00	1.2100E-12	2.7400E+01	MTW
5-e-2,4,4-m-C8	CC(C)CC(C)(C)C(CC)CCC	523.00	1.1900E-10	2.2900E+01	MTW
2,5-m-4-ip-C7	CC(C)CC(C(C)C)C(C)CC	523.00	2.8900E-15	3.3500E+01	MTW
3-e-2,3,5-m-C7	CC(C)C(CC)(C)CC(C)CC	523.00	1.2200E-09	2.0500E+01	MTW
4-e-3,3-m-C6	CCC(C)(C)C(CC)CC	523.00	2.7700E-07	1.5100E+01	MTW
2,6-m-4-p-C8	CC(C)CC(CCC)CC(C)CC	523.00	1.4000E-14	3.1900E+01	MTW
3-e-2,2,4,4-m-C6	CC(C)(C)C(CC)C(C)(C)CC	523.00	3.3300E-15	3.3300E+01	MTW
4-e-4-ip-C7	CCCC(CC)(C(C)C)CCC	523.00	3.2200E-17	3.8000E+01	MTW
3,3,4,4-m-C8	CCC(C)(C)C(C)(C)CCCC	523.00	1.5300E-08	1.8000E+01	MTW
5-m-4-ip-C9	CCCC(C(C)C)C(C)CCCC	523.00	5.6200E-12	2.5900E+01	MTW
6-e-3,4-m-C9	CCC(C)C(C)CC(CC)CCC	523.00	6.8800E-07	1.4200E+01	MTW
3-e-3,5,5-m-C7	CCC(CC)(C)CC(C)(C)CC	523.00	8.5700E-10	2.0900E+01	MTW
3-e-3,6-m-C9	CCC(CC)(C)CCC(C)CCC	523.00	2.0100E-06	1.3100E+01	MTW
2,2,3,4-m-3-ip-C6	CC(C)(C)C(C)(C(C)C)C(C)CC	523.00	3.3800E-37	8.4000E+01	MTW
3,5-e-3,5-m-C7	CCC(CC)(C)CC(CC)(C)CC	523.00	3.9300E-12	2.6300E+01	MTW
6-e-2,4,5-m-C8	CC(C)CC(C)C(C)C(CC)CC	523.00	1.5800E-08	1.8000E+01	MTW
4,4,6,6-m-C9	CCCC(C)(C)CC(C)(C)CCC	523.00	9.0900E-09	1.8500E+01	MTW
2,2,6-m-C7	CC(C)(C)CCCC(C)C	523.00	4.8500E-05	9.9300E+00	MTW
2,3,4-m-4-p-C7	CC(C)C(C)C(C)(CCC)CCC	523.00	1.0800E-12	2.7600E+01	MTW
3,4-m-C10	CCC(C)C(C)CCCCCC	523.00	4.4100E-03	5.4200E+00	MTW
5-e-C9	CCCCC(CC)CCCC	523.00	2.0200E-05	1.0800E+01	MTW
3-e-2,4-m-C9	CC(C)C(CC)C(C)CCCCC	523.00	1.0100E-06	1.3800E+01	MTW
2,4,9-m-C10	CC(C)CC(C)CCCCC(C)C	523.00	4.9400E-03	5.3100E+00	MTW
4-e-3,4,5-m-C7	CCC(C)C(CC)(C)C(C)CC	523.00	9.4500E-12	2.5400E+01	MTW
3,4,8-m-C10	CCC(C)C(C)CCCC(C)CC	523.00	4.3200E-03	5.4400E+00	MTW
3,4,5-m-4-p-C7	CCC(C)C(C)(CCC)C(C)CC	523.00	1.2500E-18	4.1200E+01	MTW
2,2,4-m-C8	CC(C)(C)CC(C)CCCC	523.00	8.5700E-06	1.1700E+01	MTW
5-e-3,6-m-C9	CCC(C)CC(CC)C(C)CCC	523.00	9.3700E-07	1.3900E+01	MTW
4,4-ip-C7	CCCC(C(C)C)(C(C)C)CCC	523.00	9.6300E-37	8.2900E+01	MTW
2,3,3,5-m-C8	CC(C)C(C)(C)CC(C)CCC	523.00	3.3700E-07	1.4900E+01	MTW
3,3-e-2,4,5-m-C6	CC(C)C(CC)(CC)C(C)C(C)C	523.00	4.9900E-22	4.9100E+01	MTW
4-e-3,4,6-m-C8	CCC(C)C(CC)(C)CC(C)CC	523.00	3.7400E-10	2.1700E+01	MTW
2,4,4,6,6-m-C8	CC(C)CC(C)(C)CC(C)(C)CC	523.00	1.2700E-08	1.8200E+01	MTW
3-e-C6	CCC(CC)CCC	523.00	5.6500E-06	1.2100E+01	MTW
5-e-4-m-C9	CCCC(C)C(CC)CCCC	523.00	3.3400E-06	1.2600E+01	MTW
4-e-2,2,6,6-m-C7	CC(C)(C)CC(CC)CC(C)(C)C	523.00	1.1200E-13	2.9800E+01	MTW
3-e-2,2-m-C5	CC(C)(C)C(CC)CC	523.00	5.4200E-08	1.6700E+01	MTW
C6	CCCCCC	523.00	6.8500E-05	9.5900E+00	MTW
2,2,4,4,7-m-C8	CC(C)(C)CC(C)(C)CCC(C)C	523.00	1.1700E-08	1.8300E+01	MTW
4,5-m-C8	CCCC(C)C(C)CCC	523.00	3.8200E-04	7.8700E+00	MTW
C14	CCCCCCCCCCCCCC	523.00	2.2100E+00	-7.9400E-01	MTW
C15	CCCCCCCCCCCCCCC	523.00	8.1300E+00	-2.1000E+00	MTW
C16	CCCCCCCCCCCCCCCC	523.00	2.9000E+01	-3.3700E+00	MTW
C17	CCCCCCCCCCCCCCCCC	523.00	1.0800E+02	-4.6800E+00	MTW
C18	CCCCCCCCCCCCCCCCCC	523.00	3.8800E+02	-5.9600E+00	MTW
C19	CCCCCCCCCCCCCCCCCCC	523.00	1.4400E+03	-7.2700E+00	MTW
C20	CCCCCCCCCCCCCCCCCCCC	523.00	4.9600E+03	-8.5100E+00	MTW
2,2-m-C16	CC(C)(C)CCCCCCCCCCCCCC	523.00	2.5500E+00	-9.3600E-01	MTW
5,11-m-C16	CCCCC(C)CCCCCC(C)CCCCC	523.00	6.7200E+00	-1.9100E+00	MTW
2,4-m-C12	CC(C)CC(C)CCCCCCCC	523.00	4.1000E-02	3.1900E+00	MTW
4-m-C13	CCCC(C)CCCCCCCCC	523.00	2.9900E-01	1.2100E+00	MTW
4,6-m-C13	CCCC(C)CC(C)CCCCCCC	523.00	4.4800E-02	3.1100E+00	MTW
5,7-m-C14	CCCCC(C)CC(C)CCCCCCC	523.00	1.7400E-01	1.7500E+00	MTW
4,9-m-C13	CCCC(C)CCCCC(C)CCCC	523.00	1.5600E-01	1.8600E+00	MTW
2-m-C16	CC(C)CCCCCCCCCCCCCC	523.00	3.9500E+01	-3.6800E+00	MTW
6,8-m-C16	CCCCCC(C)CC(C)CCCCCCCC	523.00	2.5600E+00	-9.4100E-01	MTW
3,6-m-C14	CCC(C)CCC(C)CCCCCCCC	523.00	9.2400E-01	7.9400E-02	MTW
6-m-C18	CCCCCC(C)CCCCCCCCCCCC	523.00	2.2500E+02	-5.4200E+00	MTW
4,11-m-C15	CCCC(C)CCCCCCC(C)CCCC	523.00	1.5300E+00	-4.2600E-01	MTW
3,10-m-C13	CCC(C)CCCCCCC(C)CCC	523.00	2.4100E-01	1.4200E+00	MTW
5-e-C12	CCCCC(CC)CCCCCCC	523.00	1.0000E-03	6.9100E+00	MTW
3-e-C18	CCC(CC)CCCCCCCCCCCCCCC	523.00	3.1000E+01	-3.4300E+00	MTW
3,14-m-C17	CCC(C)CCCCCCCCCCC(C)CCC	523.00	4.2300E+01	-3.7400E+00	MTW
2,11-m-C14	CC(C)CCCCCCCCC(C)CCC	523.00	1.2300E+00	-2.0400E-01	MTW
7-e-C16	CCCCCCC(CC)CCCCCCCCC	523.00	1.8200E-01	1.7100E+00	MTW
2,11-m-C16	CC(C)CCCCCCCCC(C)CCCCC	523.00	2.1000E+01	-3.0500E+00	MTW
6,6-m-C13	CCCCCC(C)(C)CCCCCCC	523.00	1.3100E-02	4.3400E+00	MTW
4,10-m-C18	CCCC(C)CCCCCC(C)CCCCCCCC	523.00	8.2400E+01	-4.4100E+00	MTW
6,9-m-C16	CCCCCC(C)CCC(C)CCCCCCC	523.00	5.9400E+00	-1.7800E+00	MTW
6,8-m-C18	CCCCCC(C)CC(C)CCCCCCCCCC	523.00	2.6700E+01	-3.2900E+00	MTW
7-e-C18	CCCCCCC(CC)CCCCCCCCCCC	523.00	2.3500E+00	-8.5500E-01	MTW
2,5-m-C15	CC(C)CCC(C)CCCCCCCCCC	523.00	5.7400E+00	-1.7500E+00	MTW
5,11-m-C17	CCCCC(C)CCCCCC(C)CCCCCC	523.00	2.1700E+01	-3.0800E+00	MTW
8,9-m-C17	CCCCCCCC(C)C(C)CCCCCCCC	523.00	7.4700E+01	-4.3100E+00	MTW
2,9-m-C17	CC(C)CCCCCCC(C)CCCCCCCC	523.00	8.2500E+01	-4.4100E+00	MTW
5,8-m-C15	CCCCC(C)CCC(C)CCCCCCC	523.00	1.3600E+00	-3.0600E-01	MTW
7,7-m-C18	CCCCCCC(C)(C)CCCCCCCCCCC	523.00	6.4900E+00	-1.8700E+00	MTW
4,9-m-C18	CCCC(C)CCCCC(C)CCCCCCCCC	523.00	1.1400E+02	-4.7300E+00	MTW
2,5-m-C14	CC(C)CCC(C)CCCCCCCCC	523.00	1.5900E+00	-4.6300E-01	MTW
4,4-m-C13	CCCC(C)(C)CCCCCCCCC	523.00	8.4100E-03	4.7800E+00	MTW
3,8-m-C14	CCC(C)CCCCC(C)CCCCCC	523.00	5.1600E-01	6.6100E-01	MTW
4-m-C15	CCCC(C)CCCCCCCCCCC	523.00	3.5700E+00	-1.2700E+00	MTW
5,12-m-C18	CCCCC(C)CCCCCCC(C)CCCCCC	523.00	9.5000E+01	-4.5500E+00	MTW
7-m-C18	CCCCCCC(C)CCCCCCCCCCC	523.00	1.9100E+02	-5.2500E+00	MTW
4,7-m-C17	CCCC(C)CCC(C)CCCCCCCCCC	523.00	1.9500E+01	-2.9700E+00	MTW
6,7-m-C17	CCCCCC(C)C(C)CCCCCCCCCC	523.00	5.8000E+01	-4.0600E+00	MTW
4,8-m-C16	CCCC(C)CCCC(C)CCCCCCCC	523.00	1.8100E+01	-2.9000E+00	MTW
8,8-m-C15	CCCCCCCC(C)(C)CCCCCCC	523.00	1.4300E-01	1.9500E+00	MTW
2,2-m-C15	CC(C)(C)CCCCCCCCCCCCC	523.00	7.1200E-01	3.4000E-01	MTW
5,5-m-C18	CCCCC(C)(C)CCCCCCCCCCCCC	523.00	7.9200E+00	-2.0700E+00	MTW
6,13-m-C18	CCCCCC(C)CCCCCCC(C)CCCCC	523.00	1.1200E+02	-4.7200E+00	MTW
6,11-m-C16	CCCCCC(C)CCCCC(C)CCCCC	523.00	7.7600E+00	-2.0500E+00	MTW
4,15-m-C18	CCCC(C)CCCCCCCCCCC(C)CCC	523.00	8.2200E+01	-4.4100E+00	MTW
6,9-m-C14	CCCCCC(C)CCC(C)CCCCC	523.00	5.9600E-01	5.1700E-01	MTW
6,10-m-C17	CCCCCC(C)CCCC(C)CCCCCCC	523.00	8.3700E+01	-4.4300E+00	MTW
2,6-m-C13	CC(C)CCCC(C)CCCCCCC	523.00	7.9300E-01	2.3100E-01	MTW
5,5-m-C12	CCCCC(C)(C)CCCCCCC	523.00	2.6900E-03	5.9200E+00	MTW
3,7-m-C15	CCC(C)CCCC(C)CCCCCCCC	523.00	6.1300E+00	-1.8100E+00	MTW
5,8-m-C14	CCCCC(C)CCC(C)CCCCCC	523.00	4.1000E-01	8.9200E-01	MTW
3,9-m-C17	CCC(C)CCCCCC(C)CCCCCCCC	523.00	3.2800E+01	-3.4900E+00	MTW
4,7-m-C13	CCCC(C)CCC(C)CCCCCC	523.00	9.6100E-02	2.3400E+00	MTW
4,9-m-C16	CCCC(C)CCCCC(C)CCCCCCC	523.00	6.0800E+00	-1.8000E+00	MTW
8,9-m-C16	CCCCCCCC(C)C(C)CCCCCCC	523.00	1.7100E+01	-2.8400E+00	MTW
3,7-m-C16	CCC(C)CCCC(C)CCCCCCCCC	523.00	2.4900E+01	-3.2100E+00	MTW
4,5-m-C18	CCCC(C)C(C)CCCCCCCCCCCCC	523.00	4.3200E+02	-6.0700E+00	MTW
6-e-C12	CCCCCC(CC)CCCCCC	523.00	1.3000E-03	6.6400E+00	MTW
3,8-m-C16	CCC(C)CCCCC(C)CCCCCCCC	523.00	8.0000E+00	-2.0800E+00	MTW
4,7-m-C16	CCCC(C)CCC(C)CCCCCCCCC	523.00	4.5100E+00	-1.5100E+00	MTW
2,15-m-C18	CC(C)CCCCCCCCCCCCC(C)CCC	523.00	2.4300E+02	-5.4900E+00	MTW
2-m-C15	CC(C)CCCCCCCCCCCCC	523.00	1.1700E+01	-2.4600E+00	MTW
2,4-m-C14	CC(C)CC(C)CCCCCCCCCC	523.00	6.6500E-01	4.0900E-01	MTW
3-m-C17	CCC(C)CCCCCCCCCCCCCC	523.00	7.4600E+01	-4.3100E+00	MTW
3,11-m-C18	CCC(C)CCCCCCCC(C)CCCCCCC	523.00	2.0500E+02	-5.3200E+00	MTW
2,7-m-C12	CC(C)CCCCC(C)CCCCC	523.00	9.6800E-02	2.3400E+00	MTW
3,8-m-C18	CCC(C)CCCCC(C)CCCCCCCCCC	523.00	1.0300E+02	-4.6400E+00	MTW
6,12-m-C18	CCCCCC(C)CCCCCC(C)CCCCCC	523.00	9.2700E+01	-4.5300E+00	MTW
4,10-m-C16	CCCC(C)CCCCCC(C)CCCCCC	523.00	5.7400E+00	-1.7500E+00	MTW
4-m-C17	CCCC(C)CCCCCCCCCCCCC	523.00	5.1100E+01	-3.9300E+00	MTW
2,8-m-C17	CC(C)CCCCCC(C)CCCCCCCCC	523.00	5.9700E+01	-4.0900E+00	MTW
4,9-m-C17	CCCC(C)CCCCC(C)CCCCCCCC	523.00	2.4900E+01	-3.2100E+00	MTW
6-e-C17	CCCCCC(CC)CCCCCCCCCCC	523.00	6.4500E-01	4.3800E-01	MTW
2,17-m-C18	CC(C)CCCCCCCCCCCCCCC(C)C	523.00	9.0800E+02	-6.8100E+00	MTW
7,11-m-C18	CCCCCCC(C)CCCC(C)CCCCCCC	523.00	2.1800E+02	-5.3900E+00	MTW
2,7-m-C15	CC(C)CCCCC(C)CCCCCCCC	523.00	4.6600E+00	-1.5400E+00	MTW
3,6-m-C12	CCC(C)CCC(C)CCCCCC	523.00	6.6400E-02	2.7100E+00	MTW
4,14-m-C17	CCCC(C)CCCCCCCCCC(C)CCC	523.00	1.6000E+01	-2.7700E+00	MTW
6-m-C15	CCCCCC(C)CCCCCCCCC	523.00	5.3300E+00	-1.6700E+00	MTW
2,9-m-C15	CC(C)CCCCCCC(C)CCCCCC	523.00	7.2200E+00	-1.9800E+00	MTW
2,12-m-C16	CC(C)CCCCCCCCCC(C)CCCC	523.00	1.3000E+01	-2.5700E+00	MTW
6-m-C13	CCCCCC(C)CCCCCCC	523.00	3.4100E-01	1.0800E+00	MTW
2,6-m-C16	CC(C)CCCC(C)CCCCCCCCCC	523.00	3.9600E+01	-3.6800E+00	MTW
6-m-C16	CCCCCC(C)CCCCCCCCCC	523.00	1.6800E+01	-2.8200E+00	MTW
2,10-m-C15	CC(C)CCCCCCCC(C)CCCCC	523.00	1.0400E+01	-2.3400E+00	MTW
3,3-m-C15	CCC(C)(C)CCCCCCCCCCCC	523.00	2.4000E-01	1.4300E+00	MTW
4,12-m-C17	CCCC(C)CCCCCCCC(C)CCCCC	523.00	4.1700E+01	-3.7300E+00	MTW
4,11-m-C18	CCCC(C)CCCCCCC(C)CCCCCCC	523.00	7.2900E+01	-4.2900E+00	MTW
2,4-m-C17	CC(C)CC(C)CCCCCCCCCCCCC	523.00	2.6200E+01	-3.2600E+00	MTW
4,7-m-C14	CCCC(C)CCC(C)CCCCCCC	523.00	3.1800E-01	1.1500E+00	MTW
4,13-m-C18	CCCC(C)CCCCCCCCC(C)CCCCC	523.00	9.8900E+01	-4.5900E+00	MTW
7,7-m-C16	CCCCCCC(C)(C)CCCCCCCCC	523.00	5.8200E-01	5.4100E-01	MTW
2,7-m-C16	CC(C)CCCCC(C)CCCCCCCCC	523.00	1.8000E+01	-2.8900E+00	MTW
4,5-m-C13	CCCC(C)C(C)CCCCCCCC	523.00	3.2400E-01	1.1300E+00	MTW
2,13-m-C16	CC(C)CCCCCCCCCCC(C)CCC	523.00	1.9800E+01	-2.9900E+00	MTW
2,6-m-C12	CC(C)CCCC(C)CCCCCC	523.00	2.1900E-01	1.5200E+00	MTW
3,4-m-C16	CCC(C)C(C)CCCCCCCCCCCC	523.00	1.0300E+01	-2.3300E+00	MTW
7,10-m-C17	CCCCCCC(C)CCC(C)CCCCCCC	523.00	4.0300E+01	-3.7000E+00	MTW
5,5,6,6-m-C16	CCCCC(C)(C)C(C)(C)CCCCCCCCCC	523.00	3.3300E-05	1.0300E+01	MTW
3,7,8,11-m-C16	CCC(C)CCCC(C)C(C)CCC(C)CCCCC	523.00	2.3800E+01	-3.1700E+00	MTW
5-e-9,10-m-C15	CCCCC(CC)CCCC(C)C(C)CCCCC	523.00	2.4000E-02	3.7300E+00	MTW
12-e-4-m-C17	CCCC(C)CCCCCCCC(CC)CCCCC	523.00	5.8900E-01	5.3000E-01	MTW
3-m-4-p-C13	CCC(C)C(CCC)CCCCCCCCC	523.00	1.7200E-08	1.7900E+01	MTW
8-e-3,10-m-C15	CCC(C)CCCCC(CC)CC(C)CCCCC	523.00	5.2800E-04	7.5500E+00	MTW
8-e-2,9-m-C15	CC(C)CCCCCC(CC)C(C)CCCCCC	523.00	6.7000E-03	5.0100E+00	MTW
2,5,6,7-m-C14	CC(C)CCC(C)C(C)C(C)CCCCCCC	523.00	2.0200E-01	1.6000E+00	MTW
6,7,7,9-m-C15	CCCCCC(C)C(C)(C)CC(C)CCCCCC	523.00	1.3800E-03	6.5800E+00	MTW
2,6,14-m-C17	CC(C)CCCC(C)CCCCCCCC(C)CCC	523.00	1.1300E+02	-4.7300E+00	MTW
5-ip-C14	CCCCC(C(C)C)CCCCCCCCC	523.00	1.3100E-07	1.5900E+01	MTW
12-e-2,8-m-C15	CC(C)CCCCCC(C)CCCC(CC)CCC	523.00	2.9300E-02	3.5300E+00	MTW
3,5,7,7-m-C11	CCC(C)CC(C)CC(C)(C)CCCC	523.00	5.8900E-06	1.2000E+01	MTW
7-e-2,9-m-C13	CC(C)CCCCC(CC)CC(C)CCCC	523.00	6.1300E-05	9.7000E+00	MTW
2,4,11-m-C13	CC(C)CC(C)CCCCCCC(C)CC	523.00	1.0400E-01	2.2600E+00	MTW
4,6,7,8-m-C14	CCCC(C)CC(C)C(C)C(C)CCCCCC	523.00	8.2900E-02	2.4900E+00	MTW
3-m-6-p-C10	CCC(C)CCC(CCC)CCCC	523.00	7.8900E-09	1.8700E+01	MTW
3,5,8,8-m-C15	CCC(C)CC(C)CCC(C)(C)CCCCCCC	523.00	9.2100E-04	6.9900E+00	MTW
2,2,7,7-m-C12	CC(C)(C)CCCCC(C)(C)CCCCC	523.00	3.8200E-04	7.8700E+00	MTW
4,7,8,8-m-C16	CCCC(C)CCC(C)C(C)(C)CCCCCCCC	523.00	1.0400E-01	2.2600E+00	MTW
6,8,10-m-C16	CCCCCC(C)CC(C)CC(C)CCCCCC	523.00	2.4400E+00	-8.9200E-01	MTW
4-e-7,11-m-C16	CCCC(CC)CCC(C)CCCC(C)CCCCC	523.00	8.3400E-02	2.4800E+00	MTW
3,6,8,8-m-C15	CCC(C)CCC(C)CC(C)(C)CCCCCCC	523.00	6.9600E-04	7.2700E+00	MTW
5-e-5-m-C17	CCCCC(CC)(C)CCCCCCCCCCCC	523.00	8.3500E-02	2.4800E+00	MTW
3,5,7,8-m-C16	CCC(C)CC(C)CC(C)C(C)CCCCCCCC	523.00	8.9800E-01	1.0800E-01	MTW
5,6,9-m-C16	CCCCC(C)C(C)CCC(C)CCCCCCC	523.00	1.8500E+01	-2.9200E+00	MTW
3,7,8-m-C14	CCC(C)CCCC(C)C(C)CCCCCC	523.00	8.1500E-01	2.0400E-01	MTW
2,2,6,15-m-C16	CC(C)(C)CCCC(C)CCCCCCCCC(C)C	523.00	3.3500E+00	-1.2100E+00	MTW
9-e-5,6-m-C15	CCCCC(C)C(C)CCC(CC)CCCCCC	523.00	1.2200E-01	2.1100E+00	MTW
7-e-6-m-C14	CCCCCC(C)C(CC)CCCCCCC	523.00	4.3500E-03	5.4400E+00	MTW
2,4,4,7-m-C10	CC(C)CC(C)(C)CCC(C)CCC	523.00	7.1900E-06	1.1800E+01	MTW
2,3,3,4-m-C13	CC(C)C(C)(C)C(C)CCCCCCCCC	523.00	4.7200E-06	1.2300E+01	MTW
2,4,5,8-m-C10	CC(C)CC(C)C(C)CCC(C)CC	523.00	4.9400E-03	5.3100E+00	MTW
3,8,9-m-C15	CCC(C)CCCCC(C)C(C)CCCCCC	523.00	1.1200E+00	-1.1800E-01	MTW
2,12,13,13-m-C15	CC(C)CCCCCCCCCC(C)C(C)(C)CC	523.00	7.8700E-02	2.5400E+00	MTW
8-e-3,7-m-C14	CCC(C)CCCC(C)C(CC)CCCCCC	523.00	1.5900E-03	6.4400E+00	MTW
2-m-11-ip-C14	CC(C)CCCCCCCCC(C(C)C)CCC	523.00	3.1200E-08	1.7300E+01	MTW
3-e-4,4-m-C10	CCC(CC)C(C)(C)CCCCCC	523.00	1.0600E-06	1.3800E+01	MTW
11-e-3,12-m-C15	CCC(C)CCCCCCCC(CC)C(C)CCC	523.00	2.8600E-03	5.8600E+00	MTW
7,9,10-m-C17	CCCCCCC(C)CC(C)C(C)CCCCCCC	523.00	1.3600E+01	-2.6100E+00	MTW
2,2,10,11-m-C16	CC(C)(C)CCCCCCCC(C)C(C)CCCCC	523.00	1.9600E+00	-6.7100E-01	MTW
13-e-2,8-m-C16	CC(C)CCCCCC(C)CCCCC(CC)CCC	523.00	8.8000E-02	2.4300E+00	MTW
6-e-5,10-m-C16	CCCCC(C)C(CC)CCCC(C)CCCCCC	523.00	4.6900E-02	3.0600E+00	MTW
5-e-3,7-m-C15	CCC(C)CC(CC)CC(C)CCCCCCCC	523.00	1.2900E-05	1.1300E+01	MTW
9-e-4,7-m-C13	CCCC(C)CCC(C)CC(CC)CCCC	523.00	2.0000E-05	1.0800E+01	MTW
3-e-2,5-m-C15	CC(C)C(CC)CC(C)CCCCCCCCCC	523.00	3.1000E-03	5.7800E+00	MTW
2,3,3,14-m-C16	CC(C)C(C)(C)CCCCCCCCCCC(C)CC	523.00	1.2200E-01	2.1000E+00	MTW
3,6,8,10-m-C13	CCC(C)CCC(C)CC(C)CC(C)CCC	523.00	2.8300E-02	3.5700E+00	MTW
6-e-2,8-m-C11	CC(C)CCCC(CC)CC(C)CCC	523.00	1.9100E-05	1.0900E+01	MTW
4,5,7,9-m-C12	CCCC(C)C(C)CC(C)CC(C)CCC	523.00	6.5900E-03	5.0200E+00	MTW
2,6,6,15-m-C16	CC(C)CCCC(C)(C)CCCCCCCCC(C)C	523.00	1.5300E+00	-4.2200E-01	MTW
5-e-3,8-m-C13	CCC(C)CC(CC)CCC(C)CCCCC	523.00	2.1300E-05	1.0800E+01	MTW
3-e-8,8-m-C14	CCC(CC)CCCCC(C)(C)CCCCCC	523.00	1.4200E-03	6.5600E+00	MTW
3,8,12,12-m-C16	CCC(C)CCCCC(C)CCCC(C)(C)CCCC	523.00	1.8900E-01	1.6700E+00	MTW
4,7,7,11-m-C14	CCCC(C)CCC(C)(C)CCCC(C)CCC	523.00	7.8200E-03	4.8500E+00	MTW
3,5,6,7-m-C16	CCC(C)CC(C)C(C)C(C)CCCCCCCCC	523.00	2.2300E+00	-8.0400E-01	MTW
6-e-8,8-m-C15	CCCCCC(CC)CC(C)(C)CCCCCCC	523.00	2.4200E-05	1.0600E+01	MTW
2,6,7,12-m-C15	CC(C)CCCC(C)C(C)CCCCC(C)CCC	523.00	1.8000E+00	-5.8900E-01	MTW
2,7,12-m-C14	CC(C)CCCCC(C)CCCCC(C)CC	523.00	5.5200E-01	5.9400E-01	MTW
3,10,10,11-m-C14	CCC(C)CCCCCCC(C)(C)C(C)CCC	523.00	1.5200E-02	4.1800E+00	MTW
4-e-12-m-C15	CCCC(CC)CCCCCCCC(C)CCC	523.00	3.8600E-02	3.2600E+00	MTW
3,11,13-m-C16	CCC(C)CCCCCCCC(C)CC(C)CCC	523.00	1.2000E+00	-1.8200E-01	MTW
3,5,7,8-m-C11	CCC(C)CC(C)CC(C)C(C)CCC	523.00	1.8100E-03	6.3100E+00	MTW
11-e-2,8-m-C15	CC(C)CCCCCC(C)CCC(CC)CCCC	523.00	7.4300E-03	4.9000E+00	MTW
3,5,6,8-m-C11	CCC(C)CC(C)C(C)CC(C)CCC	523.00	3.8700E-04	7.8600E+00	MTW
2,5,9,14-m-C15	CC(C)CCC(C)CCCC(C)CCCCC(C)C	523.00	6.0100E+00	-1.7900E+00	MTW
2,6,11,12-m-C16	CC(C)CCCC(C)CCCCC(C)C(C)CCCC	523.00	5.9500E+00	-1.7800E+00	MTW
3,6,10,13-m-C15	CCC(C)CCC(C)CCCC(C)CCC(C)CC	523.00	5.0300E+00	-1.6200E+00	MTW
7-e-7-m-C16	CCCCCCC(CC)(C)CCCCCCCCC	523.00	3.0600E-02	3.4900E+00	MTW
2,3,9,10-m-C12	CC(C)C(C)CCCCCC(C)C(C)CC	523.00	2.6000E-02	3.6500E+00	MTW
2,2,7,11-m-C13	CC(C)(C)CCCCC(C)CCCC(C)CC	523.00	3.7900E-02	3.2700E+00	MTW
3-m-10-ip-C14	CCC(C)CCCCCCC(C(C)C)CCCC	523.00	3.8300E-08	1.7100E+01	MTW
2,2,10,11-m-C12	CC(C)(C)CCCCCCCC(C)C(C)C	523.00	1.5000E-02	4.2000E+00	MTW
3,3,7,8-m-C15	CCC(C)(C)CCCC(C)C(C)CCCCCCC	523.00	1.2800E-01	2.0600E+00	MTW
3,5,8,11-m-C14	CCC(C)CC(C)CCC(C)CCC(C)CCC	523.00	9.5100E-03	4.6600E+00	MTW
4-m-10-p-C15	CCCC(C)CCCCCC(CCC)CCCCC	523.00	5.5300E-06	1.2100E+01	MTW
4,4,5,6-m-C10	CCCC(C)(C)C(C)C(C)CCCC	523.00	1.3200E-06	1.3500E+01	MTW
3,3,8,12-m-C14	CCC(C)(C)CCCCC(C)CCCC(C)CC	523.00	2.8600E-02	3.5600E+00	MTW
2,9,10,10-m-C14	CC(C)CCCCCCC(C)C(C)(C)CCCC	523.00	1.7800E-02	4.0300E+00	MTW
3,3,9,13-m-C15	CCC(C)(C)CCCCCC(C)CCCC(C)CC	523.00	1.5000E-01	1.9000E+00	MTW
2,4,6,8,9-m-C11	CC(C)CC(C)CC(C)CC(C)C(C)CC	523.00	6.0800E-04	7.4100E+00	MTW
2,3,3,7,8-m-C11	CC(C)C(C)(C)CCCC(C)C(C)CCC	523.00	2.6100E-05	1.0600E+01	MTW
4,4,6,7,12-m-C15	CCCC(C)(C)CC(C)C(C)CCCCC(C)CCC	523.00	1.8000E-03	6.3200E+00	MTW
5,7-m-7-p-C15	CCCCC(C)CC(C)(CCC)CCCCCCCC	523.00	1.1600E-10	2.2900E+01	MTW
8-e-2,2,10-m-C11	CC(C)(C)CCCCCC(CC)CC(C)C	523.00	5.1500E-06	1.2200E+01	MTW
2,3,5,11,13-m-C15	CC(C)C(C)CC(C)CCCCCC(C)CC(C)CC	523.00	1.8500E-01	1.6900E+00	MTW
4-e-2,5,5-m-C10	CC(C)CC(CC)C(C)(C)CCCCC	523.00	8.1000E-10	2.0900E+01	MTW
5-e-2,9,11-m-C13	CC(C)CCC(CC)CCCC(C)CC(C)CC	523.00	4.6400E-04	7.6800E+00	MTW
2,3,4,5,12-m-C13	CC(C)C(C)C(C)C(C)CCCCCCC(C)C	523.00	2.1700E-02	3.8300E+00	MTW
2,3,6,7,8-m-C15	CC(C)C(C)CCC(C)C(C)C(C)CCCCCCC	523.00	4.8300E-01	7.2900E-01	MTW
2,2,4,4,9-m-C14	CC(C)(C)CC(C)(C)CCCCC(C)CCCCC	523.00	2.0600E-04	8.4900E+00	MTW
5,5,6,7,8-m-C12	CCCCC(C)(C)C(C)C(C)C(C)CCCC	523.00	5.6500E-07	1.4400E+01	MTW
3-e-4,5,10-m-C15	CCC(CC)C(C)C(C)CCCCC(C)CCCCC	523.00	2.7500E-04	8.2000E+00	MTW
2,2-m-6-ip-C10	CC(C)(C)CCCC(C(C)C)CCCC	523.00	2.0700E-11	2.4600E+01	MTW
2,4,5,9,9-m-C12	CC(C)CC(C)C(C)CCCC(C)(C)CCC	523.00	6.8500E-04	7.2900E+00	MTW
9-e-6,6,7-m-C14	CCCCCC(C)(C)C(C)CC(CC)CCCCC	523.00	6.4200E-08	1.6600E+01	MTW
2,2,8,8,10-m-C15	CC(C)(C)CCCCCC(C)(C)CC(C)CCCCC	523.00	1.3300E-03	6.6200E+00	MTW
4,6,8,8,9-m-C15	CCCC(C)CC(C)CC(C)(C)C(C)CCCCCC	523.00	1.1400E-05	1.1400E+01	MTW
2,2,4,11,11-m-C12	CC(C)(C)CC(C)CCCCCCC(C)(C)C	523.00	1.3700E-04	8.8900E+00	MTW
4,6-m-12-p-C15	CCCC(C)CC(C)CCCCCC(CCC)CCC	523.00	1.3600E-07	1.5800E+01	MTW
3,4,4,8,10-m-C12	CCC(C)C(C)(C)CCCC(C)CC(C)CC	523.00	1.4200E-04	8.8600E+00	MTW
4-e-3,5,9-m-C12	CCC(C)C(CC)C(C)CCCC(C)CCC	523.00	6.3000E-06	1.2000E+01	MTW
4,8-e-6-m-C13	CCCC(CC)CC(C)CC(CC)CCCCC	523.00	4.7400E-08	1.6900E+01	MTW
7,7-m-5-ip-C14	CCCCC(C(C)C)CC(C)(C)CCCCCCC	523.00	2.2700E-17	3.8300E+01	MTW
6-e-3,3,7-m-C12	CCC(C)(C)CCC(CC)C(C)CCCCC	523.00	3.5900E-06	1.2500E+01	MTW
4-e-2,6,6-m-C10	CC(C)CC(CC)CC(C)(C)CCCC	523.00	2.9900E-10	2.1900E+01	MTW
6,6-m-4-p-C15	CCCC(CCC)CC(C)(C)CCCCCCCCC	523.00	8.3400E-07	1.4000E+01	MTW
3-e-2,10,10-m-C13	CC(C)C(CC)CCCCCCC(C)(C)CCC	523.00	1.9300E-05	1.0900E+01	MTW
3-e-3,4,4-m-C13	CCC(CC)(C)C(C)(C)CCCCCCCCC	523.00	1.0600E-07	1.6100E+01	MTW
3,5-m-6-p-C14	CCC(C)CC(C)C(CCC)CCCCCCCC	523.00	1.9900E-09	2.0000E+01	MTW
2,4,5,7,9-m-C12	CC(C)CC(C)C(C)CC(C)CC(C)CCC	523.00	6.7700E-03	5.0000E+00	MTW
2,9-m-5-p-C12	CC(C)CCC(CCC)CCCC(C)CCC	523.00	6.4000E-08	1.6600E+01	MTW
3-e-5,7,7-m-C14	CCC(CC)CC(C)CC(C)(C)CCCCCCC	523.00	1.8400E-06	1.3200E+01	MTW
11-e-2,8,11-m-C15	CC(C)CCCCCC(C)CCC(CC)(C)CCCC	523.00	2.2000E-04	8.4200E+00	MTW
2,4,4,5,11-m-C15	CC(C)CC(C)(C)C(C)CCCCCC(C)CCCC	523.00	1.9900E-03	6.2200E+00	MTW
2,5,10,13,13-m-C15	CC(C)CCC(C)CCCCC(C)CCC(C)(C)CC	523.00	3.5700E-02	3.3300E+00	MTW
3,3,4,4,6-m-C15	CCC(C)(C)C(C)(C)CC(C)CCCCCCCCC	523.00	1.7800E-07	1.5500E+01	MTW
6-e-4,5,10-m-C15	CCCC(C)C(C)C(CC)CCCC(C)CCCCC	523.00	2.2600E-06	1.3000E+01	MTW
8-e-3,4,7-m-C12	CCC(C)C(C)CCC(C)C(CC)CCCC	523.00	1.1300E-04	9.0900E+00	MTW
5-e-3,6,8-m-C14	CCC(C)CC(CC)C(C)CC(C)CCCCCC	523.00	1.1600E-05	1.1400E+01	MTW
6,7,8,9,9-m-C15	CCCCCC(C)C(C)C(C)C(C)(C)CCCCCC	523.00	4.0700E-04	7.8100E+00	MTW
2,3,3,8,13-m-C15	CC(C)C(C)(C)CCCCC(C)CCCCC(C)CC	523.00	2.2300E-03	6.1100E+00	MTW
3-e-7,7,9-m-C15	CCC(CC)CCCC(C)(C)CC(C)CCCCCC	523.00	3.9800E-04	7.8300E+00	MTW
4-e-2,3,10-m-C13	CC(C)C(C)C(CC)CCCCCC(C)CCC	523.00	7.0100E-07	1.4200E+01	MTW
10-e-4,8,8-m-C15	CCCC(C)CCCC(C)(C)CC(CC)CCCCC	523.00	1.2100E-05	1.1300E+01	MTW
3,3,7,9,12-m-C15	CCC(C)(C)CCCC(C)CC(C)CCC(C)CCC	523.00	1.5700E-03	6.4600E+00	MTW
4-e-4,7,7-m-C10	CCCC(CC)(C)CCC(C)(C)CCC	523.00	1.6200E-09	2.0200E+01	MTW
3,8-m-8-p-C14	CCC(C)CCCCC(C)(CCC)CCCCCC	523.00	7.5700E-10	2.1000E+01	MTW
3,12-e-4-m-C15	CCC(CC)C(C)CCCCCCCC(CC)CCC	523.00	3.3400E-05	1.0300E+01	MTW
4,7-m-7-p-C12	CCCC(C)CCC(C)(CCC)CCCCC	523.00	9.1000E-11	2.3100E+01	MTW
3-e-2,5,5-m-C15	CC(C)C(CC)CC(C)(C)CCCCCCCCCC	523.00	1.1900E-05	1.1300E+01	MTW
2,2,7,7,9-m-C15	CC(C)(C)CCCCC(C)(C)CC(C)CCCCCC	523.00	1.3100E-03	6.6400E+00	MTW
2,3,6,8,13-m-C15	CC(C)C(C)CCC(C)CC(C)CCCCC(C)CC	523.00	2.0400E-01	1.5900E+00	MTW
8-e-3,4,5-m-C13	CCC(C)C(C)C(C)CCC(CC)CCCCC	523.00	1.0300E-03	6.8800E+00	MTW
2,9-m-6-ip-C15	CC(C)CCCC(C(C)C)CCC(C)CCCCCC	523.00	1.7100E-08	1.7900E+01	MTW
5-e-2,5,8-m-C13	CC(C)CCC(CC)(C)CCC(C)CCCCC	523.00	2.8000E-05	1.0500E+01	MTW
3,3,5,8,8-m-C14	CCC(C)(C)CC(C)CCC(C)(C)CCCCCC	523.00	4.6600E-06	1.2300E+01	MTW
4,6-m-4-ip-C13	CCCC(C)(C(C)C)CC(C)CCCCCCC	523.00	2.9100E-17	3.8100E+01	MTW
2,6,6,7,12-m-C15	CC(C)CCCC(C)(C)C(C)CCCCC(C)CCC	523.00	1.2100E-02	4.4200E+00	MTW
3,10-m-7-p-C15	CCC(C)CCCC(CCC)CCC(C)CCCCC	523.00	4.5500E-06	1.2300E+01	MTW
9-e-3,7,11-m-C14	CCC(C)CCCC(C)CC(CC)CC(C)CCC	523.00	3.0200E-06	1.2700E+01	MTW
3,5,6,6,10-m-C12	CCC(C)CC(C)C(C)(C)CCCC(C)CC	523.00	1.0400E-04	9.1700E+00	MTW
3,3-e-8-m-C14	CCC(CC)(CC)CCCCC(C)CCCCCC	523.00	2.2400E-05	1.0700E+01	MTW
4-e-6,10,10-m-C14	CCCC(CC)CC(C)CCCC(C)(C)CCCC	523.00	6.5000E-06	1.1900E+01	MTW
2,9-m-11-p-C14	CC(C)CCCCCCC(C)CC(CCC)CCC	523.00	1.9900E-06	1.3100E+01	MTW
5,9-m-7-p-C13	CCCCC(C)CC(CCC)CC(C)CCCC	523.00	1.0400E-13	2.9900E+01	MTW
3,4,6,6,7-m-C15	CCC(C)C(C)CC(C)(C)C(C)CCCCCCCC	523.00	1.4900E-03	6.5100E+00	MTW
7-e-3,5,7-m-C10	CCC(C)CC(C)CC(CC)(C)CCC	523.00	1.4100E-07	1.5800E+01	MTW
7-e-2,6,6-m-C14	CC(C)CCCC(C)(C)C(CC)CCCCCCC	523.00	1.3800E-06	1.3500E+01	MTW
2,3,4,4,6-m-C10	CC(C)C(C)C(C)(C)CC(C)CCCC	523.00	7.3800E-07	1.4100E+01	MTW
3,3,9,11,12-m-C14	CCC(C)(C)CCCCCC(C)CC(C)C(C)CC	523.00	4.6500E-02	3.0700E+00	MTW
3,4,9,9,12-m-C15	CCC(C)C(C)CCCCC(C)(C)CCC(C)CCC	523.00	3.1600E-03	5.7600E+00	MTW
5,7-e-5-m-C15	CCCCC(CC)(C)CC(CC)CCCCCCCC	523.00	3.6100E-09	1.9400E+01	MTW
2,4,4,5,7-m-C15	CC(C)CC(C)(C)C(C)CC(C)CCCCCCCC	523.00	5.5600E-04	7.4900E+00	MTW
3,6,7,10,13-m-C15	CCC(C)CCC(C)C(C)CCC(C)CCC(C)CC	523.00	2.7700E+00	-1.0200E+00	MTW
8,8-m-4-p-C15	CCCC(CCC)CCCC(C)(C)CCCCCCC	523.00	2.8100E-07	1.5100E+01	MTW
4-e-3,6,9-m-C15	CCC(C)C(CC)CC(C)CCC(C)CCCCCC	523.00	1.0100E-06	1.3800E+01	MTW
4-e-5-ip-C10	CCCC(CC)C(C(C)C)CCCCC	523.00	2.6000E-17	3.8200E+01	MTW
5-e-5,9,10-m-C15	CCCCC(CC)(C)CCCC(C)C(C)CCCCC	523.00	1.2200E-02	4.4100E+00	MTW
3,5-e-9-m-C13	CCC(CC)CC(CC)CCCC(C)CCCC	523.00	2.4600E-05	1.0600E+01	MTW
2,3,6,7,7,8-m-C13	CC(C)C(C)CCC(C)C(C)(C)C(C)CCCCC	523.00	3.7000E-07	1.4800E+01	MTW
2,2,4,5,10,12-m-C14	CC(C)(C)CC(C)C(C)CCCCC(C)CC(C)CC	523.00	1.3700E-03	6.6000E+00	MTW
7,8-e-6,6-m-C13	CCCCCC(C)(C)C(CC)C(CC)CCCCC	523.00	6.9900E-18	3.9500E+01	MTW
4,4-e-2,3-m-C13	CC(C)C(C)C(CC)(CC)CCCCCCCCC	523.00	3.8500E-13	2.8600E+01	MTW
7-e-7-m-5-p-C13	CCCCC(CCC)CC(CC)(C)CCCCCC	523.00	3.5000E-12	2.6400E+01	MTW
4,8-e-4,6-m-C12	CCCC(CC)(C)CC(C)CC(CC)CCCC	523.00	1.2000E-11	2.5100E+01	MTW
4,4-e-2,5-m-C10	CC(C)CC(CC)(CC)C(C)CCCCC	523.00	9.3700E-16	3.4600E+01	MTW
4,9-e-5,6-m-C14	CCCC(CC)C(C)C(C)CCC(CC)CCCCC	523.00	3.9700E-10	2.1600E+01	MTW
2,2,4-m-4-p-C14	CC(C)(C)CC(C)(CCC)CCCCCCCCCC	523.00	5.2000E-15	3.2900E+01	MTW
7-e-3,3,12,12-m-C14	CCC(C)(C)CCCC(CC)CCCCC(C)(C)CC	523.00	3.1800E-05	1.0400E+01	MTW
8-e-7-m-4-p-C13	CCCC(CCC)CCC(C)C(CC)CCCCC	523.00	5.7100E-10	2.1300E+01	MTW
2,2,9,9,10,13-m-C14	CC(C)(C)CCCCCCC(C)(C)C(C)CCC(C)C	523.00	1.3500E-01	2.0000E+00	MTW
9-e-4-m-6-ip-C14	CCCC(C)CC(C(C)C)CCC(CC)CCCCC	523.00	5.2000E-18	3.9800E+01	MTW
2,6,6-m-11-p-C14	CC(C)CCCC(C)(C)CCCCC(CCC)CCC	523.00	1.3900E-07	1.5800E+01	MTW
4-e-8,8,9,10-m-C14	CCCC(CC)CCCC(C)(C)C(C)C(C)CCCC	523.00	6.5800E-08	1.6500E+01	MTW
4,4,8-m-8-ip-C12	CCCC(C)(C)CCCC(C)(C(C)C)CCCC	523.00	7.0800E-14	3.0300E+01	MTW
2,7,7,8,8,10-m-C13	CC(C)CCCCC(C)(C)C(C)(C)CC(C)CCC	523.00	2.0400E-08	1.7700E+01	MTW
5-e-2,4,10,12-m-C14	CC(C)CC(C)C(CC)CCCCC(C)CC(C)CC	523.00	2.2000E-05	1.0700E+01	MTW
3,6,10-m-9-ip-C14	CCC(C)CCC(C)CCC(C(C)C)C(C)CCCC	523.00	2.1900E-10	2.2200E+01	MTW
6,6-e-2,3-m-C12	CC(C)C(C)CCC(CC)(CC)CCCCCC	523.00	2.4500E-06	1.2900E+01	MTW
8-e-3,7,10,10-m-C13	CCC(C)CCCC(C)C(CC)CC(C)(C)CCC	523.00	3.4000E-07	1.4900E+01	MTW
3,4,7-m-6-p-C13	CCC(C)C(C)CC(CCC)C(C)CCCCCC	523.00	7.3400E-14	3.0200E+01	MTW
9,10-e-3,6-m-C14	CCC(C)CCC(C)CCC(CC)C(CC)CCCC	523.00	2.4100E-09	1.9800E+01	MTW
8-e-3,4,4,10-m-C13	CCC(C)C(C)(C)CCCC(CC)CC(C)CCC	523.00	5.8900E-08	1.6600E+01	MTW
6-e-2,3,5,8-m-C13	CC(C)C(C)CC(C)C(CC)CC(C)CCCCC	523.00	8.7200E-07	1.4000E+01	MTW
2,3,5,6,8,11-m-C14	CC(C)C(C)CC(C)C(C)CC(C)CCC(C)CCC	523.00	7.8100E-04	7.1500E+00	MTW
4-e-2,3,4,9-m-C12	CC(C)C(C)C(CC)(C)CCCCC(C)CCC	523.00	6.1500E-10	2.1200E+01	MTW
2,3,3,5,8,12-m-C14	CC(C)C(C)(C)CC(C)CCC(C)CCCC(C)CC	523.00	1.4500E-04	8.8400E+00	MTW
2,3,3-m-5-ip-C11	CC(C)C(C)(C)CC(C(C)C)CCCCCC	523.00	2.2300E-18	4.0600E+01	MTW
6,7,8-m-5-p-C13	CCCCC(CCC)C(C)C(C)C(C)CCCCC	523.00	1.2100E-14	3.2000E+01	MTW
8-e-2,3,7,9-m-C12	CC(C)C(C)CCCC(C)C(CC)C(C)CCC	523.00	3.8800E-06	1.2500E+01	MTW
2,2,5,5,6,9-m-C14	CC(C)(C)CCC(C)(C)C(C)CCC(C)CCCCC	523.00	6.7100E-06	1.1900E+01	MTW
6,7-e-3,8-m-C13	CCC(C)CCC(CC)C(CC)C(C)CCCCC	523.00	3.4000E-12	2.6400E+01	MTW
4-e-2,3,5,7-m-C12	CC(C)C(C)C(CC)C(C)CC(C)CCCCC	523.00	3.8100E-08	1.7100E+01	MTW
4,6,6,7,9,11-m-C14	CCCC(C)CC(C)(C)C(C)CC(C)CC(C)CCC	523.00	2.5500E-07	1.5200E+01	MTW
9-e-2,4,7,10-m-C14	CC(C)CC(C)CCC(C)CC(CC)C(C)CCCC	523.00	5.1900E-06	1.2200E+01	MTW
2,5,5,6,7,10-m-C13	CC(C)CCC(C)(C)C(C)C(C)CCC(C)CCC	523.00	2.1800E-06	1.3000E+01	MTW
3,4-e-2,9-m-C14	CC(C)C(CC)C(CC)CCCCC(C)CCCCC	523.00	3.3800E-09	1.9500E+01	MTW
4,5,6-m-5-ip-C11	CCCC(C)C(C)(C(C)C)C(C)CCCCC	523.00	4.9000E-30	6.7500E+01	MTW
8-e-3,3,7,7-m-C10	CCC(C)(C)CCCC(C)(C)C(CC)CC	523.00	8.2400E-08	1.6300E+01	MTW
4,11-e-5,7-m-C14	CCCC(CC)C(C)CC(C)CCCC(CC)CCC	523.00	6.2500E-08	1.6600E+01	MTW
3,4,4-m-8-p-C11	CCC(C)C(C)(C)CCCC(CCC)CCC	523.00	9.9900E-11	2.3000E+01	MTW
12,12-e-2,4-m-C14	CC(C)CC(C)CCCCCCCC(CC)(CC)CC	523.00	9.1100E-05	9.3000E+00	MTW
8-e-3,4,9,9-m-C12	CCC(C)C(C)CCCC(CC)C(C)(C)CCC	523.00	2.3500E-08	1.7600E+01	MTW
3-e-2,4,9,9-m-C13	CC(C)C(CC)C(C)CCCCC(C)(C)CCCC	523.00	1.9600E-07	1.5400E+01	MTW
9-e-2,4,6,6-m-C12	CC(C)CC(C)CC(C)(C)CCC(CC)CCC	523.00	1.6900E-08	1.7900E+01	MTW
2,3,5,7,7,8-m-C11	CC(C)C(C)CC(C)CC(C)(C)C(C)CCC	523.00	1.5000E-08	1.8000E+01	MTW
3,5,5,9,9,11-m-C13	CCC(C)CC(C)(C)CCCC(C)(C)CC(C)CC	523.00	2.1700E-04	8.4400E+00	MTW
5-e-3,4,4,8-m-C10	CCC(C)C(C)(C)C(CC)CCC(C)CC	523.00	1.3000E-14	3.2000E+01	MTW
4-e-3,4,11,11-m-C14	CCC(C)C(CC)(C)CCCCCCC(C)(C)CCC	523.00	1.3500E-08	1.8100E+01	MTW
4,7,7,8,8,11-m-C14	CCCC(C)CCC(C)(C)C(C)(C)CCC(C)CCC	523.00	2.4700E-07	1.5200E+01	MTW
3,5,6,7,10,11-m-C14	CCC(C)CC(C)C(C)C(C)CCC(C)C(C)CCC	523.00	1.7000E-01	1.7700E+00	MTW
5-e-2,2,10,11-m-C13	CC(C)(C)CCC(CC)CCCCC(C)C(C)CC	523.00	1.0700E-05	1.1400E+01	MTW
3,3-e-5,6-m-C10	CCC(CC)(CC)CC(C)C(C)CCCC	523.00	3.6300E-12	2.6300E+01	MTW
2,3,3,7,9,11-m-C14	CC(C)C(C)(C)CCCC(C)CC(C)CC(C)CCC	523.00	7.3300E-04	7.2200E+00	MTW
3,11-e-2,12-m-C13	CC(C)C(CC)CCCCCCCC(CC)C(C)C	523.00	5.5000E-06	1.2100E+01	MTW
5,6,9-m-4-p-C12	CCCC(CCC)C(C)C(C)CCC(C)CCC	523.00	4.2800E-10	2.1600E+01	MTW
6-e-3,5,6,10-m-C12	CCC(C)CC(C)C(CC)(C)CCCC(C)CC	523.00	5.6000E-09	1.9000E+01	MTW
2,3,5,5,7,8-m-C10	CC(C)C(C)CC(C)(C)CC(C)C(C)CC	523.00	4.7500E-09	1.9200E+01	MTW
2,7,8-m-4-ip-C14	CC(C)CC(C(C)C)CCC(C)C(C)CCCCCC	523.00	6.4000E-15	3.2700E+01	MTW
8-e-3,5,5,6-m-C10	CCC(C)CC(C)(C)C(C)CC(CC)CC	523.00	6.3600E-07	1.4300E+01	MTW
2,2,8,11,11,12-m-C14	CC(C)(C)CCCCCC(C)CCC(C)(C)C(C)CC	523.00	5.9900E-05	9.7200E+00	MTW
2,2,4,5,6,11-m-C13	CC(C)(C)CC(C)C(C)C(C)CCCCC(C)CC	523.00	2.7700E-04	8.1900E+00	MTW
5-e-2,4,8,8-m-C11	CC(C)CC(C)C(CC)CCC(C)(C)CCC	523.00	8.8600E-07	1.3900E+01	MTW
5-e-2,4,4,9-m-C11	CC(C)CC(C)(C)C(CC)CCCC(C)CC	523.00	1.9400E-09	2.0100E+01	MTW
2,5,12-m-4-ip-C13	CC(C)CC(C(C)C)C(C)CCCCCCC(C)C	523.00	1.5300E-11	2.4900E+01	MTW
8-e-2,2,10,12-m-C14	CC(C)(C)CCCCCC(CC)CC(C)CC(C)CC	523.00	5.6300E-06	1.2100E+01	MTW
3-e-2,2,6,9-m-C11	CC(C)(C)C(CC)CCC(C)CCC(C)CC	523.00	1.6700E-08	1.7900E+01	MTW
3,3,4,5,5,7-m-C9	CCC(C)(C)C(C)C(C)(C)CC(C)CC	523.00	5.1000E-12	2.6000E+01	MTW
3-e-2,3,5,8-m-C10	CC(C)C(CC)(C)CC(C)CCC(C)CC	523.00	1.9000E-11	2.4700E+01	MTW
2,2,3,9,11,12-m-C13	CC(C)(C)C(C)CCCCCC(C)CC(C)C(C)C	523.00	2.2200E-03	6.1100E+00	MTW
6-e-3,4,9,9-m-C13	CCC(C)C(C)CC(CC)CCC(C)(C)CCCC	523.00	1.4900E-10	2.2600E+01	MTW
4-e-5,7,7,8-m-C13	CCCC(CC)C(C)CC(C)(C)C(C)CCCCC	523.00	5.3900E-09	1.9000E+01	MTW
7-e-2,6,8,8-m-C10	CC(C)CCCC(C)C(CC)C(C)(C)CC	523.00	1.1100E-10	2.2900E+01	MTW
3,7,12-m-7-p-C14	CCC(C)CCCC(C)(CCC)CCCCC(C)CC	523.00	5.0300E-09	1.9100E+01	MTW
5,10-e-4,6-m-C13	CCCC(C)C(CC)C(C)CCCC(CC)CCC	523.00	6.5500E-08	1.6500E+01	MTW
2,5,6,9,10,12-m-C14	CC(C)CCC(C)C(C)CCC(C)C(C)CC(C)CC	523.00	1.1100E+00	-1.0800E-01	MTW
2,2,3,3,8,12-m-C14	CC(C)(C)C(C)(C)CCCCC(C)CCCC(C)CC	523.00	1.5800E-05	1.1100E+01	MTW
2,5,7-m-8-p-C11	CC(C)CCC(C)CC(C)C(CCC)CCC	523.00	1.0100E-10	2.3000E+01	MTW
3,6,6,10,11,11-m-C14	CCC(C)CCC(C)(C)CCCC(C)C(C)(C)CCC	523.00	2.7900E-05	1.0500E+01	MTW
2,3,3,6-m-5-ip-C10	CC(C)C(C)(C)CC(C(C)C)C(C)CCCC	523.00	3.6300E-20	4.4800E+01	MTW
7,9-e-2,4,7-m-C12	CC(C)CC(C)CCC(CC)(C)CC(CC)CCC	523.00	1.6300E-12	2.7100E+01	MTW
3-e-4,4,6,9,10-m-C13	CCC(CC)C(C)(C)CC(C)CCC(C)C(C)CCC	523.00	1.3600E-08	1.8100E+01	MTW
2,3,3,4,6,7,7-m-C13	CC(C)C(C)(C)C(C)CC(C)C(C)(C)CCCCCC	523.00	6.7500E-11	2.3400E+01	MTW
9-e-2,5,8,11,11-m-C13	CC(C)CCC(C)CCC(C)C(CC)CC(C)(C)CC	523.00	1.1200E-07	1.6000E+01	MTW
11-e-2,2,4,4,9-m-C13	CC(C)(C)CC(C)(C)CCCCC(C)CC(CC)CC	523.00	9.3300E-09	1.8500E+01	MTW
4,4-e-3,6,7-m-C13	CCC(C)C(CC)(CC)CC(C)C(C)CCCCCC	523.00	5.8200E-24	5.3500E+01	MTW
6-e-2,3,3,4,5-m-C10	CC(C)C(C)(C)C(C)C(C)C(CC)CCCC	523.00	5.7500E-14	3.0500E+01	MTW
4-e-2,6-m-8-p-C12	CC(C)CC(CC)CC(C)CC(CCC)CCCC	523.00	4.1100E-15	3.3100E+01	MTW
4,6,7,7-m-9-p-C13	CCCC(C)CC(C)C(C)(C)CC(CCC)CCCC	523.00	4.2100E-14	3.0800E+01	MTW
3-e-4,8-m-7-ip-C11	CCC(CC)C(C)CCC(C(C)C)C(C)CCC	523.00	2.9100E-14	3.1200E+01	MTW
2,2,5,5-m-7-ip-C10	CC(C)(C)CCC(C)(C)CC(C(C)C)CCC	523.00	4.5000E-21	4.6900E+01	MTW
7-e-3,4,6,9,9-m-C12	CCC(C)C(C)CC(C)C(CC)CC(C)(C)CCC	523.00	1.5800E-11	2.4900E+01	MTW
4,4,5,5,7,8,9-m-C13	CCCC(C)(C)C(C)(C)CC(C)C(C)C(C)CCCC	523.00	2.1900E-12	2.6800E+01	MTW
7,10-e-2,4,9-m-C12	CC(C)CC(C)CCC(CC)CC(C)C(CC)CC	523.00	1.1400E-10	2.2900E+01	MTW
8-e-2,5-m-5-p-C10	CC(C)CCC(C)(CCC)CCC(CC)CC	523.00	3.4200E-12	2.6400E+01	MTW
6-e-3,6,8,8,9-m-C12	CCC(C)CCC(CC)(C)CC(C)(C)C(C)CCC	523.00	1.8900E-19	4.3100E+01	MTW
6-e-2,4,6,8,9-m-C11	CC(C)CC(C)CC(CC)(C)CC(C)C(C)CC	523.00	6.0900E-13	2.8100E+01	MTW
4,7,8-e-3-m-C13	CCC(C)C(CC)CCC(CC)C(CC)CCCCC	523.00	8.3100E-10	2.0900E+01	MTW
5,7-e-3,8,8-m-C11	CCC(C)CC(CC)CC(CC)C(C)(C)CCC	523.00	1.4600E-17	3.8800E+01	MTW
7,10-e-3,3,8-m-C13	CCC(C)(C)CCCC(CC)C(C)CC(CC)CCC	523.00	1.6800E-08	1.7900E+01	MTW
5-e-2,3,6,6,9-m-C11	CC(C)C(C)CC(CC)C(C)(C)CCC(C)CC	523.00	4.5500E-11	2.3800E+01	MTW
9-e-2,3,6,7,7-m-C11	CC(C)C(C)CCC(C)C(C)(C)CC(CC)CC	523.00	7.2800E-06	1.1800E+01	MTW
9-e-2,7,8,8,11-m-C13	CC(C)CCCCC(C)C(C)(C)C(CC)CC(C)CC	523.00	2.1800E-14	3.1500E+01	MTW
5-e-3,4-m-9-p-C13	CCC(C)C(C)C(CC)CCCC(CCC)CCCC	523.00	1.4700E-16	3.6500E+01	MTW
3,10-e-2,6,7-m-C12	CC(C)C(CC)CCC(C)C(C)CCC(CC)CC	523.00	3.5900E-04	7.9300E+00	MTW
3,5,8-e-6-m-C11	CCC(CC)CC(CC)C(C)CC(CC)CCC	523.00	8.2400E-10	2.0900E+01	MTW
3-e-2,11-m-6-ip-C12	CC(C)C(CC)CCC(C(C)C)CCCCC(C)C	523.00	5.4500E-14	3.0500E+01	MTW
11-e-2,2,4,5,6-m-C13	CC(C)(C)CC(C)C(C)C(C)CCCCC(CC)CC	523.00	7.2100E-05	9.5400E+00	MTW
4,5,5,10-m-4-ip-C13	CCCC(C)(C(C)C)C(C)(C)CCCCC(C)CCC	523.00	1.4400E-27	6.1800E+01	MTW
3,4-e-3,5,7-m-C13	CCC(CC)(C)C(CC)C(C)CC(C)CCCCCC	523.00	2.0200E-17	3.8400E+01	MTW
6-m-4,4-p-C9	CCCC(CCC)(CCC)CC(C)CCC	523.00	5.0200E-26	5.8300E+01	MTW
4,6-e-5,8,8-m-C12	CCCC(CC)C(C)C(CC)CC(C)(C)CCCC	523.00	1.4100E-23	5.2600E+01	MTW
10-e-2,2,10,11,11-m-C13	CC(C)(C)CCCCCCCC(CC)(C)C(C)(C)CC	523.00	4.4500E-11	2.3800E+01	MTW
6-e-3,8-m-7-p-C12	CCC(C)CCC(CC)C(CCC)C(C)CCCC	523.00	6.5400E-22	4.8800E+01	MTW
3,3,5,8-m-7-ip-C11	CCC(C)(C)CC(C)CC(C(C)C)C(C)CCC	523.00	4.4300E-25	5.6100E+01	MTW
3-e-3,5-m-7-ip-C12	CCC(CC)(C)CC(C)CC(C(C)C)CCCCC	523.00	4.8700E-19	4.2200E+01	MTW
4-e-2,3,6,7,11-m-C12	CC(C)C(C)C(CC)CC(C)C(C)CCCC(C)C	523.00	7.1500E-09	1.8800E+01	MTW
2,2,3,4,8,9,11-m-C13	CC(C)(C)C(C)C(C)CCCC(C)C(C)CC(C)CC	523.00	2.6000E-06	1.2900E+01	MTW
10-e-2,3,3,8,9-m-C13	CC(C)C(C)(C)CCCCC(C)C(C)C(CC)CCC	523.00	2.0600E-11	2.4600E+01	MTW
6-e-2,2,4,7,8-m-C12	CC(C)(C)CC(C)CC(CC)C(C)C(C)CCCC	523.00	4.8100E-13	2.8400E+01	MTW
4,9-e-2,3,5-m-C12	CC(C)C(C)C(CC)C(C)CCCC(CC)CCC	523.00	8.2800E-09	1.8600E+01	MTW
2,3,3,11-m-7-ip-C13	CC(C)C(C)(C)CCCC(C(C)C)CCCC(C)CC	523.00	7.3500E-13	2.7900E+01	MTW
3,8,9,9-m-5-ip-C12	CCC(C)CC(C(C)C)CCC(C)C(C)(C)CCC	523.00	2.3300E-21	4.7500E+01	MTW
9-e-2,2,3,8,11-m-C13	CC(C)(C)C(C)CCCCC(C)C(CC)CC(C)CC	523.00	9.1100E-09	1.8500E+01	MTW
3-e-2,3,7,9,9-m-C13	CC(C)C(CC)(C)CCCC(C)CC(C)(C)CCCC	523.00	2.4000E-10	2.2200E+01	MTW
2,3,4,4,8,10,12-m-C13	CC(C)C(C)C(C)(C)CCCC(C)CC(C)CC(C)C	523.00	1.5400E-06	1.3400E+01	MTW
2,5,7,7,8,10,10-m-C13	CC(C)CCC(C)CC(C)(C)C(C)CC(C)(C)CCC	523.00	6.8400E-10	2.1100E+01	MTW
3,4,7-e-3-m-C11	CCC(CC)(C)C(CC)CCC(CC)CCCC	523.00	1.5500E-15	3.4100E+01	MTW
2,6,7,8-m-9-ip-C13	CC(C)CCCC(C)C(C)C(C)C(C(C)C)CCCC	523.00	4.8400E-19	4.2200E+01	MTW
3,3,4,8-m-8-p-C12	CCC(C)(C)C(C)CCCC(C)(CCC)CCCC	523.00	3.1000E-13	2.8800E+01	MTW
6-e-3,5,5,8,8-m-C12	CCC(C)CC(C)(C)C(CC)CC(C)(C)CCCC	523.00	1.4300E-15	3.4200E+01	MTW
11-e-2,3,9,9,11-m-C13	CC(C)C(C)CCCCCC(C)(C)CC(CC)(C)CC	523.00	1.7000E-10	2.2500E+01	MTW
3,4-e-4,6,8-m-C12	CCC(CC)C(CC)(C)CC(C)CC(C)CCCC	523.00	1.1000E-14	3.2100E+01	MTW
3,3,5,11-m-7-p-C13	CCC(C)(C)CC(C)CC(CCC)CCCC(C)CC	523.00	7.0400E-15	3.2600E+01	MTW
4,5,5,7-m-7-p-C13	CCCC(C)C(C)(C)CC(C)(CCC)CCCCCC	523.00	1.0500E-22	5.0600E+01	MTW
2,2,8,12-m-5-p-C13	CC(C)(C)CCC(CCC)CCC(C)CCCC(C)C	523.00	7.1500E-11	2.3400E+01	MTW
3,5,7,8-m-5-ip-C12	CCC(C)CC(C)(C(C)C)CC(C)C(C)CCCC	523.00	8.9200E-33	7.3800E+01	MTW
2,3,3,8-m-4-ip-C9	CC(C)C(C)(C)C(C(C)C)CCCC(C)C	523.00	4.8100E-26	5.8300E+01	MTW
7-e-3,3,5,5,7-m-C13	CCC(C)(C)CC(C)(C)CC(CC)(C)CCCCCC	523.00	2.1600E-23	5.2200E+01	MTW
8-e-4,4,5,7,7,8-m-C12	CCCC(C)(C)C(C)CC(C)(C)C(CC)(C)CCCC	523.00	1.7500E-20	4.5500E+01	MTW
2,5,5,6,9-m-4-p-C11	CC(C)CC(CCC)C(C)(C)C(C)CCC(C)CC	523.00	6.2400E-24	5.3400E+01	MTW
2,2,3,4,4,8,9,10-m-C12	CC(C)(C)C(C)C(C)(C)CCCC(C)C(C)C(C)CC	523.00	5.6800E-12	2.5900E+01	MTW
9-e-2,3,4-m-7-ip-C11	CC(C)C(C)C(C)CCC(C(C)C)CC(CC)CC	523.00	8.9300E-20	4.3900E+01	MTW
3-e-3,4,7,7,8,10-m-C12	CCC(CC)(C)C(C)CCC(C)(C)C(C)CC(C)CC	523.00	2.1800E-10	2.2200E+01	MTW
3,7-e-2,4,8,9-m-C12	CC(C)C(CC)C(C)CCC(CC)C(C)C(C)CCC	523.00	1.9500E-14	3.1600E+01	MTW
2,4,4,8,9-m-8-p-C12	CC(C)CC(C)(C)CCCC(C)(CCC)C(C)CCC	523.00	3.2300E-20	4.4900E+01	MTW
2,2,8,9,9-m-8-p-C12	CC(C)(C)CCCCCC(C)(CCC)C(C)(C)CCC	523.00	1.9900E-18	4.0800E+01	MTW
2,2,4,6,6-m-8-ip-C12	CC(C)(C)CC(C)CC(C)(C)CC(C(C)C)CCCC	523.00	6.4600E-22	4.8800E+01	MTW
3,10-e-2,5,7,11-m-C12	CC(C)C(CC)CC(C)CC(C)CCC(CC)C(C)C	523.00	1.5700E-08	1.8000E+01	MTW
6-e-2,5,6-m-5-ip-C10	CC(C)CCC(C)(C(C)C)C(CC)(C)CCCC	523.00	4.8200E-47	1.0700E+02	MTW
7-e-2,4,5,8,8,11-m-C12	CC(C)CC(C)C(C)CC(CC)C(C)(C)CCC(C)C	523.00	1.4600E-14	3.1900E+01	MTW
8-e-2,3,3-m-7-p-C11	CC(C)C(C)(C)CCCC(CCC)C(CC)CCC	523.00	3.6300E-24	5.4000E+01	MTW
3-e-2,4,5-m-7-ip-C10	CC(C)C(CC)C(C)C(C)CC(C(C)C)CCC	523.00	1.4000E-20	4.5700E+01	MTW
3-e-2,6,6,9,10,10-m-C12	CC(C)C(CC)CCC(C)(C)CCC(C)C(C)(C)CC	523.00	1.4500E-09	2.0400E+01	MTW
3,7-e-2,6,8,11-m-C12	CC(C)C(CC)CCC(C)C(CC)C(C)CCC(C)C	523.00	1.7100E-09	2.0200E+01	MTW
8-e-2,6,8-m-5-ip-C12	CC(C)CCC(C(C)C)C(C)CC(CC)(C)CCCC	523.00	1.2200E-24	5.5100E+01	MTW
2,3,7,7,10-m-9-p-C12	CC(C)C(C)CCCC(C)(C)CC(CCC)C(C)CC	523.00	1.1700E-17	3.9000E+01	MTW
2,3,6,8,9-m-6-ip-C11	CC(C)C(C)CCC(C)(C(C)C)CC(C)C(C)CC	523.00	4.3500E-30	6.7600E+01	MTW
4,7-e-3,3,4,6-m-C11	CCC(C)(C)C(CC)(C)CC(C)C(CC)CCCC	523.00	1.2600E-26	5.9600E+01	MTW
4-e-3,3,7-m-4-p-C10	CCC(C)(C)C(CC)(CCC)CCC(C)CCC	523.00	4.2100E-37	8.3800E+01	MTW
4-e-2,2,5,8,8,9-m-C10	CC(C)(C)CC(CC)C(C)CCC(C)(C)C(C)C	523.00	1.0100E-11	2.5300E+01	MTW
3,9-e-3-m-7-p-C11	CCC(CC)(C)CCCC(CCC)CC(CC)CC	523.00	1.2400E-12	2.7400E+01	MTW
4,5,6-e-6,8-m-C11	CCCC(CC)C(CC)C(CC)(C)CC(C)CCC	523.00	1.1700E-28	6.4300E+01	MTW
2,4,4,7,11-m-5-ip-C12	CC(C)CC(C)(C)C(C(C)C)CC(C)CCCC(C)C	523.00	7.0400E-26	5.7900E+01	MTW
4-e-2,10,10-m-5-p-C12	CC(C)CC(CC)C(CCC)CCCCC(C)(C)CC	523.00	3.8900E-17	3.7800E+01	MTW
4-e-2,2,9-m-5-p-C10	CC(C)(C)CC(CC)C(CCC)CCCC(C)C	523.00	8.8300E-23	5.0800E+01	MTW
2,3,4,5,9-m-5-p-C12	CC(C)C(C)C(C)C(C)(CCC)CCCC(C)CCC	523.00	4.5400E-21	4.6800E+01	MTW
4-e-2,3,3,6,7,7-m-C10	CC(C)C(C)(C)C(CC)CC(C)C(C)(C)CCC	523.00	2.0100E-24	5.4600E+01	MTW
7,8-e-3,4,4,8-m-C12	CCC(C)C(C)(C)CCC(CC)C(CC)(C)CCCC	523.00	3.1000E-21	4.7200E+01	MTW
6-e-2,3,4,4,9,11-m-C12	CC(C)C(C)C(C)(C)CC(CC)CCC(C)CC(C)C	523.00	5.2700E-18	3.9800E+01	MTW
8,9-e-3,3,6,8-m-C12	CCC(C)(C)CCC(C)CC(CC)(C)C(CC)CCC	523.00	2.0900E-16	3.6100E+01	MTW
2,4,4,9,10-m-6-ip-C12	CC(C)CC(C)(C)CC(C(C)C)CCC(C)C(C)CC	523.00	6.3400E-24	5.3400E+01	MTW
6,9-e-2,2,3,5-m-C11	CC(C)(C)C(C)CC(C)C(CC)CCC(CC)CC	523.00	5.9500E-10	2.1200E+01	MTW
2,2,4,4,5,5,6,10-m-C11	CC(C)(C)CC(C)(C)C(C)(C)C(C)CCCC(C)C	523.00	1.1000E-17	3.9000E+01	MTW
4-e-2,7,7-m-9-p-C12	CC(C)CC(CC)CCC(C)(C)CC(CCC)CCC	523.00	5.4500E-16	3.5100E+01	MTW
6-e-2,3,10-m-5-p-C12	CC(C)C(C)CC(CCC)C(CC)CCCC(C)CC	523.00	2.2300E-21	4.7600E+01	MTW
5-e-5,7,7-m-4-ip-C11	CCCC(C(C)C)C(CC)(C)CC(C)(C)CCCC	523.00	6.3000E-46	1.0400E+02	MTW
4-e-2,7,9-m-8-p-C11	CC(C)CC(CC)CCC(C)C(CCC)C(C)CC	523.00	4.4100E-19	4.2300E+01	MTW
3,4-e-5,5,9,9-m-C12	CCC(CC)C(CC)C(C)(C)CCCC(C)(C)CCC	523.00	1.7800E-19	4.3200E+01	MTW
3,9-e-2,2,5,5,7-m-C11	CC(C)(C)C(CC)CC(C)(C)CC(C)CC(CC)CC	523.00	8.0200E-14	3.0200E+01	MTW
3-e-2,4,5,7-m-5-p-C8	CC(C)C(CC)C(C)C(C)(CCC)CC(C)C	523.00	2.2900E-31	7.0600E+01	MTW
3,3,4,5,5,8-m-4-ip-C11	CCC(C)(C)C(C)(C(C)C)C(C)(C)CCC(C)CCC	523.00	4.0700E-65	1.4800E+02	MTW
3-e-6,6,7,9-m-5-ip-C11	CCC(CC)CC(C(C)C)C(C)(C)C(C)CC(C)CC	523.00	4.2800E-44	9.9900E+01	MTW
5-e-2,2,3,5,7,9,9-m-C10	CC(C)(C)C(C)CC(CC)(C)CC(C)CC(C)(C)C	523.00	7.3400E-20	4.4100E+01	MTW
8-e-3,5,7,7-m-4-ip-C11	CCC(C)C(C(C)C)C(C)CC(C)(C)C(CC)CCC	523.00	5.7800E-41	9.2700E+01	MTW
2,8,8-m-7-ip-5-p-C10	CC(C)CCC(CCC)CC(C(C)C)C(C)(C)CC	523.00	2.4100E-47	1.0700E+02	MTW
3,4,6,7-e-2-m-C9	CC(C)C(CC)C(CC)CC(CC)C(CC)CC	523.00	2.6500E-30	6.8100E+01	MTW
3-e-2,2,5,5,7,7,9-m-C11	CC(C)(C)C(CC)CC(C)(C)CC(C)(C)CC(C)CC	523.00	7.3600E-27	6.0200E+01	MTW
8-e-2,4,4,6-m-6-p-C11	CC(C)CC(C)(C)CC(C)(CCC)CC(CC)CCC	523.00	1.4200E-44	1.0100E+02	MTW
3-e-2,3,9,9-m-7-ip-C11	CC(C)C(CC)(C)CCCC(C(C)C)CC(C)(C)CC	523.00	1.2900E-27	6.1900E+01	MTW
3,3,4,7,8,8-m-4-ip-C10	CCC(C)(C)C(C)(C(C)C)CCC(C)C(C)(C)CC	523.00	1.1700E-43	9.8900E+01	MTW
4,6,7-e-2,2,5-m-C9	CC(C)(C)CC(CC)C(C)C(CC)C(CC)CC	523.00	6.1800E-36	8.1100E+01	MTW
5,5,7,7-e-2-m-C11	CC(C)CCC(CC)(CC)CC(CC)(CC)CCCC	523.00	4.2000E-43	9.7600E+01	MTW
7-e-3,3,6,7-m-4-p-C11	CCC(C)(C)C(CCC)CC(C)C(CC)(C)CCCC	523.00	1.4500E-40	9.1700E+01	MTW
4,4,6-e-2,3,5-m-C9	CC(C)C(C)C(CC)(CC)C(C)C(CC)CCC	523.00	7.9600E-43	9.6900E+01	MTW
4,8,8-e-2,4,6-m-C10	CC(C)CC(CC)(C)CC(C)CC(CC)(CC)CC	523.00	2.6700E-26	5.8900E+01	MTW
3,6-e-4,8-m-7-p-C11	CCC(CC)C(C)CC(CC)C(CCC)C(C)CCC	523.00	1.6700E-26	5.9400E+01	MTW
4,5,8-e-3,3,6-m-C10	CCC(C)(C)C(CC)C(CC)C(C)CC(CC)CC	523.00	3.2200E-27	6.1000E+01	MTW
5,9-e-3,3,4,6,9-m-C11	CCC(C)(C)C(C)C(CC)C(C)CCC(CC)(C)CC	523.00	5.2100E-18	3.9800E+01	MTW
5-e-4,5-m-6,7-p-C10	CCCC(C)C(CC)(C)C(CCC)C(CCC)CCC	523.00	7.0600E-61	1.3900E+02	MTW
4-e-2,2,6,8,8-m-4-p-C10	CC(C)(C)CC(CC)(CCC)CC(C)CC(C)(C)CC	523.00	3.4600E-33	7.4700E+01	MTW
7-e-3,4-m-4-ip-6-p-C10	CCC(C)C(C)(C(C)C)CC(CCC)C(CC)CCC	523.00	2.3600E-67	1.5300E+02	MTW
4-e-2,2,3,4,6-m-7-ip-C10	CC(C)(C)C(C)C(CC)(C)CC(C)C(C(C)C)CCC	523.00	1.2500E-54	1.2400E+02	MTW
3-e-2,2,4,5,7-m-5-p-C8	CC(C)(C)C(CC)C(C)C(C)(CCC)CC(C)C	523.00	4.3700E-36	8.1400E+01	MTW
4-e-2,2,4,5,7,7,8,9-m-C10	CC(C)(C)CC(CC)(C)C(C)CC(C)(C)C(C)C(C)C	523.00	2.7400E-30	6.8100E+01	MTW
2,3,3,4,4,5,8-m-5-p-C10	CC(C)C(C)(C)C(C)(C)C(C)(CCC)CCC(C)CC	523.00	7.4500E-59	1.3400E+02	MTW
4,5-e-2,6,7-m-6-ip-C9	CC(C)CC(CC)C(CC)C(C)(C(C)C)C(C)CC	523.00	1.6600E-75	1.7200E+02	MTW
7,8-e-3,3,6-m-4-ip-C10	CCC(C)(C)C(C(C)C)CC(C)C(CC)C(CC)CC	523.00	3.4000E-49	1.1200E+02	MTW
4,7,7-e-2-m-5-ip-C10	CC(C)CC(CC)C(C(C)C)CC(CC)(CC)CCC	523.00	3.7800E-63	1.4400E+02	MTW
2,2,7,7-m-4,4-p-C8	CC(C)(C)CC(CCC)(CCC)CCC(C)(C)C	523.00	3.9700E-58	1.3200E+02	MTW
3-e-2,3-m-5-ip-5-p-C10	CC(C)C(CC)(C)CC(C(C)C)(CCC)CCCCC	523.00	3.2300E-79	1.8100E+02	MTW
4,7-e-3,3,4-m-5-ip-C10	CCC(C)(C)C(CC)(C)C(C(C)C)CC(CC)CCC	523.00	8.2800E-71	1.6100E+02	MTW
4-e-2,3,3,6,6,7,8,9-m-C10	CC(C)C(C)(C)C(CC)CC(C)(C)C(C)C(C)C(C)C	523.00	1.4400E-32	7.3300E+01	MTW
3-e-2,2,4,4,5-m-6-p-C10	CC(C)(C)C(CC)C(C)(C)C(C)C(CCC)CCCC	523.00	3.3000E-50	1.1400E+02	MTW
3,5,7-e-2,4,5,8-m-C10	CC(C)C(CC)C(C)C(CC)(C)CC(CC)C(C)CC	523.00	6.0700E-39	8.8000E+01	MTW
2,3,5,5,6,6,9-m-4-ip-C10	CC(C)C(C)C(C(C)C)C(C)(C)C(C)(C)CCC(C)C	523.00	4.2800E-56	1.2700E+02	MTW
2,2,3,4,5,7,8-m-5-ip-C9	CC(C)(C)C(C)C(C)C(C)(C(C)C)CC(C)C(C)C	523.00	6.4200E-63	1.4300E+02	MTW
3,3-e-2,5,6,6,7,8-m-C10	CC(C)C(CC)(CC)CC(C)C(C)(C)C(C)C(C)CC	523.00	5.1500E-42	9.5100E+01	MTW
2,4,5,9-m-7-ip-4-p-C10	CC(C)CC(C)(CCC)C(C)CC(C(C)C)CC(C)C	523.00	1.5400E-43	9.8600E+01	MTW
3,4,6,6-e-2,4,5-m-C9	CC(C)C(CC)C(CC)(C)C(C)C(CC)(CC)CCC	523.00	6.7500E-60	1.3600E+02	MTW
3-e-2,2,3,6,7,8-m-6-ip-C9	CC(C)(C)C(CC)(C)CCC(C)(C(C)C)C(C)C(C)C	523.00	1.8100E-55	1.2600E+02	MTW
4,4-e-2,2,3,3-m-6-ip-C9	CC(C)(C)C(C)(C)C(CC)(CC)CC(C(C)C)CCC	523.00	1.6400E-86	1.9800E+02	MTW
4,6-e-2-m-4,5-ip-C9	CC(C)CC(CC)(C(C)C)C(C(C)C)C(CC)CCC	523.00	2.6800E-128	2.9400E+02	MTW
2,3,5,5,6-m-4,4-p-C8	CC(C)C(C)C(CCC)(CCC)C(C)(C)C(C)CC	523.00	6.0400E-118	2.7000E+02	MTW
5-e-2,2,7-m-4,5-p-C8	CC(C)(C)CC(CCC)C(CC)(CCC)CC(C)C	523.00	1.2400E-95	2.1900E+02	MTW
5-e-2,3,3,4,4,5,6,7,8-m-C9	CC(C)C(C)(C)C(C)(C)C(CC)(C)C(C)C(C)C(C)C	523.00	1.0500E-62	1.4300E+02	MTW
3,6,7,7-e-2,3,5-m-C9	CC(C)C(CC)(C)CC(C)C(CC)C(CC)(CC)CC	523.00	2.8500E-57	1.3000E+02	MTW
3,3-e-2,4-m-5,5-p-C8	CC(C)C(CC)(CC)C(C)C(CCC)(CCC)CCC	523.00	1.7600E-130	2.9900E+02	MTW
5,6,6-e-3,3,4-m-4-p-C8	CCC(C)(C)C(C)(CCC)C(CC)C(CC)(CC)CC	523.00	4.3300E-120	2.7500E+02	MTW
3,4,6,6-e-2,4,5,5-m-C8	CC(C)C(CC)C(CC)(C)C(C)(C)C(CC)(CC)CC	523.00	3.7700E-99	2.2700E+02	MTW
3,4,5-e-2,2,3,6,6,7-m-C8	CC(C)(C)C(CC)(C)C(CC)C(CC)C(C)(C)C(C)C	523.00	3.8000E-107	2.4500E+02	MTW
4,6,6-e-2,2,4-m-5-p-C8	CC(C)(C)CC(CC)(C)C(CCC)C(CC)(CC)CC	523.00	6.4100E-93	2.1200E+02	MTW
C5	CCCCC	523.00	2.0400E-05	1.0800E+01	MTW
C9	CCCCCCCCC	523.00	3.5100E-03	5.6500E+00	MTW
C12	CCCCCCCCCCCC	523.00	1.6600E-01	1.7900E+00	MTW
C13	CCCCCCCCCCCCC	523.00	6.0300E-01	5.0700E-01	MTW
C21	CCCCCCCCCCCCCCCCCCCCC	523.00	1.7800E+04	-9.7900E+00	MTW
C22	CCCCCCCCCCCCCCCCCCCCCC	523.00	6.4400E+04	-1.1100E+01	MTW
C23	CCCCCCCCCCCCCCCCCCCCCCC	523.00	2.3300E+05	-1.2400E+01	MTW
C24	CCCCCCCCCCCCCCCCCCCCCCCC	523.00	8.4400E+05	-1.3600E+01	MTW
C25	CCCCCCCCCCCCCCCCCCCCCCCCC	523.00	3.0600E+06	-1.4900E+01	MTW
C26	CCCCCCCCCCCCCCCCCCCCCCCCCC	523.00	1.1100E+07	-1.6200E+01	MTW
C27	CCCCCCCCCCCCCCCCCCCCCCCCCCC	523.00	4.0000E+07	-1.7500E+01	MTW
C28	CCCCCCCCCCCCCCCCCCCCCCCCCCCC	523.00	1.4500E+08	-1.8800E+01	MTW
C29	CCCCCCCCCCCCCCCCCCCCCCCCCCCCC	523.00	5.2500E+08	-2.0100E+01	MTW
C30	CCCCCCCCCCCCCCCCCCCCCCCCCCCCCC	523.00	1.9000E+09	-2.1400E+01	MTW
2-m-C8	CC(C)CCCCCC	523.00	1.2000E-03	6.7278E+00	MTW
2-m-C9	CC(C)CCCCCCC	523.00	4.4500E-03	5.4147E+00	MTW
2-m-C10	CC(C)CCCCCCCC	523.00	1.7900E-02	4.0221E+00	MTW
2-m-C11	CC(C)CCCCCCCCC	523.00	6.6100E-02	2.7164E+00	MTW
2-m-C12	CC(C)CCCCCCCCCC	523.00	2.2100E-01	1.5077E+00	MTW
2-m-C13	CC(C)CCCCCCCCCCC	523.00	8.0000E-01	2.2369E-01	MTW
2-m-C14	CC(C)CCCCCCCCCCCC	523.00	3.1400E+00	-1.1447E+00	MTW
2-m-C17	CC(C)CCCCCCCCCCCCCCC	523.00	1.4200E+02	-4.9526E+00	MTW
2-m-C18	CC(C)CCCCCCCCCCCCCCCC	523.00	5.2800E+02	-6.2690E+00	MTW
2-m-C19	CC(C)CCCCCCCCCCCCCCCCC	523.00	2.1400E+03	-7.6684E+00	MTW
3-m-C8	CCC(C)CCCCC	523.00	7.0900E-04	7.2519E+00	MTW
3-m-C9	CCC(C)CCCCCC	523.00	2.3000E-03	6.0770E+00	MTW
3-m-C10	CCC(C)CCCCCCC	523.00	8.6700E-03	4.7473E+00	MTW
3-m-C11	CCC(C)CCCCCCCC	523.00	3.4600E-02	3.3643E+00	MTW
3-m-C12	CCC(C)CCCCCCCCC	523.00	1.2700E-01	2.0605E+00	MTW
3-m-C13	CCC(C)CCCCCCCCCC	523.00	4.0900E-01	8.9330E-01	MTW
3-m-C14	CCC(C)CCCCCCCCCCC	523.00	1.5400E+00	-4.3362E-01	MTW
3-m-C15	CCC(C)CCCCCCCCCCCC	523.00	6.1700E+00	-1.8196E+00	MTW
3-m-C16	CCC(C)CCCCCCCCCCCCC	523.00	2.2300E+01	-3.1029E+00	MTW
3-m-C18	CCC(C)CCCCCCCCCCCCCCC	523.00	2.6300E+02	-5.5731E+00	MTW
4-m-C8	CCCC(C)CCCC	523.00	3.8700E-04	7.8565E+00	MTW
4-m-C9	CCCC(C)CCCCC	523.00	1.6500E-03	6.4082E+00	MTW
4-m-C10	CCCC(C)CCCCCC	523.00	5.4400E-03	5.2137E+00	MTW
4-m-C11	CCCC(C)CCCCCCC	523.00	1.9300E-02	3.9484E+00	MTW
4-m-C12	CCCC(C)CCCCCCCC	523.00	7.4700E-02	2.5949E+00	MTW
4-m-C14	CCCC(C)CCCCCCCCCC	523.00	1.0100E+00	-1.4258E-02	MTW
4-m-C16	CCCC(C)CCCCCCCCCCCC	523.00	1.2900E+01	-2.5601E+00	MTW
5-m-C9	CCCCC(C)CCCC	523.00	1.6100E-03	6.4343E+00	MTW
5-m-C10	CCCCC(C)CCCCC	523.00	6.9800E-03	4.9641E+00	MTW
5-m-C11	CCCCC(C)CCCCCC	523.00	2.2900E-02	3.7779E+00	MTW
5-m-C12	CCCCC(C)CCCCCCC	523.00	8.0200E-02	2.5227E+00	MTW
5-m-C13	CCCCC(C)CCCCCCCC	523.00	3.2100E-01	1.1359E+00	MTW
5-m-C14	CCCCC(C)CCCCCCCCC	523.00	1.2700E+00	-2.3888E-01	MTW
5-m-C15	CCCCC(C)CCCCCCCCCC	523.00	4.1800E+00	-1.4300E+00	MTW
5-m-C16	CCCCC(C)CCCCCCCCCCC	523.00	1.4100E+01	-2.6431E+00	MTW
5-m-C17	CCCCC(C)CCCCCCCCCCCC	523.00	5.3800E+01	-3.9853E+00	MTW
5-m-C18	CCCCC(C)CCCCCCCCCCCCC	523.00	2.2200E+02	-5.4015E+00	MTW
6-m-C11	CCCCCC(C)CCCCC	523.00	3.0000E-02	3.5072E+00	MTW
6-m-C12	CCCCCC(C)CCCCCC	523.00	9.5000E-02	2.3534E+00	MTW
6-m-C14	CCCCCC(C)CCCCCCCC	523.00	1.3700E+00	-3.1132E-01	MTW
6-m-C17	CCCCCC(C)CCCCCCCCCCC	523.00	5.8000E+01	-4.0599E+00	MTW
6-m-C19	CCCCCC(C)CCCCCCCCCCCCC	523.00	9.6300E+02	-6.8701E+00	MTW
7-m-C13	CCCCCCC(C)CCCCCC	523.00	3.0900E-01	1.1743E+00	MTW
7-m-C14	CCCCCCC(C)CCCCCCC	523.00	1.1100E+00	-1.0804E-01	MTW
7-m-C15	CCCCCCC(C)CCCCCCCC	523.00	4.3500E+00	-1.4705E+00	MTW
7-m-C16	CCCCCCC(C)CCCCCCCCC	523.00	1.6300E+01	-2.7931E+00	MTW
7-m-C17	CCCCCCC(C)CCCCCCCCCC	523.00	5.5300E+01	-4.0135E+00	MTW
7-m-C19	CCCCCCC(C)CCCCCCCCCCCC	523.00	7.5200E+02	-6.6233E+00	MTW
8-m-C15	CCCCCCCC(C)CCCCCCC	523.00	3.9900E+00	-1.3850E+00	MTW
8-m-C16	CCCCCCCC(C)CCCCCCCC	523.00	1.5700E+01	-2.7532E+00	MTW
8-m-C17	CCCCCCCC(C)CCCCCCCCC	523.00	6.0200E+01	-4.0970E+00	MTW
8-m-C18	CCCCCCCC(C)CCCCCCCCCC	523.00	1.9800E+02	-5.2880E+00	MTW
8-m-C19	CCCCCCCC(C)CCCCCCCCCCC	523.00	7.4000E+02	-6.6070E+00	MTW
9-m-C17	CCCCCCCCC(C)CCCCCCCC	523.00	5.9600E+01	-4.0880E+00	MTW
9-m-C18	CCCCCCCCC(C)CCCCCCCCC	523.00	2.3800E+02	-5.4712E+00	MTW
9-m-C19	CCCCCCCCC(C)CCCCCCCCCC	523.00	7.5900E+02	-6.6317E+00	MTW
10-m-C19	CCCCCCCCCC(C)CCCCCCCCC	523.00	9.2200E+02	-6.8263E+00	MTW
2,2-m-C3	CC(C)(C)C	523.00	5.2300E-07	1.4500E+01	MTW
2,3-m-C4	CC(C)C(C)C	523.00	5.9600E-06	1.2000E+01	MTW
2,2-m-C4	CC(C)(C)CC	523.00	6.4200E-07	1.4300E+01	MTW
2,3-m-C18	CC(C)C(C)CCCCCCCCCCCCCCC	523.00	2.4900E+02	-5.5200E+00	MTW
2,2-m-C7	CC(C)(C)CCCCC	523.00	2.2200E-05	1.0717E+01	MTW
2,3-m-C7	CC(C)C(C)CCCC	523.00	1.8100E-04	8.6180E+00	MTW
2,4-m-C7	CC(C)CC(C)CCC	523.00	5.3300E-05	9.8394E+00	MTW
2,5-m-C7	CC(C)CCC(C)CC	523.00	3.5400E-04	7.9451E+00	MTW
2,6-m-C7	CC(C)CCCC(C)C	523.00	6.6300E-04	7.3192E+00	MTW
3,3-m-C7	CCC(C)(C)CCCC	523.00	6.2800E-06	1.1979E+01	MTW
3,4-m-C7	CCC(C)C(C)CCC	523.00	8.0300E-05	9.4299E+00	MTW
3,5-m-C7	CCC(C)CC(C)CC	523.00	5.7000E-05	9.7730E+00	MTW
4,4-m-C7	CCCC(C)(C)CCC	523.00	2.4800E-06	1.2905E+01	MTW
2,4-m-C8	CC(C)CC(C)CCCC	523.00	2.0900E-04	8.4732E+00	MTW
2,5-m-C8	CC(C)CCC(C)CCC	523.00	4.9900E-04	7.6036E+00	MTW
2,6-m-C8	CC(C)CCCC(C)CC	523.00	1.2500E-03	6.6833E+00	MTW
2,7-m-C8	CC(C)CCCCC(C)C	523.00	1.2700E-03	6.6698E+00	MTW
3,3-m-C8	CCC(C)(C)CCCCC	523.00	2.7000E-05	1.0518E+01	MTW
3,4-m-C8	CCC(C)C(C)CCCC	523.00	3.8100E-04	7.8738E+00	MTW
3,5-m-C8	CCC(C)CC(C)CCC	523.00	1.0400E-04	9.1745E+00	MTW
3,6-m-C8	CCC(C)CCC(C)CC	523.00	6.7300E-04	7.3040E+00	MTW
2,4-m-C9	CC(C)CC(C)CCCCC	523.00	9.1900E-04	6.9920E+00	MTW
2,5-m-C9	CC(C)CCC(C)CCCC	523.00	2.0600E-03	6.1856E+00	MTW
2,6-m-C9	CC(C)CCCC(C)CCC	523.00	4.0500E-03	5.5093E+00	MTW
2,7-m-C9	CC(C)CCCCC(C)CC	523.00	2.3400E-03	6.0588E+00	MTW
3,3-m-C9	CCC(C)(C)CCCCCC	523.00	9.0500E-05	9.3103E+00	MTW
3,4-m-C9	CCC(C)C(C)CCCCC	523.00	1.3100E-03	6.6365E+00	MTW
3,5-m-C9	CCC(C)CC(C)CCCC	523.00	3.9600E-04	7.8339E+00	MTW
3,7-m-C9	CCC(C)CCCC(C)CC	523.00	2.3700E-03	6.0462E+00	MTW
4,4-m-C9	CCCC(C)(C)CCCCC	523.00	5.3200E-05	9.8412E+00	MTW
4,5-m-C9	CCCC(C)C(C)CCCC	523.00	1.7900E-03	6.3238E+00	MTW
4,6-m-C9	CCCC(C)CC(C)CCC	523.00	2.2800E-04	8.3852E+00	MTW
5,5-m-C9	CCCCC(C)(C)CCCC	523.00	4.6800E-05	9.9699E+00	MTW
2,2-m-C10	CC(C)(C)CCCCCCCC	523.00	1.0200E-03	6.8836E+00	MTW
2,3-m-C10	CC(C)C(C)CCCCCCC	523.00	7.6900E-03	4.8677E+00	MTW
2,4-m-C10	CC(C)CC(C)CCCCCC	523.00	3.1400E-03	5.7638E+00	MTW
2,5-m-C10	CC(C)CCC(C)CCCCC	523.00	9.3800E-03	4.6694E+00	MTW
2,6-m-C10	CC(C)CCCC(C)CCCC	523.00	1.7900E-02	4.0222E+00	MTW
2,7-m-C10	CC(C)CCCCC(C)CCC	523.00	6.1300E-03	5.0949E+00	MTW
2,8-m-C10	CC(C)CCCCCC(C)CC	523.00	9.1600E-03	4.6931E+00	MTW
2,9-m-C10	CC(C)CCCCCCC(C)C	523.00	3.3800E-02	3.3880E+00	MTW
3,3-m-C10	CCC(C)(C)CCCCCCC	523.00	3.5600E-04	7.9396E+00	MTW
3,5-m-C10	CCC(C)CC(C)CCCCC	523.00	1.7300E-03	6.3586E+00	MTW
3,7-m-C10	CCC(C)CCCC(C)CCC	523.00	7.6700E-03	4.8702E+00	MTW
3,8-m-C10	CCC(C)CCCCC(C)CC	523.00	4.3500E-03	5.4375E+00	MTW
4,4-m-C10	CCCC(C)(C)CCCCCC	523.00	1.6300E-04	8.7219E+00	MTW
4,5-m-C10	CCCC(C)C(C)CCCCC	523.00	6.6500E-03	5.0135E+00	MTW
4,6-m-C10	CCCC(C)CC(C)CCCC	523.00	8.2000E-04	7.1064E+00	MTW
4,7-m-C10	CCCC(C)CCC(C)CCC	523.00	1.4900E-03	6.5088E+00	MTW
5,5-m-C10	CCCCC(C)(C)CCCCC	523.00	2.2200E-04	8.4130E+00	MTW
5,6-m-C10	CCCCC(C)C(C)CCCC	523.00	8.7200E-03	4.7424E+00	MTW
2,2-m-C11	CC(C)(C)CCCCCCCCC	523.00	3.9800E-03	5.5263E+00	MTW
2,5-m-C11	CC(C)CCC(C)CCCCCC	523.00	3.0400E-02	3.4925E+00	MTW
2,6-m-C11	CC(C)CCCC(C)CCCCC	523.00	7.2300E-02	2.6272E+00	MTW
2,7-m-C11	CC(C)CCCCC(C)CCCC	523.00	2.5400E-02	3.6725E+00	MTW
2,8-m-C11	CC(C)CCCCCC(C)CCC	523.00	1.9300E-02	3.9474E+00	MTW
2,9-m-C11	CC(C)CCCCCCC(C)CC	523.00	6.8800E-02	2.6773E+00	MTW
3,4-m-C11	CCC(C)C(C)CCCCCCC	523.00	1.6800E-02	4.0879E+00	MTW
3,5-m-C11	CCC(C)CC(C)CCCCCC	523.00	6.3700E-03	5.0567E+00	MTW
3,6-m-C11	CCC(C)CCC(C)CCCCC	523.00	2.0000E-02	3.9143E+00	MTW
3,7-m-C11	CCC(C)CCCC(C)CCCC	523.00	3.2500E-02	3.4265E+00	MTW
3,8-m-C11	CCC(C)CCCCC(C)CCC	523.00	1.0800E-02	4.5250E+00	MTW
3,9-m-C11	CCC(C)CCCCCC(C)CC	523.00	1.9100E-02	3.9560E+00	MTW
4,4-m-C11	CCCC(C)(C)CCCCCCC	523.00	5.7600E-04	7.4592E+00	MTW
4,5-m-C11	CCCC(C)C(C)CCCCCC	523.00	2.0400E-02	3.8904E+00	MTW
4,6-m-C11	CCCC(C)CC(C)CCCCC	523.00	3.4700E-03	5.6639E+00	MTW
4,7-m-C11	CCCC(C)CCC(C)CCCC	523.00	5.9200E-03	5.1301E+00	MTW
4,8-m-C11	CCCC(C)CCCC(C)CCC	523.00	2.2300E-02	3.8050E+00	MTW
5,7-m-C11	CCCCC(C)CC(C)CCCC	523.00	3.7100E-03	5.5975E+00	MTW
6,6-m-C11	CCCCCC(C)(C)CCCCC	523.00	1.0600E-03	6.8511E+00	MTW
2,2-m-C12	CC(C)(C)CCCCCCCCCC	523.00	1.3800E-02	4.2851E+00	MTW
2,3-m-C12	CC(C)C(C)CCCCCCCCC	523.00	1.1800E-01	2.1374E+00	MTW
2,5-m-C12	CC(C)CCC(C)CCCCCCC	523.00	1.0600E-01	2.2420E+00	MTW
2,8-m-C12	CC(C)CCCCCC(C)CCCC	523.00	8.0100E-02	2.5244E+00	MTW
2,9-m-C12	CC(C)CCCCCCC(C)CCC	523.00	1.2000E-01	2.1244E+00	MTW
2,10-m-C12	CC(C)CCCCCCCC(C)CC	523.00	1.8700E-01	1.6762E+00	MTW
2,11-m-C12	CC(C)CCCCCCCCC(C)C	523.00	2.5100E-01	1.3837E+00	MTW
3,3-m-C12	CCC(C)(C)CCCCCCCCC	523.00	5.0100E-03	5.2958E+00	MTW
3,4-m-C12	CCC(C)C(C)CCCCCCCC	523.00	6.7200E-02	2.6998E+00	MTW
3,5-m-C12	CCC(C)CC(C)CCCCCCC	523.00	2.2900E-02	3.7753E+00	MTW
3,7-m-C12	CCC(C)CCCC(C)CCCCC	523.00	1.3400E-01	2.0130E+00	MTW
3,8-m-C12	CCC(C)CCCCC(C)CCCC	523.00	4.4600E-02	3.1089E+00	MTW
3,9-m-C12	CCC(C)CCCCCC(C)CCC	523.00	4.0400E-02	3.2085E+00	MTW
3,10-m-C12	CCC(C)CCCCCCC(C)CC	523.00	1.3500E-01	2.0034E+00	MTW
4,4-m-C12	CCCC(C)(C)CCCCCCCC	523.00	2.5500E-03	5.9700E+00	MTW
4,5-m-C12	CCCC(C)C(C)CCCCCCC	523.00	8.6300E-02	2.4499E+00	MTW
4,6-m-C12	CCCC(C)CC(C)CCCCCC	523.00	1.2100E-02	4.4116E+00	MTW
4,7-m-C12	CCCC(C)CCC(C)CCCCC	523.00	2.9900E-02	3.5097E+00	MTW
4,8-m-C12	CCCC(C)CCCC(C)CCCC	523.00	9.8800E-02	2.3147E+00	MTW
4,9-m-C12	CCCC(C)CCCCC(C)CCC	523.00	3.2700E-02	3.4198E+00	MTW
5,6-m-C12	CCCCC(C)C(C)CCCCCC	523.00	9.6000E-02	2.3439E+00	MTW
5,7-m-C12	CCCCC(C)CC(C)CCCCC	523.00	1.3400E-02	4.3129E+00	MTW
5,8-m-C12	CCCCC(C)CCC(C)CCCC	523.00	2.4900E-02	3.6933E+00	MTW
6,6-m-C12	CCCCCC(C)(C)CCCCCC	523.00	3.3500E-03	5.7000E+00	MTW
6,7-m-C12	CCCCCC(C)C(C)CCCCC	523.00	1.0700E-01	2.2339E+00	MTW
2,2-m-C13	CC(C)(C)CCCCCCCCCCC	523.00	4.9800E-02	3.0002E+00	MTW
2,3-m-C13	CC(C)C(C)CCCCCCCCCC	523.00	3.7800E-01	9.7372E-01	MTW
2,4-m-C13	CC(C)CC(C)CCCCCCCCC	523.00	1.5800E-01	1.8467E+00	MTW
2,5-m-C13	CC(C)CCC(C)CCCCCCCC	523.00	4.0000E-01	9.1640E-01	MTW
2,7-m-C13	CC(C)CCCCC(C)CCCCCC	523.00	3.2400E-01	1.1258E+00	MTW
2,8-m-C13	CC(C)CCCCCC(C)CCCCC	523.00	3.3300E-01	1.0999E+00	MTW
2,9-m-C13	CC(C)CCCCCCC(C)CCCC	523.00	4.9400E-01	7.0479E-01	MTW
2,10-m-C13	CC(C)CCCCCCCC(C)CCC	523.00	5.6500E-01	5.7109E-01	MTW
2,11-m-C13	CC(C)CCCCCCCCC(C)CC	523.00	4.5200E-01	7.9509E-01	MTW
2,12-m-C13	CC(C)CCCCCCCCCC(C)C	523.00	8.0700E-01	2.1498E-01	MTW
3,3-m-C13	CCC(C)(C)CCCCCCCCCC	523.00	1.8200E-02	4.0082E+00	MTW
3,4-m-C13	CCC(C)C(C)CCCCCCCCC	523.00	2.3000E-01	1.4719E+00	MTW
3,5-m-C13	CCC(C)CC(C)CCCCCCCC	523.00	8.0700E-02	2.5169E+00	MTW
3,6-m-C13	CCC(C)CCC(C)CCCCCCC	523.00	2.0800E-01	1.5714E+00	MTW
3,7-m-C13	CCC(C)CCCC(C)CCCCCC	523.00	4.0400E-01	9.0569E-01	MTW
3,8-m-C13	CCC(C)CCCCC(C)CCCCC	523.00	1.6900E-01	1.7778E+00	MTW
3,9-m-C13	CCC(C)CCCCCC(C)CCCC	523.00	1.5800E-01	1.8460E+00	MTW
3,11-m-C13	CCC(C)CCCCCCCC(C)CC	523.00	3.6000E-01	1.0222E+00	MTW
4,8-m-C13	CCCC(C)CCCC(C)CCCCC	523.00	3.9100E-01	9.3997E-01	MTW
4,10-m-C13	CCCC(C)CCCCCC(C)CCC	523.00	1.0300E-01	2.2688E+00	MTW
5,5-m-C13	CCCCC(C)(C)CCCCCCCC	523.00	9.8000E-03	4.6249E+00	MTW
5,6-m-C13	CCCCC(C)C(C)CCCCCCC	523.00	3.6300E-01	1.0133E+00	MTW
5,7-m-C13	CCCCC(C)CC(C)CCCCCC	523.00	4.1400E-02	3.1847E+00	MTW
5,8-m-C13	CCCCC(C)CCC(C)CCCCC	523.00	1.1800E-01	2.1348E+00	MTW
5,9-m-C13	CCCCC(C)CCCC(C)CCCC	523.00	4.6700E-01	7.6177E-01	MTW
6,7-m-C13	CCCCCC(C)C(C)CCCCCC	523.00	3.1200E-01	1.1647E+00	MTW
6,8-m-C13	CCCCCC(C)CC(C)CCCCC	523.00	5.1600E-02	2.9645E+00	MTW
7,7-m-C13	CCCCCCC(C)(C)CCCCCC	523.00	1.0600E-02	4.5494E+00	MTW
2,2-m-C14	CC(C)(C)CCCCCCCCCCCC	523.00	1.8500E-01	1.6895E+00	MTW
2,3-m-C14	CC(C)C(C)CCCCCCCCCCC	523.00	1.4700E+00	-3.8199E-01	MTW
2,6-m-C14	CC(C)CCCC(C)CCCCCCCC	523.00	3.2700E+00	-1.1855E+00	MTW
2,7-m-C14	CC(C)CCCCC(C)CCCCCCC	523.00	1.2100E+00	-1.9434E-01	MTW
2,8-m-C14	CC(C)CCCCCC(C)CCCCCC	523.00	1.1600E+00	-1.4836E-01	MTW
2,9-m-C14	CC(C)CCCCCCC(C)CCCCC	523.00	2.3200E+00	-8.4254E-01	MTW
2,10-m-C14	CC(C)CCCCCCCC(C)CCCC	523.00	2.4300E+00	-8.8773E-01	MTW
2,12-m-C14	CC(C)CCCCCCCCCC(C)CC	523.00	1.6400E+00	-4.9571E-01	MTW
2,13-m-C14	CC(C)CCCCCCCCCCC(C)C	523.00	5.3600E+00	-1.6795E+00	MTW
3,3-m-C14	CCC(C)(C)CCCCCCCCCCC	523.00	6.1300E-02	2.7913E+00	MTW
3,4-m-C14	CCC(C)C(C)CCCCCCCCCC	523.00	7.5000E-01	2.8735E-01	MTW
3,5-m-C14	CCC(C)CC(C)CCCCCCCCC	523.00	3.4200E-01	1.0730E+00	MTW
3,7-m-C14	CCC(C)CCCC(C)CCCCCCC	523.00	1.4600E+00	-3.7853E-01	MTW
3,9-m-C14	CCC(C)CCCCCC(C)CCCCC	523.00	6.5100E-01	4.2882E-01	MTW
3,10-m-C14	CCC(C)CCCCCCC(C)CCCC	523.00	1.0400E+00	-3.8470E-02	MTW
3,11-m-C14	CCC(C)CCCCCCCC(C)CCC	523.00	9.4300E-01	5.8172E-02	MTW
3,12-m-C14	CCC(C)CCCCCCCCC(C)CC	523.00	8.0100E-01	2.2225E-01	MTW
4,4-m-C14	CCCC(C)(C)CCCCCCCCCC	523.00	3.1700E-02	3.4510E+00	MTW
4,5-m-C14	CCCC(C)C(C)CCCCCCCCC	523.00	1.2000E+00	-1.8210E-01	MTW
4,6-m-C14	CCCC(C)CC(C)CCCCCCCC	523.00	1.4100E-01	1.9608E+00	MTW
4,8-m-C14	CCCC(C)CCCC(C)CCCCCC	523.00	1.4100E+00	-3.4439E-01	MTW
4,9-m-C14	CCCC(C)CCCCC(C)CCCCC	523.00	6.4100E-01	4.4441E-01	MTW
4,10-m-C14	CCCC(C)CCCCCC(C)CCCC	523.00	3.9800E-01	9.2062E-01	MTW
4,11-m-C14	CCCC(C)CCCCCCC(C)CCC	523.00	3.6100E-01	1.0201E+00	MTW
5,5-m-C14	CCCCC(C)(C)CCCCCCCCC	523.00	4.3000E-02	3.1461E+00	MTW
5,6-m-C14	CCCCC(C)C(C)CCCCCCCC	523.00	1.5700E+00	-4.5359E-01	MTW
5,9-m-C14	CCCCC(C)CCCC(C)CCCCC	523.00	1.7400E+00	-5.5573E-01	MTW
5,10-m-C14	CCCCC(C)CCCCC(C)CCCC	523.00	6.2500E-01	4.7025E-01	MTW
6,6-m-C14	CCCCCC(C)(C)CCCCCCCC	523.00	4.9600E-02	3.0042E+00	MTW
6,7-m-C14	CCCCCC(C)C(C)CCCCCCC	523.00	1.4200E+00	-3.5094E-01	MTW
6,8-m-C14	CCCCCC(C)CC(C)CCCCCC	523.00	1.8500E-01	1.6888E+00	MTW
7,7-m-C14	CCCCCCC(C)(C)CCCCCCC	523.00	3.8300E-02	3.2620E+00	MTW
7,8-m-C14	CCCCCCC(C)C(C)CCCCCC	523.00	1.0500E+00	-4.5547E-02	MTW
2,3-m-C15	CC(C)C(C)CCCCCCCCCCCC	523.00	6.0300E+00	-1.7967E+00	MTW
2,4-m-C15	CC(C)CC(C)CCCCCCCCCCC	523.00	1.9300E+00	-6.5515E-01	MTW
2,6-m-C15	CC(C)CCCC(C)CCCCCCCCC	523.00	1.2900E+01	-2.5566E+00	MTW
2,8-m-C15	CC(C)CCCCCC(C)CCCCCCC	523.00	4.0600E+00	-1.4015E+00	MTW
2,11-m-C15	CC(C)CCCCCCCCC(C)CCCC	523.00	5.0400E+00	-1.6172E+00	MTW
2,12-m-C15	CC(C)CCCCCCCCCC(C)CCC	523.00	3.1900E+00	-1.1590E+00	MTW
2,13-m-C15	CC(C)CCCCCCCCCCC(C)CC	523.00	1.0700E+01	-2.3677E+00	MTW
2,14-m-C15	CC(C)CCCCCCCCCCCC(C)C	523.00	1.8600E+01	-2.9257E+00	MTW
3,4-m-C15	CCC(C)C(C)CCCCCCCCCCC	523.00	2.8700E+00	-1.0533E+00	MTW
3,5-m-C15	CCC(C)CC(C)CCCCCCCCCC	523.00	1.0800E+00	-7.4978E-02	MTW
3,6-m-C15	CCC(C)CCC(C)CCCCCCCCC	523.00	3.4400E+00	-1.2345E+00	MTW
3,8-m-C15	CCC(C)CCCCC(C)CCCCCCC	523.00	2.1300E+00	-7.5612E-01	MTW
3,9-m-C15	CCC(C)CCCCCC(C)CCCCCC	523.00	2.1000E+00	-7.4278E-01	MTW
3,10-m-C15	CCC(C)CCCCCCC(C)CCCCC	523.00	4.7400E+00	-1.5571E+00	MTW
3,11-m-C15	CCC(C)CCCCCCCC(C)CCCC	523.00	4.6700E+00	-1.5407E+00	MTW
3,12-m-C15	CCC(C)CCCCCCCCC(C)CCC	523.00	2.4700E+00	-9.0430E-01	MTW
3,13-m-C15	CCC(C)CCCCCCCCCC(C)CC	523.00	3.2800E+00	-1.1870E+00	MTW
4,4-m-C15	CCCC(C)(C)CCCCCCCCCCC	523.00	1.0400E-01	2.2609E+00	MTW
4,5-m-C15	CCCC(C)C(C)CCCCCCCCCC	523.00	3.9000E+00	-1.3614E+00	MTW
4,6-m-C15	CCCC(C)CC(C)CCCCCCCCC	523.00	1.0100E+00	-9.2372E-03	MTW
4,7-m-C15	CCCC(C)CCC(C)CCCCCCCC	523.00	1.1700E+00	-1.5990E-01	MTW
4,8-m-C15	CCCC(C)CCCC(C)CCCCCCC	523.00	3.8700E+00	-1.3544E+00	MTW
4,9-m-C15	CCCC(C)CCCCC(C)CCCCCC	523.00	1.7200E+00	-5.3974E-01	MTW
4,10-m-C15	CCCC(C)CCCCCC(C)CCCCC	523.00	1.4700E+00	-3.8791E-01	MTW
4,12-m-C15	CCCC(C)CCCCCCCC(C)CCC	523.00	2.6400E+00	-9.7037E-01	MTW
5,5-m-C15	CCCCC(C)(C)CCCCCCCCCC	523.00	1.3600E-01	1.9944E+00	MTW
5,6-m-C15	CCCCC(C)C(C)CCCCCCCCC	523.00	5.5000E+00	-1.7042E+00	MTW
5,7-m-C15	CCCCC(C)CC(C)CCCCCCCC	523.00	5.8800E-01	5.3056E-01	MTW
5,9-m-C15	CCCCC(C)CCCC(C)CCCCCC	523.00	5.6200E+00	-1.7259E+00	MTW
5,10-m-C15	CCCCC(C)CCCCC(C)CCCCC	523.00	2.1700E+00	-7.7551E-01	MTW
5,11-m-C15	CCCCC(C)CCCCCC(C)CCCC	523.00	1.7100E+00	-5.3801E-01	MTW
6,6-m-C15	CCCCCC(C)(C)CCCCCCCCC	523.00	1.7100E-01	1.7685E+00	MTW
6,7-m-C15	CCCCCC(C)C(C)CCCCCCCC	523.00	5.5100E+00	-1.7058E+00	MTW
6,8-m-C15	CCCCCC(C)CC(C)CCCCCCC	523.00	6.7900E-01	3.8657E-01	MTW
6,9-m-C15	CCCCCC(C)CCC(C)CCCCCC	523.00	1.8700E+00	-6.2532E-01	MTW
6,10-m-C15	CCCCCC(C)CCCC(C)CCCCC	523.00	7.5300E+00	-2.0184E+00	MTW
7,7-m-C15	CCCCCCC(C)(C)CCCCCCCC	523.00	1.5400E-01	1.8740E+00	MTW
7,8-m-C15	CCCCCCC(C)C(C)CCCCCCC	523.00	3.9100E+00	-1.3637E+00	MTW
7,9-m-C15	CCCCCCC(C)CC(C)CCCCCC	523.00	5.8900E-01	5.2975E-01	MTW
2,3-m-C16	CC(C)C(C)CCCCCCCCCCCCC	523.00	2.0500E+01	-3.0191E+00	MTW
2,4-m-C16	CC(C)CC(C)CCCCCCCCCCCC	523.00	6.8300E+00	-1.9216E+00	MTW
2,5-m-C16	CC(C)CCC(C)CCCCCCCCCCC	523.00	1.7300E+01	-2.8493E+00	MTW
2,8-m-C16	CC(C)CCCCCC(C)CCCCCCCC	523.00	1.5300E+01	-2.7305E+00	MTW
2,9-m-C16	CC(C)CCCCCCC(C)CCCCCCC	523.00	2.3500E+01	-3.1550E+00	MTW
2,10-m-C16	CC(C)CCCCCCCC(C)CCCCCC	523.00	3.0500E+01	-3.4180E+00	MTW
2,14-m-C16	CC(C)CCCCCCCCCCCC(C)CC	523.00	3.3600E+01	-3.5132E+00	MTW
2,15-m-C16	CC(C)CCCCCCCCCCCCC(C)C	523.00	4.6300E+01	-3.8354E+00	MTW
3,3-m-C16	CCC(C)(C)CCCCCCCCCCCCC	523.00	9.1000E-01	9.4805E-02	MTW
3,5-m-C16	CCC(C)CC(C)CCCCCCCCCCC	523.00	3.3000E+00	-1.1926E+00	MTW
3,6-m-C16	CCC(C)CCC(C)CCCCCCCCCC	523.00	1.2300E+01	-2.5085E+00	MTW
3,9-m-C16	CCC(C)CCCCCC(C)CCCCCCC	523.00	8.3800E+00	-2.1261E+00	MTW
3,10-m-C16	CCC(C)CCCCCCC(C)CCCCCC	523.00	1.4900E+01	-2.7010E+00	MTW
3,11-m-C16	CCC(C)CCCCCCCC(C)CCCCC	523.00	2.0200E+01	-3.0044E+00	MTW
3,12-m-C16	CCC(C)CCCCCCCCC(C)CCCC	523.00	8.5700E+00	-2.1478E+00	MTW
3,13-m-C16	CCC(C)CCCCCCCCCC(C)CCC	523.00	6.0200E+00	-1.7943E+00	MTW
3,14-m-C16	CCC(C)CCCCCCCCCCC(C)CC	523.00	2.1400E+01	-3.0642E+00	MTW
4,4-m-C16	CCCC(C)(C)CCCCCCCCCCCC	523.00	4.2500E-01	8.5562E-01	MTW
4,5-m-C16	CCCC(C)C(C)CCCCCCCCCCC	523.00	1.6800E+01	-2.8234E+00	MTW
4,6-m-C16	CCCC(C)CC(C)CCCCCCCCCC	523.00	2.2100E+00	-7.9378E-01	MTW
4,11-m-C16	CCCC(C)CCCCCCC(C)CCCCC	523.00	7.0800E+00	-1.9566E+00	MTW
4,12-m-C16	CCCC(C)CCCCCCCC(C)CCCC	523.00	9.5200E+00	-2.2534E+00	MTW
4,13-m-C16	CCCC(C)CCCCCCCCC(C)CCC	523.00	6.9300E+00	-1.9358E+00	MTW
5,5-m-C16	CCCCC(C)(C)CCCCCCCCCCC	523.00	5.4200E-01	6.1243E-01	MTW
5,6-m-C16	CCCCC(C)C(C)CCCCCCCCCC	523.00	1.7400E+01	-2.8573E+00	MTW
5,7-m-C16	CCCCC(C)CC(C)CCCCCCCCC	523.00	1.8900E+00	-6.3673E-01	MTW
5,8-m-C16	CCCCC(C)CCC(C)CCCCCCCC	523.00	4.8100E+00	-1.5715E+00	MTW
5,9-m-C16	CCCCC(C)CCCC(C)CCCCCCC	523.00	1.9300E+01	-2.9592E+00	MTW
5,10-m-C16	CCCCC(C)CCCCC(C)CCCCCC	523.00	6.3800E+00	-1.8533E+00	MTW
5,12-m-C16	CCCCC(C)CCCCCCC(C)CCCC	523.00	6.9000E+00	-1.9310E+00	MTW
6,6-m-C16	CCCCCC(C)(C)CCCCCCCCCC	523.00	5.5400E-01	5.8989E-01	MTW
6,7-m-C16	CCCCCC(C)C(C)CCCCCCCCC	523.00	1.6700E+01	-2.8140E+00	MTW
6,10-m-C16	CCCCCC(C)CCCC(C)CCCCCC	523.00	2.0900E+01	-3.0392E+00	MTW
7,8-m-C16	CCCCCCC(C)C(C)CCCCCCCC	523.00	1.5600E+01	-2.7456E+00	MTW
7,9-m-C16	CCCCCCC(C)CC(C)CCCCCCC	523.00	2.3600E+00	-8.5977E-01	MTW
7,10-m-C16	CCCCCCC(C)CCC(C)CCCCCC	523.00	5.9400E+00	-1.7815E+00	MTW
8,8-m-C16	CCCCCCCC(C)(C)CCCCCCCC	523.00	5.8100E-01	5.4355E-01	MTW
2,2-m-C17	CC(C)(C)CCCCCCCCCCCCCCC	523.00	8.8200E+00	-2.1771E+00	MTW
2,3-m-C17	CC(C)C(C)CCCCCCCCCCCCCC	523.00	6.8000E+01	-4.2202E+00	MTW
2,5-m-C17	CC(C)CCC(C)CCCCCCCCCCCC	523.00	7.1100E+01	-4.2645E+00	MTW
2,6-m-C17	CC(C)CCCC(C)CCCCCCCCCCC	523.00	1.3800E+02	-4.9308E+00	MTW
2,7-m-C17	CC(C)CCCCC(C)CCCCCCCCCC	523.00	5.5000E+01	-4.0070E+00	MTW
2,10-m-C17	CC(C)CCCCCCCC(C)CCCCCCC	523.00	1.0500E+02	-4.6527E+00	MTW
2,11-m-C17	CC(C)CCCCCCCCC(C)CCCCCC	523.00	7.0000E+01	-4.2491E+00	MTW
2,12-m-C17	CC(C)CCCCCCCCCC(C)CCCCC	523.00	5.4700E+01	-4.0011E+00	MTW
2,13-m-C17	CC(C)CCCCCCCCCCC(C)CCCC	523.00	8.2700E+01	-4.4146E+00	MTW
2,14-m-C17	CC(C)CCCCCCCCCCCC(C)CCC	523.00	8.6000E+01	-4.4548E+00	MTW
2,15-m-C17	CC(C)CCCCCCCCCCCCC(C)CC	523.00	8.3300E+01	-4.4222E+00	MTW
2,16-m-C17	CC(C)CCCCCCCCCCCCCC(C)C	523.00	1.4600E+02	-4.9841E+00	MTW
3,3-m-C17	CCC(C)(C)CCCCCCCCCCCCCC	523.00	2.9100E+00	-1.0690E+00	MTW
3,4-m-C17	CCC(C)C(C)CCCCCCCCCCCCC	523.00	4.3300E+01	-3.7683E+00	MTW
3,5-m-C17	CCC(C)CC(C)CCCCCCCCCCCC	523.00	1.4600E+01	-2.6839E+00	MTW
3,6-m-C17	CCC(C)CCC(C)CCCCCCCCCCC	523.00	3.4600E+01	-3.5438E+00	MTW
3,7-m-C17	CCC(C)CCCC(C)CCCCCCCCCC	523.00	9.2000E+01	-4.5220E+00	MTW
3,8-m-C17	CCC(C)CCCCC(C)CCCCCCCCC	523.00	2.9200E+01	-3.3738E+00	MTW
3,10-m-C17	CCC(C)CCCCCCC(C)CCCCCCC	523.00	5.3600E+01	-3.9815E+00	MTW
3,11-m-C17	CCC(C)CCCCCCCC(C)CCCCCC	523.00	5.3200E+01	-3.9743E+00	MTW
3,12-m-C17	CCC(C)CCCCCCCCC(C)CCCCC	523.00	3.3600E+01	-3.5152E+00	MTW
3,13-m-C17	CCC(C)CCCCCCCCCC(C)CCCC	523.00	2.3500E+01	-3.1564E+00	MTW
3,15-m-C17	CCC(C)CCCCCCCCCCCC(C)CC	523.00	5.8900E+01	-4.0761E+00	MTW
4,4-m-C17	CCCC(C)(C)CCCCCCCCCCCCC	523.00	1.6300E+00	-4.9032E-01	MTW
4,5-m-C17	CCCC(C)C(C)CCCCCCCCCCCC	523.00	5.0200E+01	-3.9168E+00	MTW
4,6-m-C17	CCCC(C)CC(C)CCCCCCCCCCC	523.00	1.3000E+01	-2.5669E+00	MTW
4,8-m-C17	CCCC(C)CCCC(C)CCCCCCCCC	523.00	7.8400E+01	-4.3613E+00	MTW
4,10-m-C17	CCCC(C)CCCCCC(C)CCCCCCC	523.00	2.0200E+01	-3.0045E+00	MTW
4,11-m-C17	CCCC(C)CCCCCCC(C)CCCCCC	523.00	2.1300E+01	-3.0605E+00	MTW
4,13-m-C17	CCCC(C)CCCCCCCCC(C)CCCC	523.00	2.4700E+01	-3.2074E+00	MTW
5,5-m-C17	CCCCC(C)(C)CCCCCCCCCCCC	523.00	2.0500E+00	-7.1850E-01	MTW
5,6-m-C17	CCCCC(C)C(C)CCCCCCCCCCC	523.00	7.4200E+01	-4.3069E+00	MTW
5,7-m-C17	CCCCC(C)CC(C)CCCCCCCCCC	523.00	8.3100E+00	-2.1170E+00	MTW
5,8-m-C17	CCCCC(C)CCC(C)CCCCCCCCC	523.00	2.6600E+01	-3.2796E+00	MTW
5,9-m-C17	CCCCC(C)CCCC(C)CCCCCCCC	523.00	1.1700E+02	-4.7659E+00	MTW
5,10-m-C17	CCCCC(C)CCCCC(C)CCCCCCC	523.00	2.8900E+01	-3.3632E+00	MTW
5,12-m-C17	CCCCC(C)CCCCCCC(C)CCCCC	523.00	2.7800E+01	-3.3263E+00	MTW
5,13-m-C17	CCCCC(C)CCCCCCCC(C)CCCC	523.00	4.8500E+01	-3.8810E+00	MTW
6,6-m-C17	CCCCCC(C)(C)CCCCCCCCCCC	523.00	2.2200E+00	-7.9618E-01	MTW
6,8-m-C17	CCCCCC(C)CC(C)CCCCCCCCC	523.00	9.4700E+00	-2.2486E+00	MTW
6,9-m-C17	CCCCCC(C)CCC(C)CCCCCCCC	523.00	1.9800E+01	-2.9863E+00	MTW
6,11-m-C17	CCCCCC(C)CCCCC(C)CCCCCC	523.00	2.3800E+01	-3.1676E+00	MTW
6,12-m-C17	CCCCCC(C)CCCCCC(C)CCCCC	523.00	2.1900E+01	-3.0878E+00	MTW
7,7-m-C17	CCCCCCC(C)(C)CCCCCCCCCC	523.00	2.5700E+00	-9.4291E-01	MTW
7,8-m-C17	CCCCCCC(C)C(C)CCCCCCCCC	523.00	9.9500E+01	-4.6006E+00	MTW
7,9-m-C17	CCCCCCC(C)CC(C)CCCCCCCC	523.00	9.8700E+00	-2.2895E+00	MTW
7,11-m-C17	CCCCCCC(C)CCCC(C)CCCCCC	523.00	6.9600E+01	-4.2421E+00	MTW
8,8-m-C17	CCCCCCCC(C)(C)CCCCCCCCC	523.00	2.0500E+00	-7.1588E-01	MTW
8,10-m-C17	CCCCCCCC(C)CC(C)CCCCCCC	523.00	7.2900E+00	-1.9870E+00	MTW
9,9-m-C17	CCCCCCCCC(C)(C)CCCCCCCC	523.00	2.7600E+00	-1.0152E+00	MTW
2,2-m-C18	CC(C)(C)CCCCCCCCCCCCCCCC	523.00	5.7300E+01	-4.0488E+00	MTW
2,4-m-C18	CC(C)CC(C)CCCCCCCCCCCCCC	523.00	9.5800E+01	-4.5626E+00	MTW
2,5-m-C18	CC(C)CCC(C)CCCCCCCCCCCCC	523.00	3.2800E+02	-5.7930E+00	MTW
2,6-m-C18	CC(C)CCCC(C)CCCCCCCCCCCC	523.00	6.6200E+02	-6.4950E+00	MTW
2,7-m-C18	CC(C)CCCCC(C)CCCCCCCCCCC	523.00	1.8500E+02	-5.2225E+00	MTW
2,8-m-C18	CC(C)CCCCCC(C)CCCCCCCCCC	523.00	2.0000E+02	-5.2974E+00	MTW
2,9-m-C18	CC(C)CCCCCCC(C)CCCCCCCCC	523.00	3.5700E+02	-5.8778E+00	MTW
2,10-m-C18	CC(C)CCCCCCCC(C)CCCCCCCC	523.00	4.5100E+02	-6.1115E+00	MTW
2,11-m-C18	CC(C)CCCCCCCCC(C)CCCCCCC	523.00	2.7900E+02	-5.6296E+00	MTW
2,12-m-C18	CC(C)CCCCCCCCCC(C)CCCCCC	523.00	1.9500E+02	-5.2731E+00	MTW
2,13-m-C18	CC(C)CCCCCCCCCCC(C)CCCCC	523.00	3.8800E+02	-5.9600E+00	MTW
2,14-m-C18	CC(C)CCCCCCCCCCCC(C)CCCC	523.00	4.2800E+02	-6.0600E+00	MTW
2,16-m-C18	CC(C)CCCCCCCCCCCCCC(C)CC	523.00	2.8900E+02	-5.6672E+00	MTW
3,3-m-C18	CCC(C)(C)CCCCCCCCCCCCCCC	523.00	8.9000E+00	-2.1858E+00	MTW
3,4-m-C18	CCC(C)C(C)CCCCCCCCCCCCCC	523.00	1.0900E+02	-4.6944E+00	MTW
3,5-m-C18	CCC(C)CC(C)CCCCCCCCCCCCC	523.00	5.5700E+01	-4.0195E+00	MTW
3,6-m-C18	CCC(C)CCC(C)CCCCCCCCCCCC	523.00	2.8700E+02	-5.6603E+00	MTW
3,7-m-C18	CCC(C)CCCC(C)CCCCCCCCCCC	523.00	2.7500E+02	-5.6162E+00	MTW
3,9-m-C18	CCC(C)CCCCCC(C)CCCCCCCCC	523.00	1.0800E+02	-4.6790E+00	MTW
3,10-m-C18	CCC(C)CCCCCCC(C)CCCCCCCC	523.00	1.9300E+02	-5.2621E+00	MTW
3,12-m-C18	CCC(C)CCCCCCCCC(C)CCCCCC	523.00	9.6400E+01	-4.5687E+00	MTW
3,13-m-C18	CCC(C)CCCCCCCCCC(C)CCCCC	523.00	1.2700E+02	-4.8464E+00	MTW
3,14-m-C18	CCC(C)CCCCCCCCCCC(C)CCCC	523.00	1.8700E+02	-5.2292E+00	MTW
3,15-m-C18	CCC(C)CCCCCCCCCCCC(C)CCC	523.00	1.6300E+02	-5.0948E+00	MTW
3,16-m-C18	CCC(C)CCCCCCCCCCCCC(C)CC	523.00	1.5900E+02	-5.0704E+00	MTW
4,4-m-C18	CCCC(C)(C)CCCCCCCCCCCCCC	523.00	4.4700E+00	-1.4976E+00	MTW
4,6-m-C18	CCCC(C)CC(C)CCCCCCCCCCCC	523.00	3.1400E+01	-3.4453E+00	MTW
4,7-m-C18	CCCC(C)CCC(C)CCCCCCCCCCC	523.00	5.7500E+01	-4.0512E+00	MTW
4,8-m-C18	CCCC(C)CCCC(C)CCCCCCCCCC	523.00	2.3900E+02	-5.4744E+00	MTW
4,12-m-C18	CCCC(C)CCCCCCCC(C)CCCCCC	523.00	1.3600E+02	-4.9098E+00	MTW
4,14-m-C18	CCCC(C)CCCCCCCCCC(C)CCCC	523.00	7.7800E+01	-4.3536E+00	MTW
5,6-m-C18	CCCCC(C)C(C)CCCCCCCCCCCC	5.23E+02	2.0400E+02	-5.3201E+00	MTW
5,7-m-C18	CCCCC(C)CC(C)CCCCCCCCCCC	5.23E+02	2.9000E+01	-3.3688E+00	MTW
5,8-m-C18	CCCCC(C)CCC(C)CCCCCCCCCC	5.23E+02	7.2500E+01	-4.2836E+00	MTW
5,9-m-C18	CCCCC(C)CCCC(C)CCCCCCCCC	5.23E+02	3.2500E+02	-5.7829E+00	MTW
5,10-m-C18	CCCCC(C)CCCCC(C)CCCCCCCC	5.23E+02	9.7300E+01	-4.5782E+00	MTW
5,11-m-C18	CCCCC(C)CCCCCC(C)CCCCCCC	5.23E+02	7.7800E+01	-4.3542E+00	MTW
5,13-m-C18	CCCCC(C)CCCCCCCC(C)CCCCC	5.23E+02	2.0400E+02	-5.3167E+00	MTW
5,14-m-C18	CCCCC(C)CCCCCCCCC(C)CCCC	5.23E+02	1.2200E+02	-4.8064E+00	MTW
6,6-m-C18	CCCCCC(C)(C)CCCCCCCCCCCC	5.23E+02	9.8800E+00	-2.2903E+00	MTW
6,7-m-C18	CCCCCC(C)C(C)CCCCCCCCCCC	5.23E+02	2.4200E+02	-5.4887E+00	MTW
6,9-m-C18	CCCCCC(C)CCC(C)CCCCCCCCC	5.23E+02	1.1100E+02	-4.7087E+00	MTW
6,10-m-C18	CCCCCC(C)CCCC(C)CCCCCCCC	5.23E+02	3.2200E+02	-5.7731E+00	MTW
6,11-m-C18	CCCCCC(C)CCCCC(C)CCCCCCC	5.23E+02	9.2600E+01	-4.5285E+00	MTW
7,8-m-C18	CCCCCCC(C)C(C)CCCCCCCCCC	5.23E+02	1.6300E+02	-5.0960E+00	MTW
7,9-m-C18	CCCCCCC(C)CC(C)CCCCCCCCC	5.23E+02	3.3500E+01	-3.5101E+00	MTW
7,10-m-C18	CCCCCCC(C)CCC(C)CCCCCCCC	5.23E+02	1.2000E+02	-4.7866E+00	MTW
7,12-m-C18	CCCCCCC(C)CCCCC(C)CCCCCC	5.23E+02	7.8900E+01	-4.3680E+00	MTW
8,8-m-C18	CCCCCCCC(C)(C)CCCCCCCCCC	5.23E+02	7.0400E+00	-1.9513E+00	MTW
8,9-m-C18	CCCCCCCC(C)C(C)CCCCCCCCC	5.23E+02	1.6700E+02	-5.1191E+00	MTW
8,10-m-C18	CCCCCCCC(C)CC(C)CCCCCCCC	523	2.5200E+01	-3.2273E+00	MTW
8,11-m-C18	CCCCCCCC(C)CCC(C)CCCCCCC	523	6.4600E+01	-4.1678E+00	MTW
9,9-m-C18	CCCCCCCCC(C)(C)CCCCCCCCC	523	7.5200E+00	-2.0178E+00	MTW
