# Supplementary material for: Machine Learning-Based Predictions of Henry Coefficients for Long-Chain Alkanes in One-Dimensional Zeolites: Application to Hydroisomerization
Source: J Phys Chem C Nanomater Interfaces. 2025 Sep 26;129(40):18234–49. doi: 10.1021/acs.jpcc.5c03868 (PMC12516733; doi:10.1021/acs.jpcc.5c03868)
Supplement: Supplementary file 1 [file jp5c03868_si_001.zip › SI2/SI2_m-e-p-ip-Cn_523K_AFI.csv]

smiles	lnHC
C	15.7
CC	14.4
CCC	13.2
CCCC	12.2
CC(C)C	11.9
CC(C)CCCC(CC)(C)CCC	6.12
CCC(C)C(CC)(C)CCC	9.06
CC(C)C(CC)C(C)CC(C)C	7.63
CC(C)CC(C)(CCC)CCCC	15.0
CCC(CC)C(CC)CCCCC	8.63
CC(C)C(C)CCCCC(C)C	3.81
CC(C)CC(CCC)CCCC	12.6
CC(C)(C)CC(C)C(C)C(C)C	5.02
CC(C)CC(CCC)C(C)(C)CC	13.0
CCC(C)C(CC)(C)CCCC	8.1
CC(C)C(C)C(C(C)C)CCCC	10.5
CCCC(CC)CCC(C)CCC	7.04
CC(C)(C)CCC(C)(C)CCCC	4.31
CC(C)C(CC)(C)CCC	8.61
CCCC(C)(C)C(C)CCCCC	3.53
CC(C)C(C)(C)C(C)(C)C(C)C	5.62
CC(C)C(C)C(CC)C(C)CC	8.66
CC(C)CC(C)CC(C)C(C)CC	4.15
CCC(CC)(C)C(C)C(CC)CC	8.01
CC(C)(C)C(CC)(C)CC(C)CC	8.41
CC(C)C(C)(C)CCC(C)CCC	3.79
CC(C)C(C)CCC(C)(C)CCC	3.98
CC(C)C(C)CCCCCC	5.0
CC(C)(C)CCCC(C)CCCC	3.38
CC(C)C(C(C)C)C(CC)C(C)C	6.96
CCCC(CC)(C(C)C)CCCC	13.8
CCCCCCCCCCC	5.04
CC(C)C(C(C)C)CC(C)(C)CC	7.17
CC(C)(C)CC(CC)CCCC	8.67
CC(C)CCC(C)C(C)CCC	4.34
CCC(C)(C)CCCC(CC)CC	5.01
CC(C)CC(C)(C)C(C)CC(C)C	3.16
CCC(C)CC(CCC)CCCC	11.6
CC(C)C(C)(C)C(C)C(CC)CC	4.86
CC(C)(C)C(C)(C)C(CC)CCC	6.34
CC(C)(C)CCC(C)(C)CC	5.51
CC(C)(C)C(C)CCC(CC)CC	5.13
CC(C)(C)CC(C)(CCC)CCC	14.5
CC(C)(C)CC(C)CC(C)(C)C	6.22
CCC(C)(C)CCCCCCCC	3.11
CCCCCCC	9.32
CCCC(C(C)C)CCC	11.3
CCC(C)CCC(C)CCCC	4.73
CC(C)(C)CC(C)CC(CC)CC	5.94
CCC(C)(C)C(CCC)CCCC	11.4
CC(C)(C)CCCCCCC	5.06
CC(C)(C)CC(C)C	8.42
CCCCC(C)(C)CCCCCC	4.02
CCC(C)CC(CCC)CCC	11.3
CCCC(C)(CCC)C(C)CCC	12.9
CCC(CC)C(CC)C(CC)CC	13.2
CCCC(C)C(CC)(C)CCCC	6.88
CC(C)C(C)CC(C)(C)CC	5.33
CC(C)(C)C(C)CCCC(C)CC	3.25
CCCCC(C)C(C)CCCCC	3.49
CC(C)C(CC)CCCC(C)C	6.64
CC(C)CC(C)CCCCCCC	3.53
CC(C)(C)C(CC)C(C)C(C)CC	10.5
CC(C)C(C)CCC	8.17
CCC(C)C(C)(C)CC(C)CCC	4.37
CC(C)C(C)CC(C)C	7.05
CCC(C)(C)CCC(C)CCCC	4.0
CCC(CC)(CC)C(C)CC	9.02
CC(C)(C)CCCC(C)C(C)CC	3.29
CCCCCCCC	8.26
CC(C)CCCCCCCC(C)C	2.7
CCC(CC)(C)C(C)(C)CCC	6.31
CC(C)CC(CC)CC(C)C	10.5
CC(C)C(C)CC(C)(C)C(C)CC	3.65
CC(C)CC(C)(C(C)C)CCC	11.8
CC(C)CC(C(C)C)CC(C)C	13.9
CCC(C)(C)C(C)C(CC)CCC	7.57
CC(C)C(C)C(C)(C)C(C)C(C)C	3.22
CC(C)(C)C(C)CCCCCCC	2.96
CCC(CC)CC(CCC)CCC	11.8
CC(C)C(CC)(CC)C(C)CC	10.7
CCCC(C)C(C)C(C)CCCC	3.84
CCC(C)CC(C(C)C)CCC	10.8
CC(C)(C)C(CC)(C)CCC	9.27
CCCCC(C(C)CC)CCCC	13.1
CC(C)(C)CCC(C)C	7.17
CC(C)CCC(C)C(CC)CCC	6.92
CC(C)C(C)(C)CCC	7.27
CCCC(CC)(CC)C(C)CCC	11.4
CC(C)C(C)C(CC)C(CC)CC	11.3
CCC(CC)(C)C(C)(C)CC	5.96
CC(C)(C)CC(C)CCC(C)CC	4.44
CC(C)CCCCCC(C)C	4.67
CC(C)CC(C)C(C)(C)CCC	4.49
CC(C)(C)C(C(C)C)C(C)C(C)C	12.7
CCC(C)(C)C(CC)C(C)(C)CC	9.59
CCC(CC)C(C)(C)CC(C)CC	5.59
CC(C)(C)CC(CC)CC	7.29
CC(C)C(CC)CC	9.34
CCCCC(C(C)(C)C)CCCC	14.4
CCCC(C)CCC	8.79
CC(C)C(CC)(CC)C(C)(C)CC	7.29
CC(C)C(C)CC(C)C(C)(C)CC	3.63
CC(C)(C)CC(C)(C)CCCC	5.37
CC(C)CCCCC(CC)CCC	5.82
CC(C)CC(C)(C)C(CC)(C)CC	5.72
CC(C)C(C)(C)C(C)C(C)CCC	4.31
CCCC(C)(C)CCCC	7.17
CCCCCCCCCC	6.07
CC(C)(C)C(C)(C)C(C)CCCC	4.04
CCCC(C)(C)C(CC)CCCC	8.51
CCC(C)CCC(C)CCC	5.81
CCC(CC)C(C)CC(CC)CC	7.42
CC(C)C(C)C(C)C(CC)(C)CC	5.92
CC(C)(C)CCCCCCC(C)C	2.67
CCCC(CCC)CCCCCC	9.48
CC(C)(C)C(CC)(CC)CCC	12.7
CC(C)(C)C(CC)CC(C)(C)CC	8.72
CC(C)(C)C(CC)CC(C)CCC	9.43
CC(C)CCC(C)C(C)C(C)CC	3.3
CC(C)C(C)CCCCCCCC	2.82
CC(C)C(C)CCCCC	6.1
CC(C)CC(CC)(C)C(C)CCC	7.07
CC(C)C(C)(C)CC(CC)C(C)C	4.99
CCC(C)(C)CCCC(C)(C)CC	3.72
CC(C)(C)C(C(C)C)CC(C)CC	11.8
CC(C)CC(C)CC(C)C	6.74
CC(C)CCC(C)(CCC)CCC	13.6
CC(C)C(C)CC(CC)CC(C)C	9.23
CCC(CC)(C)C(C)C(C)CC	6.68
CCCC(CC)(C)CCCC	8.51
CC(C)C(C(C)C)CCC	10.6
CC(C)CCCC(C)(C)CCCC	3.64
CC(C)C(CC)C(C)C	8.83
CCCCC(C)(CCC)CCCC	14.0
CC(C)C(CC)(C)CCCCCC	5.62
CCC(C)CC(C(C)(C)C)CCC	16.2
CCC(CC)CC(C)CC(C)CC	5.23
CCC(C)CC(CC)CC(C)CC	8.72
CC(C)CC(CC)C(CC)(C)CC	9.71
CC(C)C(C)C(C)CCC(C)C	4.5
CCC(C)C(CC)CCC	9.52
CC(C)(C)CCCC(C)C(C)C	4.15
CC(C)CCC(CC)CCC	8.41
CC(C)(C)C(C)(C)C(C)CCC	4.87
CCCC(CC)C(C(C)C)CCC	13.1
CC(C)CCC(CC)C(CC)CC	10.5
CCC(C)C(CC)(C)C(C)CCC	8.21
CCCCC(C(C)C)CCCC	9.47
CC(C)CC(C)CC(C)CCCC	4.13
CC(C)C(C)CC(C)CCCCC	3.65
CC(C)(C)C(C)(C)C(C)(C)C(C)C	4.12
CC(C)(C)C(CC)(C)CCC(C)C	8.6
CC(C)(C)CC(C)C(C)(C)CCC	3.71
CC(C)CCC(CCC)C(C)CC	13.3
CC(C)CC(CC)CCC(C)C	8.39
CC(C)CC(CC)C(C)CCC	8.3
CC(C)(C)C(C(C)C)CCC(C)C	11.9
CC(C)CC(C)C	9.14
CCC(CC)(C)C(CC)(C)CC	4.63
CC(C)C(C)C(CCC)CC(C)C	14.5
CC(C)CCC(C)(C)CCCCC	3.98
CC(C)CCC(CC)CC	7.64
CC(C)CC(CC)(C)CCCCC	6.72
CC(C)(C)CC(C)C(C)C	6.27
CC(C)C(CC)(CC)CCCCC	9.76
CC(C)CC(C)(C)C(CC)CCC	7.45
CC(C)CC(C(C)C)C(C)CC	11.8
CC(C)C(CC)(C)CC(C)CC	6.35
CCC(C)(C)C(CC)CC	7.01
CC(C)CC(CCC)CC(C)CC	13.4
CC(C)(C)C(CC)C(C)(C)CC	10.5
CCCC(CC)(C(C)C)CCC	13.1
CCC(C)(C)C(C)(C)CCCC	4.51
CCCC(C(C)C)C(C)CCCC	9.68
CCC(C)C(C)CC(CC)CCC	7.25
CCC(CC)(C)CC(C)(C)CC	5.93
CCC(CC)(C)CCC(C)CCC	5.52
CC(C)(C)C(C)(C(C)C)C(C)CC	14.9
CCC(CC)(C)CC(CC)(C)CC	6.61
CC(C)CC(C)C(C)C(CC)CC	5.64
CCCC(C)(C)CC(C)(C)CCC	6.03
CC(C)(C)CCCC(C)C	6.07
CC(C)C(C)C(C)(CCC)CCC	13.4
CCC(C)C(C)CCCCCC	4.4
CCCCC(CC)CCCC	8.28
CC(C)C(CC)C(C)CCCCC	6.09
CC(C)CC(C)CCCCC(C)C	3.43
CCC(C)C(CC)(C)C(C)CC	9.13
CCC(C)C(C)CCCC(C)CC	3.29
CCC(C)C(C)(CCC)C(C)CC	14.9
CC(C)(C)CC(C)CCCC	6.23
CCC(C)CC(CC)C(C)CCC	7.41
CCCC(C(C)C)(C(C)C)CCC	14.0
CC(C)C(C)(C)CC(C)CCC	5.02
CC(C)C(CC)(CC)C(C)C(C)C	9.05
CCC(C)C(CC)(C)CC(C)CC	7.33
CC(C)CC(C)(C)CC(C)(C)CC	4.67
CCC(CC)CCC	9.61
CCCC(C)C(CC)CCCC	8.03
CC(C)(C)CC(CC)CC(C)(C)C	13.3
CC(C)(C)C(CC)CC	8.21
CCCCCC	10.4
CC(C)(C)CC(C)(C)CCC(C)C	4.39
CCCC(C)C(C)CCC	6.68
CCCCCCCCCCCCCC	1.85
CCCCCCCCCCCCCCC	0.817
CCCCCCCCCCCCCCCC	-0.228
CCCCCCCCCCCCCCCCC	-1.31
CCCCCCCCCCCCCCCCCC	-2.35
CCCCCCCCCCCCCCCCCCC	-3.37
CCCCCCCCCCCCCCCCCCCC	-4.43
CC(C)(C)CCCCCCCCCCCCCC	-2.24
CCCCC(C)CCCCCC(C)CCCCC	-1.24
CC(C)CC(C)CCCCCCCC	2.43
CCCC(C)CCCCCCCCC	2.38
CCCC(C)CC(C)CCCCCCC	2.08
CCCCC(C)CC(C)CCCCCCC	1.16
CCCC(C)CCCCC(C)CCCC	2.01
CC(C)CCCCCCCCCCCCCC	-1.43
CCCCCC(C)CC(C)CCCCCCCC	-1.01
CCC(C)CCC(C)CCCCCCCC	0.449
CCCCCC(C)CCCCCCCCCCCC	-2.9
CCCC(C)CCCCCCC(C)CCCC	-0.202
CCC(C)CCCCCCC(C)CCC	1.33
CCCCC(CC)CCCCCCC	5.04
CCC(CC)CCCCCCCCCCCCCCC	-3.05
CCC(C)CCCCCCCCCCC(C)CCC	-2.89
CC(C)CCCCCCCCC(C)CCC	0.202
CCCCCCC(CC)CCCCCCCCC	0.833
CC(C)CCCCCCCCC(C)CCCCC	-1.86
CCCCCC(C)(C)CCCCCCC	1.72
CCCC(C)CCCCCC(C)CCCCCCCC	-3.37
CCCCCC(C)CCC(C)CCCCCCC	-0.937
CCCCCC(C)CC(C)CCCCCCCCCC	-3.09
CCCCCCC(CC)CCCCCCCCCCC	-1.31
CC(C)CCC(C)CCCCCCCCCC	-0.599
CCCCC(C)CCCCCC(C)CCCCCC	-2.27
CCCCCCCC(C)C(C)CCCCCCCC	-2.98
CC(C)CCCCCCC(C)CCCCCCCC	-3.14
CCCCC(C)CCC(C)CCCCCCC	0.156
CCCCCCC(C)(C)CCCCCCCCCCC	-3.39
CCCC(C)CCCCC(C)CCCCCCCCC	-3.26
CC(C)CCC(C)CCCCCCCCC	0.323
CCCC(C)(C)CCCCCCCCC	1.83
CCC(C)CCCCC(C)CCCCCC	0.427
CCCC(C)CCCCCCCCCCC	0.309
CCCCC(C)CCCCCCC(C)CCCCCC	-3.27
CCCCCCC(C)CCCCCCCCCCC	-2.8
CCCC(C)CCC(C)CCCCCCCCCC	-1.84
CCCCCC(C)C(C)CCCCCCCCCC	-2.78
CCCC(C)CCCC(C)CCCCCCCC	-1.47
CCCCCCCC(C)(C)CCCCCCC	-0.357
CC(C)(C)CCCCCCCCCCCCC	-1.19
CCCCC(C)(C)CCCCCCCCCCCCC	-3.43
CCCCCC(C)CCCCCCC(C)CCCCC	-3.45
CCCCCC(C)CCCCC(C)CCCCC	-1.06
CCCC(C)CCCCCCCCCCC(C)CCC	-3.36
CCCCCC(C)CCC(C)CCCCC	1.05
CCCCCC(C)CCCC(C)CCCCCCC	-2.44
CC(C)CCCC(C)CCCCCCC	1.07
CCCCC(C)(C)CCCCCCC	2.84
CCC(C)CCCC(C)CCCCCCCC	-0.799
CCCCC(C)CCC(C)CCCCCC	1.24
CCCCCCCCCCCCCCCCC	-1.31
CCC(C)CCCCCC(C)CCCCCCCC	-2.96
CCCC(C)CCC(C)CCCCCC	2.31
CCCC(C)CCCCC(C)CCCCCCC	-1.2
CCCCCCCC(C)C(C)CCCCCCC	-1.96
CCC(C)CCCC(C)CCCCCCCCC	-1.78
CCCC(C)C(C)CCCCCCCCCCCCC	-3.82
CCCCCC(CC)CCCCCC	5.04
CCC(C)CCCCC(C)CCCCCCCC	-1.69
CCCC(C)CCC(C)CCCCCCCCC	-0.929
CC(C)CCCCCCCCCCCCC(C)CCC	-4.0
CC(C)CCCCCCCCCCCCC	-0.362
CC(C)CC(C)CCCCCCCCCC	0.384
CCC(C)CCCCCCCCCCCCCC	-2.33
CCC(C)CCCCCCCC(C)CCCCCCC	-3.88
CC(C)CCCCC(C)CCCCC	2.4
CCC(C)CCCCC(C)CCCCCCCCCC	-3.76
CCCCCC(C)CCCCCC(C)CCCCCC	-3.37
CCCC(C)CCCCCC(C)CCCCCC	-1.28
CCCC(C)CCCCCCCCCCCCC	-1.79
CC(C)CCCCCC(C)CCCCCCCCC	-3.07
CCCC(C)CCCCC(C)CCCCCCCC	-2.22
CCCCCC(CC)CCCCCCCCCCC	-0.238
CC(C)CCCCCCCCCCCCCCC(C)C	-4.76
CCCCCCC(C)CCCC(C)CCCCCCC	-3.45
CC(C)CCCCC(C)CCCCCCCC	-0.78
CCC(C)CCC(C)CCCCCC	2.73
CCCC(C)CCCCCCCCCC(C)CCC	-2.26
CCCCCC(C)CCCCCCCCC	0.321
CC(C)CCCCCCC(C)CCCCCC	-0.902
CC(C)CCCCCCCCCC(C)CCCC	-1.97
CCCCCC(C)CCCCCCC	2.38
CC(C)CCCC(C)CCCCCCCCCC	-1.98
CCCCCC(C)CCCCCCCCCC	-0.694
CC(C)CCCCCCCC(C)CCCCC	-0.853
CCC(C)(C)CCCCCCCCCCCC	-1.08
CCCC(C)CCCCCCCC(C)CCCCC	-2.31
CCCC(C)CCCCCCC(C)CCCCCCC	-3.3
CC(C)CC(C)CCCCCCCCCCCCC	-2.8
CCCC(C)CCC(C)CCCCCCC	1.26
CCCC(C)CCCCCCCCC(C)CCCCC	-3.25
CCCCCCC(C)(C)CCCCCCCCC	-1.29
CC(C)CCCCC(C)CCCCCCCCC	-1.81
CCCC(C)C(C)CCCCCCCC	1.27
CC(C)CCCCCCCCCCC(C)CCC	-2.02
CC(C)CCCC(C)CCCCCC	2.23
CCC(C)C(C)CCCCCCCCCCCC	-1.95
CCCCCCC(C)CCC(C)CCCCCCC	-1.87
CCCCC(C)(C)C(C)(C)CCCCCCCCCC	-4.27
CCC(C)CCCC(C)C(C)CCC(C)CCCCC	-3.05
CCCCC(CC)CCCC(C)C(C)CCCCC	0.568
CCCC(C)CCCCCCCC(CC)CCCCC	-0.773
CCC(C)C(CCC)CCCCCCCCC	7.08
CCC(C)CCCCC(CC)CC(C)CCCCC	1.19
CC(C)CCCCCC(CC)C(C)CCCCCC	0.272
CC(C)CCC(C)C(C)C(C)CCCCCCC	-1.47
CCCCCC(C)C(C)(C)CC(C)CCCCCC	-1.97
CC(C)CCCC(C)CCCCCCCC(C)CCC	-3.61
CCCCC(C(C)C)CCCCCCCCC	4.17
CC(C)CCCCCC(C)CCCC(CC)CCC	-0.117
CCC(C)CC(C)CC(C)(C)CCCC	3.25
CC(C)CCCCC(CC)CC(C)CCCC	3.1
CC(C)CC(C)CCCCCCC(C)CC	0.273
CCCC(C)CC(C)C(C)C(C)CCCCCC	-0.887
CCC(C)CCC(CCC)CCCC	10.5
CCC(C)CC(C)CCC(C)(C)CCCCCCC	-0.944
CC(C)(C)CCCCC(C)(C)CCCCC	1.41
CCCC(C)CCC(C)C(C)(C)CCCCCCCC	-3.95
CCCCCC(C)CC(C)CC(C)CCCCCC	-1.65
CCCC(CC)CCC(C)CCCC(C)CCCCC	0.0375
CCC(C)CCC(C)CC(C)(C)CCCCCCC	-0.57
CCCCC(CC)(C)CCCCCCCCCCCC	-1.21
CCC(C)CC(C)CC(C)C(C)CCCCCCCC	-2.82
CCCCC(C)C(C)CCC(C)CCCCCCC	-2.57
CCC(C)CCCC(C)C(C)CCCCCC	-0.609
CC(C)(C)CCCC(C)CCCCCCCCC(C)C	-4.07
CCCCC(C)C(C)CCC(CC)CCCCCC	0.537
CCCCCC(C)C(CC)CCCCCCC	2.66
CC(C)CC(C)(C)CCC(C)CCC	3.97
CC(C)C(C)(C)C(C)CCCCCCCCC	-0.759
CC(C)CC(C)C(C)CCC(C)CC	2.39
CCC(C)CCCCC(C)C(C)CCCCCC	-1.73
CC(C)CCCCCCCCCC(C)C(C)(C)CC	-3.19
CCC(C)CCCC(C)C(CC)CCCCCC	1.64
CC(C)CCCCCCCCC(C(C)C)CCC	3.16
CCC(CC)C(C)(C)CCCCCC	4.24
CCC(C)CCCCCCCC(CC)C(C)CCC	0.865
CCCCCCC(C)CC(C)C(C)CCCCCCC	-3.1
CC(C)(C)CCCCCCCC(C)C(C)CCCCC	-3.61
CC(C)CCCCCC(C)CCCCC(CC)CCC	-1.05
CCCCC(C)C(CC)CCCC(C)CCCCCC	0.353
CCC(C)CC(CC)CC(C)CCCCCCCC	3.16
CCCC(C)CCC(C)CC(CC)CCCC	4.91
CC(C)C(CC)CC(C)CCCCCCCCCC	-0.125
CC(C)C(C)(C)CCCCCCCCCCC(C)CC	-4.25
CCC(C)CCC(C)CC(C)CC(C)CCC	0.771
CC(C)CCCC(CC)CC(C)CCC	5.31
CCCC(C)C(C)CC(C)CC(C)CCC	1.85
CC(C)CCCC(C)(C)CCCCCCCCC(C)C	-3.8
CCC(C)CC(CC)CCC(C)CCCCC	4.14
CCC(CC)CCCCC(C)(C)CCCCCC	0.191
CCC(C)CCCCC(C)CCCC(C)(C)CCCC	-3.04
CCCC(C)CCC(C)(C)CCCC(C)CCC	-0.225
CCC(C)CC(C)C(C)C(C)CCCCCCCCC	-3.42
CCCCCC(CC)CC(C)(C)CCCCCCC	2.18
CC(C)CCCC(C)C(C)CCCCC(C)CCC	-2.28
CC(C)CCCCC(C)CCCCC(C)CC	-0.72
CCC(C)CCCCCCC(C)(C)C(C)CCC	-1.78
CCCC(CC)CCCCCCCC(C)CCC	1.28
CCC(C)CCCCCCCC(C)CC(C)CCC	-2.01
CCC(C)CC(C)CC(C)C(C)CCC	2.5
CC(C)CCCCCC(C)CCC(CC)CCCC	0.608
CCC(C)CC(C)C(C)CC(C)CCC	2.19
CC(C)CCC(C)CCCC(C)CCCCC(C)C	-2.26
CC(C)CCCC(C)CCCCC(C)C(C)CCCC	-3.42
CCC(C)CCC(C)CCCC(C)CCC(C)CC	-1.96
CCCCCCC(CC)(C)CCCCCCCCC	0.0681
CC(C)C(C)CCCCCC(C)C(C)CC	0.0579
CC(C)(C)CCCCC(C)CCCC(C)CC	-0.553
CCC(C)CCCCCCC(C(C)C)CCCC	3.2
CC(C)(C)CCCCCCCC(C)C(C)C	-0.0325
CCC(C)(C)CCCC(C)C(C)CCCCCCC	-2.42
CCC(C)CC(C)CCC(C)CCC(C)CCC	0.416
CCCC(C)CCCCCC(CCC)CCCCC	4.47
CCCC(C)(C)C(C)C(C)CCCC	3.77
CCC(C)(C)CCCCC(C)CCCC(C)CC	-1.48
CC(C)CCCCCCC(C)C(C)(C)CCCC	-2.09
CCC(C)(C)CCCCCC(C)CCCC(C)CC	-2.82
CC(C)CC(C)CC(C)CC(C)C(C)CC	1.4
CC(C)C(C)(C)CCCC(C)C(C)CCC	0.843
CCCC(C)(C)CC(C)C(C)CCCCC(C)CCC	-1.91
CCCCC(C)CC(C)(CCC)CCCCCCCC	7.97
CC(C)(C)CCCCCC(CC)CC(C)C	3.83
CC(C)C(C)CC(C)CCCCCC(C)CC(C)CC	-2.72
CC(C)CC(CC)C(C)(C)CCCCC	6.96
CC(C)CCC(CC)CCCC(C)CC(C)CC	1.32
CC(C)C(C)C(C)C(C)CCCCCCC(C)C	-1.87
CC(C)C(C)CCC(C)C(C)C(C)CCCCCCC	-3.32
CC(C)(C)CC(C)(C)CCCCC(C)CCCCC	-1.5
CCCCC(C)(C)C(C)C(C)C(C)CCCC	0.393
CCC(CC)C(C)C(C)CCCCC(C)CCCCC	-1.34
CC(C)(C)CCCC(C(C)C)CCCC	6.68
CC(C)CC(C)C(C)CCCC(C)(C)CCC	0.0858
CCCCCC(C)(C)C(C)CC(CC)CCCCC	1.17
CC(C)(C)CCCCCC(C)(C)CC(C)CCCCC	-2.28
CCCC(C)CC(C)CC(C)(C)C(C)CCCCCC	-2.55
CC(C)(C)CC(C)CCCCCCC(C)(C)C	-0.129
CCCC(C)CC(C)CCCCCC(CCC)CCC	2.8
CCC(C)C(C)(C)CCCC(C)CC(C)CC	-0.248
CCC(C)C(CC)C(C)CCCC(C)CCC	4.18
CCCC(CC)CC(C)CC(CC)CCCCC	5.49
CCCCC(C(C)C)CC(C)(C)CCCCCCC	7.06
CCC(C)(C)CCC(CC)C(C)CCCCC	3.24
CC(C)CC(CC)CC(C)(C)CCCC	8.15
CCCC(CCC)CC(C)(C)CCCCCCCCC	3.42
CC(C)C(CC)CCCCCCC(C)(C)CCC	1.16
CCC(CC)(C)C(C)(C)CCCCCCCCC	-0.0149
CCC(C)CC(C)C(CCC)CCCCCCCC	7.23
CC(C)CC(C)C(C)CC(C)CC(C)CCC	0.745
CC(C)CCC(CCC)CCCC(C)CCC	7.34
CCC(CC)CC(C)CC(C)(C)CCCCCCC	0.754
CC(C)CCCCCC(C)CCC(CC)(C)CCCC	-0.223
CC(C)CC(C)(C)C(C)CCCCCC(C)CCCC	-3.38
CC(C)CCC(C)CCCCC(C)CCC(C)(C)CC	-2.6
CCC(C)(C)C(C)(C)CC(C)CCCCCCCCC	-3.08
CCCC(C)C(C)C(CC)CCCC(C)CCCCC	1.44
CCC(C)C(C)CCC(C)C(CC)CCCC	3.22
CCC(C)CC(CC)C(C)CC(C)CCCCCC	2.05
CCCCCC(C)C(C)C(C)C(C)(C)CCCCCC	-2.87
CC(C)C(C)(C)CCCCC(C)CCCCC(C)CC	-3.49
CCC(CC)CCCC(C)(C)CC(C)CCCCCC	-0.943
CC(C)C(C)C(CC)CCCCCC(C)CCC	2.3
CCCC(C)CCCC(C)(C)CC(CC)CCCCC	1.04
CCC(C)(C)CCCC(C)CC(C)CCC(C)CCC	-2.15
CCCC(CC)(C)CCC(C)(C)CCC	5.79
CCC(C)CCCCC(C)(CCC)CCCCCC	7.64
CCC(CC)C(C)CCCCCCCC(CC)CCC	0.85
CCCC(C)CCC(C)(CCC)CCCCC	11.6
CC(C)C(CC)CC(C)(C)CCCCCCCCCC	-1.26
CC(C)(C)CCCCC(C)(C)CC(C)CCCCCC	-1.69
CC(C)C(C)CCC(C)CC(C)CCCCC(C)CC	-2.73
CCC(C)C(C)C(C)CCC(CC)CCCCC	1.77
CC(C)CCCC(C(C)C)CCC(C)CCCCCC	2.01
CC(C)CCC(CC)(C)CCC(C)CCCCC	1.95
CCC(C)(C)CC(C)CCC(C)(C)CCCCCC	0.0191
CCCC(C)(C(C)C)CC(C)CCCCCCC	7.05
CC(C)CCCC(C)(C)C(C)CCCCC(C)CCC	-3.43
CCC(C)CCCC(CCC)CCC(C)CCCCC	4.66
CCC(C)CCCC(C)CC(CC)CC(C)CCC	2.88
CCC(C)CC(C)C(C)(C)CCCC(C)CC	-0.564
CCC(CC)(CC)CCCCC(C)CCCCCC	1.92
CCCC(CC)CC(C)CCCC(C)(C)CCCC	1.29
CC(C)CCCCCCC(C)CC(CCC)CCC	3.7
CCCCC(C)CC(CCC)CC(C)CCCC	9.39
CCC(C)C(C)CC(C)(C)C(C)CCCCCCCC	-2.97
CCC(C)CC(C)CC(CC)(C)CCC	6.06
CC(C)CCCC(C)(C)C(CC)CCCCCCC	1.28
CC(C)C(C)C(C)(C)CC(C)CCCC	2.87
CCC(C)(C)CCCCCC(C)CC(C)C(C)CC	-1.89
CCC(C)C(C)CCCCC(C)(C)CCC(C)CCC	-1.98
CCCCC(CC)(C)CC(CC)CCCCCCCC	3.93
CC(C)CC(C)(C)C(C)CC(C)CCCCCCCC	-3.14
CCC(C)CCC(C)C(C)CCC(C)CCC(C)CC	-3.11
CCCC(CCC)CCCC(C)(C)CCCCCCC	3.2
CCC(C)C(CC)CC(C)CCC(C)CCCCCC	2.45
CCCC(CC)C(C(C)C)CCCCC	12.1
CCCCC(CC)(C)CCCC(C)C(C)CCCCC	-0.427
CCC(CC)CC(CC)CCCC(C)CCCC	3.49
CC(C)C(C)CCC(C)C(C)(C)C(C)CCCCC	-2.58
CC(C)(C)CC(C)C(C)CCCCC(C)CC(C)CC	-2.51
CCCCCC(C)(C)C(CC)C(CC)CCCCC	9.04
CC(C)C(C)C(CC)(CC)CCCCCCCCC	4.42
CCCCC(CCC)CC(CC)(C)CCCCCC	9.58
CCCC(CC)(C)CC(C)CC(CC)CCCC	8.24
CC(C)CC(CC)(CC)C(C)CCCCC	8.43
CCCC(CC)C(C)C(C)CCC(CC)CCCCC	2.62
CC(C)(C)CC(C)(CCC)CCCCCCCCCC	9.7
CCC(C)(C)CCCC(CC)CCCCC(C)(C)CC	-0.63
CCCC(CCC)CCC(C)C(CC)CCCCC	8.14
CC(C)(C)CCCCCCC(C)(C)C(C)CCC(C)C	-4.35
CCCC(C)CC(C(C)C)CCC(CC)CCCCC	6.76
CC(C)CCCC(C)(C)CCCCC(CCC)CCC	2.98
CCCC(CC)CCCC(C)(C)C(C)C(C)CCCC	0.782
CCCC(C)(C)CCCC(C)(C(C)C)CCCC	1.92
CC(C)CCCCC(C)(C)C(C)(C)CC(C)CCC	-2.25
CC(C)CC(C)C(CC)CCCCC(C)CC(C)CC	-0.0274
CCC(C)CCC(C)CCC(C(C)C)C(C)CCCC	4.06
CC(C)C(C)CCC(CC)(CC)CCCCCC	6.66
CCC(C)CCCC(C)C(CC)CC(C)(C)CCC	2.25
CCC(C)C(C)CC(CCC)C(C)CCCCCC	10.6
CCC(C)CCC(C)CCC(CC)C(CC)CCCC	6.83
CCC(C)C(C)(C)CCCC(CC)CC(C)CCC	2.32
CC(C)C(C)CC(C)C(CC)CC(C)CCCCC	1.82
CC(C)C(C)CC(C)C(C)CC(C)CCC(C)CCC	-1.69
CC(C)C(C)C(CC)(C)CCCCC(C)CCC	1.09
CC(C)C(C)(C)CC(C)CCC(C)CCCC(C)CC	-2.2
CC(C)C(C)(C)CC(C(C)C)CCCCCC	7.15
CCCCC(CCC)C(C)C(C)C(C)CCCCC	7.19
CC(C)C(C)CCCC(C)C(CC)C(C)CCC	3.26
CC(C)(C)CCC(C)(C)C(C)CCC(C)CCCCC	-3.8
CCC(C)CCC(CC)C(CC)C(C)CCCCC	9.3
CC(C)C(C)C(CC)C(C)CC(C)CCCCC	5.01
CCCC(C)CC(C)(C)C(C)CC(C)CC(C)CCC	-2.54
CC(C)CC(C)CCC(C)CC(CC)C(C)CCCC	2.12
CC(C)CCC(C)(C)C(C)C(C)CCC(C)CCC	0.0554
CC(C)C(CC)C(CC)CCCCC(C)CCCCC	2.0
CCCC(C)C(C)(C(C)C)C(C)CCCCC	4.76
CCC(C)(C)CCCC(C)(C)C(CC)CC	1.85
CCCC(CC)C(C)CC(C)CCCC(CC)CCC	3.76
CCC(C)C(C)(C)CCCC(CCC)CCC	6.29
CC(C)CC(C)CCCCCCCC(CC)(CC)CC	1.08
CCC(C)C(C)CCCC(CC)C(C)(C)CCC	4.24
CC(C)C(CC)C(C)CCCCC(C)(C)CCCC	0.922
CC(C)CC(C)CC(C)(C)CCC(CC)CCC	3.93
CC(C)C(C)CC(C)CC(C)(C)C(C)CCC	1.57
CCC(C)CC(C)(C)CCCC(C)(C)CC(C)CC	-2.48
CCC(C)C(C)(C)C(CC)CCC(C)CC	6.96
CCC(C)C(CC)(C)CCCCCCC(C)(C)CCC	0.686
CCCC(C)CCC(C)(C)C(C)(C)CCC(C)CCC	-3.49
CCC(C)CC(C)C(C)C(C)CCC(C)C(C)CCC	-2.84
CC(C)(C)CCC(CC)CCCCC(C)C(C)CC	0.653
CCC(CC)(CC)CC(C)C(C)CCCC	5.11
CC(C)C(C)(C)CCCC(C)CC(C)CC(C)CCC	-2.78
CC(C)C(CC)CCCCCCCC(CC)C(C)C	1.8
CCCC(CCC)C(C)C(C)CCC(C)CCC	5.79
CCC(C)CC(C)C(CC)(C)CCCC(C)CC	1.65
CC(C)C(C)CC(C)(C)CC(C)C(C)CC	3.04
CC(C)CC(C(C)C)CCC(C)C(C)CCCCCC	3.91
CCC(C)CC(C)(C)C(C)CC(CC)CC	0.815
CC(C)(C)CCCCCC(C)CCC(C)(C)C(C)CC	-2.85
CC(C)(C)CC(C)C(C)C(C)CCCCC(C)CC	-2.53
CC(C)CC(C)C(CC)CCC(C)(C)CCC	3.26
CC(C)CC(C)(C)C(CC)CCCC(C)CC	4.61
CC(C)CC(C(C)C)C(C)CCCCCCC(C)C	3.65
CC(C)(C)CCCCCC(CC)CC(C)CC(C)CC	0.54
CC(C)(C)C(CC)CCC(C)CCC(C)CC	5.55
CCC(C)(C)C(C)C(C)(C)CC(C)CC	2.39
CC(C)C(CC)(C)CC(C)CCC(C)CC	3.53
CC(C)(C)C(C)CCCCCC(C)CC(C)C(C)C	-2.3
CCC(C)C(C)CC(CC)CCC(C)(C)CCCC	5.23
CCCC(CC)C(C)CC(C)(C)C(C)CCCCC	0.549
CC(C)CCCC(C)C(CC)C(C)(C)CC	4.88
CCC(C)CCCC(C)(CCC)CCCCC(C)CC	6.46
CCCC(C)C(CC)C(C)CCCC(CC)CCC	5.16
CC(C)CCC(C)C(C)CCC(C)C(C)CC(C)CC	-3.78
CC(C)(C)C(C)(C)CCCCC(C)CCCC(C)CC	-3.55
CC(C)CCC(C)CC(C)C(CCC)CCC	9.19
CCC(C)CCC(C)(C)CCCC(C)C(C)(C)CCC	-1.6
CC(C)C(C)(C)CC(C(C)C)C(C)CCCC	7.14
CC(C)CC(C)CCC(CC)(C)CC(CC)CCC	6.72
CCC(CC)C(C)(C)CC(C)CCC(C)C(C)CCC	1.8
CC(C)C(C)(C)C(C)CC(C)C(C)(C)CCCCCC	-3.34
CC(C)CCC(C)CCC(C)C(CC)CC(C)(C)CC	0.847
CC(C)(C)CC(C)(C)CCCCC(C)CC(CC)CC	-0.435
CCC(C)C(CC)(CC)CC(C)C(C)CCCCCC	9.97
CC(C)C(C)(C)C(C)C(C)C(CC)CCCC	4.86
CC(C)CC(CC)CC(C)CC(CCC)CCCC	11.0
CCCC(C)CC(C)C(C)(C)CC(CCC)CCCC	7.57
CCC(CC)C(C)CCC(C(C)C)C(C)CCC	7.37
CC(C)(C)CCC(C)(C)CC(C(C)C)CCC	7.05
CCC(C)C(C)CC(C)C(CC)CC(C)(C)CCC	4.82
CCCC(C)(C)C(C)(C)CC(C)C(C)C(C)CCCC	-3.19
CC(C)CC(C)CCC(CC)CC(C)C(CC)CC	6.46
CC(C)CCC(C)(CCC)CCC(CC)CC	13.2
CCC(C)CCC(CC)(C)CC(C)(C)C(C)CCC	4.98
CC(C)CC(C)CC(CC)(C)CC(C)C(C)CC	6.2
CCC(C)C(CC)CCC(CC)C(CC)CCCCC	10.9
CCC(C)CC(CC)CC(CC)C(C)(C)CCC	12.6
CCC(C)(C)CCCC(CC)C(C)CC(CC)CCC	3.95
CC(C)C(C)CC(CC)C(C)(C)CCC(C)CC	3.96
CC(C)C(C)CCC(C)C(C)(C)CC(CC)CC	-1.02
CC(C)CCCCC(C)C(C)(C)C(CC)CC(C)CC	2.66
CCC(C)C(C)C(CC)CCCC(CCC)CCCC	8.58
CC(C)C(CC)CCC(C)C(C)CCC(CC)CC	2.76
CCC(CC)CC(CC)C(C)CC(CC)CCC	6.26
CC(C)C(CC)CCC(C(C)C)CCCCC(C)C	6.16
CC(C)(C)CC(C)C(C)C(C)CCCCC(CC)CC	-2.38
CCCC(C)(C(C)C)C(C)(C)CCCCC(C)CCC	4.35
CCC(CC)(C)C(CC)C(C)CC(C)CCCCCC	9.62
CCCC(CCC)(CCC)CC(C)CCC	27.1
CCCC(CC)C(C)C(CC)CC(C)(C)CCCC	10.1
CC(C)(C)CCCCCCCC(CC)(C)C(C)(C)CC	0.214
CCC(C)CCC(CC)C(CCC)C(C)CCCC	12.7
CCC(C)(C)CC(C)CC(C(C)C)C(C)CCC	7.81
CCC(CC)(C)CC(C)CC(C(C)C)CCCCC	6.24
CC(C)C(C)C(CC)CC(C)C(C)CCCC(C)C	4.46
CC(C)(C)C(C)C(C)CCCC(C)C(C)CC(C)CC	-2.5
CC(C)C(C)(C)CCCCC(C)C(C)C(CC)CCC	0.804
CC(C)(C)CC(C)CC(CC)C(C)C(C)CCCC	4.97
CC(C)C(C)C(CC)C(C)CCCC(CC)CCC	4.26
CC(C)C(C)(C)CCCC(C(C)C)CCCC(C)CC	2.16
CCC(C)CC(C(C)C)CCC(C)C(C)(C)CCC	5.7
CC(C)(C)C(C)CCCCC(C)C(CC)CC(C)CC	0.329
CC(C)C(CC)(C)CCCC(C)CC(C)(C)CCCC	0.0766
CC(C)C(C)C(C)(C)CCCC(C)CC(C)CC(C)C	-2.21
CC(C)CCC(C)CC(C)(C)C(C)CC(C)(C)CCC	2.12
CCC(CC)(C)C(CC)CCC(CC)CCCC	12.0
CC(C)CCCC(C)C(C)C(C)C(C(C)C)CCCC	3.26
CCC(C)(C)C(C)CCCC(C)(CCC)CCCC	8.88
CCC(C)CC(C)(C)C(CC)CC(C)(C)CCCC	5.94
CC(C)C(C)CCCCCC(C)(C)CC(CC)(C)CC	-1.19
CCC(CC)C(CC)(C)CC(C)CC(C)CCCC	6.52
CCC(C)(C)CC(C)CC(CCC)CCCC(C)CC	5.32
CCCC(C)C(C)(C)CC(C)(CCC)CCCCCC	13.5
CC(C)(C)CCC(CCC)CCC(C)CCCC(C)C	6.8
CCC(C)CC(C)(C(C)C)CC(C)C(C)CCCC	13.4
CC(C)C(C)(C)C(C(C)C)CCCC(C)C	8.01
CCC(C)(C)CC(C)(C)CC(CC)(C)CCCCCC	4.74
CCCC(C)(C)C(C)CC(C)(C)C(CC)(C)CCCC	3.12
CC(C)CC(CCC)C(C)(C)C(C)CCC(C)CC	6.98
CC(C)(C)C(C)C(C)(C)CCCC(C)C(C)C(C)CC	-1.82
CC(C)C(C)C(C)CCC(C(C)C)CC(CC)CC	6.97
CCC(CC)(C)C(C)CCC(C)(C)C(C)CC(C)CC	-0.324
CC(C)C(CC)C(C)CCC(CC)C(C)C(C)CCC	8.11
CC(C)CC(C)(C)CCCC(C)(CCC)C(C)CCC	11.2
CC(C)(C)CCCCCC(C)(CCC)C(C)(C)CCC	6.3
CC(C)(C)CC(C)CC(C)(C)CC(C(C)C)CCCC	8.89
CC(C)C(CC)CC(C)CC(C)CCC(CC)C(C)C	3.59
CC(C)CCC(C)(C(C)C)C(CC)(C)CCCC	14.4
CC(C)CC(C)C(C)CC(CC)C(C)(C)CCC(C)C	3.1
CC(C)C(C)(C)CCCC(CCC)C(CC)CCC	11.9
CC(C)C(CC)C(C)C(C)CC(C(C)C)CCC	8.89
CC(C)C(CC)CCC(C)(C)CCC(C)C(C)(C)CC	-0.285
CC(C)C(CC)CCC(C)C(CC)C(C)CCC(C)C	6.16
CC(C)CCC(C(C)C)C(C)CC(CC)(C)CCCC	11.5
CC(C)C(C)CCCC(C)(C)CC(CCC)C(C)CC	9.78
CC(C)C(C)CCC(C)(C(C)C)CC(C)C(C)CC	7.3
CCC(C)(C)C(CC)(C)CC(C)C(CC)CCCC	9.34
CCC(C)(C)C(CC)(CCC)CCC(C)CCC	24.3
CC(C)(C)CC(CC)C(C)CCC(C)(C)C(C)C	2.69
CCC(CC)(C)CCCC(CCC)CC(CC)CC	8.11
CCCC(CC)C(CC)C(CC)(C)CC(C)CCC	22.5
CC(C)CC(C)(C)C(C(C)C)CC(C)CCCC(C)C	8.68
CC(C)CC(CC)C(CCC)CCCCC(C)(C)CC	11.0
CC(C)(C)CC(CC)C(CCC)CCCC(C)C	16.5
CC(C)C(C)C(C)C(C)(CCC)CCCC(C)CCC	14.5
CC(C)C(C)(C)C(CC)CC(C)C(C)(C)CCC	5.94
CCC(C)C(C)(C)CCC(CC)C(CC)(C)CCCC	10.5
CC(C)C(C)C(C)(C)CC(CC)CCC(C)CC(C)C	5.34
CCC(C)(C)CCC(C)CC(CC)(C)C(CC)CCC	11.1
CC(C)CC(C)(C)CC(C(C)C)CCC(C)C(C)CC	12.0
CC(C)(C)C(C)CC(C)C(CC)CCC(CC)CC	2.41
CC(C)(C)CC(C)(C)C(C)(C)C(C)CCCC(C)C	-0.846
CC(C)CC(CC)CCC(C)(C)CC(CCC)CCC	8.87
CC(C)C(C)CC(CCC)C(CC)CCCC(C)CC	15.7
CCCC(C(C)C)C(CC)(C)CC(C)(C)CCCC	24.6
CC(C)CC(CC)CCC(C)C(CCC)C(C)CC	15.3
CCC(CC)C(CC)C(C)(C)CCCC(C)(C)CCC	8.1
CC(C)(C)C(CC)CC(C)(C)CC(C)CC(CC)CC	9.13
CC(C)C(CC)C(C)C(C)(CCC)CC(C)C	27.0
CCC(C)(C)C(C)(C(C)C)C(C)(C)CCC(C)CCC	19.3
CCC(CC)CC(C(C)C)C(C)(C)C(C)CC(C)CC	13.9
CC(C)(C)C(C)CC(CC)(C)CC(C)CC(C)(C)C	8.65
CCC(C)C(C(C)C)C(C)CC(C)(C)C(CC)CCC	15.4
CC(C)CCC(CCC)CC(C(C)C)C(C)(C)CC	27.5
CC(C)C(CC)C(CC)CC(CC)C(CC)CC	21.5
CC(C)(C)C(CC)CC(C)(C)CC(C)(C)CC(C)CC	12.9
CC(C)CC(C)(C)CC(C)(CCC)CC(CC)CCC	39.3
CC(C)C(CC)(C)CCCC(C(C)C)CC(C)(C)CC	11.3
CCC(C)(C)C(C)(C(C)C)CCC(C)C(C)(C)CC	8.72
CC(C)(C)CC(CC)C(C)C(CC)C(CC)CC	17.2
CC(C)CCC(CC)(CC)CC(CC)(CC)CCCC	33.9
CCC(C)(C)C(CCC)CC(C)C(CC)(C)CCCC	20.1
CC(C)C(C)C(CC)(CC)C(C)C(CC)CCC	23.6
CC(C)CC(CC)(C)CC(C)CC(CC)(CC)CC	14.4
CCC(CC)C(C)CC(CC)C(CCC)C(C)CCC	23.2
CCC(C)(C)C(CC)C(CC)C(C)CC(CC)CC	16.1
CCC(C)(C)C(C)C(CC)C(C)CCC(CC)(C)CC	3.7
CCCC(C)C(CC)(C)C(CCC)C(CCC)CCC	45.9
CC(C)(C)CC(CC)(CCC)CC(C)CC(C)(C)CC	41.2
CCC(C)C(C)(C(C)C)CC(CCC)C(CC)CCC	40.2
CC(C)(C)C(C)C(CC)(C)CC(C)C(C(C)C)CCC	29.0
CC(C)(C)C(CC)C(C)C(C)(CCC)CC(C)C	41.1
CC(C)(C)CC(CC)(C)C(C)CC(C)(C)C(C)C(C)C	8.03
CC(C)C(C)(C)C(C)(C)C(C)(CCC)CCC(C)CC	30.2
CC(C)CC(CC)C(CC)C(C)(C(C)C)C(C)CC	47.1
CCC(C)(C)C(C(C)C)CC(C)C(CC)C(CC)CC	22.4
CC(C)CC(CC)C(C(C)C)CC(CC)(CC)CCC	37.9
CC(C)(C)CC(CCC)(CCC)CCC(C)(C)C	64.0
CC(C)C(CC)(C)CC(C(C)C)(CCC)CCCCC	45.8
CCC(C)(C)C(CC)(C)C(C(C)C)CC(CC)CCC	41.4
CC(C)C(C)(C)C(CC)CC(C)(C)C(C)C(C)C(C)C	9.65
CC(C)(C)C(CC)C(C)(C)C(C)C(CCC)CCCC	21.7
CC(C)C(CC)C(C)C(CC)(C)CC(CC)C(C)CC	10.7
CC(C)C(C)C(C(C)C)C(C)(C)C(C)(C)CCC(C)C	22.1
CC(C)(C)C(C)C(C)C(C)(C(C)C)CC(C)C(C)C	22.0
CC(C)C(CC)(CC)CC(C)C(C)(C)C(C)C(C)CC	6.29
CC(C)CC(C)(CCC)C(C)CC(C(C)C)CC(C)C	26.6
CC(C)C(CC)C(CC)(C)C(C)C(CC)(CC)CCC	29.6
CCC(C)(C)CC(CC)(C)C(CC)(C(C)C)C(C)CC	67.2
CC(C)(C)C(CC)(C)CCC(C)(C(C)C)C(C)C(C)C	19.7
CC(C)(C)C(C)(C)C(CC)(CC)CC(C(C)C)CCC	33.8
CC(C)C(C)C(C)(C(C)C)C(C)(C(C)C)C(C)CCC	87.8
CC(C)CC(CC)(C(C)C)C(C(C)C)C(CC)CCC	75.2
CC(C)C(C)C(CCC)(CCC)C(C)(C)C(C)CC	81.9
CC(C)(C)CC(CCC)C(CC)(CCC)CC(C)C	68.2
CC(C)C(C)(C)C(C)(C)C(CC)(C)C(C)C(C)C(C)C	32.4
CC(C)C(CC)(C)CC(C)C(CC)C(CC)(CC)CC	24.0
CC(C)C(CC)(CC)C(C)C(CCC)(CCC)CCC	77.3
CC(C)(C)C(C)C(C)(C(C)C)C(C(C)C)C(C)(C)CC	96.2
CC(C)(C)C(C)C(CC)C(C(C)C)(CCC)CC(C)C	73.5
CCC(C)(C)C(C)(CCC)C(CC)C(CC)(CC)CC	78.3
CC(C)C(CC)C(CC)(C)C(C)(C)C(CC)(CC)CC	48.0
CC(C)C(CC)C(C)C(CCC)(CCC)C(C)(C)CC	84.8
CC(C)(C)C(CC)(C)C(CC)C(CC)C(C)(C)C(C)C	49.8
CC(C)C(C)C(C)(C)C(C(C)C)(C(C)C)C(C)(C)CC	55.0
CC(C)(C)CC(CC)(C)C(CCC)C(CC)(CC)CC	59.4
CC(C)C(CC)(CC)CC(C(C)C)(C(C)C)CC(C)C	66.7
C	15.5
CC	14.5
CCC	13.4
CCCC	12.4
CCCCC	11.3
CCCCCC	10.3
CCCCCCC	9.23
CCCCCCCC	8.18
CCCCCCCCC	7.12
CCCCCCCCCC	6.07
CCCCCCCCCCC	5.02
CCCCCCCCCCCC	3.97
CCCCCCCCCCCCC	2.92
CCCCCCCCCCCCCC	1.87
CCCCCCCCCCCCCCC	0.82
CCCCCCCCCCCCCCCC	-0.231
CCCCCCCCCCCCCCCCC	-1.28
CCCCCCCCCCCCCCCCCC	-2.33
CCCCCCCCCCCCCCCCCCC	-3.38
CCCCCCCCCCCCCCCCCCCC	-4.43
CCCCCCCCCCCCCCCCCCCCC	-5.48
CCCCCCCCCCCCCCCCCCCCCC	-6.54
CCCCCCCCCCCCCCCCCCCCCCC	-7.59
CCCCCCCCCCCCCCCCCCCCCCCC	-8.64
CCCCCCCCCCCCCCCCCCCCCCCCC	-9.69
CCCCCCCCCCCCCCCCCCCCCCCCCC	-10.7
CCCCCCCCCCCCCCCCCCCCCCCCCCC	-11.8
CCCCCCCCCCCCCCCCCCCCCCCCCCCC	-12.8
CCCCCCCCCCCCCCCCCCCCCCCCCCCCC	-13.9
CCCCCCCCCCCCCCCCCCCCCCCCCCCCCC	-14.9
CC(C)CCCCCC	7.05
CC(C)CCCCCCC	5.91
CC(C)CCCCCCCC	4.83
CC(C)CCCCCCCCC	3.84
CC(C)CCCCCCCCCC	2.8
CC(C)CCCCCCCCCCC	1.68
CC(C)CCCCCCCCCCCC	0.619
CC(C)CCCCCCCCCCCCCCC	-2.52
CC(C)CCCCCCCCCCCCCCCC	-3.55
CC(C)CCCCCCCCCCCCCCCCC	-4.55
CCC(C)CCCCC	7.23
CCC(C)CCCCCC	6.13
CCC(C)CCCCCCC	4.99
CCC(C)CCCCCCCC	3.96
CCC(C)CCCCCCCCC	2.97
CCC(C)CCCCCCCCCC	1.89
CCC(C)CCCCCCCCCCC	0.794
CCC(C)CCCCCCCCCCCC	-0.237
CCC(C)CCCCCCCCCCCCC	-1.23
CCC(C)CCCCCCCCCCCCCCC	-3.4
CCCC(C)CCCC	7.76
CCCC(C)CCCCC	6.63
CCCC(C)CCCCCC	5.59
CCCC(C)CCCCCCC	4.51
CCCC(C)CCCCCCCC	3.42
CCCC(C)CCCCCCCCCC	1.38
CCCC(C)CCCCCCCCCCCC	-0.778
CCCCC(C)CCCC	6.68
CCCCC(C)CCCCC	5.59
CCCCC(C)CCCCCC	4.6
CCCCC(C)CCCCCCC	3.49
CCCCC(C)CCCCCCCC	2.37
CCCCC(C)CCCCCCCCC	1.38
CCCCC(C)CCCCCCCCCC	0.392
CCCCC(C)CCCCCCCCCCC	-0.72
CCCCC(C)CCCCCCCCCCCC	-1.83
CCCCC(C)CCCCCCCCCCCCC	-2.81
CCCCCC(C)CCCCC	4.52
CCCCCC(C)CCCCCC	3.51
CCCCCC(C)CCCCCCCC	1.3
CCCCCC(C)CCCCCCCCCCC	-1.82
CCCCCC(C)CCCCCCCCCCCCC	-3.88
CCCCCCC(C)CCCCCC	2.47
CCCCCCC(C)CCCCCCC	1.37
CCCCCCC(C)CCCCCCCC	0.312
CCCCCCC(C)CCCCCCCCC	-0.706
CCCCCCC(C)CCCCCCCCCC	-1.72
CCCCCCC(C)CCCCCCCCCCCC	-3.85
CCCCCCCC(C)CCCCCCC	0.301
CCCCCCCC(C)CCCCCCCC	-0.803
CCCCCCCC(C)CCCCCCCCC	-1.81
CCCCCCCC(C)CCCCCCCCCC	-2.78
CCCCCCCC(C)CCCCCCCCCCC	-3.85
CCCCCCCCC(C)CCCCCCCC	-1.9
CCCCCCCCC(C)CCCCCCCCC	-2.88
CCCCCCCCC(C)CCCCCCCCCC	-3.88
CCCCCCCCCC(C)CCCCCCCCC	-3.87
CC(C)(C)CCCCCCCC	3.96
CC(C)(C)CCCCCCCCC	3.01
CC(C)(C)CCCCCCCCCC	1.98
CC(C)(C)CCCCCCCCCCC	0.831
CC(C)(C)CCCCCCCCCCCC	-0.226
CC(C)(C)CCCCCCCCCCCCCCC	-3.38
CC(C)(C)CCCCCCCCCCCCCCCC	-4.39
CC(C)(C)CCCCC	7.28
CC(C)(C)CCCCCCC	5.05
CC(C)C(C)CCCCCCC	3.83
CC(C)C(C)CCCCCCCCC	1.86
CC(C)C(C)CCCCCCCCCC	0.763
CC(C)C(C)CCCCCCCCCCC	-0.358
CC(C)C(C)CCCCCCCCCCCC	-1.37
CC(C)C(C)CCCCCCCCCCCCC	-2.36
CC(C)C(C)CCCCCCCCCCCCCC	-3.47
CC(C)C(C)CCCC	7.14
CC(C)CC(C)CCCCCC	4.57
CC(C)CC(C)CCCCCCCCC	1.36
CC(C)CC(C)CCCCCCCCCCC	-0.659
CC(C)CC(C)CCCCCCCCCCCC	-1.79
CC(C)CC(C)CCCCCCCCCCCCCC	-3.83
CC(C)CC(C)CCC	7.76
CC(C)CC(C)CCCC	6.76
CC(C)CC(C)CCCCC	5.58
CC(C)CCC(C)CCCCC	4.52
CC(C)CCC(C)CCCCCC	3.59
CC(C)CCC(C)CCCCCCC	2.48
CC(C)CCC(C)CCCCCCCC	1.31
CC(C)CCC(C)CCCCCCCCCCC	-1.74
CC(C)CCC(C)CCCCCCCCCCCC	-2.89
CC(C)CCC(C)CCCCCCCCCCCCC	-3.82
CC(C)CCC(C)CC	7.17
CC(C)CCC(C)CCC	6.71
CC(C)CCC(C)CCCC	5.61
CC(C)CCCC(C)CCCC	4.29
CC(C)CCCC(C)CCCCC	3.27
CC(C)CCCC(C)CCCCCCCC	0.0221
CC(C)CCCC(C)CCCCCCCCC	-0.939
CC(C)CCCC(C)CCCCCCCCCCC	-3.14
CC(C)CCCC(C)CCCCCCCCCCCC	-4.17
CC(C)CCCC(C)C	6.9
CC(C)CCCC(C)CC	6.04
CC(C)CCCC(C)CCC	5.32
CC(C)CCCCC(C)CCC	4.43
CC(C)CCCCC(C)CCCC	3.52
CC(C)CCCCC(C)CCCCCC	1.32
CC(C)CCCCC(C)CCCCCCC	0.262
CC(C)CCCCC(C)CCCCCCCCCC	-2.85
CC(C)CCCCC(C)CCCCCCCCCCC	-3.88
CC(C)CCCCC(C)C	5.85
CC(C)CCCCC(C)CC	4.88
CC(C)CCCCCC(C)CC	3.73
CC(C)CCCCCC(C)CCC	3.29
CC(C)CCCCCC(C)CCCC	2.25
CC(C)CCCCCC(C)CCCCC	1.11
CC(C)CCCCCC(C)CCCCCC	0.109
CC(C)CCCCCC(C)CCCCCCC	-0.947
CC(C)CCCCCC(C)CCCCCCCC	-2.06
CC(C)CCCCCC(C)CCCCCCCCCC	-4.06
CC(C)CCCCCCC(C)C	3.57
CC(C)CCCCCCC(C)CC	2.74
CC(C)CCCCCCC(C)CCC	2.2
CC(C)CCCCCCC(C)CCCC	1.13
CC(C)CCCCCCC(C)CCCCC	0.0729
CC(C)CCCCCCC(C)CCCCCCC	-2.01
CC(C)CCCCCCC(C)CCCCCCCCC	-4.11
CC(C)CCCCCCCC(C)CC	1.86
CC(C)CCCCCCCC(C)CCC	1.18
CC(C)CCCCCCCC(C)CCCC	0.166
CC(C)CCCCCCCC(C)CCCCCC	-1.88
CC(C)CCCCCCCC(C)CCCCCCC	-3.04
CC(C)CCCCCCCC(C)CCCCCCCC	-4.08
CC(C)CCCCCCCCC(C)C	1.59
CC(C)CCCCCCCCC(C)CC	0.647
CC(C)CCCCCCCCC(C)CCCC	-0.732
CC(C)CCCCCCCCC(C)CCCCCC	-2.87
CC(C)CCCCCCCCC(C)CCCCCCC	-3.93
CC(C)CCCCCCCCCC(C)C	0.461
CC(C)CCCCCCCCCC(C)CC	-0.446
CC(C)CCCCCCCCCC(C)CCC	-0.883
CC(C)CCCCCCCCCC(C)CCCCC	-3.05
CC(C)CCCCCCCCCC(C)CCCCCC	-4.0
CC(C)CCCCCCCCCCC(C)C	-0.625
CC(C)CCCCCCCCCCC(C)CC	-1.44
CC(C)CCCCCCCCCCC(C)CCCC	-3.07
CC(C)CCCCCCCCCCC(C)CCCCC	-4.11
CC(C)CCCCCCCCCCCC(C)C	-1.51
CC(C)CCCCCCCCCCCC(C)CC	-2.37
CC(C)CCCCCCCCCCCC(C)CCC	-2.97
CC(C)CCCCCCCCCCCC(C)CCCC	-3.95
CC(C)CCCCCCCCCCCCC(C)C	-2.65
CC(C)CCCCCCCCCCCCC(C)CC	-3.57
CC(C)CCCCCCCCCCCCCC(C)C	-3.74
CC(C)CCCCCCCCCCCCCC(C)CC	-4.62
CCC(C)CCCCCCC(C)CC	1.93
CCC(C)CCCCCCC(C)CCCC	0.271
CCC(C)CCCCCCC(C)CCCCC	-0.742
CCC(C)CCCCCCC(C)CCCCCC	-1.74
CCC(C)CCCCCCC(C)CCCCCCC	-2.86
CCC(C)CCCCCCC(C)CCCCCCCC	-3.99
CCC(C)CCCCCCCC(C)CC	0.979
CCC(C)CCCCCCCC(C)CCC	0.348
CCC(C)CCCCCCCC(C)CCCC	-0.628
CCC(C)CCCCCCCC(C)CCCCC	-1.66
CCC(C)CCCCCCCC(C)CCCCCC	-2.71
CCC(C)CCCCCCCCC(C)CC	-0.301
CCC(C)CCCCCCCCC(C)CCC	-0.685
CCC(C)CCCCCCCCC(C)CCCC	-1.64
CCC(C)CCCCCCCCC(C)CCCCC	-2.77
CCC(C)CCCCCCCCC(C)CCCCCC	-3.77
CCC(C)CCCCCCCCCC(C)CC	-1.31
CCC(C)CCCCCCCCCC(C)CCC	-1.8
CCC(C)CCCCCCCCCC(C)CCCC	-2.86
CCC(C)CCCCCCCCCC(C)CCCCC	-3.97
CCC(C)CCCCCCCCCCC(C)CC	-2.29
CCC(C)CCCCCCCCCCC(C)CCCC	-3.89
CCC(C)CCCCCCCCCCCC(C)CC	-3.28
CCC(C)CCCCCCCCCCCC(C)CCC	-3.84
CCC(C)CCCCCCCCCCCCC(C)CC	-4.47
CCC(C)(C)CCCCCCC	4.16
CCC(C)(C)CCCCCCCCC	2.17
CCC(C)(C)CCCCCCCCCC	1.11
CCC(C)(C)CCCCCCCCCCC	-0.0497
CCC(C)(C)CCCCCCCCCCCCC	-2.03
CCC(C)(C)CCCCCCCCCCCCCC	-3.12
CCC(C)(C)CCCCCCCCCCCCCCC	-4.23
CCC(C)(C)CCCC	7.47
CCC(C)(C)CCCCC	6.42
CCC(C)(C)CCCCCC	5.35
CCC(C)C(C)CCCCCCC	3.3
CCC(C)C(C)CCCCCCCC	2.25
CCC(C)C(C)CCCCCCCCC	1.24
CCC(C)C(C)CCCCCCCCCC	0.213
CCC(C)C(C)CCCCCCCCCCC	-0.899
CCC(C)C(C)CCCCCCCCCCCCC	-2.95
CCC(C)C(C)CCCCCCCCCCCCCC	-3.98
CCC(C)C(C)CCC	7.59
CCC(C)C(C)CCCC	6.55
CCC(C)C(C)CCCCC	5.47
CCC(C)CC(C)CCCCC	4.63
CCC(C)CC(C)CCCCCC	3.68
CCC(C)CC(C)CCCCCCC	2.61
CCC(C)CC(C)CCCCCCCC	1.47
CCC(C)CC(C)CCCCCCCCC	0.43
CCC(C)CC(C)CCCCCCCCCC	-0.526
CCC(C)CC(C)CCCCCCCCCCC	-1.61
CCC(C)CC(C)CCCCCCCCCCCC	-2.71
CCC(C)CC(C)CCCCCCCCCCCCC	-3.73
CCC(C)CC(C)CC	7.27
CCC(C)CC(C)CCC	6.82
CCC(C)CC(C)CCCC	5.78
CCC(C)CCC(C)CCCCC	3.69
CCC(C)CCC(C)CCCCCCC	1.57
CCC(C)CCC(C)CCCCCCCCC	-0.511
CCC(C)CCC(C)CCCCCCCCCC	-1.46
CCC(C)CCC(C)CCCCCCCCCCC	-2.62
CCC(C)CCC(C)CCCCCCCCCCCC	-3.71
CCC(C)CCC(C)CC	6.33
CCC(C)CCCC(C)CCC	4.47
CCC(C)CCCC(C)CCCC	3.48
CCC(C)CCCC(C)CCCCC	2.43
CCC(C)CCCC(C)CCCCCC	1.35
CCC(C)CCCC(C)CCCCCCC	0.225
CCC(C)CCCC(C)CCCCCCCCCC	-2.82
CCC(C)CCCC(C)CCCCCCCCCCC	-3.9
CCC(C)CCCC(C)CC	5.15
CCC(C)CCCCC(C)CC	3.92
CCC(C)CCCCC(C)CCC	3.54
CCC(C)CCCCC(C)CCCC	2.62
CCC(C)CCCCC(C)CCCCC	1.48
CCC(C)CCCCC(C)CCCCCCC	-0.633
CCC(C)CCCCC(C)CCCCCCCCC	-2.71
CCC(C)CCCCCC(C)CC	2.86
CCC(C)CCCCCC(C)CCC	2.36
CCC(C)CCCCCC(C)CCCC	1.28
CCC(C)CCCCCC(C)CCCCC	0.18
CCC(C)CCCCCC(C)CCCCCC	-0.785
CCC(C)CCCCCC(C)CCCCCCC	-1.88
CCC(C)CCCCCC(C)CCCCCCCCC	-4.01
CCCC(C)CCCCCC(C)CCC	1.85
CCCC(C)CCCCCC(C)CCCC	0.856
CCCC(C)CCCCCC(C)CCCCC	-0.256
CCCC(C)CCCCCC(C)CCCCCCC	-2.36
CCCC(C)CCCCCCC(C)CCC	0.85
CCCC(C)CCCCCCC(C)CCCCC	-1.27
CCCC(C)CCCCCCC(C)CCCCCC	-2.29
CCCC(C)CCCCCCCC(C)CCC	-0.268
CCCC(C)CCCCCCCC(C)CCCC	-1.31
CCCC(C)CCCCCCCC(C)CCCCCC	-3.32
CCCC(C)CCCCCCCCC(C)CCC	-1.21
CCCC(C)CCCCCCCCC(C)CCCC	-2.22
CCCC(C)CCCCCCCCCC(C)CCCC	-3.22
CCCC(C)(C)CCCCCC	5.1
CCCC(C)(C)CCCCCCC	3.96
CCCC(C)(C)CCCCCCCC	2.8
CCCC(C)(C)CCCCCCCCCC	0.894
CCCC(C)(C)CCCCCCCCCCC	-0.304
CCCC(C)(C)CCCCCCCCCCCC	-1.37
CCCC(C)(C)CCCCCCCCCCCCC	-2.36
CCCC(C)(C)CCCCCCCCCCCCCC	-3.38
CCCC(C)(C)CCC	8.31
CCCC(C)(C)CCCCC	6.07
CCCC(C)C(C)CCCCC	4.55
CCCC(C)C(C)CCCCCC	3.52
CCCC(C)C(C)CCCCCCC	2.35
CCCC(C)C(C)CCCCCCCCC	0.312
CCCC(C)C(C)CCCCCCCCCC	-0.71
CCCC(C)C(C)CCCCCCCCCCC	-1.85
CCCC(C)C(C)CCCCCCCCCCCC	-2.93
CCCC(C)C(C)CCCC	5.56
CCCC(C)CC(C)CCCC	5.3
CCCC(C)CC(C)CCCCC	4.17
CCCC(C)CC(C)CCCCCC	3.11
CCCC(C)CC(C)CCCCCCCC	1.01
CCCC(C)CC(C)CCCCCCCCC	-0.0229
CCCC(C)CC(C)CCCCCCCCCC	-0.986
CCCC(C)CC(C)CCCCCCCCCCC	-2.21
CCCC(C)CC(C)CCCCCCCCCCCC	-3.25
CCCC(C)CC(C)CCC	6.25
CCCC(C)CCC(C)CCC	5.45
CCCC(C)CCC(C)CCCC	4.38
CCCC(C)CCC(C)CCCCC	3.27
CCCC(C)CCC(C)CCCCCCCC	0.0878
CCCC(C)CCC(C)CCCCCCCCCCC	-2.99
CCCC(C)CCCC(C)CCC	3.85
CCCC(C)CCCC(C)CCCC	2.79
CCCC(C)CCCC(C)CCCCC	1.74
CCCC(C)CCCC(C)CCCCCC	0.73
CCCC(C)CCCC(C)CCCCCCC	-0.358
CCCC(C)CCCC(C)CCCCCCCCC	-2.38
CCCC(C)CCCC(C)CCCCCCCCCC	-3.42
CCCC(C)CCCCC(C)CCC	2.97
CCCC(C)CCCCC(C)CCCCC	0.957
CCCC(C)CCCCC(C)CCCCCC	-0.0959
CCCCC(C)CCCCC(C)CCCC	1.09
CCCCC(C)CCCCC(C)CCCCC	0.0353
CCCCC(C)CCCCC(C)CCCCCC	-1.03
CCCCC(C)CCCCC(C)CCCCCCC	-2.15
CCCCC(C)CCCCC(C)CCCCCCCC	-3.15
CCCCC(C)CCCCCC(C)CCCC	-0.0726
CCCCC(C)CCCCCC(C)CCCCCCC	-3.31
CCCCC(C)CCCCCCC(C)CCCC	-1.22
CCCCC(C)CCCCCCC(C)CCCCC	-2.35
CCCCC(C)CCCCCCCC(C)CCCC	-2.41
CCCCC(C)CCCCCCCC(C)CCCCC	-3.34
CCCCC(C)CCCCCCCCC(C)CCCC	-3.08
CCCCC(C)(C)CCCCC	4.97
CCCCC(C)(C)CCCCCCCC	1.69
CCCCC(C)(C)CCCCCCCCC	0.747
CCCCC(C)(C)CCCCCCCCCC	-0.194
CCCCC(C)(C)CCCCCCCCCCC	-1.38
CCCCC(C)(C)CCCCCCCCCCCC	-2.51
CCCCC(C)(C)CCCC	6.03
CCCCC(C)C(C)CCCC	4.46
CCCCC(C)C(C)CCCCCC	2.42
CCCCC(C)C(C)CCCCCCC	1.21
CCCCC(C)C(C)CCCCCCCC	0.211
CCCCC(C)C(C)CCCCCCCCC	-0.726
CCCCC(C)C(C)CCCCCCCCCC	-1.8
CCCCC(C)C(C)CCCCCCCCCCC	-2.89
CCCCC(C)C(C)CCCCCCCCCCCC	-3.91
CCCCC(C)CC(C)CCCC	4.43
CCCCC(C)CC(C)CCCCC	3.27
CCCCC(C)CC(C)CCCCCC	2.2
CCCCC(C)CC(C)CCCCCCCC	0.151
CCCCC(C)CC(C)CCCCCCCCC	-0.994
CCCCC(C)CC(C)CCCCCCCCCC	-1.99
CCCCC(C)CC(C)CCCCCCCCCCC	-2.97
CCCCC(C)CCC(C)CCCC	3.3
CCCCC(C)CCC(C)CCCCC	2.15
CCCCC(C)CCC(C)CCCCCCCC	-0.979
CCCCC(C)CCC(C)CCCCCCCCC	-2.03
CCCCC(C)CCC(C)CCCCCCCCCC	-2.98
CCCCC(C)CCCC(C)CCCC	1.71
CCCCC(C)CCCC(C)CCCCC	0.734
CCCCC(C)CCCC(C)CCCCCC	-0.272
CCCCC(C)CCCC(C)CCCCCCC	-1.43
CCCCC(C)CCCC(C)CCCCCCCC	-2.51
CCCCC(C)CCCC(C)CCCCCCCCC	-3.44
CCCCCC(C)CCCC(C)CCCCC	-0.3
CCCCCC(C)CCCC(C)CCCCCC	-1.3
CCCCCC(C)CCCC(C)CCCCCCCC	-3.5
CCCCCC(C)CCCCC(C)CCCCCC	-2.15
CCCCCC(C)CCCCC(C)CCCCCCC	-3.19
CCCCCC(C)CCCCCC(C)CCCCC	-2.43
CCCCCC(C)(C)CCCCC	3.92
CCCCCC(C)(C)CCCCCC	2.92
CCCCCC(C)(C)CCCCCCCC	0.65
CCCCCC(C)(C)CCCCCCCCC	-0.282
CCCCCC(C)(C)CCCCCCCCCC	-1.28
CCCCCC(C)(C)CCCCCCCCCCC	-2.44
CCCCCC(C)(C)CCCCCCCCCCCC	-3.52
CCCCCC(C)C(C)CCCCC	2.47
CCCCCC(C)C(C)CCCCCC	1.4
CCCCCC(C)C(C)CCCCCCC	0.241
CCCCCC(C)C(C)CCCCCCCC	-0.755
CCCCCC(C)C(C)CCCCCCCCC	-1.66
CCCCCC(C)C(C)CCCCCCCCCCC	-3.94
CCCCCC(C)CC(C)CCCCC	2.08
CCCCCC(C)CC(C)CCCCCC	1.07
CCCCCC(C)CC(C)CCCCCCC	0.0737
CCCCCC(C)CC(C)CCCCCCCCC	-2.1
CCCCCC(C)CCC(C)CCCCCC	0.141
CCCCCC(C)CCC(C)CCCCCCCC	-2.17
CCCCCC(C)CCC(C)CCCCCCCCC	-3.08
CCCCCCC(C)CCC(C)CCCCCC	-0.767
CCCCCCC(C)CCC(C)CCCCCCCC	-3.01
CCCCCCC(C)CCCC(C)CCCCCC	-2.27
CCCCCCC(C)CCCCC(C)CCCCCC	-3.11
CCCCCCC(C)(C)CCCCCC	1.92
CCCCCCC(C)(C)CCCCCCC	0.774
CCCCCCC(C)(C)CCCCCCCC	-0.301
CCCCCCC(C)(C)CCCCCCCCCC	-2.21
CCCCCCC(C)C(C)CCCCCC	0.394
CCCCCCC(C)C(C)CCCCCCC	-0.755
CCCCCCC(C)C(C)CCCCCCCC	-1.82
CCCCCCC(C)C(C)CCCCCCCCC	-2.76
CCCCCCC(C)C(C)CCCCCCCCCC	-3.77
CCCCCCC(C)CC(C)CCCCCC	0.0556
CCCCCCC(C)CC(C)CCCCCCC	-0.98
CCCCCCC(C)CC(C)CCCCCCCC	-2.07
CCCCCCC(C)CC(C)CCCCCCCCC	-3.1
CCCCCCCC(C)CC(C)CCCCCCC	-2.05
CCCCCCCC(C)CC(C)CCCCCCCC	-3.09
CCCCCCCC(C)CCC(C)CCCCCCC	-2.97
CCCCCCCC(C)(C)CCCCCCCC	-1.49
CCCCCCCC(C)(C)CCCCCCCCC	-2.46
CCCCCCCC(C)(C)CCCCCCCCCC	-3.42
CCCCCCCC(C)C(C)CCCCCCCCC	-3.97
CCCCCCCCC(C)C(C)CCCCCCCC	-4.01
CCCCCCCCC(C)(C)CCCCCCCC	-2.62
CCCCCCCCC(C)(C)CCCCCCCCC	-3.56
