# Supplementary material for: Machine Learning-Based Predictions of Henry Coefficients for Long-Chain Alkanes in One-Dimensional Zeolites: Application to Hydroisomerization
Source: J Phys Chem C Nanomater Interfaces. 2025 Sep 26;129(40):18234–49. doi: 10.1021/acs.jpcc.5c03868 (PMC12516733; doi:10.1021/acs.jpcc.5c03868)
Supplement: Supplementary file 1 [file jp5c03868_si_001.zip › SI2/SI2_HC.xlsx]

## Sheet: Intro
	Contents
	Worksheet	Description
	HC_MTW	Henry coefficients of alkanes in MTW-type zeolite at 523 K
	HC_MTT	Henry coefficients of alkanes in MTT-type zeolite at 523 K
	HC_MRE	Henry coefficients of alkanes in MRE-type zeolite at 523 K
	HC_AFI	Henry coefficients of alkanes in AFI-type zeolite at 523 K
	RxEq_iC16_MTW	Reaction Equilibrium distribution for C16 isomers in MTW-type zeolite at 523 K
	RxEq_iC16_MTT	Reaction Equilibrium distribution for C16 isomers in MTT-type zeolite at 523 K
	RxEq_iC16_MRE	Reaction Equilibrium distribution for C16 isomers in MRE-type zeolite at 523 K
	RxEq_iC16_AFI	Reaction Equilibrium distribution for C16 isomers in AFI-type zeolite at 523 K

## Sheet: HC_MTW
	Abbreviation	SMILES	Henry coefficients / [mol/kg framework/Pa]
	C1	C	1.45e-07
	C2	CC	6.31e-07
	C3	CCC	1.95e-06
	C4	CCCC	5.52e-06
	2-m-C3	CC(C)C	3.52e-06
	6-e-2,6-m-C9	CC(C)CCCC(CC)(C)CCC	8.85e-06
	4-e-3,4-m-C7	CCC(C)C(CC)(C)CCC	1.13e-09
	3-e-2,4,6-m-C7	CC(C)C(CC)C(C)CC(C)C	1.73e-07
	2,4-m-4-p-C8	CC(C)CC(C)(CCC)CCCC	2.22e-13
	3,4-e-C9	CCC(CC)C(CC)CCCCC	2.45e-08
	2,3,8-m-C9	CC(C)C(C)CCCCC(C)C	0.00159
	2-m-4-p-C8	CC(C)CC(CCC)CCCC	1.92e-10
	2,2,4,5,6-m-C7	CC(C)(C)CC(C)C(C)C(C)C	8.78e-07
	2,5,5-m-4-p-C7	CC(C)CC(CCC)C(C)(C)CC	1.94e-16
	4-e-3,4-m-C8	CCC(C)C(CC)(C)CCCC	1.46e-09
	2,3-m-4-ip-C8	CC(C)C(C)C(C(C)C)CCCC	4.66e-16
	4-e-7-m-C10	CCCC(CC)CCC(C)CCC	1.34e-05
	2,2,5,5-m-C9	CC(C)(C)CCC(C)(C)CCCC	1.56e-07
	3-e-2,3-m-C6	CC(C)C(CC)(C)CCC	7.44e-10
	4,4,5-m-C10	CCCC(C)(C)C(C)CCCCC	5.82e-05
	2,3,3,4,4,5-m-C6	CC(C)C(C)(C)C(C)(C)C(C)C	5.15e-17
	4-e-2,3,5-m-C7	CC(C)C(C)C(CC)C(C)CC	5.61e-10
	2,4,6,7-m-C9	CC(C)CC(C)CC(C)C(C)CC	0.000201
	3,5-e-3,4-m-C7	CCC(CC)(C)C(C)C(CC)CC	8.42e-13
	3-e-2,2,3,5-m-C7	CC(C)(C)C(CC)(C)CC(C)CC	5.07e-13
	2,3,3,6-m-C9	CC(C)C(C)(C)CCC(C)CCC	8.01e-06
	2,3,6,6-m-C9	CC(C)C(C)CCC(C)(C)CCC	2.67e-05
	2,3-m-C9	CC(C)C(C)CCCCCC	0.00204
	2,2,6-m-C10	CC(C)(C)CCCC(C)CCCC	0.00107
	4-e-2,5-m-3-ip-C6	CC(C)C(C(C)C)C(CC)C(C)C	2.39e-26
	4-e-4-ip-C8	CCCC(CC)(C(C)C)CCCC	1.82e-16
	C11	CCCCCCCCCCC	0.0458
	2,5,5-m-3-ip-C7	CC(C)C(C(C)C)CC(C)(C)CC	1.49e-15
	4-e-2,2-m-C8	CC(C)(C)CC(CC)CCCC	1.76e-08
	2,5,6-m-C9	CC(C)CCC(C)C(C)CCC	0.0048
	7-e-3,3-m-C9	CCC(C)(C)CCCC(CC)CC	1.15e-05
	2,4,4,5,7-m-C8	CC(C)CC(C)(C)C(C)CC(C)C	1.4e-06
	3-m-5-p-C9	CCC(C)CC(CCC)CCCC	3.28e-10
	5-e-2,3,3,4-m-C7	CC(C)C(C)(C)C(C)C(CC)CC	2.9e-12
	4-e-2,2,3,3-m-C7	CC(C)(C)C(C)(C)C(CC)CCC	7.64e-16
	2,2,5,5-m-C7	CC(C)(C)CCC(C)(C)CC	7.08e-08
	6-e-2,2,3-m-C8	CC(C)(C)C(C)CCC(CC)CC	5.94e-06
	2,2,4-m-4-p-C7	CC(C)(C)CC(C)(CCC)CCC	1.13e-14
	2,2,4,6,6-m-C7	CC(C)(C)CC(C)CC(C)(C)C	9.08e-08
	3,3-m-C11	CCC(C)(C)CCCCCCCC	0.0013
	C7	CCCCCCC	0.000253
	4-ip-C7	CCCC(C(C)C)CCC	7.84e-11
	3,6-m-C10	CCC(C)CCC(C)CCCC	0.00448
	6-e-2,2,4-m-C8	CC(C)(C)CC(C)CC(CC)CC	5.98e-08
	3,3-m-4-p-C8	CCC(C)(C)C(CCC)CCCC	2.98e-13
	2,2-m-C9	CC(C)(C)CCCCCCC	0.000272
	2,2,4-m-C5	CC(C)(C)CC(C)C	8.44e-07
	5,5-m-C11	CCCCC(C)(C)CCCCCC	0.00075
	3-m-5-p-C8	CCC(C)CC(CCC)CCC	7.14e-10
	4,5-m-4-p-C8	CCCC(C)(CCC)C(C)CCC	9.7e-14
	3,4,5-e-C7	CCC(CC)C(CC)C(CC)CC	9.75e-17
	5-e-4,5-m-C9	CCCC(C)C(CC)(C)CCCC	3.47e-09
	2,3,5,5-m-C7	CC(C)C(C)CC(C)(C)CC	3.46e-06
	2,2,3,7-m-C9	CC(C)(C)C(C)CCCC(C)CC	0.000115
	5,6-m-C11	CCCCC(C)C(C)CCCCC	0.0309
	3-e-2,7-m-C8	CC(C)C(CC)CCCC(C)C	5.58e-06
	2,4-m-C11	CC(C)CC(C)CCCCCCC	0.0108
	3-e-2,2,4,5-m-C7	CC(C)(C)C(CC)C(C)C(C)CC	1.18e-13
	2,3-m-C6	CC(C)C(C)CCC	3.96e-05
	3,4,4,6-m-C9	CCC(C)C(C)(C)CC(C)CCC	1.3e-06
	2,3,5-m-C6	CC(C)C(C)CC(C)C	2.37e-05
	3,3,6-m-C10	CCC(C)(C)CCC(C)CCCC	8.38e-05
	3,3-e-4-m-C6	CCC(CC)(CC)C(C)CC	3.53e-12
	2,2,6,7-m-C9	CC(C)(C)CCCC(C)C(C)CC	0.000248
	C8	CCCCCCCC	0.000914
	2,10-m-C11	CC(C)CCCCCCCC(C)C	0.102
	3-e-3,4,4-m-C7	CCC(CC)(C)C(C)(C)CCC	4.15e-11
	4-e-2,6-m-C7	CC(C)CC(CC)CC(C)C	1.06e-08
	2,3,5,5,6-m-C8	CC(C)C(C)CC(C)(C)C(C)CC	6.67e-07
	2,4-m-4-ip-C7	CC(C)CC(C)(C(C)C)CCC	1e-16
	2,6-m-4-ip-C7	CC(C)CC(C(C)C)CC(C)C	4.8e-18
	5-e-3,3,4-m-C8	CCC(C)(C)C(C)C(CC)CCC	2.35e-11
	2,3,4,4,5,6-m-C7	CC(C)C(C)C(C)(C)C(C)C(C)C	8.37e-12
	2,2,3-m-C10	CC(C)(C)C(C)CCCCCCC	0.000346
	3-e-5-p-C8	CCC(CC)CC(CCC)CCC	6.05e-11
	3,3-e-2,4-m-C6	CC(C)C(CC)(CC)C(C)CC	8.82e-19
	4,5,6-m-C10	CCCC(C)C(C)C(C)CCCC	0.00089
	3-m-5-ip-C8	CCC(C)CC(C(C)C)CCC	3.8e-12
	3-e-2,2,3-m-C6	CC(C)(C)C(CC)(C)CCC	2.16e-12
	5-sb-C9	CCCCC(C(C)CC)CCCC	2.23e-15
	2,2,5-m-C6	CC(C)(C)CCC(C)C	5.1e-06
	6-e-2,5-m-C9	CC(C)CCC(C)C(CC)CCC	1.06e-05
	2,3,3-m-C6	CC(C)C(C)(C)CCC	2.62e-07
	4,4-e-5-m-C8	CCCC(CC)(CC)C(C)CCC	6.25e-14
	4,5-e-2,3-m-C7	CC(C)C(C)C(CC)C(CC)CC	1.63e-14
	3-e-3,4,4-m-C6	CCC(CC)(C)C(C)(C)CC	2.59e-10
	2,2,4,7-m-C9	CC(C)(C)CC(C)CCC(C)CC	1.49e-05
	2,8-m-C9	CC(C)CCCCCC(C)C	0.00443
	2,4,5,5-m-C8	CC(C)CC(C)C(C)(C)CCC	1.26e-06
	2,2,4,5-m-3-ip-C6	CC(C)(C)C(C(C)C)C(C)C(C)C	2.86e-26
	4-e-3,3,5,5-m-C7	CCC(C)(C)C(CC)C(C)(C)CC	8.06e-15
	3-e-4,4,6-m-C8	CCC(CC)C(C)(C)CC(C)CC	5.83e-09
	4-e-2,2-m-C6	CC(C)(C)CC(CC)CC	3.6e-07
	3-e-2-m-C5	CC(C)C(CC)CC	7.61e-07
	5-tb-C9	CCCCC(C(C)(C)C)CCCC	5.32e-17
	4-m-C7	CCCC(C)CCC	9.33e-05
	3,3-e-2,4,4-m-C6	CC(C)C(CC)(CC)C(C)(C)CC	7.86e-26
	2,3,5,6,6-m-C8	CC(C)C(C)CC(C)C(C)(C)CC	2.2e-07
	2,2,4,4-m-C8	CC(C)(C)CC(C)(C)CCCC	6.19e-08
	7-e-2-m-C10	CC(C)CCCCC(CC)CCC	7.31e-05
	5-e-2,4,4,5-m-C7	CC(C)CC(C)(C)C(CC)(C)CC	1.71e-12
	2,3,3,4,5-m-C8	CC(C)C(C)(C)C(C)C(C)CCC	8.08e-11
	4,4-m-C8	CCCC(C)(C)CCCC	1.08e-05
	C10	CCCCCCCCCC	0.0125
	2,2,3,3,4-m-C8	CC(C)(C)C(C)(C)C(C)CCCC	2.8e-10
	5-e-4,4-m-C9	CCCC(C)(C)C(CC)CCCC	2e-09
	3,6-m-C9	CCC(C)CCC(C)CCC	0.00108
	3,6-e-4-m-C8	CCC(CC)C(C)CC(CC)CC	1.27e-07
	5-e-2,3,4,5-m-C7	CC(C)C(C)C(C)C(CC)(C)CC	6.34e-11
	2,2,9-m-C10	CC(C)(C)CCCCCCC(C)C	0.00167
	4-p-C10	CCCC(CCC)CCCCCC	3.5e-08
	3,3-e-2,2-m-C6	CC(C)(C)C(CC)(CC)CCC	3.18e-18
	3-e-2,2,5,5-m-C7	CC(C)(C)C(CC)CC(C)(C)CC	3.82e-11
	3-e-2,2,5-m-C8	CC(C)(C)C(CC)CC(C)CCC	3.07e-10
	2,5,6,7-m-C9	CC(C)CCC(C)C(C)C(C)CC	0.000624
	2,3-m-C11	CC(C)C(C)CCCCCCCC	0.033
	2,3-m-C8	CC(C)C(C)CCCCC	0.000653
	4-e-2,4,5-m-C8	CC(C)CC(CC)(C)C(C)CCC	4.64e-09
	5-e-2,3,3,6-m-C7	CC(C)C(C)(C)CC(CC)C(C)C	6.23e-10
	3,3,7,7-m-C9	CCC(C)(C)CCCC(C)(C)CC	1.03e-05
	2,2,5-m-3-ip-C7	CC(C)(C)C(C(C)C)CC(C)CC	7.77e-22
	2,4,6-m-C7	CC(C)CC(C)CC(C)C	6.03e-05
	2,5-m-5-p-C8	CC(C)CCC(C)(CCC)CCC	3.84e-11
	5-e-2,3,7-m-C8	CC(C)C(C)CC(CC)CC(C)C	2.02e-09
	3-e-3,4,5-m-C7	CCC(CC)(C)C(C)C(C)CC	1.13e-09
	4-e-4-m-C8	CCCC(CC)(C)CCCC	5.21e-07
	2-m-3-ip-C6	CC(C)C(C(C)C)CCC	3.64e-12
	2,6,6-m-C10	CC(C)CCCC(C)(C)CCCC	0.000687
	3-e-2,4-m-C5	CC(C)C(CC)C(C)C	5.54e-08
	5-m-5-p-C9	CCCCC(C)(CCC)CCCC	2.09e-11
	3-e-2,3-m-C9	CC(C)C(CC)(C)CCCCCC	3.88e-08
	5-tb-3-m-C8	CCC(C)CC(C(C)(C)C)CCC	9.46e-19
	3-e-5,7-m-C9	CCC(CC)CC(C)CC(C)CC	7e-06
	5-e-3,7-m-C9	CCC(C)CC(CC)CC(C)CC	1.47e-08
	4,5-e-2,5-m-C7	CC(C)CC(CC)C(CC)(C)CC	1.72e-14
	2,3,4,7-m-C8	CC(C)C(C)C(C)CCC(C)C	0.000433
	4-e-3-m-C7	CCC(C)C(CC)CCC	1.99e-07
	2,2,6,7-m-C8	CC(C)(C)CCCC(C)C(C)C	0.000101
	5-e-2-m-C8	CC(C)CCC(CC)CCC	6.22e-06
	2,2,3,3,4-m-C7	CC(C)(C)C(C)(C)C(C)CCC	1.45e-11
	4-e-5-ip-C8	CCCC(CC)C(C(C)C)CCC	7.1e-15
	5,6-e-2-m-C8	CC(C)CCC(CC)C(CC)CC	7.88e-10
	4-e-3,4,5-m-C8	CCC(C)C(CC)(C)C(C)CCC	3.13e-13
	5-ip-C9	CCCCC(C(C)C)CCCC	6.97e-11
	2,4,6-m-C10	CC(C)CC(C)CC(C)CCCC	0.00161
	2,3,5-m-C10	CC(C)C(C)CC(C)CCCCC	0.00113
	2,2,3,3,4,4,5-m-C6	CC(C)(C)C(C)(C)C(C)(C)C(C)C	7.45e-22
	3-e-2,2,3,6-m-C7	CC(C)(C)C(CC)(C)CCC(C)C	1.56e-13
	2,2,4,5,5-m-C8	CC(C)(C)CC(C)C(C)(C)CCC	5.91e-08
	2,6-m-5-p-C8	CC(C)CCC(CCC)C(C)CC	1.03e-11
	4-e-2,7-m-C8	CC(C)CC(CC)CCC(C)C	4.27e-07
	4-e-2,5-m-C8	CC(C)CC(CC)C(C)CCC	3.91e-07
	2,2,6-m-3-ip-C7	CC(C)(C)C(C(C)C)CCC(C)C	4.68e-20
	2,4-m-C5	CC(C)CC(C)C	1.48e-05
	3,4-e-3,4-m-C6	CCC(CC)(C)C(CC)(C)CC	2.02e-10
	2,3,6-m-4-p-C7	CC(C)C(C)C(CCC)CC(C)C	6.84e-18
	2,5,5-m-C10	CC(C)CCC(C)(C)CCCCC	0.000181
	5-e-2-m-C7	CC(C)CCC(CC)CC	5.13e-05
	4-e-2,4-m-C9	CC(C)CC(CC)(C)CCCCC	1.18e-06
	2,2,4,5-m-C6	CC(C)(C)CC(C)C(C)C	1.94e-06
	3,3-e-2-m-C8	CC(C)C(CC)(CC)CCCCC	1.21e-12
	5-e-2,4,4-m-C8	CC(C)CC(C)(C)C(CC)CCC	1.19e-10
	2,5-m-4-ip-C7	CC(C)CC(C(C)C)C(C)CC	2.89e-15
	3-e-2,3,5-m-C7	CC(C)C(CC)(C)CC(C)CC	1.22e-09
	4-e-3,3-m-C6	CCC(C)(C)C(CC)CC	2.77e-07
	2,6-m-4-p-C8	CC(C)CC(CCC)CC(C)CC	1.4e-14
	3-e-2,2,4,4-m-C6	CC(C)(C)C(CC)C(C)(C)CC	3.33e-15
	4-e-4-ip-C7	CCCC(CC)(C(C)C)CCC	3.22e-17
	3,3,4,4-m-C8	CCC(C)(C)C(C)(C)CCCC	1.53e-08
	5-m-4-ip-C9	CCCC(C(C)C)C(C)CCCC	5.62e-12
	6-e-3,4-m-C9	CCC(C)C(C)CC(CC)CCC	6.88e-07
	3-e-3,5,5-m-C7	CCC(CC)(C)CC(C)(C)CC	8.57e-10
	3-e-3,6-m-C9	CCC(CC)(C)CCC(C)CCC	2.01e-06
	2,2,3,4-m-3-ip-C6	CC(C)(C)C(C)(C(C)C)C(C)CC	3.38e-37
	3,5-e-3,5-m-C7	CCC(CC)(C)CC(CC)(C)CC	3.93e-12
	6-e-2,4,5-m-C8	CC(C)CC(C)C(C)C(CC)CC	1.58e-08
	4,4,6,6-m-C9	CCCC(C)(C)CC(C)(C)CCC	9.09e-09
	2,2,6-m-C7	CC(C)(C)CCCC(C)C	4.85e-05
	2,3,4-m-4-p-C7	CC(C)C(C)C(C)(CCC)CCC	1.08e-12
	3,4-m-C10	CCC(C)C(C)CCCCCC	0.00441
	5-e-C9	CCCCC(CC)CCCC	2.02e-05
	3-e-2,4-m-C9	CC(C)C(CC)C(C)CCCCC	1.01e-06
	2,4,9-m-C10	CC(C)CC(C)CCCCC(C)C	0.00494
	4-e-3,4,5-m-C7	CCC(C)C(CC)(C)C(C)CC	9.45e-12
	3,4,8-m-C10	CCC(C)C(C)CCCC(C)CC	0.00432
	3,4,5-m-4-p-C7	CCC(C)C(C)(CCC)C(C)CC	1.25e-18
	2,2,4-m-C8	CC(C)(C)CC(C)CCCC	8.57e-06
	5-e-3,6-m-C9	CCC(C)CC(CC)C(C)CCC	9.37e-07
	4,4-ip-C7	CCCC(C(C)C)(C(C)C)CCC	9.63e-37
	2,3,3,5-m-C8	CC(C)C(C)(C)CC(C)CCC	3.37e-07
	3,3-e-2,4,5-m-C6	CC(C)C(CC)(CC)C(C)C(C)C	4.99e-22
	4-e-3,4,6-m-C8	CCC(C)C(CC)(C)CC(C)CC	3.74e-10
	2,4,4,6,6-m-C8	CC(C)CC(C)(C)CC(C)(C)CC	1.27e-08
	3-e-C6	CCC(CC)CCC	5.65e-06
	5-e-4-m-C9	CCCC(C)C(CC)CCCC	3.34e-06
	4-e-2,2,6,6-m-C7	CC(C)(C)CC(CC)CC(C)(C)C	1.12e-13
	3-e-2,2-m-C5	CC(C)(C)C(CC)CC	5.42e-08
	C6	CCCCCC	6.85e-05
	2,2,4,4,7-m-C8	CC(C)(C)CC(C)(C)CCC(C)C	1.17e-08
	4,5-m-C8	CCCC(C)C(C)CCC	0.000382
	C14	CCCCCCCCCCCCCC	2.21
	C15	CCCCCCCCCCCCCCC	8.13
	C16	CCCCCCCCCCCCCCCC	29
	C17	CCCCCCCCCCCCCCCCC	108
	C18	CCCCCCCCCCCCCCCCCC	388
	C19	CCCCCCCCCCCCCCCCCCC	1440
	C20	CCCCCCCCCCCCCCCCCCCC	4960
	2,2-m-C16	CC(C)(C)CCCCCCCCCCCCCC	2.55
	5,11-m-C16	CCCCC(C)CCCCCC(C)CCCCC	6.72
	2,4-m-C12	CC(C)CC(C)CCCCCCCC	0.041
	4-m-C13	CCCC(C)CCCCCCCCC	0.299
	4,6-m-C13	CCCC(C)CC(C)CCCCCCC	0.0448
	5,7-m-C14	CCCCC(C)CC(C)CCCCCCC	0.174
	4,9-m-C13	CCCC(C)CCCCC(C)CCCC	0.156
	2-m-C16	CC(C)CCCCCCCCCCCCCC	39.5
	6,8-m-C16	CCCCCC(C)CC(C)CCCCCCCC	2.56
	3,6-m-C14	CCC(C)CCC(C)CCCCCCCC	0.924
	6-m-C18	CCCCCC(C)CCCCCCCCCCCC	225
	4,11-m-C15	CCCC(C)CCCCCCC(C)CCCC	1.53
	3,10-m-C13	CCC(C)CCCCCCC(C)CCC	0.241
	5-e-C12	CCCCC(CC)CCCCCCC	0.001
	3-e-C18	CCC(CC)CCCCCCCCCCCCCCC	31
	3,14-m-C17	CCC(C)CCCCCCCCCCC(C)CCC	42.3
	2,11-m-C14	CC(C)CCCCCCCCC(C)CCC	1.23
	7-e-C16	CCCCCCC(CC)CCCCCCCCC	0.182
	2,11-m-C16	CC(C)CCCCCCCCC(C)CCCCC	21
	6,6-m-C13	CCCCCC(C)(C)CCCCCCC	0.0131
	4,10-m-C18	CCCC(C)CCCCCC(C)CCCCCCCC	82.4
	6,9-m-C16	CCCCCC(C)CCC(C)CCCCCCC	5.94
	6,8-m-C18	CCCCCC(C)CC(C)CCCCCCCCCC	26.7
	7-e-C18	CCCCCCC(CC)CCCCCCCCCCC	2.35
	2,5-m-C15	CC(C)CCC(C)CCCCCCCCCC	5.74
	5,11-m-C17	CCCCC(C)CCCCCC(C)CCCCCC	21.7
	8,9-m-C17	CCCCCCCC(C)C(C)CCCCCCCC	74.7
	2,9-m-C17	CC(C)CCCCCCC(C)CCCCCCCC	82.5
	5,8-m-C15	CCCCC(C)CCC(C)CCCCCCC	1.36
	7,7-m-C18	CCCCCCC(C)(C)CCCCCCCCCCC	6.49
	4,9-m-C18	CCCC(C)CCCCC(C)CCCCCCCCC	114
	2,5-m-C14	CC(C)CCC(C)CCCCCCCCC	1.59
	4,4-m-C13	CCCC(C)(C)CCCCCCCCC	0.00841
	3,8-m-C14	CCC(C)CCCCC(C)CCCCCC	0.516
	4-m-C15	CCCC(C)CCCCCCCCCCC	3.57
	5,12-m-C18	CCCCC(C)CCCCCCC(C)CCCCCC	95
	7-m-C18	CCCCCCC(C)CCCCCCCCCCC	191
	4,7-m-C17	CCCC(C)CCC(C)CCCCCCCCCC	19.5
	6,7-m-C17	CCCCCC(C)C(C)CCCCCCCCCC	58
	4,8-m-C16	CCCC(C)CCCC(C)CCCCCCCC	18.1
	8,8-m-C15	CCCCCCCC(C)(C)CCCCCCC	0.143
	2,2-m-C15	CC(C)(C)CCCCCCCCCCCCC	0.712
	5,5-m-C18	CCCCC(C)(C)CCCCCCCCCCCCC	7.92
	6,13-m-C18	CCCCCC(C)CCCCCCC(C)CCCCC	112
	6,11-m-C16	CCCCCC(C)CCCCC(C)CCCCC	7.76
	4,15-m-C18	CCCC(C)CCCCCCCCCCC(C)CCC	82.2
	6,9-m-C14	CCCCCC(C)CCC(C)CCCCC	0.596
	6,10-m-C17	CCCCCC(C)CCCC(C)CCCCCCC	83.7
	2,6-m-C13	CC(C)CCCC(C)CCCCCCC	0.793
	5,5-m-C12	CCCCC(C)(C)CCCCCCC	0.00269
	3,7-m-C15	CCC(C)CCCC(C)CCCCCCCC	6.13
	5,8-m-C14	CCCCC(C)CCC(C)CCCCCC	0.41
	3,9-m-C17	CCC(C)CCCCCC(C)CCCCCCCC	32.8
	4,7-m-C13	CCCC(C)CCC(C)CCCCCC	0.0961
	4,9-m-C16	CCCC(C)CCCCC(C)CCCCCCC	6.08
	8,9-m-C16	CCCCCCCC(C)C(C)CCCCCCC	17.1
	3,7-m-C16	CCC(C)CCCC(C)CCCCCCCCC	24.9
	4,5-m-C18	CCCC(C)C(C)CCCCCCCCCCCCC	432
	6-e-C12	CCCCCC(CC)CCCCCC	0.0013
	3,8-m-C16	CCC(C)CCCCC(C)CCCCCCCC	8
	4,7-m-C16	CCCC(C)CCC(C)CCCCCCCCC	4.51
	2,15-m-C18	CC(C)CCCCCCCCCCCCC(C)CCC	243
	2-m-C15	CC(C)CCCCCCCCCCCCC	11.7
	2,4-m-C14	CC(C)CC(C)CCCCCCCCCC	0.665
	3-m-C17	CCC(C)CCCCCCCCCCCCCC	74.6
	3,11-m-C18	CCC(C)CCCCCCCC(C)CCCCCCC	205
	2,7-m-C12	CC(C)CCCCC(C)CCCCC	0.0968
	3,8-m-C18	CCC(C)CCCCC(C)CCCCCCCCCC	103
	6,12-m-C18	CCCCCC(C)CCCCCC(C)CCCCCC	92.7
	4,10-m-C16	CCCC(C)CCCCCC(C)CCCCCC	5.74
	4-m-C17	CCCC(C)CCCCCCCCCCCCC	51.1
	2,8-m-C17	CC(C)CCCCCC(C)CCCCCCCCC	59.7
	4,9-m-C17	CCCC(C)CCCCC(C)CCCCCCCC	24.9
	6-e-C17	CCCCCC(CC)CCCCCCCCCCC	0.645
	2,17-m-C18	CC(C)CCCCCCCCCCCCCCC(C)C	908
	7,11-m-C18	CCCCCCC(C)CCCC(C)CCCCCCC	218
	2,7-m-C15	CC(C)CCCCC(C)CCCCCCCC	4.66
	3,6-m-C12	CCC(C)CCC(C)CCCCCC	0.0664
	4,14-m-C17	CCCC(C)CCCCCCCCCC(C)CCC	16
	6-m-C15	CCCCCC(C)CCCCCCCCC	5.33
	2,9-m-C15	CC(C)CCCCCCC(C)CCCCCC	7.22
	2,12-m-C16	CC(C)CCCCCCCCCC(C)CCCC	13
	6-m-C13	CCCCCC(C)CCCCCCC	0.341
	2,6-m-C16	CC(C)CCCC(C)CCCCCCCCCC	39.6
	6-m-C16	CCCCCC(C)CCCCCCCCCC	16.8
	2,10-m-C15	CC(C)CCCCCCCC(C)CCCCC	10.4
	3,3-m-C15	CCC(C)(C)CCCCCCCCCCCC	0.24
	4,12-m-C17	CCCC(C)CCCCCCCC(C)CCCCC	41.7
	4,11-m-C18	CCCC(C)CCCCCCC(C)CCCCCCC	72.9
	2,4-m-C17	CC(C)CC(C)CCCCCCCCCCCCC	26.2
	4,7-m-C14	CCCC(C)CCC(C)CCCCCCC	0.318
	4,13-m-C18	CCCC(C)CCCCCCCCC(C)CCCCC	98.9
	7,7-m-C16	CCCCCCC(C)(C)CCCCCCCCC	0.582
	2,7-m-C16	CC(C)CCCCC(C)CCCCCCCCC	18
	4,5-m-C13	CCCC(C)C(C)CCCCCCCC	0.324
	2,13-m-C16	CC(C)CCCCCCCCCCC(C)CCC	19.8
	2,6-m-C12	CC(C)CCCC(C)CCCCCC	0.219
	3,4-m-C16	CCC(C)C(C)CCCCCCCCCCCC	10.3
	7,10-m-C17	CCCCCCC(C)CCC(C)CCCCCCC	40.3
	5,5,6,6-m-C16	CCCCC(C)(C)C(C)(C)CCCCCCCCCC	3.33e-05
	3,7,8,11-m-C16	CCC(C)CCCC(C)C(C)CCC(C)CCCCC	23.8
	5-e-9,10-m-C15	CCCCC(CC)CCCC(C)C(C)CCCCC	0.024
	12-e-4-m-C17	CCCC(C)CCCCCCCC(CC)CCCCC	0.589
	3-m-4-p-C13	CCC(C)C(CCC)CCCCCCCCC	1.72e-08
	8-e-3,10-m-C15	CCC(C)CCCCC(CC)CC(C)CCCCC	0.000528
	8-e-2,9-m-C15	CC(C)CCCCCC(CC)C(C)CCCCCC	0.0067
	2,5,6,7-m-C14	CC(C)CCC(C)C(C)C(C)CCCCCCC	0.202
	6,7,7,9-m-C15	CCCCCC(C)C(C)(C)CC(C)CCCCCC	0.00138
	2,6,14-m-C17	CC(C)CCCC(C)CCCCCCCC(C)CCC	113
	5-ip-C14	CCCCC(C(C)C)CCCCCCCCC	1.31e-07
	12-e-2,8-m-C15	CC(C)CCCCCC(C)CCCC(CC)CCC	0.0293
	3,5,7,7-m-C11	CCC(C)CC(C)CC(C)(C)CCCC	5.89e-06
	7-e-2,9-m-C13	CC(C)CCCCC(CC)CC(C)CCCC	6.13e-05
	2,4,11-m-C13	CC(C)CC(C)CCCCCCC(C)CC	0.104
	4,6,7,8-m-C14	CCCC(C)CC(C)C(C)C(C)CCCCCC	0.0829
	3-m-6-p-C10	CCC(C)CCC(CCC)CCCC	7.89e-09
	3,5,8,8-m-C15	CCC(C)CC(C)CCC(C)(C)CCCCCCC	0.000921
	2,2,7,7-m-C12	CC(C)(C)CCCCC(C)(C)CCCCC	0.000382
	4,7,8,8-m-C16	CCCC(C)CCC(C)C(C)(C)CCCCCCCC	0.104
	6,8,10-m-C16	CCCCCC(C)CC(C)CC(C)CCCCCC	2.44
	4-e-7,11-m-C16	CCCC(CC)CCC(C)CCCC(C)CCCCC	0.0834
	3,6,8,8-m-C15	CCC(C)CCC(C)CC(C)(C)CCCCCCC	0.000696
	5-e-5-m-C17	CCCCC(CC)(C)CCCCCCCCCCCC	0.0835
	3,5,7,8-m-C16	CCC(C)CC(C)CC(C)C(C)CCCCCCCC	0.898
	5,6,9-m-C16	CCCCC(C)C(C)CCC(C)CCCCCCC	18.5
	3,7,8-m-C14	CCC(C)CCCC(C)C(C)CCCCCC	0.815
	2,2,6,15-m-C16	CC(C)(C)CCCC(C)CCCCCCCCC(C)C	3.35
	9-e-5,6-m-C15	CCCCC(C)C(C)CCC(CC)CCCCCC	0.122
	7-e-6-m-C14	CCCCCC(C)C(CC)CCCCCCC	0.00435
	2,4,4,7-m-C10	CC(C)CC(C)(C)CCC(C)CCC	7.19e-06
	2,3,3,4-m-C13	CC(C)C(C)(C)C(C)CCCCCCCCC	4.72e-06
	2,4,5,8-m-C10	CC(C)CC(C)C(C)CCC(C)CC	0.00494
	3,8,9-m-C15	CCC(C)CCCCC(C)C(C)CCCCCC	1.12
	2,12,13,13-m-C15	CC(C)CCCCCCCCCC(C)C(C)(C)CC	0.0787
	8-e-3,7-m-C14	CCC(C)CCCC(C)C(CC)CCCCCC	0.00159
	2-m-11-ip-C14	CC(C)CCCCCCCCC(C(C)C)CCC	3.12e-08
	3-e-4,4-m-C10	CCC(CC)C(C)(C)CCCCCC	1.06e-06
	11-e-3,12-m-C15	CCC(C)CCCCCCCC(CC)C(C)CCC	0.00286
	7,9,10-m-C17	CCCCCCC(C)CC(C)C(C)CCCCCCC	13.6
	2,2,10,11-m-C16	CC(C)(C)CCCCCCCC(C)C(C)CCCCC	1.96
	13-e-2,8-m-C16	CC(C)CCCCCC(C)CCCCC(CC)CCC	0.088
	6-e-5,10-m-C16	CCCCC(C)C(CC)CCCC(C)CCCCCC	0.0469
	5-e-3,7-m-C15	CCC(C)CC(CC)CC(C)CCCCCCCC	1.29e-05
	9-e-4,7-m-C13	CCCC(C)CCC(C)CC(CC)CCCC	2e-05
	3-e-2,5-m-C15	CC(C)C(CC)CC(C)CCCCCCCCCC	0.0031
	2,3,3,14-m-C16	CC(C)C(C)(C)CCCCCCCCCCC(C)CC	0.122
	3,6,8,10-m-C13	CCC(C)CCC(C)CC(C)CC(C)CCC	0.0283
	6-e-2,8-m-C11	CC(C)CCCC(CC)CC(C)CCC	1.91e-05
	4,5,7,9-m-C12	CCCC(C)C(C)CC(C)CC(C)CCC	0.00659
	2,6,6,15-m-C16	CC(C)CCCC(C)(C)CCCCCCCCC(C)C	1.53
	5-e-3,8-m-C13	CCC(C)CC(CC)CCC(C)CCCCC	2.13e-05
	3-e-8,8-m-C14	CCC(CC)CCCCC(C)(C)CCCCCC	0.00142
	3,8,12,12-m-C16	CCC(C)CCCCC(C)CCCC(C)(C)CCCC	0.189
	4,7,7,11-m-C14	CCCC(C)CCC(C)(C)CCCC(C)CCC	0.00782
	3,5,6,7-m-C16	CCC(C)CC(C)C(C)C(C)CCCCCCCCC	2.23
	6-e-8,8-m-C15	CCCCCC(CC)CC(C)(C)CCCCCCC	2.42e-05
	2,6,7,12-m-C15	CC(C)CCCC(C)C(C)CCCCC(C)CCC	1.8
	2,7,12-m-C14	CC(C)CCCCC(C)CCCCC(C)CC	0.552
	3,10,10,11-m-C14	CCC(C)CCCCCCC(C)(C)C(C)CCC	0.0152
	4-e-12-m-C15	CCCC(CC)CCCCCCCC(C)CCC	0.0386
	3,11,13-m-C16	CCC(C)CCCCCCCC(C)CC(C)CCC	1.2
	3,5,7,8-m-C11	CCC(C)CC(C)CC(C)C(C)CCC	0.00181
	11-e-2,8-m-C15	CC(C)CCCCCC(C)CCC(CC)CCCC	0.00743
	3,5,6,8-m-C11	CCC(C)CC(C)C(C)CC(C)CCC	0.000387
	2,5,9,14-m-C15	CC(C)CCC(C)CCCC(C)CCCCC(C)C	6.01
	2,6,11,12-m-C16	CC(C)CCCC(C)CCCCC(C)C(C)CCCC	5.95
	3,6,10,13-m-C15	CCC(C)CCC(C)CCCC(C)CCC(C)CC	5.03
	7-e-7-m-C16	CCCCCCC(CC)(C)CCCCCCCCC	0.0306
	2,3,9,10-m-C12	CC(C)C(C)CCCCCC(C)C(C)CC	0.026
	2,2,7,11-m-C13	CC(C)(C)CCCCC(C)CCCC(C)CC	0.0379
	3-m-10-ip-C14	CCC(C)CCCCCCC(C(C)C)CCCC	3.83e-08
	2,2,10,11-m-C12	CC(C)(C)CCCCCCCC(C)C(C)C	0.015
	3,3,7,8-m-C15	CCC(C)(C)CCCC(C)C(C)CCCCCCC	0.128
	3,5,8,11-m-C14	CCC(C)CC(C)CCC(C)CCC(C)CCC	0.00951
	4-m-10-p-C15	CCCC(C)CCCCCC(CCC)CCCCC	5.53e-06
	4,4,5,6-m-C10	CCCC(C)(C)C(C)C(C)CCCC	1.32e-06
	3,3,8,12-m-C14	CCC(C)(C)CCCCC(C)CCCC(C)CC	0.0286
	2,9,10,10-m-C14	CC(C)CCCCCCC(C)C(C)(C)CCCC	0.0178
	3,3,9,13-m-C15	CCC(C)(C)CCCCCC(C)CCCC(C)CC	0.15
	2,4,6,8,9-m-C11	CC(C)CC(C)CC(C)CC(C)C(C)CC	0.000608
	2,3,3,7,8-m-C11	CC(C)C(C)(C)CCCC(C)C(C)CCC	2.61e-05
	4,4,6,7,12-m-C15	CCCC(C)(C)CC(C)C(C)CCCCC(C)CCC	0.0018
	5,7-m-7-p-C15	CCCCC(C)CC(C)(CCC)CCCCCCCC	1.16e-10
	8-e-2,2,10-m-C11	CC(C)(C)CCCCCC(CC)CC(C)C	5.15e-06
	2,3,5,11,13-m-C15	CC(C)C(C)CC(C)CCCCCC(C)CC(C)CC	0.185
	4-e-2,5,5-m-C10	CC(C)CC(CC)C(C)(C)CCCCC	8.1e-10
	5-e-2,9,11-m-C13	CC(C)CCC(CC)CCCC(C)CC(C)CC	0.000464
	2,3,4,5,12-m-C13	CC(C)C(C)C(C)C(C)CCCCCCC(C)C	0.0217
	2,3,6,7,8-m-C15	CC(C)C(C)CCC(C)C(C)C(C)CCCCCCC	0.483
	2,2,4,4,9-m-C14	CC(C)(C)CC(C)(C)CCCCC(C)CCCCC	0.000206
	5,5,6,7,8-m-C12	CCCCC(C)(C)C(C)C(C)C(C)CCCC	5.65e-07
	3-e-4,5,10-m-C15	CCC(CC)C(C)C(C)CCCCC(C)CCCCC	0.000275
	2,2-m-6-ip-C10	CC(C)(C)CCCC(C(C)C)CCCC	2.07e-11
	2,4,5,9,9-m-C12	CC(C)CC(C)C(C)CCCC(C)(C)CCC	0.000685
	9-e-6,6,7-m-C14	CCCCCC(C)(C)C(C)CC(CC)CCCCC	6.42e-08
	2,2,8,8,10-m-C15	CC(C)(C)CCCCCC(C)(C)CC(C)CCCCC	0.00133
	4,6,8,8,9-m-C15	CCCC(C)CC(C)CC(C)(C)C(C)CCCCCC	1.14e-05
	2,2,4,11,11-m-C12	CC(C)(C)CC(C)CCCCCCC(C)(C)C	0.000137
	4,6-m-12-p-C15	CCCC(C)CC(C)CCCCCC(CCC)CCC	1.36e-07
	3,4,4,8,10-m-C12	CCC(C)C(C)(C)CCCC(C)CC(C)CC	0.000142
	4-e-3,5,9-m-C12	CCC(C)C(CC)C(C)CCCC(C)CCC	6.3e-06
	4,8-e-6-m-C13	CCCC(CC)CC(C)CC(CC)CCCCC	4.74e-08
	7,7-m-5-ip-C14	CCCCC(C(C)C)CC(C)(C)CCCCCCC	2.27e-17
	6-e-3,3,7-m-C12	CCC(C)(C)CCC(CC)C(C)CCCCC	3.59e-06
	4-e-2,6,6-m-C10	CC(C)CC(CC)CC(C)(C)CCCC	2.99e-10
	6,6-m-4-p-C15	CCCC(CCC)CC(C)(C)CCCCCCCCC	8.34e-07
	3-e-2,10,10-m-C13	CC(C)C(CC)CCCCCCC(C)(C)CCC	1.93e-05
	3-e-3,4,4-m-C13	CCC(CC)(C)C(C)(C)CCCCCCCCC	1.06e-07
	3,5-m-6-p-C14	CCC(C)CC(C)C(CCC)CCCCCCCC	1.99e-09
	2,4,5,7,9-m-C12	CC(C)CC(C)C(C)CC(C)CC(C)CCC	0.00677
	2,9-m-5-p-C12	CC(C)CCC(CCC)CCCC(C)CCC	6.4e-08
	3-e-5,7,7-m-C14	CCC(CC)CC(C)CC(C)(C)CCCCCCC	1.84e-06
	11-e-2,8,11-m-C15	CC(C)CCCCCC(C)CCC(CC)(C)CCCC	0.00022
	2,4,4,5,11-m-C15	CC(C)CC(C)(C)C(C)CCCCCC(C)CCCC	0.00199
	2,5,10,13,13-m-C15	CC(C)CCC(C)CCCCC(C)CCC(C)(C)CC	0.0357
	3,3,4,4,6-m-C15	CCC(C)(C)C(C)(C)CC(C)CCCCCCCCC	1.78e-07
	6-e-4,5,10-m-C15	CCCC(C)C(C)C(CC)CCCC(C)CCCCC	2.26e-06
	8-e-3,4,7-m-C12	CCC(C)C(C)CCC(C)C(CC)CCCC	0.000113
	5-e-3,6,8-m-C14	CCC(C)CC(CC)C(C)CC(C)CCCCCC	1.16e-05
	6,7,8,9,9-m-C15	CCCCCC(C)C(C)C(C)C(C)(C)CCCCCC	0.000407
	2,3,3,8,13-m-C15	CC(C)C(C)(C)CCCCC(C)CCCCC(C)CC	0.00223
	3-e-7,7,9-m-C15	CCC(CC)CCCC(C)(C)CC(C)CCCCCC	0.000398
	4-e-2,3,10-m-C13	CC(C)C(C)C(CC)CCCCCC(C)CCC	7.01e-07
	10-e-4,8,8-m-C15	CCCC(C)CCCC(C)(C)CC(CC)CCCCC	1.21e-05
	3,3,7,9,12-m-C15	CCC(C)(C)CCCC(C)CC(C)CCC(C)CCC	0.00157
	4-e-4,7,7-m-C10	CCCC(CC)(C)CCC(C)(C)CCC	1.62e-09
	3,8-m-8-p-C14	CCC(C)CCCCC(C)(CCC)CCCCCC	7.57e-10
	3,12-e-4-m-C15	CCC(CC)C(C)CCCCCCCC(CC)CCC	3.34e-05
	4,7-m-7-p-C12	CCCC(C)CCC(C)(CCC)CCCCC	9.1e-11
	3-e-2,5,5-m-C15	CC(C)C(CC)CC(C)(C)CCCCCCCCCC	1.19e-05
	2,2,7,7,9-m-C15	CC(C)(C)CCCCC(C)(C)CC(C)CCCCCC	0.00131
	2,3,6,8,13-m-C15	CC(C)C(C)CCC(C)CC(C)CCCCC(C)CC	0.204
	8-e-3,4,5-m-C13	CCC(C)C(C)C(C)CCC(CC)CCCCC	0.00103
	2,9-m-6-ip-C15	CC(C)CCCC(C(C)C)CCC(C)CCCCCC	1.71e-08
	5-e-2,5,8-m-C13	CC(C)CCC(CC)(C)CCC(C)CCCCC	2.8e-05
	3,3,5,8,8-m-C14	CCC(C)(C)CC(C)CCC(C)(C)CCCCCC	4.66e-06
	4,6-m-4-ip-C13	CCCC(C)(C(C)C)CC(C)CCCCCCC	2.91e-17
	2,6,6,7,12-m-C15	CC(C)CCCC(C)(C)C(C)CCCCC(C)CCC	0.0121
	3,10-m-7-p-C15	CCC(C)CCCC(CCC)CCC(C)CCCCC	4.55e-06
	9-e-3,7,11-m-C14	CCC(C)CCCC(C)CC(CC)CC(C)CCC	3.02e-06
	3,5,6,6,10-m-C12	CCC(C)CC(C)C(C)(C)CCCC(C)CC	0.000104
	3,3-e-8-m-C14	CCC(CC)(CC)CCCCC(C)CCCCCC	2.24e-05
	4-e-6,10,10-m-C14	CCCC(CC)CC(C)CCCC(C)(C)CCCC	6.5e-06
	2,9-m-11-p-C14	CC(C)CCCCCCC(C)CC(CCC)CCC	1.99e-06
	5,9-m-7-p-C13	CCCCC(C)CC(CCC)CC(C)CCCC	1.04e-13
	3,4,6,6,7-m-C15	CCC(C)C(C)CC(C)(C)C(C)CCCCCCCC	0.00149
	7-e-3,5,7-m-C10	CCC(C)CC(C)CC(CC)(C)CCC	1.41e-07
	7-e-2,6,6-m-C14	CC(C)CCCC(C)(C)C(CC)CCCCCCC	1.38e-06
	2,3,4,4,6-m-C10	CC(C)C(C)C(C)(C)CC(C)CCCC	7.38e-07
	3,3,9,11,12-m-C14	CCC(C)(C)CCCCCC(C)CC(C)C(C)CC	0.0465
	3,4,9,9,12-m-C15	CCC(C)C(C)CCCCC(C)(C)CCC(C)CCC	0.00316
	5,7-e-5-m-C15	CCCCC(CC)(C)CC(CC)CCCCCCCC	3.61e-09
	2,4,4,5,7-m-C15	CC(C)CC(C)(C)C(C)CC(C)CCCCCCCC	0.000556
	3,6,7,10,13-m-C15	CCC(C)CCC(C)C(C)CCC(C)CCC(C)CC	2.77
	8,8-m-4-p-C15	CCCC(CCC)CCCC(C)(C)CCCCCCC	2.81e-07
	4-e-3,6,9-m-C15	CCC(C)C(CC)CC(C)CCC(C)CCCCCC	1.01e-06
	4-e-5-ip-C10	CCCC(CC)C(C(C)C)CCCCC	2.6e-17
	5-e-5,9,10-m-C15	CCCCC(CC)(C)CCCC(C)C(C)CCCCC	0.0122
	3,5-e-9-m-C13	CCC(CC)CC(CC)CCCC(C)CCCC	2.46e-05
	2,3,6,7,7,8-m-C13	CC(C)C(C)CCC(C)C(C)(C)C(C)CCCCC	3.7e-07
	2,2,4,5,10,12-m-C14	CC(C)(C)CC(C)C(C)CCCCC(C)CC(C)CC	0.00137
	7,8-e-6,6-m-C13	CCCCCC(C)(C)C(CC)C(CC)CCCCC	6.99e-18
	4,4-e-2,3-m-C13	CC(C)C(C)C(CC)(CC)CCCCCCCCC	3.85e-13
	7-e-7-m-5-p-C13	CCCCC(CCC)CC(CC)(C)CCCCCC	3.5e-12
	4,8-e-4,6-m-C12	CCCC(CC)(C)CC(C)CC(CC)CCCC	1.2e-11
	4,4-e-2,5-m-C10	CC(C)CC(CC)(CC)C(C)CCCCC	9.37e-16
	4,9-e-5,6-m-C14	CCCC(CC)C(C)C(C)CCC(CC)CCCCC	3.97e-10
	2,2,4-m-4-p-C14	CC(C)(C)CC(C)(CCC)CCCCCCCCCC	5.2e-15
	7-e-3,3,12,12-m-C14	CCC(C)(C)CCCC(CC)CCCCC(C)(C)CC	3.18e-05
	8-e-7-m-4-p-C13	CCCC(CCC)CCC(C)C(CC)CCCCC	5.71e-10
	2,2,9,9,10,13-m-C14	CC(C)(C)CCCCCCC(C)(C)C(C)CCC(C)C	0.135
	9-e-4-m-6-ip-C14	CCCC(C)CC(C(C)C)CCC(CC)CCCCC	5.2e-18
	2,6,6-m-11-p-C14	CC(C)CCCC(C)(C)CCCCC(CCC)CCC	1.39e-07
	4-e-8,8,9,10-m-C14	CCCC(CC)CCCC(C)(C)C(C)C(C)CCCC	6.58e-08
	4,4,8-m-8-ip-C12	CCCC(C)(C)CCCC(C)(C(C)C)CCCC	7.08e-14
	2,7,7,8,8,10-m-C13	CC(C)CCCCC(C)(C)C(C)(C)CC(C)CCC	2.04e-08
	5-e-2,4,10,12-m-C14	CC(C)CC(C)C(CC)CCCCC(C)CC(C)CC	2.2e-05
	3,6,10-m-9-ip-C14	CCC(C)CCC(C)CCC(C(C)C)C(C)CCCC	2.19e-10
	6,6-e-2,3-m-C12	CC(C)C(C)CCC(CC)(CC)CCCCCC	2.45e-06
	8-e-3,7,10,10-m-C13	CCC(C)CCCC(C)C(CC)CC(C)(C)CCC	3.4e-07
	3,4,7-m-6-p-C13	CCC(C)C(C)CC(CCC)C(C)CCCCCC	7.34e-14
	9,10-e-3,6-m-C14	CCC(C)CCC(C)CCC(CC)C(CC)CCCC	2.41e-09
	8-e-3,4,4,10-m-C13	CCC(C)C(C)(C)CCCC(CC)CC(C)CCC	5.89e-08
	6-e-2,3,5,8-m-C13	CC(C)C(C)CC(C)C(CC)CC(C)CCCCC	8.72e-07
	2,3,5,6,8,11-m-C14	CC(C)C(C)CC(C)C(C)CC(C)CCC(C)CCC	0.000781
	4-e-2,3,4,9-m-C12	CC(C)C(C)C(CC)(C)CCCCC(C)CCC	6.15e-10
	2,3,3,5,8,12-m-C14	CC(C)C(C)(C)CC(C)CCC(C)CCCC(C)CC	0.000145
	2,3,3-m-5-ip-C11	CC(C)C(C)(C)CC(C(C)C)CCCCCC	2.23e-18
	6,7,8-m-5-p-C13	CCCCC(CCC)C(C)C(C)C(C)CCCCC	1.21e-14
	8-e-2,3,7,9-m-C12	CC(C)C(C)CCCC(C)C(CC)C(C)CCC	3.88e-06
	2,2,5,5,6,9-m-C14	CC(C)(C)CCC(C)(C)C(C)CCC(C)CCCCC	6.71e-06
	6,7-e-3,8-m-C13	CCC(C)CCC(CC)C(CC)C(C)CCCCC	3.4e-12
	4-e-2,3,5,7-m-C12	CC(C)C(C)C(CC)C(C)CC(C)CCCCC	3.81e-08
	4,6,6,7,9,11-m-C14	CCCC(C)CC(C)(C)C(C)CC(C)CC(C)CCC	2.55e-07
	9-e-2,4,7,10-m-C14	CC(C)CC(C)CCC(C)CC(CC)C(C)CCCC	5.19e-06
	2,5,5,6,7,10-m-C13	CC(C)CCC(C)(C)C(C)C(C)CCC(C)CCC	2.18e-06
	3,4-e-2,9-m-C14	CC(C)C(CC)C(CC)CCCCC(C)CCCCC	3.38e-09
	4,5,6-m-5-ip-C11	CCCC(C)C(C)(C(C)C)C(C)CCCCC	4.9e-30
	8-e-3,3,7,7-m-C10	CCC(C)(C)CCCC(C)(C)C(CC)CC	8.24e-08
	4,11-e-5,7-m-C14	CCCC(CC)C(C)CC(C)CCCC(CC)CCC	6.25e-08
	3,4,4-m-8-p-C11	CCC(C)C(C)(C)CCCC(CCC)CCC	9.99e-11
	12,12-e-2,4-m-C14	CC(C)CC(C)CCCCCCCC(CC)(CC)CC	9.11e-05
	8-e-3,4,9,9-m-C12	CCC(C)C(C)CCCC(CC)C(C)(C)CCC	2.35e-08
	3-e-2,4,9,9-m-C13	CC(C)C(CC)C(C)CCCCC(C)(C)CCCC	1.96e-07
	9-e-2,4,6,6-m-C12	CC(C)CC(C)CC(C)(C)CCC(CC)CCC	1.69e-08
	2,3,5,7,7,8-m-C11	CC(C)C(C)CC(C)CC(C)(C)C(C)CCC	1.5e-08
	3,5,5,9,9,11-m-C13	CCC(C)CC(C)(C)CCCC(C)(C)CC(C)CC	0.000217
	5-e-3,4,4,8-m-C10	CCC(C)C(C)(C)C(CC)CCC(C)CC	1.3e-14
	4-e-3,4,11,11-m-C14	CCC(C)C(CC)(C)CCCCCCC(C)(C)CCC	1.35e-08
	4,7,7,8,8,11-m-C14	CCCC(C)CCC(C)(C)C(C)(C)CCC(C)CCC	2.47e-07
	3,5,6,7,10,11-m-C14	CCC(C)CC(C)C(C)C(C)CCC(C)C(C)CCC	0.17
	5-e-2,2,10,11-m-C13	CC(C)(C)CCC(CC)CCCCC(C)C(C)CC	1.07e-05
	3,3-e-5,6-m-C10	CCC(CC)(CC)CC(C)C(C)CCCC	3.63e-12
	2,3,3,7,9,11-m-C14	CC(C)C(C)(C)CCCC(C)CC(C)CC(C)CCC	0.000733
	3,11-e-2,12-m-C13	CC(C)C(CC)CCCCCCCC(CC)C(C)C	5.5e-06
	5,6,9-m-4-p-C12	CCCC(CCC)C(C)C(C)CCC(C)CCC	4.28e-10
	6-e-3,5,6,10-m-C12	CCC(C)CC(C)C(CC)(C)CCCC(C)CC	5.6e-09
	2,3,5,5,7,8-m-C10	CC(C)C(C)CC(C)(C)CC(C)C(C)CC	4.75e-09
	2,7,8-m-4-ip-C14	CC(C)CC(C(C)C)CCC(C)C(C)CCCCCC	6.4e-15
	8-e-3,5,5,6-m-C10	CCC(C)CC(C)(C)C(C)CC(CC)CC	6.36e-07
	2,2,8,11,11,12-m-C14	CC(C)(C)CCCCCC(C)CCC(C)(C)C(C)CC	5.99e-05
	2,2,4,5,6,11-m-C13	CC(C)(C)CC(C)C(C)C(C)CCCCC(C)CC	0.000277
	5-e-2,4,8,8-m-C11	CC(C)CC(C)C(CC)CCC(C)(C)CCC	8.86e-07
	5-e-2,4,4,9-m-C11	CC(C)CC(C)(C)C(CC)CCCC(C)CC	1.94e-09
	2,5,12-m-4-ip-C13	CC(C)CC(C(C)C)C(C)CCCCCCC(C)C	1.53e-11
	8-e-2,2,10,12-m-C14	CC(C)(C)CCCCCC(CC)CC(C)CC(C)CC	5.63e-06
	3-e-2,2,6,9-m-C11	CC(C)(C)C(CC)CCC(C)CCC(C)CC	1.67e-08
	3,3,4,5,5,7-m-C9	CCC(C)(C)C(C)C(C)(C)CC(C)CC	5.1e-12
	3-e-2,3,5,8-m-C10	CC(C)C(CC)(C)CC(C)CCC(C)CC	1.9e-11
	2,2,3,9,11,12-m-C13	CC(C)(C)C(C)CCCCCC(C)CC(C)C(C)C	0.00222
	6-e-3,4,9,9-m-C13	CCC(C)C(C)CC(CC)CCC(C)(C)CCCC	1.49e-10
	4-e-5,7,7,8-m-C13	CCCC(CC)C(C)CC(C)(C)C(C)CCCCC	5.39e-09
	7-e-2,6,8,8-m-C10	CC(C)CCCC(C)C(CC)C(C)(C)CC	1.11e-10
	3,7,12-m-7-p-C14	CCC(C)CCCC(C)(CCC)CCCCC(C)CC	5.03e-09
	5,10-e-4,6-m-C13	CCCC(C)C(CC)C(C)CCCC(CC)CCC	6.55e-08
	2,5,6,9,10,12-m-C14	CC(C)CCC(C)C(C)CCC(C)C(C)CC(C)CC	1.11
	2,2,3,3,8,12-m-C14	CC(C)(C)C(C)(C)CCCCC(C)CCCC(C)CC	1.58e-05
	2,5,7-m-8-p-C11	CC(C)CCC(C)CC(C)C(CCC)CCC	1.01e-10
	3,6,6,10,11,11-m-C14	CCC(C)CCC(C)(C)CCCC(C)C(C)(C)CCC	2.79e-05
	2,3,3,6-m-5-ip-C10	CC(C)C(C)(C)CC(C(C)C)C(C)CCCC	3.63e-20
	7,9-e-2,4,7-m-C12	CC(C)CC(C)CCC(CC)(C)CC(CC)CCC	1.63e-12
	3-e-4,4,6,9,10-m-C13	CCC(CC)C(C)(C)CC(C)CCC(C)C(C)CCC	1.36e-08
	2,3,3,4,6,7,7-m-C13	CC(C)C(C)(C)C(C)CC(C)C(C)(C)CCCCCC	6.75e-11
	9-e-2,5,8,11,11-m-C13	CC(C)CCC(C)CCC(C)C(CC)CC(C)(C)CC	1.12e-07
	11-e-2,2,4,4,9-m-C13	CC(C)(C)CC(C)(C)CCCCC(C)CC(CC)CC	9.33e-09
	4,4-e-3,6,7-m-C13	CCC(C)C(CC)(CC)CC(C)C(C)CCCCCC	5.82e-24
	6-e-2,3,3,4,5-m-C10	CC(C)C(C)(C)C(C)C(C)C(CC)CCCC	5.75e-14
	4-e-2,6-m-8-p-C12	CC(C)CC(CC)CC(C)CC(CCC)CCCC	4.11e-15
	4,6,7,7-m-9-p-C13	CCCC(C)CC(C)C(C)(C)CC(CCC)CCCC	4.21e-14
	3-e-4,8-m-7-ip-C11	CCC(CC)C(C)CCC(C(C)C)C(C)CCC	2.91e-14
	2,2,5,5-m-7-ip-C10	CC(C)(C)CCC(C)(C)CC(C(C)C)CCC	4.5e-21
	7-e-3,4,6,9,9-m-C12	CCC(C)C(C)CC(C)C(CC)CC(C)(C)CCC	1.58e-11
	4,4,5,5,7,8,9-m-C13	CCCC(C)(C)C(C)(C)CC(C)C(C)C(C)CCCC	2.19e-12
	7,10-e-2,4,9-m-C12	CC(C)CC(C)CCC(CC)CC(C)C(CC)CC	1.14e-10
	8-e-2,5-m-5-p-C10	CC(C)CCC(C)(CCC)CCC(CC)CC	3.42e-12
	6-e-3,6,8,8,9-m-C12	CCC(C)CCC(CC)(C)CC(C)(C)C(C)CCC	1.89e-19
	6-e-2,4,6,8,9-m-C11	CC(C)CC(C)CC(CC)(C)CC(C)C(C)CC	6.09e-13
	4,7,8-e-3-m-C13	CCC(C)C(CC)CCC(CC)C(CC)CCCCC	8.31e-10
	5,7-e-3,8,8-m-C11	CCC(C)CC(CC)CC(CC)C(C)(C)CCC	1.46e-17
	7,10-e-3,3,8-m-C13	CCC(C)(C)CCCC(CC)C(C)CC(CC)CCC	1.68e-08
	5-e-2,3,6,6,9-m-C11	CC(C)C(C)CC(CC)C(C)(C)CCC(C)CC	4.55e-11
	9-e-2,3,6,7,7-m-C11	CC(C)C(C)CCC(C)C(C)(C)CC(CC)CC	7.28e-06
	9-e-2,7,8,8,11-m-C13	CC(C)CCCCC(C)C(C)(C)C(CC)CC(C)CC	2.18e-14
	5-e-3,4-m-9-p-C13	CCC(C)C(C)C(CC)CCCC(CCC)CCCC	1.47e-16
	3,10-e-2,6,7-m-C12	CC(C)C(CC)CCC(C)C(C)CCC(CC)CC	0.000359
	3,5,8-e-6-m-C11	CCC(CC)CC(CC)C(C)CC(CC)CCC	8.24e-10
	3-e-2,11-m-6-ip-C12	CC(C)C(CC)CCC(C(C)C)CCCCC(C)C	5.45e-14
	11-e-2,2,4,5,6-m-C13	CC(C)(C)CC(C)C(C)C(C)CCCCC(CC)CC	7.21e-05
	4,5,5,10-m-4-ip-C13	CCCC(C)(C(C)C)C(C)(C)CCCCC(C)CCC	1.44e-27
	3,4-e-3,5,7-m-C13	CCC(CC)(C)C(CC)C(C)CC(C)CCCCCC	2.02e-17
	6-m-4,4-p-C9	CCCC(CCC)(CCC)CC(C)CCC	5.02e-26
	4,6-e-5,8,8-m-C12	CCCC(CC)C(C)C(CC)CC(C)(C)CCCC	1.41e-23
	10-e-2,2,10,11,11-m-C13	CC(C)(C)CCCCCCCC(CC)(C)C(C)(C)CC	4.45e-11
	6-e-3,8-m-7-p-C12	CCC(C)CCC(CC)C(CCC)C(C)CCCC	6.54e-22
	3,3,5,8-m-7-ip-C11	CCC(C)(C)CC(C)CC(C(C)C)C(C)CCC	4.43e-25
	3-e-3,5-m-7-ip-C12	CCC(CC)(C)CC(C)CC(C(C)C)CCCCC	4.87e-19
	4-e-2,3,6,7,11-m-C12	CC(C)C(C)C(CC)CC(C)C(C)CCCC(C)C	7.15e-09
	2,2,3,4,8,9,11-m-C13	CC(C)(C)C(C)C(C)CCCC(C)C(C)CC(C)CC	2.6e-06
	10-e-2,3,3,8,9-m-C13	CC(C)C(C)(C)CCCCC(C)C(C)C(CC)CCC	2.06e-11
	6-e-2,2,4,7,8-m-C12	CC(C)(C)CC(C)CC(CC)C(C)C(C)CCCC	4.81e-13
	4,9-e-2,3,5-m-C12	CC(C)C(C)C(CC)C(C)CCCC(CC)CCC	8.28e-09
	2,3,3,11-m-7-ip-C13	CC(C)C(C)(C)CCCC(C(C)C)CCCC(C)CC	7.35e-13
	3,8,9,9-m-5-ip-C12	CCC(C)CC(C(C)C)CCC(C)C(C)(C)CCC	2.33e-21
	9-e-2,2,3,8,11-m-C13	CC(C)(C)C(C)CCCCC(C)C(CC)CC(C)CC	9.11e-09
	3-e-2,3,7,9,9-m-C13	CC(C)C(CC)(C)CCCC(C)CC(C)(C)CCCC	2.4e-10
	2,3,4,4,8,10,12-m-C13	CC(C)C(C)C(C)(C)CCCC(C)CC(C)CC(C)C	1.54e-06
	2,5,7,7,8,10,10-m-C13	CC(C)CCC(C)CC(C)(C)C(C)CC(C)(C)CCC	6.84e-10
	3,4,7-e-3-m-C11	CCC(CC)(C)C(CC)CCC(CC)CCCC	1.55e-15
	2,6,7,8-m-9-ip-C13	CC(C)CCCC(C)C(C)C(C)C(C(C)C)CCCC	4.84e-19
	3,3,4,8-m-8-p-C12	CCC(C)(C)C(C)CCCC(C)(CCC)CCCC	3.1e-13
	6-e-3,5,5,8,8-m-C12	CCC(C)CC(C)(C)C(CC)CC(C)(C)CCCC	1.43e-15
	11-e-2,3,9,9,11-m-C13	CC(C)C(C)CCCCCC(C)(C)CC(CC)(C)CC	1.7e-10
	3,4-e-4,6,8-m-C12	CCC(CC)C(CC)(C)CC(C)CC(C)CCCC	1.1e-14
	3,3,5,11-m-7-p-C13	CCC(C)(C)CC(C)CC(CCC)CCCC(C)CC	7.04e-15
	4,5,5,7-m-7-p-C13	CCCC(C)C(C)(C)CC(C)(CCC)CCCCCC	1.05e-22
	2,2,8,12-m-5-p-C13	CC(C)(C)CCC(CCC)CCC(C)CCCC(C)C	7.15e-11
	3,5,7,8-m-5-ip-C12	CCC(C)CC(C)(C(C)C)CC(C)C(C)CCCC	8.92e-33
	2,3,3,8-m-4-ip-C9	CC(C)C(C)(C)C(C(C)C)CCCC(C)C	4.81e-26
	7-e-3,3,5,5,7-m-C13	CCC(C)(C)CC(C)(C)CC(CC)(C)CCCCCC	2.16e-23
	8-e-4,4,5,7,7,8-m-C12	CCCC(C)(C)C(C)CC(C)(C)C(CC)(C)CCCC	1.75e-20
	2,5,5,6,9-m-4-p-C11	CC(C)CC(CCC)C(C)(C)C(C)CCC(C)CC	6.24e-24
	2,2,3,4,4,8,9,10-m-C12	CC(C)(C)C(C)C(C)(C)CCCC(C)C(C)C(C)CC	5.68e-12
	9-e-2,3,4-m-7-ip-C11	CC(C)C(C)C(C)CCC(C(C)C)CC(CC)CC	8.93e-20
	3-e-3,4,7,7,8,10-m-C12	CCC(CC)(C)C(C)CCC(C)(C)C(C)CC(C)CC	2.18e-10
	3,7-e-2,4,8,9-m-C12	CC(C)C(CC)C(C)CCC(CC)C(C)C(C)CCC	1.95e-14
	2,4,4,8,9-m-8-p-C12	CC(C)CC(C)(C)CCCC(C)(CCC)C(C)CCC	3.23e-20
	2,2,8,9,9-m-8-p-C12	CC(C)(C)CCCCCC(C)(CCC)C(C)(C)CCC	1.99e-18
	2,2,4,6,6-m-8-ip-C12	CC(C)(C)CC(C)CC(C)(C)CC(C(C)C)CCCC	6.46e-22
	3,10-e-2,5,7,11-m-C12	CC(C)C(CC)CC(C)CC(C)CCC(CC)C(C)C	1.57e-08
	6-e-2,5,6-m-5-ip-C10	CC(C)CCC(C)(C(C)C)C(CC)(C)CCCC	4.82e-47
	7-e-2,4,5,8,8,11-m-C12	CC(C)CC(C)C(C)CC(CC)C(C)(C)CCC(C)C	1.46e-14
	8-e-2,3,3-m-7-p-C11	CC(C)C(C)(C)CCCC(CCC)C(CC)CCC	3.63e-24
	3-e-2,4,5-m-7-ip-C10	CC(C)C(CC)C(C)C(C)CC(C(C)C)CCC	1.4e-20
	3-e-2,6,6,9,10,10-m-C12	CC(C)C(CC)CCC(C)(C)CCC(C)C(C)(C)CC	1.45e-09
	3,7-e-2,6,8,11-m-C12	CC(C)C(CC)CCC(C)C(CC)C(C)CCC(C)C	1.71e-09
	8-e-2,6,8-m-5-ip-C12	CC(C)CCC(C(C)C)C(C)CC(CC)(C)CCCC	1.22e-24
	2,3,7,7,10-m-9-p-C12	CC(C)C(C)CCCC(C)(C)CC(CCC)C(C)CC	1.17e-17
	2,3,6,8,9-m-6-ip-C11	CC(C)C(C)CCC(C)(C(C)C)CC(C)C(C)CC	4.35e-30
	4,7-e-3,3,4,6-m-C11	CCC(C)(C)C(CC)(C)CC(C)C(CC)CCCC	1.26e-26
	4-e-3,3,7-m-4-p-C10	CCC(C)(C)C(CC)(CCC)CCC(C)CCC	4.21e-37
	4-e-2,2,5,8,8,9-m-C10	CC(C)(C)CC(CC)C(C)CCC(C)(C)C(C)C	1.01e-11
	3,9-e-3-m-7-p-C11	CCC(CC)(C)CCCC(CCC)CC(CC)CC	1.24e-12
	4,5,6-e-6,8-m-C11	CCCC(CC)C(CC)C(CC)(C)CC(C)CCC	1.17e-28
	2,4,4,7,11-m-5-ip-C12	CC(C)CC(C)(C)C(C(C)C)CC(C)CCCC(C)C	7.04e-26
	4-e-2,10,10-m-5-p-C12	CC(C)CC(CC)C(CCC)CCCCC(C)(C)CC	3.89e-17
	4-e-2,2,9-m-5-p-C10	CC(C)(C)CC(CC)C(CCC)CCCC(C)C	8.83e-23
	2,3,4,5,9-m-5-p-C12	CC(C)C(C)C(C)C(C)(CCC)CCCC(C)CCC	4.54e-21
	4-e-2,3,3,6,7,7-m-C10	CC(C)C(C)(C)C(CC)CC(C)C(C)(C)CCC	2.01e-24
	7,8-e-3,4,4,8-m-C12	CCC(C)C(C)(C)CCC(CC)C(CC)(C)CCCC	3.1e-21
	6-e-2,3,4,4,9,11-m-C12	CC(C)C(C)C(C)(C)CC(CC)CCC(C)CC(C)C	5.27e-18
	8,9-e-3,3,6,8-m-C12	CCC(C)(C)CCC(C)CC(CC)(C)C(CC)CCC	2.09e-16
	2,4,4,9,10-m-6-ip-C12	CC(C)CC(C)(C)CC(C(C)C)CCC(C)C(C)CC	6.34e-24
	6,9-e-2,2,3,5-m-C11	CC(C)(C)C(C)CC(C)C(CC)CCC(CC)CC	5.95e-10
	2,2,4,4,5,5,6,10-m-C11	CC(C)(C)CC(C)(C)C(C)(C)C(C)CCCC(C)C	1.1e-17
	4-e-2,7,7-m-9-p-C12	CC(C)CC(CC)CCC(C)(C)CC(CCC)CCC	5.45e-16
	6-e-2,3,10-m-5-p-C12	CC(C)C(C)CC(CCC)C(CC)CCCC(C)CC	2.23e-21
	5-e-5,7,7-m-4-ip-C11	CCCC(C(C)C)C(CC)(C)CC(C)(C)CCCC	6.3e-46
	4-e-2,7,9-m-8-p-C11	CC(C)CC(CC)CCC(C)C(CCC)C(C)CC	4.41e-19
	3,4-e-5,5,9,9-m-C12	CCC(CC)C(CC)C(C)(C)CCCC(C)(C)CCC	1.78e-19
	3,9-e-2,2,5,5,7-m-C11	CC(C)(C)C(CC)CC(C)(C)CC(C)CC(CC)CC	8.02e-14
	3-e-2,4,5,7-m-5-p-C8	CC(C)C(CC)C(C)C(C)(CCC)CC(C)C	2.29e-31
	3,3,4,5,5,8-m-4-ip-C11	CCC(C)(C)C(C)(C(C)C)C(C)(C)CCC(C)CCC	4.07e-65
	3-e-6,6,7,9-m-5-ip-C11	CCC(CC)CC(C(C)C)C(C)(C)C(C)CC(C)CC	4.28e-44
	5-e-2,2,3,5,7,9,9-m-C10	CC(C)(C)C(C)CC(CC)(C)CC(C)CC(C)(C)C	7.34e-20
	8-e-3,5,7,7-m-4-ip-C11	CCC(C)C(C(C)C)C(C)CC(C)(C)C(CC)CCC	5.78e-41
	2,8,8-m-7-ip-5-p-C10	CC(C)CCC(CCC)CC(C(C)C)C(C)(C)CC	2.41e-47
	3,4,6,7-e-2-m-C9	CC(C)C(CC)C(CC)CC(CC)C(CC)CC	2.65e-30
	3-e-2,2,5,5,7,7,9-m-C11	CC(C)(C)C(CC)CC(C)(C)CC(C)(C)CC(C)CC	7.36e-27
	8-e-2,4,4,6-m-6-p-C11	CC(C)CC(C)(C)CC(C)(CCC)CC(CC)CCC	1.42e-44
	3-e-2,3,9,9-m-7-ip-C11	CC(C)C(CC)(C)CCCC(C(C)C)CC(C)(C)CC	1.29e-27
	3,3,4,7,8,8-m-4-ip-C10	CCC(C)(C)C(C)(C(C)C)CCC(C)C(C)(C)CC	1.17e-43
	4,6,7-e-2,2,5-m-C9	CC(C)(C)CC(CC)C(C)C(CC)C(CC)CC	6.18e-36
	5,5,7,7-e-2-m-C11	CC(C)CCC(CC)(CC)CC(CC)(CC)CCCC	4.2e-43
	7-e-3,3,6,7-m-4-p-C11	CCC(C)(C)C(CCC)CC(C)C(CC)(C)CCCC	1.45e-40
	4,4,6-e-2,3,5-m-C9	CC(C)C(C)C(CC)(CC)C(C)C(CC)CCC	7.96e-43
	4,8,8-e-2,4,6-m-C10	CC(C)CC(CC)(C)CC(C)CC(CC)(CC)CC	2.67e-26
	3,6-e-4,8-m-7-p-C11	CCC(CC)C(C)CC(CC)C(CCC)C(C)CCC	1.67e-26
	4,5,8-e-3,3,6-m-C10	CCC(C)(C)C(CC)C(CC)C(C)CC(CC)CC	3.22e-27
	5,9-e-3,3,4,6,9-m-C11	CCC(C)(C)C(C)C(CC)C(C)CCC(CC)(C)CC	5.21e-18
	5-e-4,5-m-6,7-p-C10	CCCC(C)C(CC)(C)C(CCC)C(CCC)CCC	7.06e-61
	4-e-2,2,6,8,8-m-4-p-C10	CC(C)(C)CC(CC)(CCC)CC(C)CC(C)(C)CC	3.46e-33
	7-e-3,4-m-4-ip-6-p-C10	CCC(C)C(C)(C(C)C)CC(CCC)C(CC)CCC	2.36e-67
	4-e-2,2,3,4,6-m-7-ip-C10	CC(C)(C)C(C)C(CC)(C)CC(C)C(C(C)C)CCC	1.25e-54
	3-e-2,2,4,5,7-m-5-p-C8	CC(C)(C)C(CC)C(C)C(C)(CCC)CC(C)C	4.37e-36
	4-e-2,2,4,5,7,7,8,9-m-C10	CC(C)(C)CC(CC)(C)C(C)CC(C)(C)C(C)C(C)C	2.74e-30
	2,3,3,4,4,5,8-m-5-p-C10	CC(C)C(C)(C)C(C)(C)C(C)(CCC)CCC(C)CC	7.45e-59
	4,5-e-2,6,7-m-6-ip-C9	CC(C)CC(CC)C(CC)C(C)(C(C)C)C(C)CC	1.66e-75
	7,8-e-3,3,6-m-4-ip-C10	CCC(C)(C)C(C(C)C)CC(C)C(CC)C(CC)CC	3.4e-49
	4,7,7-e-2-m-5-ip-C10	CC(C)CC(CC)C(C(C)C)CC(CC)(CC)CCC	3.78e-63
	2,2,7,7-m-4,4-p-C8	CC(C)(C)CC(CCC)(CCC)CCC(C)(C)C	3.97e-58
	3-e-2,3-m-5-ip-5-p-C10	CC(C)C(CC)(C)CC(C(C)C)(CCC)CCCCC	3.23e-79
	4,7-e-3,3,4-m-5-ip-C10	CCC(C)(C)C(CC)(C)C(C(C)C)CC(CC)CCC	8.28e-71
	4-e-2,3,3,6,6,7,8,9-m-C10	CC(C)C(C)(C)C(CC)CC(C)(C)C(C)C(C)C(C)C	1.44e-32
	3-e-2,2,4,4,5-m-6-p-C10	CC(C)(C)C(CC)C(C)(C)C(C)C(CCC)CCCC	3.3e-50
	3,5,7-e-2,4,5,8-m-C10	CC(C)C(CC)C(C)C(CC)(C)CC(CC)C(C)CC	6.07e-39
	2,3,5,5,6,6,9-m-4-ip-C10	CC(C)C(C)C(C(C)C)C(C)(C)C(C)(C)CCC(C)C	4.28e-56
	2,2,3,4,5,7,8-m-5-ip-C9	CC(C)(C)C(C)C(C)C(C)(C(C)C)CC(C)C(C)C	6.42e-63
	3,3-e-2,5,6,6,7,8-m-C10	CC(C)C(CC)(CC)CC(C)C(C)(C)C(C)C(C)CC	5.15e-42
	2,4,5,9-m-7-ip-4-p-C10	CC(C)CC(C)(CCC)C(C)CC(C(C)C)CC(C)C	1.54e-43
	3,4,6,6-e-2,4,5-m-C9	CC(C)C(CC)C(CC)(C)C(C)C(CC)(CC)CCC	6.75e-60
	3-e-2,2,3,6,7,8-m-6-ip-C9	CC(C)(C)C(CC)(C)CCC(C)(C(C)C)C(C)C(C)C	1.81e-55
	4,4-e-2,2,3,3-m-6-ip-C9	CC(C)(C)C(C)(C)C(CC)(CC)CC(C(C)C)CCC	1.64e-86
	4,6-e-2-m-4,5-ip-C9	CC(C)CC(CC)(C(C)C)C(C(C)C)C(CC)CCC	2.68e-128
	2,3,5,5,6-m-4,4-p-C8	CC(C)C(C)C(CCC)(CCC)C(C)(C)C(C)CC	6.04e-118
	5-e-2,2,7-m-4,5-p-C8	CC(C)(C)CC(CCC)C(CC)(CCC)CC(C)C	1.24e-95
	5-e-2,3,3,4,4,5,6,7,8-m-C9	CC(C)C(C)(C)C(C)(C)C(CC)(C)C(C)C(C)C(C)C	1.05e-62
	3,6,7,7-e-2,3,5-m-C9	CC(C)C(CC)(C)CC(C)C(CC)C(CC)(CC)CC	2.85e-57
	3,3-e-2,4-m-5,5-p-C8	CC(C)C(CC)(CC)C(C)C(CCC)(CCC)CCC	1.76e-130
	5,6,6-e-3,3,4-m-4-p-C8	CCC(C)(C)C(C)(CCC)C(CC)C(CC)(CC)CC	4.33e-120
	3,4,6,6-e-2,4,5,5-m-C8	CC(C)C(CC)C(CC)(C)C(C)(C)C(CC)(CC)CC	3.77e-99
	3,4,5-e-2,2,3,6,6,7-m-C8	CC(C)(C)C(CC)(C)C(CC)C(CC)C(C)(C)C(C)C	3.8e-107
	4,6,6-e-2,2,4-m-5-p-C8	CC(C)(C)CC(CC)(C)C(CCC)C(CC)(CC)CC	6.41e-93
	C5	CCCCC	2.04e-05
	C9	CCCCCCCCC	0.00351
	C12	CCCCCCCCCCCC	0.166
	C13	CCCCCCCCCCCCC	0.603
	C21	CCCCCCCCCCCCCCCCCCCCC	17800
	C22	CCCCCCCCCCCCCCCCCCCCCC	64400
	C23	CCCCCCCCCCCCCCCCCCCCCCC	233000
	C24	CCCCCCCCCCCCCCCCCCCCCCCC	844000
	C25	CCCCCCCCCCCCCCCCCCCCCCCCC	3060000
	C26	CCCCCCCCCCCCCCCCCCCCCCCCCC	11100000
	C27	CCCCCCCCCCCCCCCCCCCCCCCCCCC	40000000
	C28	CCCCCCCCCCCCCCCCCCCCCCCCCCCC	145000000
	C29	CCCCCCCCCCCCCCCCCCCCCCCCCCCCC	525000000
	C30	CCCCCCCCCCCCCCCCCCCCCCCCCCCCCC	1900000000
	2-m-C8	CC(C)CCCCCC	0.0012
	2-m-C9	CC(C)CCCCCCC	0.00445
	2-m-C10	CC(C)CCCCCCCC	0.0179
	2-m-C11	CC(C)CCCCCCCCC	0.0661
	2-m-C12	CC(C)CCCCCCCCCC	0.221
	2-m-C13	CC(C)CCCCCCCCCCC	0.8
	2-m-C14	CC(C)CCCCCCCCCCCC	3.14
	2-m-C17	CC(C)CCCCCCCCCCCCCCC	142
	2-m-C18	CC(C)CCCCCCCCCCCCCCCC	528
	2-m-C19	CC(C)CCCCCCCCCCCCCCCCC	2140
	3-m-C8	CCC(C)CCCCC	0.000709
	3-m-C9	CCC(C)CCCCCC	0.0023
	3-m-C10	CCC(C)CCCCCCC	0.00867
	3-m-C11	CCC(C)CCCCCCCC	0.0346
	3-m-C12	CCC(C)CCCCCCCCC	0.127
	3-m-C13	CCC(C)CCCCCCCCCC	0.409
	3-m-C14	CCC(C)CCCCCCCCCCC	1.54
	3-m-C15	CCC(C)CCCCCCCCCCCC	6.17
	3-m-C16	CCC(C)CCCCCCCCCCCCC	22.3
	3-m-C18	CCC(C)CCCCCCCCCCCCCCC	263
	4-m-C8	CCCC(C)CCCC	0.000387
	4-m-C9	CCCC(C)CCCCC	0.00165
	4-m-C10	CCCC(C)CCCCCC	0.00544
	4-m-C11	CCCC(C)CCCCCCC	0.0193
	4-m-C12	CCCC(C)CCCCCCCC	0.0747
	4-m-C14	CCCC(C)CCCCCCCCCC	1.01
	4-m-C16	CCCC(C)CCCCCCCCCCCC	12.9
	5-m-C9	CCCCC(C)CCCC	0.00161
	5-m-C10	CCCCC(C)CCCCC	0.00698
	5-m-C11	CCCCC(C)CCCCCC	0.0229
	5-m-C12	CCCCC(C)CCCCCCC	0.0802
	5-m-C13	CCCCC(C)CCCCCCCC	0.321
	5-m-C14	CCCCC(C)CCCCCCCCC	1.27
	5-m-C15	CCCCC(C)CCCCCCCCCC	4.18
	5-m-C16	CCCCC(C)CCCCCCCCCCC	14.1
	5-m-C17	CCCCC(C)CCCCCCCCCCCC	53.8
	5-m-C18	CCCCC(C)CCCCCCCCCCCCC	222
	6-m-C11	CCCCCC(C)CCCCC	0.03
	6-m-C12	CCCCCC(C)CCCCCC	0.095
	6-m-C14	CCCCCC(C)CCCCCCCC	1.37
	6-m-C17	CCCCCC(C)CCCCCCCCCCC	58
	6-m-C19	CCCCCC(C)CCCCCCCCCCCCC	963
	7-m-C13	CCCCCCC(C)CCCCCC	0.309
	7-m-C14	CCCCCCC(C)CCCCCCC	1.11
	7-m-C15	CCCCCCC(C)CCCCCCCC	4.35
	7-m-C16	CCCCCCC(C)CCCCCCCCC	16.3
	7-m-C17	CCCCCCC(C)CCCCCCCCCC	55.3
	7-m-C19	CCCCCCC(C)CCCCCCCCCCCC	752
	8-m-C15	CCCCCCCC(C)CCCCCCC	3.99
	8-m-C16	CCCCCCCC(C)CCCCCCCC	15.7
	8-m-C17	CCCCCCCC(C)CCCCCCCCC	60.2
	8-m-C18	CCCCCCCC(C)CCCCCCCCCC	198
	8-m-C19	CCCCCCCC(C)CCCCCCCCCCC	740
	9-m-C17	CCCCCCCCC(C)CCCCCCCC	59.6
	9-m-C18	CCCCCCCCC(C)CCCCCCCCC	238
	9-m-C19	CCCCCCCCC(C)CCCCCCCCCC	759
	10-m-C19	CCCCCCCCCC(C)CCCCCCCCC	922
	2,2-m-C3	CC(C)(C)C	5.23e-07
	2,3-m-C4	CC(C)C(C)C	5.96e-06
	2,2-m-C4	CC(C)(C)CC	6.42e-07
	2,3-m-C18	CC(C)C(C)CCCCCCCCCCCCCCC	249
	2,2-m-C7	CC(C)(C)CCCCC	2.22e-05
	2,3-m-C7	CC(C)C(C)CCCC	0.000181
	2,4-m-C7	CC(C)CC(C)CCC	5.33e-05
	2,5-m-C7	CC(C)CCC(C)CC	0.000354
	2,6-m-C7	CC(C)CCCC(C)C	0.000663
	3,3-m-C7	CCC(C)(C)CCCC	6.28e-06
	3,4-m-C7	CCC(C)C(C)CCC	8.03e-05
	3,5-m-C7	CCC(C)CC(C)CC	5.7e-05
	4,4-m-C7	CCCC(C)(C)CCC	2.48e-06
	2,4-m-C8	CC(C)CC(C)CCCC	0.000209
	2,5-m-C8	CC(C)CCC(C)CCC	0.000499
	2,6-m-C8	CC(C)CCCC(C)CC	0.00125
	2,7-m-C8	CC(C)CCCCC(C)C	0.00127
	3,3-m-C8	CCC(C)(C)CCCCC	2.7e-05
	3,4-m-C8	CCC(C)C(C)CCCC	0.000381
	3,5-m-C8	CCC(C)CC(C)CCC	0.000104
	3,6-m-C8	CCC(C)CCC(C)CC	0.000673
	2,4-m-C9	CC(C)CC(C)CCCCC	0.000919
	2,5-m-C9	CC(C)CCC(C)CCCC	0.00206
	2,6-m-C9	CC(C)CCCC(C)CCC	0.00405
	2,7-m-C9	CC(C)CCCCC(C)CC	0.00234
	3,3-m-C9	CCC(C)(C)CCCCCC	9.05e-05
	3,4-m-C9	CCC(C)C(C)CCCCC	0.00131
	3,5-m-C9	CCC(C)CC(C)CCCC	0.000396
	3,7-m-C9	CCC(C)CCCC(C)CC	0.00237
	4,4-m-C9	CCCC(C)(C)CCCCC	5.32e-05
	4,5-m-C9	CCCC(C)C(C)CCCC	0.00179
	4,6-m-C9	CCCC(C)CC(C)CCC	0.000228
	5,5-m-C9	CCCCC(C)(C)CCCC	4.68e-05
	2,2-m-C10	CC(C)(C)CCCCCCCC	0.00102
	2,3-m-C10	CC(C)C(C)CCCCCCC	0.00769
	2,4-m-C10	CC(C)CC(C)CCCCCC	0.00314
	2,5-m-C10	CC(C)CCC(C)CCCCC	0.00938
	2,6-m-C10	CC(C)CCCC(C)CCCC	0.0179
	2,7-m-C10	CC(C)CCCCC(C)CCC	0.00613
	2,8-m-C10	CC(C)CCCCCC(C)CC	0.00916
	2,9-m-C10	CC(C)CCCCCCC(C)C	0.0338
	3,3-m-C10	CCC(C)(C)CCCCCCC	0.000356
	3,5-m-C10	CCC(C)CC(C)CCCCC	0.00173
	3,7-m-C10	CCC(C)CCCC(C)CCC	0.00767
	3,8-m-C10	CCC(C)CCCCC(C)CC	0.00435
	4,4-m-C10	CCCC(C)(C)CCCCCC	0.000163
	4,5-m-C10	CCCC(C)C(C)CCCCC	0.00665
	4,6-m-C10	CCCC(C)CC(C)CCCC	0.00082
	4,7-m-C10	CCCC(C)CCC(C)CCC	0.00149
	5,5-m-C10	CCCCC(C)(C)CCCCC	0.000222
	5,6-m-C10	CCCCC(C)C(C)CCCC	0.00872
	2,2-m-C11	CC(C)(C)CCCCCCCCC	0.00398
	2,5-m-C11	CC(C)CCC(C)CCCCCC	0.0304
	2,6-m-C11	CC(C)CCCC(C)CCCCC	0.0723
	2,7-m-C11	CC(C)CCCCC(C)CCCC	0.0254
	2,8-m-C11	CC(C)CCCCCC(C)CCC	0.0193
	2,9-m-C11	CC(C)CCCCCCC(C)CC	0.0688
	3,4-m-C11	CCC(C)C(C)CCCCCCC	0.0168
	3,5-m-C11	CCC(C)CC(C)CCCCCC	0.00637
	3,6-m-C11	CCC(C)CCC(C)CCCCC	0.02
	3,7-m-C11	CCC(C)CCCC(C)CCCC	0.0325
	3,8-m-C11	CCC(C)CCCCC(C)CCC	0.0108
	3,9-m-C11	CCC(C)CCCCCC(C)CC	0.0191
	4,4-m-C11	CCCC(C)(C)CCCCCCC	0.000576
	4,5-m-C11	CCCC(C)C(C)CCCCCC	0.0204
	4,6-m-C11	CCCC(C)CC(C)CCCCC	0.00347
	4,7-m-C11	CCCC(C)CCC(C)CCCC	0.00592
	4,8-m-C11	CCCC(C)CCCC(C)CCC	0.0223
	5,7-m-C11	CCCCC(C)CC(C)CCCC	0.00371
	6,6-m-C11	CCCCCC(C)(C)CCCCC	0.00106
	2,2-m-C12	CC(C)(C)CCCCCCCCCC	0.0138
	2,3-m-C12	CC(C)C(C)CCCCCCCCC	0.118
	2,5-m-C12	CC(C)CCC(C)CCCCCCC	0.106
	2,8-m-C12	CC(C)CCCCCC(C)CCCC	0.0801
	2,9-m-C12	CC(C)CCCCCCC(C)CCC	0.12
	2,10-m-C12	CC(C)CCCCCCCC(C)CC	0.187
	2,11-m-C12	CC(C)CCCCCCCCC(C)C	0.251
	3,3-m-C12	CCC(C)(C)CCCCCCCCC	0.00501
	3,4-m-C12	CCC(C)C(C)CCCCCCCC	0.0672
	3,5-m-C12	CCC(C)CC(C)CCCCCCC	0.0229
	3,7-m-C12	CCC(C)CCCC(C)CCCCC	0.134
	3,8-m-C12	CCC(C)CCCCC(C)CCCC	0.0446
	3,9-m-C12	CCC(C)CCCCCC(C)CCC	0.0404
	3,10-m-C12	CCC(C)CCCCCCC(C)CC	0.135
	4,4-m-C12	CCCC(C)(C)CCCCCCCC	0.00255
	4,5-m-C12	CCCC(C)C(C)CCCCCCC	0.0863
	4,6-m-C12	CCCC(C)CC(C)CCCCCC	0.0121
	4,7-m-C12	CCCC(C)CCC(C)CCCCC	0.0299
	4,8-m-C12	CCCC(C)CCCC(C)CCCC	0.0988
	4,9-m-C12	CCCC(C)CCCCC(C)CCC	0.0327
	5,6-m-C12	CCCCC(C)C(C)CCCCCC	0.096
	5,7-m-C12	CCCCC(C)CC(C)CCCCC	0.0134
	5,8-m-C12	CCCCC(C)CCC(C)CCCC	0.0249
	6,6-m-C12	CCCCCC(C)(C)CCCCCC	0.00335
	6,7-m-C12	CCCCCC(C)C(C)CCCCC	0.107
	2,2-m-C13	CC(C)(C)CCCCCCCCCCC	0.0498
	2,3-m-C13	CC(C)C(C)CCCCCCCCCC	0.378
	2,4-m-C13	CC(C)CC(C)CCCCCCCCC	0.158
	2,5-m-C13	CC(C)CCC(C)CCCCCCCC	0.4
	2,7-m-C13	CC(C)CCCCC(C)CCCCCC	0.324
	2,8-m-C13	CC(C)CCCCCC(C)CCCCC	0.333
	2,9-m-C13	CC(C)CCCCCCC(C)CCCC	0.494
	2,10-m-C13	CC(C)CCCCCCCC(C)CCC	0.565
	2,11-m-C13	CC(C)CCCCCCCCC(C)CC	0.452
	2,12-m-C13	CC(C)CCCCCCCCCC(C)C	0.807
	3,3-m-C13	CCC(C)(C)CCCCCCCCCC	0.0182
	3,4-m-C13	CCC(C)C(C)CCCCCCCCC	0.23
	3,5-m-C13	CCC(C)CC(C)CCCCCCCC	0.0807
	3,6-m-C13	CCC(C)CCC(C)CCCCCCC	0.208
	3,7-m-C13	CCC(C)CCCC(C)CCCCCC	0.404
	3,8-m-C13	CCC(C)CCCCC(C)CCCCC	0.169
	3,9-m-C13	CCC(C)CCCCCC(C)CCCC	0.158
	3,11-m-C13	CCC(C)CCCCCCCC(C)CC	0.36
	4,8-m-C13	CCCC(C)CCCC(C)CCCCC	0.391
	4,10-m-C13	CCCC(C)CCCCCC(C)CCC	0.103
	5,5-m-C13	CCCCC(C)(C)CCCCCCCC	0.0098
	5,6-m-C13	CCCCC(C)C(C)CCCCCCC	0.363
	5,7-m-C13	CCCCC(C)CC(C)CCCCCC	0.0414
	5,8-m-C13	CCCCC(C)CCC(C)CCCCC	0.118
	5,9-m-C13	CCCCC(C)CCCC(C)CCCC	0.467
	6,7-m-C13	CCCCCC(C)C(C)CCCCCC	0.312
	6,8-m-C13	CCCCCC(C)CC(C)CCCCC	0.0516
	7,7-m-C13	CCCCCCC(C)(C)CCCCCC	0.0106
	2,2-m-C14	CC(C)(C)CCCCCCCCCCCC	0.185
	2,3-m-C14	CC(C)C(C)CCCCCCCCCCC	1.47
	2,6-m-C14	CC(C)CCCC(C)CCCCCCCC	3.27
	2,7-m-C14	CC(C)CCCCC(C)CCCCCCC	1.21
	2,8-m-C14	CC(C)CCCCCC(C)CCCCCC	1.16
	2,9-m-C14	CC(C)CCCCCCC(C)CCCCC	2.32
	2,10-m-C14	CC(C)CCCCCCCC(C)CCCC	2.43
	2,12-m-C14	CC(C)CCCCCCCCCC(C)CC	1.64
	2,13-m-C14	CC(C)CCCCCCCCCCC(C)C	5.36
	3,3-m-C14	CCC(C)(C)CCCCCCCCCCC	0.0613
	3,4-m-C14	CCC(C)C(C)CCCCCCCCCC	0.75
	3,5-m-C14	CCC(C)CC(C)CCCCCCCCC	0.342
	3,7-m-C14	CCC(C)CCCC(C)CCCCCCC	1.46
	3,9-m-C14	CCC(C)CCCCCC(C)CCCCC	0.651
	3,10-m-C14	CCC(C)CCCCCCC(C)CCCC	1.04
	3,11-m-C14	CCC(C)CCCCCCCC(C)CCC	0.943
	3,12-m-C14	CCC(C)CCCCCCCCC(C)CC	0.801
	4,4-m-C14	CCCC(C)(C)CCCCCCCCCC	0.0317
	4,5-m-C14	CCCC(C)C(C)CCCCCCCCC	1.2
	4,6-m-C14	CCCC(C)CC(C)CCCCCCCC	0.141
	4,8-m-C14	CCCC(C)CCCC(C)CCCCCC	1.41
	4,9-m-C14	CCCC(C)CCCCC(C)CCCCC	0.641
	4,10-m-C14	CCCC(C)CCCCCC(C)CCCC	0.398
	4,11-m-C14	CCCC(C)CCCCCCC(C)CCC	0.361
	5,5-m-C14	CCCCC(C)(C)CCCCCCCCC	0.043
	5,6-m-C14	CCCCC(C)C(C)CCCCCCCC	1.57
	5,9-m-C14	CCCCC(C)CCCC(C)CCCCC	1.74
	5,10-m-C14	CCCCC(C)CCCCC(C)CCCC	0.625
	6,6-m-C14	CCCCCC(C)(C)CCCCCCCC	0.0496
	6,7-m-C14	CCCCCC(C)C(C)CCCCCCC	1.42
	6,8-m-C14	CCCCCC(C)CC(C)CCCCCC	0.185
	7,7-m-C14	CCCCCCC(C)(C)CCCCCCC	0.0383
	7,8-m-C14	CCCCCCC(C)C(C)CCCCCC	1.05
	2,3-m-C15	CC(C)C(C)CCCCCCCCCCCC	6.03
	2,4-m-C15	CC(C)CC(C)CCCCCCCCCCC	1.93
	2,6-m-C15	CC(C)CCCC(C)CCCCCCCCC	12.9
	2,8-m-C15	CC(C)CCCCCC(C)CCCCCCC	4.06
	2,11-m-C15	CC(C)CCCCCCCCC(C)CCCC	5.04
	2,12-m-C15	CC(C)CCCCCCCCCC(C)CCC	3.19
	2,13-m-C15	CC(C)CCCCCCCCCCC(C)CC	10.7
	2,14-m-C15	CC(C)CCCCCCCCCCCC(C)C	18.6
	3,4-m-C15	CCC(C)C(C)CCCCCCCCCCC	2.87
	3,5-m-C15	CCC(C)CC(C)CCCCCCCCCC	1.08
	3,6-m-C15	CCC(C)CCC(C)CCCCCCCCC	3.44
	3,8-m-C15	CCC(C)CCCCC(C)CCCCCCC	2.13
	3,9-m-C15	CCC(C)CCCCCC(C)CCCCCC	2.1
	3,10-m-C15	CCC(C)CCCCCCC(C)CCCCC	4.74
	3,11-m-C15	CCC(C)CCCCCCCC(C)CCCC	4.67
	3,12-m-C15	CCC(C)CCCCCCCCC(C)CCC	2.47
	3,13-m-C15	CCC(C)CCCCCCCCCC(C)CC	3.28
	4,4-m-C15	CCCC(C)(C)CCCCCCCCCCC	0.104
	4,5-m-C15	CCCC(C)C(C)CCCCCCCCCC	3.9
	4,6-m-C15	CCCC(C)CC(C)CCCCCCCCC	1.01
	4,7-m-C15	CCCC(C)CCC(C)CCCCCCCC	1.17
	4,8-m-C15	CCCC(C)CCCC(C)CCCCCCC	3.87
	4,9-m-C15	CCCC(C)CCCCC(C)CCCCCC	1.72
	4,10-m-C15	CCCC(C)CCCCCC(C)CCCCC	1.47
	4,12-m-C15	CCCC(C)CCCCCCCC(C)CCC	2.64
	5,5-m-C15	CCCCC(C)(C)CCCCCCCCCC	0.136
	5,6-m-C15	CCCCC(C)C(C)CCCCCCCCC	5.5
	5,7-m-C15	CCCCC(C)CC(C)CCCCCCCC	0.588
	5,9-m-C15	CCCCC(C)CCCC(C)CCCCCC	5.62
	5,10-m-C15	CCCCC(C)CCCCC(C)CCCCC	2.17
	5,11-m-C15	CCCCC(C)CCCCCC(C)CCCC	1.71
	6,6-m-C15	CCCCCC(C)(C)CCCCCCCCC	0.171
	6,7-m-C15	CCCCCC(C)C(C)CCCCCCCC	5.51
	6,8-m-C15	CCCCCC(C)CC(C)CCCCCCC	0.679
	6,9-m-C15	CCCCCC(C)CCC(C)CCCCCC	1.87
	6,10-m-C15	CCCCCC(C)CCCC(C)CCCCC	7.53
	7,7-m-C15	CCCCCCC(C)(C)CCCCCCCC	0.154
	7,8-m-C15	CCCCCCC(C)C(C)CCCCCCC	3.91
	7,9-m-C15	CCCCCCC(C)CC(C)CCCCCC	0.589
	2,3-m-C16	CC(C)C(C)CCCCCCCCCCCCC	20.5
	2,4-m-C16	CC(C)CC(C)CCCCCCCCCCCC	6.83
	2,5-m-C16	CC(C)CCC(C)CCCCCCCCCCC	17.3
	2,8-m-C16	CC(C)CCCCCC(C)CCCCCCCC	15.3
	2,9-m-C16	CC(C)CCCCCCC(C)CCCCCCC	23.5
	2,10-m-C16	CC(C)CCCCCCCC(C)CCCCCC	30.5
	2,14-m-C16	CC(C)CCCCCCCCCCCC(C)CC	33.6
	2,15-m-C16	CC(C)CCCCCCCCCCCCC(C)C	46.3
	3,3-m-C16	CCC(C)(C)CCCCCCCCCCCCC	0.91
	3,5-m-C16	CCC(C)CC(C)CCCCCCCCCCC	3.3
	3,6-m-C16	CCC(C)CCC(C)CCCCCCCCCC	12.3
	3,9-m-C16	CCC(C)CCCCCC(C)CCCCCCC	8.38
	3,10-m-C16	CCC(C)CCCCCCC(C)CCCCCC	14.9
	3,11-m-C16	CCC(C)CCCCCCCC(C)CCCCC	20.2
	3,12-m-C16	CCC(C)CCCCCCCCC(C)CCCC	8.57
	3,13-m-C16	CCC(C)CCCCCCCCCC(C)CCC	6.02
	3,14-m-C16	CCC(C)CCCCCCCCCCC(C)CC	21.4
	4,4-m-C16	CCCC(C)(C)CCCCCCCCCCCC	0.425
	4,5-m-C16	CCCC(C)C(C)CCCCCCCCCCC	16.8
	4,6-m-C16	CCCC(C)CC(C)CCCCCCCCCC	2.21
	4,11-m-C16	CCCC(C)CCCCCCC(C)CCCCC	7.08
	4,12-m-C16	CCCC(C)CCCCCCCC(C)CCCC	9.52
	4,13-m-C16	CCCC(C)CCCCCCCCC(C)CCC	6.93
	5,5-m-C16	CCCCC(C)(C)CCCCCCCCCCC	0.542
	5,6-m-C16	CCCCC(C)C(C)CCCCCCCCCC	17.4
	5,7-m-C16	CCCCC(C)CC(C)CCCCCCCCC	1.89
	5,8-m-C16	CCCCC(C)CCC(C)CCCCCCCC	4.81
	5,9-m-C16	CCCCC(C)CCCC(C)CCCCCCC	19.3
	5,10-m-C16	CCCCC(C)CCCCC(C)CCCCCC	6.38
	5,12-m-C16	CCCCC(C)CCCCCCC(C)CCCC	6.9
	6,6-m-C16	CCCCCC(C)(C)CCCCCCCCCC	0.554
	6,7-m-C16	CCCCCC(C)C(C)CCCCCCCCC	16.7
	6,10-m-C16	CCCCCC(C)CCCC(C)CCCCCC	20.9
	7,8-m-C16	CCCCCCC(C)C(C)CCCCCCCC	15.6
	7,9-m-C16	CCCCCCC(C)CC(C)CCCCCCC	2.36
	7,10-m-C16	CCCCCCC(C)CCC(C)CCCCCC	5.94
	8,8-m-C16	CCCCCCCC(C)(C)CCCCCCCC	0.581
	2,2-m-C17	CC(C)(C)CCCCCCCCCCCCCCC	8.82
	2,3-m-C17	CC(C)C(C)CCCCCCCCCCCCCC	68
	2,5-m-C17	CC(C)CCC(C)CCCCCCCCCCCC	71.1
	2,6-m-C17	CC(C)CCCC(C)CCCCCCCCCCC	138
	2,7-m-C17	CC(C)CCCCC(C)CCCCCCCCCC	55
	2,10-m-C17	CC(C)CCCCCCCC(C)CCCCCCC	105
	2,11-m-C17	CC(C)CCCCCCCCC(C)CCCCCC	70
	2,12-m-C17	CC(C)CCCCCCCCCC(C)CCCCC	54.7
	2,13-m-C17	CC(C)CCCCCCCCCCC(C)CCCC	82.7
	2,14-m-C17	CC(C)CCCCCCCCCCCC(C)CCC	86
	2,15-m-C17	CC(C)CCCCCCCCCCCCC(C)CC	83.3
	2,16-m-C17	CC(C)CCCCCCCCCCCCCC(C)C	146
	3,3-m-C17	CCC(C)(C)CCCCCCCCCCCCCC	2.91
	3,4-m-C17	CCC(C)C(C)CCCCCCCCCCCCC	43.3
	3,5-m-C17	CCC(C)CC(C)CCCCCCCCCCCC	14.6
	3,6-m-C17	CCC(C)CCC(C)CCCCCCCCCCC	34.6
	3,7-m-C17	CCC(C)CCCC(C)CCCCCCCCCC	92
	3,8-m-C17	CCC(C)CCCCC(C)CCCCCCCCC	29.2
	3,10-m-C17	CCC(C)CCCCCCC(C)CCCCCCC	53.6
	3,11-m-C17	CCC(C)CCCCCCCC(C)CCCCCC	53.2
	3,12-m-C17	CCC(C)CCCCCCCCC(C)CCCCC	33.6
	3,13-m-C17	CCC(C)CCCCCCCCCC(C)CCCC	23.5
	3,15-m-C17	CCC(C)CCCCCCCCCCCC(C)CC	58.9
	4,4-m-C17	CCCC(C)(C)CCCCCCCCCCCCC	1.63
	4,5-m-C17	CCCC(C)C(C)CCCCCCCCCCCC	50.2
	4,6-m-C17	CCCC(C)CC(C)CCCCCCCCCCC	13
	4,8-m-C17	CCCC(C)CCCC(C)CCCCCCCCC	78.4
	4,10-m-C17	CCCC(C)CCCCCC(C)CCCCCCC	20.2
	4,11-m-C17	CCCC(C)CCCCCCC(C)CCCCCC	21.3
	4,13-m-C17	CCCC(C)CCCCCCCCC(C)CCCC	24.7
	5,5-m-C17	CCCCC(C)(C)CCCCCCCCCCCC	2.05
	5,6-m-C17	CCCCC(C)C(C)CCCCCCCCCCC	74.2
	5,7-m-C17	CCCCC(C)CC(C)CCCCCCCCCC	8.31
	5,8-m-C17	CCCCC(C)CCC(C)CCCCCCCCC	26.6
	5,9-m-C17	CCCCC(C)CCCC(C)CCCCCCCC	117
	5,10-m-C17	CCCCC(C)CCCCC(C)CCCCCCC	28.9
	5,12-m-C17	CCCCC(C)CCCCCCC(C)CCCCC	27.8
	5,13-m-C17	CCCCC(C)CCCCCCCC(C)CCCC	48.5
	6,6-m-C17	CCCCCC(C)(C)CCCCCCCCCCC	2.22
	6,8-m-C17	CCCCCC(C)CC(C)CCCCCCCCC	9.47
	6,9-m-C17	CCCCCC(C)CCC(C)CCCCCCCC	19.8
	6,11-m-C17	CCCCCC(C)CCCCC(C)CCCCCC	23.8
	6,12-m-C17	CCCCCC(C)CCCCCC(C)CCCCC	21.9
	7,7-m-C17	CCCCCCC(C)(C)CCCCCCCCCC	2.57
	7,8-m-C17	CCCCCCC(C)C(C)CCCCCCCCC	99.5
	7,9-m-C17	CCCCCCC(C)CC(C)CCCCCCCC	9.87
	7,11-m-C17	CCCCCCC(C)CCCC(C)CCCCCC	69.6
	8,8-m-C17	CCCCCCCC(C)(C)CCCCCCCCC	2.05
	8,10-m-C17	CCCCCCCC(C)CC(C)CCCCCCC	7.29
	9,9-m-C17	CCCCCCCCC(C)(C)CCCCCCCC	2.76
	2,2-m-C18	CC(C)(C)CCCCCCCCCCCCCCCC	57.3
	2,4-m-C18	CC(C)CC(C)CCCCCCCCCCCCCC	95.8
	2,5-m-C18	CC(C)CCC(C)CCCCCCCCCCCCC	328
	2,6-m-C18	CC(C)CCCC(C)CCCCCCCCCCCC	662
	2,7-m-C18	CC(C)CCCCC(C)CCCCCCCCCCC	185
	2,8-m-C18	CC(C)CCCCCC(C)CCCCCCCCCC	200
	2,9-m-C18	CC(C)CCCCCCC(C)CCCCCCCCC	357
	2,10-m-C18	CC(C)CCCCCCCC(C)CCCCCCCC	451
	2,11-m-C18	CC(C)CCCCCCCCC(C)CCCCCCC	279
	2,12-m-C18	CC(C)CCCCCCCCCC(C)CCCCCC	195
	2,13-m-C18	CC(C)CCCCCCCCCCC(C)CCCCC	388
	2,14-m-C18	CC(C)CCCCCCCCCCCC(C)CCCC	428
	2,16-m-C18	CC(C)CCCCCCCCCCCCCC(C)CC	289
	3,3-m-C18	CCC(C)(C)CCCCCCCCCCCCCCC	8.9
	3,4-m-C18	CCC(C)C(C)CCCCCCCCCCCCCC	109
	3,5-m-C18	CCC(C)CC(C)CCCCCCCCCCCCC	55.7
	3,6-m-C18	CCC(C)CCC(C)CCCCCCCCCCCC	287
	3,7-m-C18	CCC(C)CCCC(C)CCCCCCCCCCC	275
	3,9-m-C18	CCC(C)CCCCCC(C)CCCCCCCCC	108
	3,10-m-C18	CCC(C)CCCCCCC(C)CCCCCCCC	193
	3,12-m-C18	CCC(C)CCCCCCCCC(C)CCCCCC	96.4
	3,13-m-C18	CCC(C)CCCCCCCCCC(C)CCCCC	127
	3,14-m-C18	CCC(C)CCCCCCCCCCC(C)CCCC	187
	3,15-m-C18	CCC(C)CCCCCCCCCCCC(C)CCC	163
	3,16-m-C18	CCC(C)CCCCCCCCCCCCC(C)CC	159
	4,4-m-C18	CCCC(C)(C)CCCCCCCCCCCCCC	4.47
	4,6-m-C18	CCCC(C)CC(C)CCCCCCCCCCCC	31.4
	4,7-m-C18	CCCC(C)CCC(C)CCCCCCCCCCC	57.5
	4,8-m-C18	CCCC(C)CCCC(C)CCCCCCCCCC	239
	4,12-m-C18	CCCC(C)CCCCCCCC(C)CCCCCC	136
	4,14-m-C18	CCCC(C)CCCCCCCCCC(C)CCCC	77.8
	5,6-m-C18	CCCCC(C)C(C)CCCCCCCCCCCC	204
	5,7-m-C18	CCCCC(C)CC(C)CCCCCCCCCCC	29
	5,8-m-C18	CCCCC(C)CCC(C)CCCCCCCCCC	72.5
	5,9-m-C18	CCCCC(C)CCCC(C)CCCCCCCCC	325
	5,10-m-C18	CCCCC(C)CCCCC(C)CCCCCCCC	97.3
	5,11-m-C18	CCCCC(C)CCCCCC(C)CCCCCCC	77.8
	5,13-m-C18	CCCCC(C)CCCCCCCC(C)CCCCC	204
	5,14-m-C18	CCCCC(C)CCCCCCCCC(C)CCCC	122
	6,6-m-C18	CCCCCC(C)(C)CCCCCCCCCCCC	9.88
	6,7-m-C18	CCCCCC(C)C(C)CCCCCCCCCCC	242
	6,9-m-C18	CCCCCC(C)CCC(C)CCCCCCCCC	111
	6,10-m-C18	CCCCCC(C)CCCC(C)CCCCCCCC	322
	6,11-m-C18	CCCCCC(C)CCCCC(C)CCCCCCC	92.6
	7,8-m-C18	CCCCCCC(C)C(C)CCCCCCCCCC	163
	7,9-m-C18	CCCCCCC(C)CC(C)CCCCCCCCC	33.5
	7,10-m-C18	CCCCCCC(C)CCC(C)CCCCCCCC	120
	7,12-m-C18	CCCCCCC(C)CCCCC(C)CCCCCC	78.9
	8,8-m-C18	CCCCCCCC(C)(C)CCCCCCCCCC	7.04
	8,9-m-C18	CCCCCCCC(C)C(C)CCCCCCCCC	167
	8,10-m-C18	CCCCCCCC(C)CC(C)CCCCCCCC	25.2
	8,11-m-C18	CCCCCCCC(C)CCC(C)CCCCCCC	64.6
	9,9-m-C18	CCCCCCCCC(C)(C)CCCCCCCCC	7.52

## Sheet: HC_MTT
	Abbreviation	SMILES	Henry coefficients / [mol/kg framework/Pa]
	C1	C	1.25e-07
	C2	CC	4.23e-07
	C3	CCC	7.63e-07
	C4	CCCC	1.09e-06
	2-m-C3	CC(C)C	8.21e-07
	6-e-2,6-m-C9	CC(C)CCCC(CC)(C)CCC	1.07e-06
	4-e-3,4-m-C7	CCC(C)C(CC)(C)CCC	1.33e-11
	3-e-2,4,6-m-C7	CC(C)C(CC)C(C)CC(C)C	7.6e-12
	2,4-m-4-p-C8	CC(C)CC(C)(CCC)CCCC	7.44e-25
	3,4-e-C9	CCC(CC)C(CC)CCCCC	1.54e-15
	2,3,8-m-C9	CC(C)C(C)CCCCC(C)C	1.2e-07
	2-m-4-p-C8	CC(C)CC(CCC)CCCC	1.26e-19
	2,2,4,5,6-m-C7	CC(C)(C)CC(C)C(C)C(C)C	2.19e-10
	2,5,5-m-4-p-C7	CC(C)CC(CCC)C(C)(C)CC	7.27e-35
	4-e-3,4-m-C8	CCC(C)C(CC)(C)CCCC	7.3e-12
	2,3-m-4-ip-C8	CC(C)C(C)C(C(C)C)CCCC	3.39e-19
	4-e-7-m-C10	CCCC(CC)CCC(C)CCC	1.29e-09
	2,2,5,5-m-C9	CC(C)(C)CCC(C)(C)CCCC	1.18e-08
	3-e-2,3-m-C6	CC(C)C(CC)(C)CCC	5.17e-12
	4,4,5-m-C10	CCCC(C)(C)C(C)CCCCC	3.61e-08
	2,3,3,4,4,5-m-C6	CC(C)C(C)(C)C(C)(C)C(C)C	8.09e-36
	4-e-2,3,5-m-C7	CC(C)C(C)C(CC)C(C)CC	4.32e-17
	2,4,6,7-m-C9	CC(C)CC(C)CC(C)C(C)CC	3.52e-07
	3,5-e-3,4-m-C7	CCC(CC)(C)C(C)C(CC)CC	7.23e-17
	3-e-2,2,3,5-m-C7	CC(C)(C)C(CC)(C)CC(C)CC	1.22e-21
	2,3,3,6-m-C9	CC(C)C(C)(C)CCC(C)CCC	6.44e-10
	2,3,6,6-m-C9	CC(C)C(C)CCC(C)(C)CCC	1.51e-07
	2,3-m-C9	CC(C)C(C)CCCCCC	1.46e-06
	2,2,6-m-C10	CC(C)(C)CCCC(C)CCCC	0.000363
	4-e-2,5-m-3-ip-C6	CC(C)C(C(C)C)C(CC)C(C)C	1.2e-34
	4-e-4-ip-C8	CCCC(CC)(C(C)C)CCCC	2.04e-21
	C11	CCCCCCCCCCC	0.000714
	2,5,5-m-3-ip-C7	CC(C)C(C(C)C)CC(C)(C)CC	3.66e-24
	4-e-2,2-m-C8	CC(C)(C)CC(CC)CCCC	2.37e-14
	2,5,6-m-C9	CC(C)CCC(C)C(C)CCC	5.23e-07
	7-e-3,3-m-C9	CCC(C)(C)CCCC(CC)CC	2.9e-07
	2,4,4,5,7-m-C8	CC(C)CC(C)(C)C(C)CC(C)C	7.54e-11
	3-m-5-p-C9	CCC(C)CC(CCC)CCCC	1.78e-18
	5-e-2,3,3,4-m-C7	CC(C)C(C)(C)C(C)C(CC)CC	9.34e-19
	4-e-2,2,3,3-m-C7	CC(C)(C)C(C)(C)C(CC)CCC	1.93e-24
	2,2,5,5-m-C7	CC(C)(C)CCC(C)(C)CC	3.43e-09
	6-e-2,2,3-m-C8	CC(C)(C)C(C)CCC(CC)CC	2.88e-11
	2,2,4-m-4-p-C7	CC(C)(C)CC(C)(CCC)CCC	5.96e-27
	2,2,4,6,6-m-C7	CC(C)(C)CC(C)CC(C)(C)C	1.01e-09
	3,3-m-C11	CCC(C)(C)CCCCCCCC	5.86e-05
	C7	CCCCCCC	1.74e-05
	4-ip-C7	CCCC(C(C)C)CCC	5.58e-13
	3,6-m-C10	CCC(C)CCC(C)CCCC	3.74e-06
	6-e-2,2,4-m-C8	CC(C)(C)CC(C)CC(CC)CC	9.93e-11
	3,3-m-4-p-C8	CCC(C)(C)C(CCC)CCCC	5.52e-26
	2,2-m-C9	CC(C)(C)CCCCCCC	1.88e-05
	2,2,4-m-C5	CC(C)(C)CC(C)C	3.9e-09
	5,5-m-C11	CCCCC(C)(C)CCCCCC	0.000117
	3-m-5-p-C8	CCC(C)CC(CCC)CCC	3.19e-17
	4,5-m-4-p-C8	CCCC(C)(CCC)C(C)CCC	1.72e-25
	3,4,5-e-C7	CCC(CC)C(CC)C(CC)CC	1.01e-21
	5-e-4,5-m-C9	CCCC(C)C(CC)(C)CCCC	8.34e-11
	2,3,5,5-m-C7	CC(C)C(C)CC(C)(C)CC	2.1e-09
	2,2,3,7-m-C9	CC(C)(C)C(C)CCCC(C)CC	8.37e-10
	5,6-m-C11	CCCCC(C)C(C)CCCCC	8.17e-06
	3-e-2,7-m-C8	CC(C)C(CC)CCCC(C)C	3.82e-10
	2,4-m-C11	CC(C)CC(C)CCCCCCC	5.86e-05
	3-e-2,2,4,5-m-C7	CC(C)(C)C(CC)C(C)C(C)CC	5.18e-25
	2,3-m-C6	CC(C)C(C)CCC	1.36e-07
	3,4,4,6-m-C9	CCC(C)C(C)(C)CC(C)CCC	4.81e-12
	2,3,5-m-C6	CC(C)C(C)CC(C)C	1.51e-07
	3,3,6-m-C10	CCC(C)(C)CCC(C)CCCC	4.73e-08
	3,3-e-4-m-C6	CCC(CC)(CC)C(C)CC	7.27e-15
	2,2,6,7-m-C9	CC(C)(C)CCCC(C)C(C)CC	2.98e-07
	C8	CCCCCCCC	3.62e-05
	2,10-m-C11	CC(C)CCCCCCCC(C)C	0.0017
	3-e-3,4,4-m-C7	CCC(CC)(C)C(C)(C)CCC	2.13e-20
	4-e-2,6-m-C7	CC(C)CC(CC)CC(C)C	6.62e-11
	2,3,5,5,6-m-C8	CC(C)C(C)CC(C)(C)C(C)CC	2.81e-14
	2,4-m-4-ip-C7	CC(C)CC(C)(C(C)C)CCC	1.75e-19
	2,6-m-4-ip-C7	CC(C)CC(C(C)C)CC(C)C	2.17e-17
	5-e-3,3,4-m-C8	CCC(C)(C)C(C)C(CC)CCC	3.44e-19
	2,3,4,4,5,6-m-C7	CC(C)C(C)C(C)(C)C(C)C(C)C	1.48e-26
	2,2,3-m-C10	CC(C)(C)C(C)CCCCCCC	9.65e-08
	3-e-5-p-C8	CCC(CC)CC(CCC)CCC	2.65e-21
	3,3-e-2,4-m-C6	CC(C)C(CC)(CC)C(C)CC	1.75e-26
	4,5,6-m-C10	CCCC(C)C(C)C(C)CCCC	8.87e-08
	3-m-5-ip-C8	CCC(C)CC(C(C)C)CCC	3.3e-15
	3-e-2,2,3-m-C6	CC(C)(C)C(CC)(C)CCC	2.37e-18
	5-sb-C9	CCCCC(C(C)CC)CCCC	5.81e-17
	2,2,5-m-C6	CC(C)(C)CCC(C)C	2.91e-07
	6-e-2,5-m-C9	CC(C)CCC(C)C(CC)CCC	6.4e-10
	2,3,3-m-C6	CC(C)C(C)(C)CCC	7.73e-10
	4,4-e-5-m-C8	CCCC(CC)(CC)C(C)CCC	4.89e-16
	4,5-e-2,3-m-C7	CC(C)C(C)C(CC)C(CC)CC	2.37e-22
	3-e-3,4,4-m-C6	CCC(CC)(C)C(C)(C)CC	8.26e-23
	2,2,4,7-m-C9	CC(C)(C)CC(C)CCC(C)CC	7.48e-09
	2,8-m-C9	CC(C)CCCCCC(C)C	3.57e-06
	2,4,5,5-m-C8	CC(C)CC(C)C(C)(C)CCC	1.26e-08
	2,2,4,5-m-3-ip-C6	CC(C)(C)C(C(C)C)C(C)C(C)C	9.2e-44
	4-e-3,3,5,5-m-C7	CCC(C)(C)C(CC)C(C)(C)CC	2.68e-34
	3-e-4,4,6-m-C8	CCC(CC)C(C)(C)CC(C)CC	2.84e-18
	4-e-2,2-m-C6	CC(C)(C)CC(CC)CC	2.69e-12
	3-e-2-m-C5	CC(C)C(CC)CC	7.01e-11
	5-tb-C9	CCCCC(C(C)(C)C)CCCC	2.63e-35
	4-m-C7	CCCC(C)CCC	2.11e-06
	3,3-e-2,4,4-m-C6	CC(C)C(CC)(CC)C(C)(C)CC	5.37e-46
	2,3,5,6,6-m-C8	CC(C)C(C)CC(C)C(C)(C)CC	3.98e-10
	2,2,4,4-m-C8	CC(C)(C)CC(C)(C)CCCC	3.53e-14
	7-e-2-m-C10	CC(C)CCCCC(CC)CCC	3.23e-08
	5-e-2,4,4,5-m-C7	CC(C)CC(C)(C)C(CC)(C)CC	1.03e-25
	2,3,3,4,5-m-C8	CC(C)C(C)(C)C(C)C(C)CCC	6.13e-18
	4,4-m-C8	CCCC(C)(C)CCCC	5.17e-06
	C10	CCCCCCCCCC	0.000255
	2,2,3,3,4-m-C8	CC(C)(C)C(C)(C)C(C)CCCC	1.38e-17
	5-e-4,4-m-C9	CCCC(C)(C)C(CC)CCCC	8.52e-13
	3,6-m-C9	CCC(C)CCC(C)CCC	1.25e-06
	3,6-e-4-m-C8	CCC(CC)C(C)CC(CC)CC	2.24e-10
	5-e-2,3,4,5-m-C7	CC(C)C(C)C(C)C(CC)(C)CC	6.1e-22
	2,2,9-m-C10	CC(C)(C)CCCCCCC(C)C	7.36e-06
	4-p-C10	CCCC(CCC)CCCCCC	7.28e-15
	3,3-e-2,2-m-C6	CC(C)(C)C(CC)(CC)CCC	3.06e-27
	3-e-2,2,5,5-m-C7	CC(C)(C)C(CC)CC(C)(C)CC	1.59e-19
	3-e-2,2,5-m-C8	CC(C)(C)C(CC)CC(C)CCC	3.17e-15
	2,5,6,7-m-C9	CC(C)CCC(C)C(C)C(C)CC	1.18e-08
	2,3-m-C11	CC(C)C(C)CCCCCCCC	1.53e-05
	2,3-m-C8	CC(C)C(C)CCCCC	9.13e-07
	4-e-2,4,5-m-C8	CC(C)CC(CC)(C)C(C)CCC	1.17e-13
	5-e-2,3,3,6-m-C7	CC(C)C(C)(C)CC(CC)C(C)C	9.97e-17
	3,3,7,7-m-C9	CCC(C)(C)CCCC(C)(C)CC	3.12e-05
	2,2,5-m-3-ip-C7	CC(C)(C)C(C(C)C)CC(C)CC	1.88e-32
	2,4,6-m-C7	CC(C)CC(C)CC(C)C	2.64e-06
	2,5-m-5-p-C8	CC(C)CCC(C)(CCC)CCC	6.08e-21
	5-e-2,3,7-m-C8	CC(C)C(C)CC(CC)CC(C)C	4.9e-12
	3-e-3,4,5-m-C7	CCC(CC)(C)C(C)C(C)CC	1.34e-13
	4-e-4-m-C8	CCCC(CC)(C)CCCC	3.48e-08
	2-m-3-ip-C6	CC(C)C(C(C)C)CCC	8.28e-15
	2,6,6-m-C10	CC(C)CCCC(C)(C)CCCC	0.000594
	3-e-2,4-m-C5	CC(C)C(CC)C(C)C	2.89e-13
	5-m-5-p-C9	CCCCC(C)(CCC)CCCC	8.07e-19
	3-e-2,3-m-C9	CC(C)C(CC)(C)CCCCCC	6.64e-11
	5-tb-3-m-C8	CCC(C)CC(C(C)(C)C)CCC	9.74e-32
	3-e-5,7-m-C9	CCC(CC)CC(C)CC(C)CC	7.22e-09
	5-e-3,7-m-C9	CCC(C)CC(CC)CC(C)CC	1.37e-10
	4,5-e-2,5-m-C7	CC(C)CC(CC)C(CC)(C)CC	1.23e-17
	2,3,4,7-m-C8	CC(C)C(C)C(C)CCC(C)C	9.05e-09
	4-e-3-m-C7	CCC(C)C(CC)CCC	4.15e-11
	2,2,6,7-m-C8	CC(C)(C)CCCC(C)C(C)C	2.89e-07
	5-e-2-m-C8	CC(C)CCC(CC)CCC	3.85e-09
	2,2,3,3,4-m-C7	CC(C)(C)C(C)(C)C(C)CCC	4.23e-17
	4-e-5-ip-C8	CCCC(CC)C(C(C)C)CCC	6.02e-25
	5,6-e-2-m-C8	CC(C)CCC(CC)C(CC)CC	9.18e-16
	4-e-3,4,5-m-C8	CCC(C)C(CC)(C)C(C)CCC	3.11e-20
	5-ip-C9	CCCCC(C(C)C)CCCC	6.68e-12
	2,4,6-m-C10	CC(C)CC(C)CC(C)CCCC	2.23e-05
	2,3,5-m-C10	CC(C)C(C)CC(C)CCCCC	2.17e-06
	2,2,3,3,4,4,5-m-C6	CC(C)(C)C(C)(C)C(C)(C)C(C)C	2.08e-51
	3-e-2,2,3,6-m-C7	CC(C)(C)C(CC)(C)CCC(C)C	3.02e-19
	2,2,4,5,5-m-C8	CC(C)(C)CC(C)C(C)(C)CCC	8.51e-12
	2,6-m-5-p-C8	CC(C)CCC(CCC)C(C)CC	5.71e-19
	4-e-2,7-m-C8	CC(C)CC(CC)CCC(C)C	5.84e-11
	4-e-2,5-m-C8	CC(C)CC(CC)C(C)CCC	1.84e-12
	2,2,6-m-3-ip-C7	CC(C)(C)C(C(C)C)CCC(C)C	9.3e-32
	2,4-m-C5	CC(C)CC(C)C	1.87e-07
	3,4-e-3,4-m-C6	CCC(CC)(C)C(CC)(C)CC	2.12e-31
	2,3,6-m-4-p-C7	CC(C)C(C)C(CCC)CC(C)C	2.69e-28
	2,5,5-m-C10	CC(C)CCC(C)(C)CCCCC	1.16e-05
	5-e-2-m-C7	CC(C)CCC(CC)CC	1.45e-08
	4-e-2,4-m-C9	CC(C)CC(CC)(C)CCCCC	1.03e-10
	2,2,4,5-m-C6	CC(C)(C)CC(C)C(C)C	1.34e-08
	3,3-e-2-m-C8	CC(C)C(CC)(CC)CCCCC	1.4e-14
	5-e-2,4,4-m-C8	CC(C)CC(C)(C)C(CC)CCC	8.34e-16
	2,5-m-4-ip-C7	CC(C)CC(C(C)C)C(C)CC	3.69e-20
	3-e-2,3,5-m-C7	CC(C)C(CC)(C)CC(C)CC	1.75e-14
	4-e-3,3-m-C6	CCC(C)(C)C(CC)CC	1.18e-13
	2,6-m-4-p-C8	CC(C)CC(CCC)CC(C)CC	1.13e-19
	3-e-2,2,4,4-m-C6	CC(C)(C)C(CC)C(C)(C)CC	1.36e-32
	4-e-4-ip-C7	CCCC(CC)(C(C)C)CCC	4.7e-24
	3,3,4,4-m-C8	CCC(C)(C)C(C)(C)CCCC	1.16e-13
	5-m-4-ip-C9	CCCC(C(C)C)C(C)CCCC	1.9e-13
	6-e-3,4-m-C9	CCC(C)C(C)CC(CC)CCC	3.68e-11
	3-e-3,5,5-m-C7	CCC(CC)(C)CC(C)(C)CC	5.33e-17
	3-e-3,6-m-C9	CCC(CC)(C)CCC(C)CCC	2.5e-10
	2,2,3,4-m-3-ip-C6	CC(C)(C)C(C)(C(C)C)C(C)CC	4.62e-53
	3,5-e-3,5-m-C7	CCC(CC)(C)CC(CC)(C)CC	1.39e-21
	6-e-2,4,5-m-C8	CC(C)CC(C)C(C)C(CC)CC	4.42e-13
	4,4,6,6-m-C9	CCCC(C)(C)CC(C)(C)CCC	2.4e-15
	2,2,6-m-C7	CC(C)(C)CCCC(C)C	4e-05
	2,3,4-m-4-p-C7	CC(C)C(C)C(C)(CCC)CCC	3.44e-32
	3,4-m-C10	CCC(C)C(C)CCCCCC	1.08e-06
	5-e-C9	CCCCC(CC)CCCC	1.12e-07
	3-e-2,4-m-C9	CC(C)C(CC)C(C)CCCCC	4.07e-12
	2,4,9-m-C10	CC(C)CC(C)CCCCC(C)C	5.18e-06
	4-e-3,4,5-m-C7	CCC(C)C(CC)(C)C(C)CC	1.2e-16
	3,4,8-m-C10	CCC(C)C(C)CCCC(C)CC	4.54e-07
	3,4,5-m-4-p-C7	CCC(C)C(C)(CCC)C(C)CC	5.07e-40
	2,2,4-m-C8	CC(C)(C)CC(C)CCCC	2.94e-08
	5-e-3,6-m-C9	CCC(C)CC(CC)C(C)CCC	4.41e-12
	4,4-ip-C7	CCCC(C(C)C)(C(C)C)CCC	1.59e-30
	2,3,3,5-m-C8	CC(C)C(C)(C)CC(C)CCC	3.89e-11
	3,3-e-2,4,5-m-C6	CC(C)C(CC)(CC)C(C)C(C)C	1.01e-33
	4-e-3,4,6-m-C8	CCC(C)C(CC)(C)CC(C)CC	5.03e-14
	2,4,4,6,6-m-C8	CC(C)CC(C)(C)CC(C)(C)CC	7.25e-20
	3-e-C6	CCC(CC)CCC	7.45e-09
	5-e-4-m-C9	CCCC(C)C(CC)CCCC	8.2e-10
	4-e-2,2,6,6-m-C7	CC(C)(C)CC(CC)CC(C)(C)C	2.77e-18
	3-e-2,2-m-C5	CC(C)(C)C(CC)CC	2.71e-13
	C6	CCCCCC	6.67e-06
	2,2,4,4,7-m-C8	CC(C)(C)CC(C)(C)CCC(C)C	8.42e-17
	4,5-m-C8	CCCC(C)C(C)CCC	2.47e-07
	C14	CCCCCCCCCCCCCC	0.0108
	C15	CCCCCCCCCCCCCCC	0.031
	C16	CCCCCCCCCCCCCCCC	0.0725
	C17	CCCCCCCCCCCCCCCCC	0.171
	C18	CCCCCCCCCCCCCCCCCC	0.514
	C19	CCCCCCCCCCCCCCCCCCC	2.41
	C20	CCCCCCCCCCCCCCCCCCCC	2.95
	2,2-m-C16	CC(C)(C)CCCCCCCCCCCCCC	0.0214
	5,11-m-C16	CCCCC(C)CCCCCC(C)CCCCC	0.000823
	2,4-m-C12	CC(C)CC(C)CCCCCCCC	0.000118
	4-m-C13	CCCC(C)CCCCCCCCC	0.00156
	4,6-m-C13	CCCC(C)CC(C)CCCCCCC	0.000163
	5,7-m-C14	CCCCC(C)CC(C)CCCCCCC	0.000356
	4,9-m-C13	CCCC(C)CCCCC(C)CCCC	0.000104
	2-m-C16	CC(C)CCCCCCCCCCCCCC	0.0495
	6,8-m-C16	CCCCCC(C)CC(C)CCCCCCCC	0.00283
	3,6-m-C14	CCC(C)CCC(C)CCCCCCCC	0.000108
	6-m-C18	CCCCCC(C)CCCCCCCCCCCC	0.203
	4,11-m-C15	CCCC(C)CCCCCCC(C)CCCC	0.000248
	3,10-m-C13	CCC(C)CCCCCCC(C)CCC	4.82e-05
	5-e-C12	CCCCC(CC)CCCCCCC	1.11e-06
	3-e-C18	CCC(CC)CCCCCCCCCCCCCCC	0.000531
	3,14-m-C17	CCC(C)CCCCCCCCCCC(C)CCC	0.00279
	2,11-m-C14	CC(C)CCCCCCCCC(C)CCC	0.00111
	7-e-C16	CCCCCCC(CC)CCCCCCCCC	9.84e-05
	2,11-m-C16	CC(C)CCCCCCCCC(C)CCCCC	0.013
	6,6-m-C13	CCCCCC(C)(C)CCCCCCC	0.00122
	4,10-m-C18	CCCC(C)CCCCCC(C)CCCCCCCC	0.0055
	6,9-m-C16	CCCCCC(C)CCC(C)CCCCCCC	0.000387
	6,8-m-C18	CCCCCC(C)CC(C)CCCCCCCCCC	0.038
	7-e-C18	CCCCCCC(CC)CCCCCCCCCCC	0.000175
	2,5-m-C15	CC(C)CCC(C)CCCCCCCCCC	0.00218
	5,11-m-C17	CCCCC(C)CCCCCC(C)CCCCCC	0.00117
	8,9-m-C17	CCCCCCCC(C)C(C)CCCCCCCC	0.000843
	2,9-m-C17	CC(C)CCCCCCC(C)CCCCCCCC	0.0072
	5,8-m-C15	CCCCC(C)CCC(C)CCCCCCC	0.000108
	7,7-m-C18	CCCCCCC(C)(C)CCCCCCCCCCC	0.071
	4,9-m-C18	CCCC(C)CCCCC(C)CCCCCCCCC	0.00511
	2,5-m-C14	CC(C)CCC(C)CCCCCCCCC	0.000856
	4,4-m-C13	CCCC(C)(C)CCCCCCCCC	0.000831
	3,8-m-C14	CCC(C)CCCCC(C)CCCCCC	0.000211
	4-m-C15	CCCC(C)CCCCCCCCCCC	0.00404
	5,12-m-C18	CCCCC(C)CCCCCCC(C)CCCCCC	0.00418
	7-m-C18	CCCCCCC(C)CCCCCCCCCCC	0.0901
	4,7-m-C17	CCCC(C)CCC(C)CCCCCCCCCC	0.000465
	6,7-m-C17	CCCCCC(C)C(C)CCCCCCCCCC	0.000972
	4,8-m-C16	CCCC(C)CCCC(C)CCCCCCCC	0.0174
	8,8-m-C15	CCCCCCCC(C)(C)CCCCCCC	0.00289
	2,2-m-C15	CC(C)(C)CCCCCCCCCCCCC	0.0143
	5,5-m-C18	CCCCC(C)(C)CCCCCCCCCCCCC	0.146
	6,13-m-C18	CCCCCC(C)CCCCCCC(C)CCCCC	0.00415
	6,11-m-C16	CCCCCC(C)CCCCC(C)CCCCC	0.0039
	4,15-m-C18	CCCC(C)CCCCCCCCCCC(C)CCC	0.00415
	6,9-m-C14	CCCCCC(C)CCC(C)CCCCC	0.0001
	6,10-m-C17	CCCCCC(C)CCCC(C)CCCCCCC	0.152
	2,6-m-C13	CC(C)CCCC(C)CCCCCCC	0.00363
	5,5-m-C12	CCCCC(C)(C)CCCCCCC	0.000248
	3,7-m-C15	CCC(C)CCCC(C)CCCCCCCC	0.0112
	5,8-m-C14	CCCCC(C)CCC(C)CCCCCC	3.6e-05
	3,9-m-C17	CCC(C)CCCCCC(C)CCCCCCCC	0.00392
	4,7-m-C13	CCCC(C)CCC(C)CCCCCC	2.4e-05
	4,9-m-C16	CCCC(C)CCCCC(C)CCCCCCC	0.00186
	8,9-m-C16	CCCCCCCC(C)C(C)CCCCCCC	0.000157
	3,7-m-C16	CCC(C)CCCC(C)CCCCCCCCC	0.0606
	4,5-m-C18	CCCC(C)C(C)CCCCCCCCCCCCC	0.00132
	6-e-C12	CCCCCC(CC)CCCCCC	3.88e-06
	3,8-m-C16	CCC(C)CCCCC(C)CCCCCCCC	0.00108
	4,7-m-C16	CCCC(C)CCC(C)CCCCCCCCC	0.000499
	2,15-m-C18	CC(C)CCCCCCCCCCCCC(C)CCC	0.184
	2-m-C15	CC(C)CCCCCCCCCCCCC	0.0323
	2,4-m-C14	CC(C)CC(C)CCCCCCCCCC	0.000638
	3-m-C17	CCC(C)CCCCCCCCCCCCCC	0.0422
	3,11-m-C18	CCC(C)CCCCCCCC(C)CCCCCCC	0.054
	2,7-m-C12	CC(C)CCCCC(C)CCCCC	0.000153
	3,8-m-C18	CCC(C)CCCCC(C)CCCCCCCCCC	0.00312
	6,12-m-C18	CCCCCC(C)CCCCCC(C)CCCCCC	0.00844
	4,10-m-C16	CCCC(C)CCCCCC(C)CCCCCC	0.00104
	4-m-C17	CCCC(C)CCCCCCCCCCCCC	0.0498
	2,8-m-C17	CC(C)CCCCCC(C)CCCCCCCCC	0.00453
	4,9-m-C17	CCCC(C)CCCCC(C)CCCCCCCC	0.00299
	6-e-C17	CCCCCC(CC)CCCCCCCCCCC	0.000156
	2,17-m-C18	CC(C)CCCCCCCCCCCCCCC(C)C	0.0741
	7,11-m-C18	CCCCCCC(C)CCCC(C)CCCCCCC	0.0933
	2,7-m-C15	CC(C)CCCCC(C)CCCCCCCC	0.00241
	3,6-m-C12	CCC(C)CCC(C)CCCCCC	2.55e-05
	4,14-m-C17	CCCC(C)CCCCCCCCCC(C)CCC	0.00173
	6-m-C15	CCCCCC(C)CCCCCCCCC	0.0252
	2,9-m-C15	CC(C)CCCCCCC(C)CCCCCC	0.00147
	2,12-m-C16	CC(C)CCCCCCCCCC(C)CCCC	0.00152
	6-m-C13	CCCCCC(C)CCCCCCC	0.00156
	2,6-m-C16	CC(C)CCCC(C)CCCCCCCCCC	0.103
	6-m-C16	CCCCCC(C)CCCCCCCCCC	0.0453
	2,10-m-C15	CC(C)CCCCCCCC(C)CCCCC	0.082
	3,3-m-C15	CCC(C)(C)CCCCCCCCCCCC	0.00175
	4,12-m-C17	CCCC(C)CCCCCCCC(C)CCCCC	0.0944
	4,11-m-C18	CCCC(C)CCCCCCC(C)CCCCCCC	0.00182
	2,4-m-C17	CC(C)CC(C)CCCCCCCCCCCCC	0.0102
	4,7-m-C14	CCCC(C)CCC(C)CCCCCCC	3.69e-05
	4,13-m-C18	CCCC(C)CCCCCCCCC(C)CCCCC	0.019
	7,7-m-C16	CCCCCCC(C)(C)CCCCCCCCC	0.0223
	2,7-m-C16	CC(C)CCCCC(C)CCCCCCCCC	0.00618
	4,5-m-C13	CCCC(C)C(C)CCCCCCCC	2.06e-05
	2,13-m-C16	CC(C)CCCCCCCCCCC(C)CCC	0.00194
	2,6-m-C12	CC(C)CCCC(C)CCCCCC	0.00197
	3,4-m-C16	CCC(C)C(C)CCCCCCCCCCCC	0.000323
	7,10-m-C17	CCCCCCC(C)CCC(C)CCCCCCC	0.00056
	5,5,6,6-m-C16	CCCCC(C)(C)C(C)(C)CCCCCCCCCC	2.84e-10
	3,7,8,11-m-C16	CCC(C)CCCC(C)C(C)CCC(C)CCCCC	8.2e-05
	5-e-9,10-m-C15	CCCCC(CC)CCCC(C)C(C)CCCCC	4.68e-07
	12-e-4-m-C17	CCCC(C)CCCCCCCC(CC)CCCCC	0.000768
	3-m-4-p-C13	CCC(C)C(CCC)CCCCCCCCC	3.41e-15
	8-e-3,10-m-C15	CCC(C)CCCCC(CC)CC(C)CCCCC	9.74e-09
	8-e-2,9-m-C15	CC(C)CCCCCC(CC)C(C)CCCCCC	1.73e-09
	2,5,6,7-m-C14	CC(C)CCC(C)C(C)C(C)CCCCCCC	6.07e-06
	6,7,7,9-m-C15	CCCCCC(C)C(C)(C)CC(C)CCCCCC	1.44e-06
	2,6,14-m-C17	CC(C)CCCC(C)CCCCCCCC(C)CCC	0.215
	5-ip-C14	CCCCC(C(C)C)CCCCCCCCC	5.75e-10
	12-e-2,8-m-C15	CC(C)CCCCCC(C)CCCC(CC)CCC	1.81e-07
	3,5,7,7-m-C11	CCC(C)CC(C)CC(C)(C)CCCC	2.06e-08
	7-e-2,9-m-C13	CC(C)CCCCC(CC)CC(C)CCCC	8.95e-08
	2,4,11-m-C13	CC(C)CC(C)CCCCCCC(C)CC	1.28e-05
	4,6,7,8-m-C14	CCCC(C)CC(C)C(C)C(C)CCCCCC	1.92e-07
	3-m-6-p-C10	CCC(C)CCC(CCC)CCCC	5.04e-16
	3,5,8,8-m-C15	CCC(C)CC(C)CCC(C)(C)CCCCCCC	6.51e-08
	2,2,7,7-m-C12	CC(C)(C)CCCCC(C)(C)CCCCC	5.11e-07
	4,7,8,8-m-C16	CCCC(C)CCC(C)C(C)(C)CCCCCCCC	2.05e-06
	6,8,10-m-C16	CCCCCC(C)CC(C)CC(C)CCCCCC	0.00323
	4-e-7,11-m-C16	CCCC(CC)CCC(C)CCCC(C)CCCCC	2.58e-07
	3,6,8,8-m-C15	CCC(C)CCC(C)CC(C)(C)CCCCCCC	7.22e-08
	5-e-5-m-C17	CCCCC(CC)(C)CCCCCCCCCCCC	0.000242
	3,5,7,8-m-C16	CCC(C)CC(C)CC(C)C(C)CCCCCCCC	1.7e-06
	5,6,9-m-C16	CCCCC(C)C(C)CCC(C)CCCCCCC	0.000187
	3,7,8-m-C14	CCC(C)CCCC(C)C(C)CCCCCC	2.34e-05
	2,2,6,15-m-C16	CC(C)(C)CCCC(C)CCCCCCCCC(C)C	0.0189
	9-e-5,6-m-C15	CCCCC(C)C(C)CCC(CC)CCCCCC	1.91e-07
	7-e-6-m-C14	CCCCCC(C)C(CC)CCCCCCC	2.64e-08
	2,4,4,7-m-C10	CC(C)CC(C)(C)CCC(C)CCC	2.09e-10
	2,3,3,4-m-C13	CC(C)C(C)(C)C(C)CCCCCCCCC	4.83e-10
	2,4,5,8-m-C10	CC(C)CC(C)C(C)CCC(C)CC	2.39e-08
	3,8,9-m-C15	CCC(C)CCCCC(C)C(C)CCCCCC	1.73e-06
	2,12,13,13-m-C15	CC(C)CCCCCCCCCC(C)C(C)(C)CC	4.57e-07
	8-e-3,7-m-C14	CCC(C)CCCC(C)C(CC)CCCCCC	2.63e-09
	2-m-11-ip-C14	CC(C)CCCCCCCCC(C(C)C)CCC	2.42e-11
	3-e-4,4-m-C10	CCC(CC)C(C)(C)CCCCCC	3.13e-11
	11-e-3,12-m-C15	CCC(C)CCCCCCCC(CC)C(C)CCC	1.59e-08
	7,9,10-m-C17	CCCCCCC(C)CC(C)C(C)CCCCCCC	1.26e-05
	2,2,10,11-m-C16	CC(C)(C)CCCCCCCC(C)C(C)CCCCC	0.000117
	13-e-2,8-m-C16	CC(C)CCCCCC(C)CCCCC(CC)CCC	2.48e-08
	6-e-5,10-m-C16	CCCCC(C)C(CC)CCCC(C)CCCCCC	6.92e-07
	5-e-3,7-m-C15	CCC(C)CC(CC)CC(C)CCCCCCCC	7.41e-08
	9-e-4,7-m-C13	CCCC(C)CCC(C)CC(CC)CCCC	5.19e-10
	3-e-2,5-m-C15	CC(C)C(CC)CC(C)CCCCCCCCCC	3.01e-09
	2,3,3,14-m-C16	CC(C)C(C)(C)CCCCCCCCCCC(C)CC	6.77e-07
	3,6,8,10-m-C13	CCC(C)CCC(C)CC(C)CC(C)CCC	1.3e-06
	6-e-2,8-m-C11	CC(C)CCCC(CC)CC(C)CCC	7.76e-08
	4,5,7,9-m-C12	CCCC(C)C(C)CC(C)CC(C)CCC	4.26e-08
	2,6,6,15-m-C16	CC(C)CCCC(C)(C)CCCCCCCCC(C)C	0.0302
	5-e-3,8-m-C13	CCC(C)CC(CC)CCC(C)CCCCC	1.84e-10
	3-e-8,8-m-C14	CCC(CC)CCCCC(C)(C)CCCCCC	5.57e-08
	3,8,12,12-m-C16	CCC(C)CCCCC(C)CCCC(C)(C)CCCC	0.000932
	4,7,7,11-m-C14	CCCC(C)CCC(C)(C)CCCC(C)CCC	4.86e-06
	3,5,6,7-m-C16	CCC(C)CC(C)C(C)C(C)CCCCCCCCC	3.16e-05
	6-e-8,8-m-C15	CCCCCC(CC)CC(C)(C)CCCCCCC	5.84e-14
	2,6,7,12-m-C15	CC(C)CCCC(C)C(C)CCCCC(C)CCC	1.97e-06
	2,7,12-m-C14	CC(C)CCCCC(C)CCCCC(C)CC	2.17e-05
	3,10,10,11-m-C14	CCC(C)CCCCCCC(C)(C)C(C)CCC	3.46e-08
	4-e-12-m-C15	CCCC(CC)CCCCCCCC(C)CCC	2.82e-05
	3,11,13-m-C16	CCC(C)CCCCCCCC(C)CC(C)CCC	0.00103
	3,5,7,8-m-C11	CCC(C)CC(C)CC(C)C(C)CCC	1.27e-08
	11-e-2,8-m-C15	CC(C)CCCCCC(C)CCC(CC)CCCC	7.05e-07
	3,5,6,8-m-C11	CCC(C)CC(C)C(C)CC(C)CCC	6.39e-10
	2,5,9,14-m-C15	CC(C)CCC(C)CCCC(C)CCCCC(C)C	0.000225
	2,6,11,12-m-C16	CC(C)CCCC(C)CCCCC(C)C(C)CCCC	0.000102
	3,6,10,13-m-C15	CCC(C)CCC(C)CCCC(C)CCC(C)CC	5.33e-06
	7-e-7-m-C16	CCCCCCC(CC)(C)CCCCCCCCC	0.000127
	2,3,9,10-m-C12	CC(C)C(C)CCCCCC(C)C(C)CC	2.59e-07
	2,2,7,11-m-C13	CC(C)(C)CCCCC(C)CCCC(C)CC	1.7e-05
	3-m-10-ip-C14	CCC(C)CCCCCCC(C(C)C)CCCC	1.23e-12
	2,2,10,11-m-C12	CC(C)(C)CCCCCCCC(C)C(C)C	1.3e-05
	3,3,7,8-m-C15	CCC(C)(C)CCCC(C)C(C)CCCCCCC	4.2e-06
	3,5,8,11-m-C14	CCC(C)CC(C)CCC(C)CCC(C)CCC	9.88e-08
	4-m-10-p-C15	CCCC(C)CCCCCC(CCC)CCCCC	6.27e-15
	4,4,5,6-m-C10	CCCC(C)(C)C(C)C(C)CCCC	3.33e-14
	3,3,8,12-m-C14	CCC(C)(C)CCCCC(C)CCCC(C)CC	1.53e-05
	2,9,10,10-m-C14	CC(C)CCCCCCC(C)C(C)(C)CCCC	2.25e-05
	3,3,9,13-m-C15	CCC(C)(C)CCCCCC(C)CCCC(C)CC	1.36e-06
	2,4,6,8,9-m-C11	CC(C)CC(C)CC(C)CC(C)C(C)CC	5.47e-08
	2,3,3,7,8-m-C11	CC(C)C(C)(C)CCCC(C)C(C)CCC	6.32e-11
	4,4,6,7,12-m-C15	CCCC(C)(C)CC(C)C(C)CCCCC(C)CCC	1.97e-11
	5,7-m-7-p-C15	CCCCC(C)CC(C)(CCC)CCCCCCCC	5.17e-25
	8-e-2,2,10-m-C11	CC(C)(C)CCCCCC(CC)CC(C)C	5.56e-12
	2,3,5,11,13-m-C15	CC(C)C(C)CC(C)CCCCCC(C)CC(C)CC	1.01e-07
	4-e-2,5,5-m-C10	CC(C)CC(CC)C(C)(C)CCCCC	6.57e-14
	5-e-2,9,11-m-C13	CC(C)CCC(CC)CCCC(C)CC(C)CC	4.27e-10
	2,3,4,5,12-m-C13	CC(C)C(C)C(C)C(C)CCCCCCC(C)C	7.15e-12
	2,3,6,7,8-m-C15	CC(C)C(C)CCC(C)C(C)C(C)CCCCCCC	5.4e-07
	2,2,4,4,9-m-C14	CC(C)(C)CC(C)(C)CCCCC(C)CCCCC	2.73e-14
	5,5,6,7,8-m-C12	CCCCC(C)(C)C(C)C(C)C(C)CCCC	3.01e-20
	3-e-4,5,10-m-C15	CCC(CC)C(C)C(C)CCCCC(C)CCCCC	9.69e-13
	2,2-m-6-ip-C10	CC(C)(C)CCCC(C(C)C)CCCC	1.12e-10
	2,4,5,9,9-m-C12	CC(C)CC(C)C(C)CCCC(C)(C)CCC	9.25e-07
	9-e-6,6,7-m-C14	CCCCCC(C)(C)C(C)CC(CC)CCCCC	9.64e-12
	2,2,8,8,10-m-C15	CC(C)(C)CCCCCC(C)(C)CC(C)CCCCC	2.29e-12
	4,6,8,8,9-m-C15	CCCC(C)CC(C)CC(C)(C)C(C)CCCCCC	1.67e-11
	2,2,4,11,11-m-C12	CC(C)(C)CC(C)CCCCCCC(C)(C)C	1.62e-08
	4,6-m-12-p-C15	CCCC(C)CC(C)CCCCCC(CCC)CCC	9.36e-17
	3,4,4,8,10-m-C12	CCC(C)C(C)(C)CCCC(C)CC(C)CC	1.84e-11
	4-e-3,5,9-m-C12	CCC(C)C(CC)C(C)CCCC(C)CCC	8.07e-14
	4,8-e-6-m-C13	CCCC(CC)CC(C)CC(CC)CCCCC	4.75e-11
	7,7-m-5-ip-C14	CCCCC(C(C)C)CC(C)(C)CCCCCCC	4.83e-26
	6-e-3,3,7-m-C12	CCC(C)(C)CCC(CC)C(C)CCCCC	4.81e-11
	4-e-2,6,6-m-C10	CC(C)CC(CC)CC(C)(C)CCCC	9.2e-15
	6,6-m-4-p-C15	CCCC(CCC)CC(C)(C)CCCCCCCCC	3.39e-25
	3-e-2,10,10-m-C13	CC(C)C(CC)CCCCCCC(C)(C)CCC	8.81e-10
	3-e-3,4,4-m-C13	CCC(CC)(C)C(C)(C)CCCCCCCCC	2.36e-19
	3,5-m-6-p-C14	CCC(C)CC(C)C(CCC)CCCCCCCC	4.27e-18
	2,4,5,7,9-m-C12	CC(C)CC(C)C(C)CC(C)CC(C)CCC	6.37e-10
	2,9-m-5-p-C12	CC(C)CCC(CCC)CCCC(C)CCC	9.64e-16
	3-e-5,7,7-m-C14	CCC(CC)CC(C)CC(C)(C)CCCCCCC	3.23e-10
	11-e-2,8,11-m-C15	CC(C)CCCCCC(C)CCC(CC)(C)CCCC	7.66e-10
	2,4,4,5,11-m-C15	CC(C)CC(C)(C)C(C)CCCCCC(C)CCCC	1.13e-11
	2,5,10,13,13-m-C15	CC(C)CCC(C)CCCCC(C)CCC(C)(C)CC	1.37e-07
	3,3,4,4,6-m-C15	CCC(C)(C)C(C)(C)CC(C)CCCCCCCCC	1.81e-15
	6-e-4,5,10-m-C15	CCCC(C)C(C)C(CC)CCCC(C)CCCCC	3.83e-12
	8-e-3,4,7-m-C12	CCC(C)C(C)CCC(C)C(CC)CCCC	5.74e-12
	5-e-3,6,8-m-C14	CCC(C)CC(CC)C(C)CC(C)CCCCCC	1.49e-15
	6,7,8,9,9-m-C15	CCCCCC(C)C(C)C(C)C(C)(C)CCCCCC	1.21e-18
	2,3,3,8,13-m-C15	CC(C)C(C)(C)CCCCC(C)CCCCC(C)CC	6.34e-10
	3-e-7,7,9-m-C15	CCC(CC)CCCC(C)(C)CC(C)CCCCCC	1.18e-11
	4-e-2,3,10-m-C13	CC(C)C(C)C(CC)CCCCCC(C)CCC	2.47e-13
	10-e-4,8,8-m-C15	CCCC(C)CCCC(C)(C)CC(CC)CCCCC	3.82e-14
	3,3,7,9,12-m-C15	CCC(C)(C)CCCC(C)CC(C)CCC(C)CCC	3.38e-07
	4-e-4,7,7-m-C10	CCCC(CC)(C)CCC(C)(C)CCC	9.44e-13
	3,8-m-8-p-C14	CCC(C)CCCCC(C)(CCC)CCCCCC	1.89e-22
	3,12-e-4-m-C15	CCC(CC)C(C)CCCCCCCC(CC)CCC	6.18e-12
	4,7-m-7-p-C12	CCCC(C)CCC(C)(CCC)CCCCC	1.41e-22
	3-e-2,5,5-m-C15	CC(C)C(CC)CC(C)(C)CCCCCCCCCC	2.11e-13
	2,2,7,7,9-m-C15	CC(C)(C)CCCCC(C)(C)CC(C)CCCCCC	1.19e-08
	2,3,6,8,13-m-C15	CC(C)C(C)CCC(C)CC(C)CCCCC(C)CC	9.43e-09
	8-e-3,4,5-m-C13	CCC(C)C(C)C(C)CCC(CC)CCCCC	1.12e-07
	2,9-m-6-ip-C15	CC(C)CCCC(C(C)C)CCC(C)CCCCCC	3.71e-13
	5-e-2,5,8-m-C13	CC(C)CCC(CC)(C)CCC(C)CCCCC	6.84e-11
	3,3,5,8,8-m-C14	CCC(C)(C)CC(C)CCC(C)(C)CCCCCC	5.94e-07
	4,6-m-4-ip-C13	CCCC(C)(C(C)C)CC(C)CCCCCCC	2.69e-20
	2,6,6,7,12-m-C15	CC(C)CCCC(C)(C)C(C)CCCCC(C)CCC	1.24e-07
	3,10-m-7-p-C15	CCC(C)CCCC(CCC)CCC(C)CCCCC	4.65e-18
	9-e-3,7,11-m-C14	CCC(C)CCCC(C)CC(CC)CC(C)CCC	3.71e-10
	3,5,6,6,10-m-C12	CCC(C)CC(C)C(C)(C)CCCC(C)CC	1.17e-08
	3,3-e-8-m-C14	CCC(CC)(CC)CCCCC(C)CCCCCC	4.61e-12
	4-e-6,10,10-m-C14	CCCC(CC)CC(C)CCCC(C)(C)CCCC	5.4e-10
	2,9-m-11-p-C14	CC(C)CCCCCCC(C)CC(CCC)CCC	7.5e-19
	5,9-m-7-p-C13	CCCCC(C)CC(CCC)CC(C)CCCC	1.24e-21
	3,4,6,6,7-m-C15	CCC(C)C(C)CC(C)(C)C(C)CCCCCCCC	2.42e-14
	7-e-3,5,7-m-C10	CCC(C)CC(C)CC(CC)(C)CCC	1.43e-11
	7-e-2,6,6-m-C14	CC(C)CCCC(C)(C)C(CC)CCCCCCC	5.64e-10
	2,3,4,4,6-m-C10	CC(C)C(C)C(C)(C)CC(C)CCCC	2.7e-19
	3,3,9,11,12-m-C14	CCC(C)(C)CCCCCC(C)CC(C)C(C)CC	1.37e-10
	3,4,9,9,12-m-C15	CCC(C)C(C)CCCCC(C)(C)CCC(C)CCC	1.02e-12
	5,7-e-5-m-C15	CCCCC(CC)(C)CC(CC)CCCCCCCC	3.51e-19
	2,4,4,5,7-m-C15	CC(C)CC(C)(C)C(C)CC(C)CCCCCCCC	1.06e-10
	3,6,7,10,13-m-C15	CCC(C)CCC(C)C(C)CCC(C)CCC(C)CC	2.62e-08
	8,8-m-4-p-C15	CCCC(CCC)CCCC(C)(C)CCCCCCC	1.41e-12
	4-e-3,6,9-m-C15	CCC(C)C(CC)CC(C)CCC(C)CCCCCC	1.21e-10
	4-e-5-ip-C10	CCCC(CC)C(C(C)C)CCCCC	7.97e-25
	5-e-5,9,10-m-C15	CCCCC(CC)(C)CCCC(C)C(C)CCCCC	1.06e-05
	3,5-e-9-m-C13	CCC(CC)CC(CC)CCCC(C)CCCC	2.58e-15
	2,3,6,7,7,8-m-C13	CC(C)C(C)CCC(C)C(C)(C)C(C)CCCCC	3.73e-13
	2,2,4,5,10,12-m-C14	CC(C)(C)CC(C)C(C)CCCCC(C)CC(C)CC	1.94e-09
	7,8-e-6,6-m-C13	CCCCCC(C)(C)C(CC)C(CC)CCCCC	1.53e-28
	4,4-e-2,3-m-C13	CC(C)C(C)C(CC)(CC)CCCCCCCCC	1.89e-22
	7-e-7-m-5-p-C13	CCCCC(CCC)CC(CC)(C)CCCCCC	3.62e-35
	4,8-e-4,6-m-C12	CCCC(CC)(C)CC(C)CC(CC)CCCC	9.21e-16
	4,4-e-2,5-m-C10	CC(C)CC(CC)(CC)C(C)CCCCC	1.87e-18
	4,9-e-5,6-m-C14	CCCC(CC)C(C)C(C)CCC(CC)CCCCC	1.49e-16
	2,2,4-m-4-p-C14	CC(C)(C)CC(C)(CCC)CCCCCCCCCC	2.35e-32
	7-e-3,3,12,12-m-C14	CCC(C)(C)CCCC(CC)CCCCC(C)(C)CC	4.14e-08
	8-e-7-m-4-p-C13	CCCC(CCC)CCC(C)C(CC)CCCCC	1.71e-21
	2,2,9,9,10,13-m-C14	CC(C)(C)CCCCCCC(C)(C)C(C)CCC(C)C	3.17e-09
	9-e-4-m-6-ip-C14	CCCC(C)CC(C(C)C)CCC(CC)CCCCC	5.41e-18
	2,6,6-m-11-p-C14	CC(C)CCCC(C)(C)CCCCC(CCC)CCC	5.16e-16
	4-e-8,8,9,10-m-C14	CCCC(CC)CCCC(C)(C)C(C)C(C)CCCC	2.83e-18
	4,4,8-m-8-ip-C12	CCCC(C)(C)CCCC(C)(C(C)C)CCCC	3.08e-15
	2,7,7,8,8,10-m-C13	CC(C)CCCCC(C)(C)C(C)(C)CC(C)CCC	5.92e-17
	5-e-2,4,10,12-m-C14	CC(C)CC(C)C(CC)CCCCC(C)CC(C)CC	2.08e-09
	3,6,10-m-9-ip-C14	CCC(C)CCC(C)CCC(C(C)C)C(C)CCCC	7.51e-23
	6,6-e-2,3-m-C12	CC(C)C(C)CCC(CC)(CC)CCCCCC	7.93e-14
	8-e-3,7,10,10-m-C13	CCC(C)CCCC(C)C(CC)CC(C)(C)CCC	4.45e-19
	3,4,7-m-6-p-C13	CCC(C)C(C)CC(CCC)C(C)CCCCCC	9.01e-30
	9,10-e-3,6-m-C14	CCC(C)CCC(C)CCC(CC)C(CC)CCCC	2.62e-19
	8-e-3,4,4,10-m-C13	CCC(C)C(C)(C)CCCC(CC)CC(C)CCC	1.34e-14
	6-e-2,3,5,8-m-C13	CC(C)C(C)CC(C)C(CC)CC(C)CCCCC	1.04e-14
	2,3,5,6,8,11-m-C14	CC(C)C(C)CC(C)C(C)CC(C)CCC(C)CCC	1.46e-12
	4-e-2,3,4,9-m-C12	CC(C)C(C)C(CC)(C)CCCCC(C)CCC	2.05e-20
	2,3,3,5,8,12-m-C14	CC(C)C(C)(C)CC(C)CCC(C)CCCC(C)CC	1.77e-13
	2,3,3-m-5-ip-C11	CC(C)C(C)(C)CC(C(C)C)CCCCCC	9.59e-22
	6,7,8-m-5-p-C13	CCCCC(CCC)C(C)C(C)C(C)CCCCC	3.34e-27
	8-e-2,3,7,9-m-C12	CC(C)C(C)CCCC(C)C(CC)C(C)CCC	6.74e-15
	2,2,5,5,6,9-m-C14	CC(C)(C)CCC(C)(C)C(C)CCC(C)CCCCC	3.37e-10
	6,7-e-3,8-m-C13	CCC(C)CCC(CC)C(CC)C(C)CCCCC	9.93e-22
	4-e-2,3,5,7-m-C12	CC(C)C(C)C(CC)C(C)CC(C)CCCCC	1.12e-20
	4,6,6,7,9,11-m-C14	CCCC(C)CC(C)(C)C(C)CC(C)CC(C)CCC	9.11e-13
	9-e-2,4,7,10-m-C14	CC(C)CC(C)CCC(C)CC(CC)C(C)CCCC	1.29e-15
	2,5,5,6,7,10-m-C13	CC(C)CCC(C)(C)C(C)C(C)CCC(C)CCC	1.85e-15
	3,4-e-2,9-m-C14	CC(C)C(CC)C(CC)CCCCC(C)CCCCC	1.01e-17
	4,5,6-m-5-ip-C11	CCCC(C)C(C)(C(C)C)C(C)CCCCC	2.09e-40
	8-e-3,3,7,7-m-C10	CCC(C)(C)CCCC(C)(C)C(CC)CC	4.05e-12
	4,11-e-5,7-m-C14	CCCC(CC)C(C)CC(C)CCCC(CC)CCC	3.04e-16
	3,4,4-m-8-p-C11	CCC(C)C(C)(C)CCCC(CCC)CCC	1.19e-20
	12,12-e-2,4-m-C14	CC(C)CC(C)CCCCCCCC(CC)(CC)CC	2.01e-13
	8-e-3,4,9,9-m-C12	CCC(C)C(C)CCCC(CC)C(C)(C)CCC	1.92e-18
	3-e-2,4,9,9-m-C13	CC(C)C(CC)C(C)CCCCC(C)(C)CCCC	4.49e-18
	9-e-2,4,6,6-m-C12	CC(C)CC(C)CC(C)(C)CCC(CC)CCC	2.36e-14
	2,3,5,7,7,8-m-C11	CC(C)C(C)CC(C)CC(C)(C)C(C)CCC	1.64e-12
	3,5,5,9,9,11-m-C13	CCC(C)CC(C)(C)CCCC(C)(C)CC(C)CC	2.15e-13
	5-e-3,4,4,8-m-C10	CCC(C)C(C)(C)C(CC)CCC(C)CC	2.55e-20
	4-e-3,4,11,11-m-C14	CCC(C)C(CC)(C)CCCCCCC(C)(C)CCC	2.39e-15
	4,7,7,8,8,11-m-C14	CCCC(C)CCC(C)(C)C(C)(C)CCC(C)CCC	2e-14
	3,5,6,7,10,11-m-C14	CCC(C)CC(C)C(C)C(C)CCC(C)C(C)CCC	3.34e-11
	5-e-2,2,10,11-m-C13	CC(C)(C)CCC(CC)CCCCC(C)C(C)CC	4.14e-12
	3,3-e-5,6-m-C10	CCC(CC)(CC)CC(C)C(C)CCCC	8.14e-18
	2,3,3,7,9,11-m-C14	CC(C)C(C)(C)CCCC(C)CC(C)CC(C)CCC	6.85e-09
	3,11-e-2,12-m-C13	CC(C)C(CC)CCCCCCCC(CC)C(C)C	7.05e-15
	5,6,9-m-4-p-C12	CCCC(CCC)C(C)C(C)CCC(C)CCC	4.29e-24
	6-e-3,5,6,10-m-C12	CCC(C)CC(C)C(CC)(C)CCCC(C)CC	2.05e-11
	2,3,5,5,7,8-m-C10	CC(C)C(C)CC(C)(C)CC(C)C(C)CC	9.36e-19
	2,7,8-m-4-ip-C14	CC(C)CC(C(C)C)CCC(C)C(C)CCCCCC	6.73e-20
	8-e-3,5,5,6-m-C10	CCC(C)CC(C)(C)C(C)CC(CC)CC	9.98e-15
	2,2,8,11,11,12-m-C14	CC(C)(C)CCCCCC(C)CCC(C)(C)C(C)CC	6.08e-11
	2,2,4,5,6,11-m-C13	CC(C)(C)CC(C)C(C)C(C)CCCCC(C)CC	4.87e-09
	5-e-2,4,8,8-m-C11	CC(C)CC(C)C(CC)CCC(C)(C)CCC	6.42e-18
	5-e-2,4,4,9-m-C11	CC(C)CC(C)(C)C(CC)CCCC(C)CC	1.65e-18
	2,5,12-m-4-ip-C13	CC(C)CC(C(C)C)C(C)CCCCCCC(C)C	1.14e-21
	8-e-2,2,10,12-m-C14	CC(C)(C)CCCCCC(CC)CC(C)CC(C)CC	2.87e-14
	3-e-2,2,6,9-m-C11	CC(C)(C)C(CC)CCC(C)CCC(C)CC	3.2e-14
	3,3,4,5,5,7-m-C9	CCC(C)(C)C(C)C(C)(C)CC(C)CC	1.86e-32
	3-e-2,3,5,8-m-C10	CC(C)C(CC)(C)CC(C)CCC(C)CC	1.68e-15
	2,2,3,9,11,12-m-C13	CC(C)(C)C(C)CCCCCC(C)CC(C)C(C)C	1.88e-13
	6-e-3,4,9,9-m-C13	CCC(C)C(C)CC(CC)CCC(C)(C)CCCC	5.52e-17
	4-e-5,7,7,8-m-C13	CCCC(CC)C(C)CC(C)(C)C(C)CCCCC	1.65e-20
	7-e-2,6,8,8-m-C10	CC(C)CCCC(C)C(CC)C(C)(C)CC	2.73e-25
	3,7,12-m-7-p-C14	CCC(C)CCCC(C)(CCC)CCCCC(C)CC	2.05e-21
	5,10-e-4,6-m-C13	CCCC(C)C(CC)C(C)CCCC(CC)CCC	3.15e-17
	2,5,6,9,10,12-m-C14	CC(C)CCC(C)C(C)CCC(C)C(C)CC(C)CC	7.16e-11
	2,2,3,3,8,12-m-C14	CC(C)(C)C(C)(C)CCCCC(C)CCCC(C)CC	3.36e-15
	2,5,7-m-8-p-C11	CC(C)CCC(C)CC(C)C(CCC)CCC	1.14e-16
	3,6,6,10,11,11-m-C14	CCC(C)CCC(C)(C)CCCC(C)C(C)(C)CCC	2.97e-12
	2,3,3,6-m-5-ip-C10	CC(C)C(C)(C)CC(C(C)C)C(C)CCCC	1.03e-29
	7,9-e-2,4,7-m-C12	CC(C)CC(C)CCC(CC)(C)CC(CC)CCC	1.32e-25
	3-e-4,4,6,9,10-m-C13	CCC(CC)C(C)(C)CC(C)CCC(C)C(C)CCC	3.22e-23
	2,3,3,4,6,7,7-m-C13	CC(C)C(C)(C)C(C)CC(C)C(C)(C)CCCCCC	2.21e-14
	9-e-2,5,8,11,11-m-C13	CC(C)CCC(C)CCC(C)C(CC)CC(C)(C)CC	4.41e-25
	11-e-2,2,4,4,9-m-C13	CC(C)(C)CC(C)(C)CCCCC(C)CC(CC)CC	1.65e-24
	4,4-e-3,6,7-m-C13	CCC(C)C(CC)(CC)CC(C)C(C)CCCCCC	1.07e-31
	6-e-2,3,3,4,5-m-C10	CC(C)C(C)(C)C(C)C(C)C(CC)CCCC	3.54e-43
	4-e-2,6-m-8-p-C12	CC(C)CC(CC)CC(C)CC(CCC)CCCC	4.61e-24
	4,6,7,7-m-9-p-C13	CCCC(C)CC(C)C(C)(C)CC(CCC)CCCC	7.32e-34
	3-e-4,8-m-7-ip-C11	CCC(CC)C(C)CCC(C(C)C)C(C)CCC	5.85e-25
	2,2,5,5-m-7-ip-C10	CC(C)(C)CCC(C)(C)CC(C(C)C)CCC	3.03e-29
	7-e-3,4,6,9,9-m-C12	CCC(C)C(C)CC(C)C(CC)CC(C)(C)CCC	7.1e-32
	4,4,5,5,7,8,9-m-C13	CCCC(C)(C)C(C)(C)CC(C)C(C)C(C)CCCC	4.86e-22
	7,10-e-2,4,9-m-C12	CC(C)CC(C)CCC(CC)CC(C)C(CC)CC	8.63e-19
	8-e-2,5-m-5-p-C10	CC(C)CCC(C)(CCC)CCC(CC)CC	1.43e-26
	6-e-3,6,8,8,9-m-C12	CCC(C)CCC(CC)(C)CC(C)(C)C(C)CCC	1.26e-40
	6-e-2,4,6,8,9-m-C11	CC(C)CC(C)CC(CC)(C)CC(C)C(C)CC	1.6e-21
	4,7,8-e-3-m-C13	CCC(C)C(CC)CCC(CC)C(CC)CCCCC	1.06e-23
	5,7-e-3,8,8-m-C11	CCC(C)CC(CC)CC(CC)C(C)(C)CCC	4.59e-33
	7,10-e-3,3,8-m-C13	CCC(C)(C)CCCC(CC)C(C)CC(CC)CCC	4.63e-19
	5-e-2,3,6,6,9-m-C11	CC(C)C(C)CC(CC)C(C)(C)CCC(C)CC	2.18e-18
	9-e-2,3,6,7,7-m-C11	CC(C)C(C)CCC(C)C(C)(C)CC(CC)CC	2.97e-15
	9-e-2,7,8,8,11-m-C13	CC(C)CCCCC(C)C(C)(C)C(CC)CC(C)CC	1.65e-23
	5-e-3,4-m-9-p-C13	CCC(C)C(C)C(CC)CCCC(CCC)CCCC	9.28e-27
	3,10-e-2,6,7-m-C12	CC(C)C(CC)CCC(C)C(C)CCC(CC)CC	1.01e-14
	3,5,8-e-6-m-C11	CCC(CC)CC(CC)C(C)CC(CC)CCC	4.04e-28
	3-e-2,11-m-6-ip-C12	CC(C)C(CC)CCC(C(C)C)CCCCC(C)C	3.52e-18
	11-e-2,2,4,5,6-m-C13	CC(C)(C)CC(C)C(C)C(C)CCCCC(CC)CC	4.84e-17
	4,5,5,10-m-4-ip-C13	CCCC(C)(C(C)C)C(C)(C)CCCCC(C)CCC	1.19e-47
	3,4-e-3,5,7-m-C13	CCC(CC)(C)C(CC)C(C)CC(C)CCCCCC	4.58e-31
	6-m-4,4-p-C9	CCCC(CCC)(CCC)CC(C)CCC	6.85e-55
	4,6-e-5,8,8-m-C12	CCCC(CC)C(C)C(CC)CC(C)(C)CCCC	2.96e-31
	10-e-2,2,10,11,11-m-C13	CC(C)(C)CCCCCCCC(CC)(C)C(C)(C)CC	2.08e-21
	6-e-3,8-m-7-p-C12	CCC(C)CCC(CC)C(CCC)C(C)CCCC	1.35e-37
	3,3,5,8-m-7-ip-C11	CCC(C)(C)CC(C)CC(C(C)C)C(C)CCC	7.73e-29
	3-e-3,5-m-7-ip-C12	CCC(CC)(C)CC(C)CC(C(C)C)CCCCC	1.66e-23
	4-e-2,3,6,7,11-m-C12	CC(C)C(C)C(CC)CC(C)C(C)CCCC(C)C	6.35e-17
	2,2,3,4,8,9,11-m-C13	CC(C)(C)C(C)C(C)CCCC(C)C(C)CC(C)CC	5.34e-24
	10-e-2,3,3,8,9-m-C13	CC(C)C(C)(C)CCCCC(C)C(C)C(CC)CCC	1.8e-17
	6-e-2,2,4,7,8-m-C12	CC(C)(C)CC(C)CC(CC)C(C)C(C)CCCC	2.54e-17
	4,9-e-2,3,5-m-C12	CC(C)C(C)C(CC)C(C)CCCC(CC)CCC	1.67e-20
	2,3,3,11-m-7-ip-C13	CC(C)C(C)(C)CCCC(C(C)C)CCCC(C)CC	1.04e-15
	3,8,9,9-m-5-ip-C12	CCC(C)CC(C(C)C)CCC(C)C(C)(C)CCC	1.26e-28
	9-e-2,2,3,8,11-m-C13	CC(C)(C)C(C)CCCCC(C)C(CC)CC(C)CC	3.68e-21
	3-e-2,3,7,9,9-m-C13	CC(C)C(CC)(C)CCCC(C)CC(C)(C)CCCC	1.05e-23
	2,3,4,4,8,10,12-m-C13	CC(C)C(C)C(C)(C)CCCC(C)CC(C)CC(C)C	2.78e-17
	2,5,7,7,8,10,10-m-C13	CC(C)CCC(C)CC(C)(C)C(C)CC(C)(C)CCC	3.23e-22
	3,4,7-e-3-m-C11	CCC(CC)(C)C(CC)CCC(CC)CCCC	7.96e-23
	2,6,7,8-m-9-ip-C13	CC(C)CCCC(C)C(C)C(C)C(C(C)C)CCCC	3.64e-25
	3,3,4,8-m-8-p-C12	CCC(C)(C)C(C)CCCC(C)(CCC)CCCC	1.19e-27
	6-e-3,5,5,8,8-m-C12	CCC(C)CC(C)(C)C(CC)CC(C)(C)CCCC	6.85e-36
	11-e-2,3,9,9,11-m-C13	CC(C)C(C)CCCCCC(C)(C)CC(CC)(C)CC	6.41e-25
	3,4-e-4,6,8-m-C12	CCC(CC)C(CC)(C)CC(C)CC(C)CCCC	8.31e-25
	3,3,5,11-m-7-p-C13	CCC(C)(C)CC(C)CC(CCC)CCCC(C)CC	1.61e-22
	4,5,5,7-m-7-p-C13	CCCC(C)C(C)(C)CC(C)(CCC)CCCCCC	7.43e-52
	2,2,8,12-m-5-p-C13	CC(C)(C)CCC(CCC)CCC(C)CCCC(C)C	1.49e-25
	3,5,7,8-m-5-ip-C12	CCC(C)CC(C)(C(C)C)CC(C)C(C)CCCC	2.89e-40
	2,3,3,8-m-4-ip-C9	CC(C)C(C)(C)C(C(C)C)CCCC(C)C	1.12e-42
	7-e-3,3,5,5,7-m-C13	CCC(C)(C)CC(C)(C)CC(CC)(C)CCCCCC	4.41e-49
	8-e-4,4,5,7,7,8-m-C12	CCCC(C)(C)C(C)CC(C)(C)C(CC)(C)CCCC	2.95e-36
	2,5,5,6,9-m-4-p-C11	CC(C)CC(CCC)C(C)(C)C(C)CCC(C)CC	1.22e-41
	2,2,3,4,4,8,9,10-m-C12	CC(C)(C)C(C)C(C)(C)CCCC(C)C(C)C(C)CC	9.66e-48
	9-e-2,3,4-m-7-ip-C11	CC(C)C(C)C(C)CCC(C(C)C)CC(CC)CC	1.01e-30
	3-e-3,4,7,7,8,10-m-C12	CCC(CC)(C)C(C)CCC(C)(C)C(C)CC(C)CC	3.23e-16
	3,7-e-2,4,8,9-m-C12	CC(C)C(CC)C(C)CCC(CC)C(C)C(C)CCC	5e-32
	2,4,4,8,9-m-8-p-C12	CC(C)CC(C)(C)CCCC(C)(CCC)C(C)CCC	3.05e-33
	2,2,8,9,9-m-8-p-C12	CC(C)(C)CCCCCC(C)(CCC)C(C)(C)CCC	2.44e-40
	2,2,4,6,6-m-8-ip-C12	CC(C)(C)CC(C)CC(C)(C)CC(C(C)C)CCCC	3.24e-44
	3,10-e-2,5,7,11-m-C12	CC(C)C(CC)CC(C)CC(C)CCC(CC)C(C)C	1.66e-18
	6-e-2,5,6-m-5-ip-C10	CC(C)CCC(C)(C(C)C)C(CC)(C)CCCC	9.99e-66
	7-e-2,4,5,8,8,11-m-C12	CC(C)CC(C)C(C)CC(CC)C(C)(C)CCC(C)C	4.13e-27
	8-e-2,3,3-m-7-p-C11	CC(C)C(C)(C)CCCC(CCC)C(CC)CCC	1.07e-34
	3-e-2,4,5-m-7-ip-C10	CC(C)C(CC)C(C)C(C)CC(C(C)C)CCC	1.58e-35
	3-e-2,6,6,9,10,10-m-C12	CC(C)C(CC)CCC(C)(C)CCC(C)C(C)(C)CC	4.64e-17
	3,7-e-2,6,8,11-m-C12	CC(C)C(CC)CCC(C)C(CC)C(C)CCC(C)C	1.06e-20
	8-e-2,6,8-m-5-ip-C12	CC(C)CCC(C(C)C)C(C)CC(CC)(C)CCCC	1.16e-38
	2,3,7,7,10-m-9-p-C12	CC(C)C(C)CCCC(C)(C)CC(CCC)C(C)CC	9.29e-32
	2,3,6,8,9-m-6-ip-C11	CC(C)C(C)CCC(C)(C(C)C)CC(C)C(C)CC	5.95e-40
	4,7-e-3,3,4,6-m-C11	CCC(C)(C)C(CC)(C)CC(C)C(CC)CCCC	1.72e-42
	4-e-3,3,7-m-4-p-C10	CCC(C)(C)C(CC)(CCC)CCC(C)CCC	1.16e-54
	4-e-2,2,5,8,8,9-m-C10	CC(C)(C)CC(CC)C(C)CCC(C)(C)C(C)C	6.42e-27
	3,9-e-3-m-7-p-C11	CCC(CC)(C)CCCC(CCC)CC(CC)CC	4.7e-28
	4,5,6-e-6,8-m-C11	CCCC(CC)C(CC)C(CC)(C)CC(C)CCC	5.68e-46
	2,4,4,7,11-m-5-ip-C12	CC(C)CC(C)(C)C(C(C)C)CC(C)CCCC(C)C	1.52e-46
	4-e-2,10,10-m-5-p-C12	CC(C)CC(CC)C(CCC)CCCCC(C)(C)CC	1.21e-32
	4-e-2,2,9-m-5-p-C10	CC(C)(C)CC(CC)C(CCC)CCCC(C)C	1.42e-31
	2,3,4,5,9-m-5-p-C12	CC(C)C(C)C(C)C(C)(CCC)CCCC(C)CCC	9.07e-50
	4-e-2,3,3,6,7,7-m-C10	CC(C)C(C)(C)C(CC)CC(C)C(C)(C)CCC	3.19e-30
	7,8-e-3,4,4,8-m-C12	CCC(C)C(C)(C)CCC(CC)C(CC)(C)CCCC	2.42e-27
	6-e-2,3,4,4,9,11-m-C12	CC(C)C(C)C(C)(C)CC(CC)CCC(C)CC(C)C	8.12e-39
	8,9-e-3,3,6,8-m-C12	CCC(C)(C)CCC(C)CC(CC)(C)C(CC)CCC	3.83e-24
	2,4,4,9,10-m-6-ip-C12	CC(C)CC(C)(C)CC(C(C)C)CCC(C)C(C)CC	3.58e-41
	6,9-e-2,2,3,5-m-C11	CC(C)(C)C(C)CC(C)C(CC)CCC(CC)CC	2.12e-19
	2,2,4,4,5,5,6,10-m-C11	CC(C)(C)CC(C)(C)C(C)(C)C(C)CCCC(C)C	4.08e-31
	4-e-2,7,7-m-9-p-C12	CC(C)CC(CC)CCC(C)(C)CC(CCC)CCC	3.41e-37
	6-e-2,3,10-m-5-p-C12	CC(C)C(C)CC(CCC)C(CC)CCCC(C)CC	2.15e-35
	5-e-5,7,7-m-4-ip-C11	CCCC(C(C)C)C(CC)(C)CC(C)(C)CCCC	2.68e-60
	4-e-2,7,9-m-8-p-C11	CC(C)CC(CC)CCC(C)C(CCC)C(C)CC	1.42e-33
	3,4-e-5,5,9,9-m-C12	CCC(CC)C(CC)C(C)(C)CCCC(C)(C)CCC	2.46e-34
	3,9-e-2,2,5,5,7-m-C11	CC(C)(C)C(CC)CC(C)(C)CC(C)CC(CC)CC	7.53e-30
	3-e-2,4,5,7-m-5-p-C8	CC(C)C(CC)C(C)C(C)(CCC)CC(C)C	7.56e-58
	3,3,4,5,5,8-m-4-ip-C11	CCC(C)(C)C(C)(C(C)C)C(C)(C)CCC(C)CCC	1.68e-109
	3-e-6,6,7,9-m-5-ip-C11	CCC(CC)CC(C(C)C)C(C)(C)C(C)CC(C)CC	6.04e-58
	5-e-2,2,3,5,7,9,9-m-C10	CC(C)(C)C(C)CC(CC)(C)CC(C)CC(C)(C)C	9.19e-30
	8-e-3,5,7,7-m-4-ip-C11	CCC(C)C(C(C)C)C(C)CC(C)(C)C(CC)CCC	3.14e-65
	2,8,8-m-7-ip-5-p-C10	CC(C)CCC(CCC)CC(C(C)C)C(C)(C)CC	1.22e-75
	3,4,6,7-e-2-m-C9	CC(C)C(CC)C(CC)CC(CC)C(CC)CC	2.19e-38
	3-e-2,2,5,5,7,7,9-m-C11	CC(C)(C)C(CC)CC(C)(C)CC(C)(C)CC(C)CC	3.93e-47
	8-e-2,4,4,6-m-6-p-C11	CC(C)CC(C)(C)CC(C)(CCC)CC(CC)CCC	1e-75
	3-e-2,3,9,9-m-7-ip-C11	CC(C)C(CC)(C)CCCC(C(C)C)CC(C)(C)CC	2.16e-43
	3,3,4,7,8,8-m-4-ip-C10	CCC(C)(C)C(C)(C(C)C)CCC(C)C(C)(C)CC	1.22e-71
	4,6,7-e-2,2,5-m-C9	CC(C)(C)CC(CC)C(C)C(CC)C(CC)CC	1.46e-39
	5,5,7,7-e-2-m-C11	CC(C)CCC(CC)(CC)CC(CC)(CC)CCCC	1.82e-60
	7-e-3,3,6,7-m-4-p-C11	CCC(C)(C)C(CCC)CC(C)C(CC)(C)CCCC	1.51e-58
	4,4,6-e-2,3,5-m-C9	CC(C)C(C)C(CC)(CC)C(C)C(CC)CCC	2.43e-60
	4,8,8-e-2,4,6-m-C10	CC(C)CC(CC)(C)CC(C)CC(CC)(CC)CC	9.13e-30
	3,6-e-4,8-m-7-p-C11	CCC(CC)C(C)CC(CC)C(CCC)C(C)CCC	5.58e-48
	4,5,8-e-3,3,6-m-C10	CCC(C)(C)C(CC)C(CC)C(C)CC(CC)CC	5.11e-55
	5,9-e-3,3,4,6,9-m-C11	CCC(C)(C)C(C)C(CC)C(C)CCC(CC)(C)CC	2.3e-53
	5-e-4,5-m-6,7-p-C10	CCCC(C)C(CC)(C)C(CCC)C(CCC)CCC	2.29e-95
	4-e-2,2,6,8,8-m-4-p-C10	CC(C)(C)CC(CC)(CCC)CC(C)CC(C)(C)CC	4.32e-71
	7-e-3,4-m-4-ip-6-p-C10	CCC(C)C(C)(C(C)C)CC(CCC)C(CC)CCC	5.43e-110
	4-e-2,2,3,4,6-m-7-ip-C10	CC(C)(C)C(C)C(CC)(C)CC(C)C(C(C)C)CCC	3.33e-93
	3-e-2,2,4,5,7-m-5-p-C8	CC(C)(C)C(CC)C(C)C(C)(CCC)CC(C)C	4.71e-80
	4-e-2,2,4,5,7,7,8,9-m-C10	CC(C)(C)CC(CC)(C)C(C)CC(C)(C)C(C)C(C)C	8.99e-70
	2,3,3,4,4,5,8-m-5-p-C10	CC(C)C(C)(C)C(C)(C)C(C)(CCC)CCC(C)CC	2.28e-122
	4,5-e-2,6,7-m-6-ip-C9	CC(C)CC(CC)C(CC)C(C)(C(C)C)C(C)CC	1.43e-86
	7,8-e-3,3,6-m-4-ip-C10	CCC(C)(C)C(C(C)C)CC(C)C(CC)C(CC)CC	2.2e-69
	4,7,7-e-2-m-5-ip-C10	CC(C)CC(CC)C(C(C)C)CC(CC)(CC)CCC	5.38e-77
	2,2,7,7-m-4,4-p-C8	CC(C)(C)CC(CCC)(CCC)CCC(C)(C)C	2.58e-104
	3-e-2,3-m-5-ip-5-p-C10	CC(C)C(CC)(C)CC(C(C)C)(CCC)CCCCC	1.91e-101
	4-e-2,3,3,6,6,7,8,9-m-C10	CC(C)C(C)(C)C(CC)CC(C)(C)C(C)C(C)C(C)C	3.86e-65
	3-e-2,2,4,4,5-m-6-p-C10	CC(C)(C)C(CC)C(C)(C)C(C)C(CCC)CCCC	3.24e-115
	3,5,7-e-2,4,5,8-m-C10	CC(C)C(CC)C(C)C(CC)(C)CC(CC)C(C)CC	5.04e-89
	2,3,5,5,6,6,9-m-4-ip-C10	CC(C)C(C)C(C(C)C)C(C)(C)C(C)(C)CCC(C)C	1.34e-141
	2,2,3,4,5,7,8-m-5-ip-C9	CC(C)(C)C(C)C(C)C(C)(C(C)C)CC(C)C(C)C	4.77e-125
	3,3-e-2,5,6,6,7,8-m-C10	CC(C)C(CC)(CC)CC(C)C(C)(C)C(C)C(C)CC	6.35e-62
	2,4,5,9-m-7-ip-4-p-C10	CC(C)CC(C)(CCC)C(C)CC(C(C)C)CC(C)C	8.21e-69
	3,4,6,6-e-2,4,5-m-C9	CC(C)C(CC)C(CC)(C)C(C)C(CC)(CC)CCC	1.29e-129
	3-e-2,2,3,6,7,8-m-6-ip-C9	CC(C)(C)C(CC)(C)CCC(C)(C(C)C)C(C)C(C)C	2.41e-83
	4,4-e-2,2,3,3-m-6-ip-C9	CC(C)(C)C(C)(C)C(CC)(CC)CC(C(C)C)CCC	4.55e-115
	5-e-2,2,7-m-4,5-p-C8	CC(C)(C)CC(CCC)C(CC)(CCC)CC(C)C	5.39e-100
	3,6,7,7-e-2,3,5-m-C9	CC(C)C(CC)(C)CC(C)C(CC)C(CC)(CC)CC	9.06e-62
	C5	CCCCC	3.56e-06
	C9	CCCCCCCCC	0.000135
	C12	CCCCCCCCCCCC	0.00205
	C13	CCCCCCCCCCCCC	0.00509
	C21	CCCCCCCCCCCCCCCCCCCCC	7.29
	C22	CCCCCCCCCCCCCCCCCCCCCC	18.1
	C23	CCCCCCCCCCCCCCCCCCCCCCC	44.8
	C24	CCCCCCCCCCCCCCCCCCCCCCCC	111
	C25	CCCCCCCCCCCCCCCCCCCCCCCCC	276
	C26	CCCCCCCCCCCCCCCCCCCCCCCCCC	684
	C27	CCCCCCCCCCCCCCCCCCCCCCCCCCC	1700
	C28	CCCCCCCCCCCCCCCCCCCCCCCCCCCC	4210
	C29	CCCCCCCCCCCCCCCCCCCCCCCCCCCCC	10400
	C30	CCCCCCCCCCCCCCCCCCCCCCCCCCCCCC	25900
	2-m-C8	CC(C)CCCCCC	2.33e-05
	2-m-C9	CC(C)CCCCCCC	4.92e-05
	2-m-C10	CC(C)CCCCCCCC	0.000189
	2-m-C11	CC(C)CCCCCCCCC	0.000795
	2-m-C12	CC(C)CCCCCCCCCC	0.00111
	2-m-C13	CC(C)CCCCCCCCCCC	0.00217
	2-m-C14	CC(C)CCCCCCCCCCCC	0.0071
	2-m-C17	CC(C)CCCCCCCCCCCCCCC	0.0939
	2-m-C18	CC(C)CCCCCCCCCCCCCCCC	0.289
	2-m-C19	CC(C)CCCCCCCCCCCCCCCCC	1.23
	3-m-C8	CCC(C)CCCCC	1.53e-05
	3-m-C9	CCC(C)CCCCCC	1.88e-05
	3-m-C10	CCC(C)CCCCCCC	4.33e-05
	3-m-C11	CCC(C)CCCCCCCC	0.000152
	3-m-C12	CCC(C)CCCCCCCCC	0.000612
	3-m-C13	CCC(C)CCCCCCCCCC	0.000952
	3-m-C14	CCC(C)CCCCCCCCCCC	0.00163
	3-m-C15	CCC(C)CCCCCCCCCCCC	0.00605
	3-m-C16	CCC(C)CCCCCCCCCCCCC	0.0349
	3-m-C18	CCC(C)CCCCCCCCCCCCCCC	0.0764
	4-m-C8	CCCC(C)CCCC	7.94e-06
	4-m-C9	CCCC(C)CCCCC	3.49e-05
	4-m-C10	CCCC(C)CCCCCC	4.5e-05
	4-m-C11	CCCC(C)CCCCCCC	9.4e-05
	4-m-C12	CCCC(C)CCCCCCCC	0.000349
	4-m-C14	CCCC(C)CCCCCCCCCC	0.00196
	4-m-C16	CCCC(C)CCCCCCCCCCCC	0.0108
	5-m-C9	CCCCC(C)CCCC	3.17e-05
	5-m-C10	CCCCC(C)CCCCC	0.000155
	5-m-C11	CCCCC(C)CCCCCC	0.000178
	5-m-C12	CCCCC(C)CCCCCCC	0.00039
	5-m-C13	CCCCC(C)CCCCCCCC	0.00124
	5-m-C14	CCCCC(C)CCCCCCCCC	0.00571
	5-m-C15	CCCCC(C)CCCCCCCCCC	0.00892
	5-m-C16	CCCCC(C)CCCCCCCCCCC	0.0152
	5-m-C17	CCCCC(C)CCCCCCCCCCCC	0.0423
	5-m-C18	CCCCC(C)CCCCCCCCCCCCC	0.309
	6-m-C11	CCCCCC(C)CCCCC	0.000697
	6-m-C12	CCCCCC(C)CCCCCC	0.000792
	6-m-C14	CCCCCC(C)CCCCCCCC	0.00702
	6-m-C17	CCCCCC(C)CCCCCCCCCCC	0.0762
	6-m-C19	CCCCCC(C)CCCCCCCCCCCCC	3.38
	7-m-C13	CCCCCCC(C)CCCCCC	0.00088
	7-m-C14	CCCCCCC(C)CCCCCCC	0.00214
	7-m-C15	CCCCCCC(C)CCCCCCCC	0.00618
	7-m-C16	CCCCCCC(C)CCCCCCCCC	0.029
	7-m-C17	CCCCCCC(C)CCCCCCCCCC	0.0533
	7-m-C19	CCCCCCC(C)CCCCCCCCCCCC	0.27
	8-m-C15	CCCCCCCC(C)CCCCCCC	0.00414
	8-m-C16	CCCCCCCC(C)CCCCCCCC	0.0121
	8-m-C17	CCCCCCCC(C)CCCCCCCCC	0.0629
	8-m-C18	CCCCCCCC(C)CCCCCCCCCC	0.0855
	8-m-C19	CCCCCCCC(C)CCCCCCCCCCC	0.288
	9-m-C17	CCCCCCCCC(C)CCCCCCCC	0.0511
	9-m-C18	CCCCCCCCC(C)CCCCCCCCC	0.338
	9-m-C19	CCCCCCCCC(C)CCCCCCCCCC	0.241
	10-m-C19	CCCCCCCCCC(C)CCCCCCCCC	0.781
	2,2-m-C10	CC(C)(C)CCCCCCCC	7.93e-05
	2,2-m-C11	CC(C)(C)CCCCCCCCC	0.000419
	2,2-m-C12	CC(C)(C)CCCCCCCCCC	0.000456
	2,2-m-C13	CC(C)(C)CCCCCCCCCCC	0.000883
	2,2-m-C14	CC(C)(C)CCCCCCCCCCCC	0.00278
	2,2-m-C17	CC(C)(C)CCCCCCCCCCCCCCC	0.042
	2,2-m-C18	CC(C)(C)CCCCCCCCCCCCCCCC	0.0981
	2,2-m-C7	CC(C)(C)CCCCC	1.05e-05
	2,3-m-C10	CC(C)C(C)CCCCCCC	4.2e-06
	2,3-m-C12	CC(C)C(C)CCCCCCCCC	3.69e-05
	2,3-m-C13	CC(C)C(C)CCCCCCCCCC	4.91e-05
	2,3-m-C14	CC(C)C(C)CCCCCCCCCCC	0.000354
	2,3-m-C15	CC(C)C(C)CCCCCCCCCCCC	0.000383
	2,3-m-C16	CC(C)C(C)CCCCCCCCCCCCC	0.00131
	2,3-m-C17	CC(C)C(C)CCCCCCCCCCCCCC	0.00277
	2,3-m-C7	CC(C)C(C)CCCC	4.93e-07
	2,4-m-C10	CC(C)CC(C)CCCCCC	1.59e-05
	2,4-m-C13	CC(C)CC(C)CCCCCCCCC	0.000238
	2,4-m-C15	CC(C)CC(C)CCCCCCCCCCC	0.00174
	2,4-m-C16	CC(C)CC(C)CCCCCCCCCCCC	0.0037
	2,4-m-C18	CC(C)CC(C)CCCCCCCCCCCCCC	0.0307
	2,4-m-C7	CC(C)CC(C)CCC	1.06e-06
	2,4-m-C8	CC(C)CC(C)CCCC	2.01e-06
	2,4-m-C9	CC(C)CC(C)CCCCC	5.61e-06
	2,5-m-C10	CC(C)CCC(C)CCCCC	2.41e-05
	2,5-m-C11	CC(C)CCC(C)CCCCCC	3.77e-05
	2,5-m-C12	CC(C)CCC(C)CCCCCCC	5.94e-05
	2,5-m-C13	CC(C)CCC(C)CCCCCCCC	0.000158
	2,5-m-C16	CC(C)CCC(C)CCCCCCCCCCC	0.00195
	2,5-m-C17	CC(C)CCC(C)CCCCCCCCCCCC	0.00622
	2,5-m-C18	CC(C)CCC(C)CCCCCCCCCCCCC	0.0396
	2,5-m-C7	CC(C)CCC(C)CC	1.77e-06
	2,5-m-C8	CC(C)CCC(C)CCC	1.52e-06
	2,5-m-C9	CC(C)CCC(C)CCCC	4.89e-06
	2,6-m-C10	CC(C)CCCC(C)CCCC	0.000416
	2,6-m-C11	CC(C)CCCC(C)CCCCC	0.00195
	2,6-m-C14	CC(C)CCCC(C)CCCCCCCC	0.0148
	2,6-m-C15	CC(C)CCCC(C)CCCCCCCCC	0.0795
	2,6-m-C17	CC(C)CCCC(C)CCCCCCCCCCC	0.175
	2,6-m-C18	CC(C)CCCC(C)CCCCCCCCCCCC	0.378
	2,6-m-C7	CC(C)CCCC(C)C	5.08e-05
	2,6-m-C8	CC(C)CCCC(C)CC	3.61e-05
	2,6-m-C9	CC(C)CCCC(C)CCC	9.02e-05
	2,7-m-C10	CC(C)CCCCC(C)CCC	1.41e-05
	2,7-m-C11	CC(C)CCCCC(C)CCCC	5.87e-05
	2,7-m-C13	CC(C)CCCCC(C)CCCCCC	0.00019
	2,7-m-C14	CC(C)CCCCC(C)CCCCCCC	0.00046
	2,7-m-C17	CC(C)CCCCC(C)CCCCCCCCCC	0.00758
	2,7-m-C18	CC(C)CCCCC(C)CCCCCCCCCCC	0.0124
	2,7-m-C8	CC(C)CCCCC(C)C	4.81e-06
	2,7-m-C9	CC(C)CCCCC(C)CC	4.04e-06
	2,8-m-C10	CC(C)CCCCCC(C)CC	6.19e-06
	2,8-m-C11	CC(C)CCCCCC(C)CCC	1.78e-05
	2,8-m-C12	CC(C)CCCCCC(C)CCCC	3.41e-05
	2,8-m-C13	CC(C)CCCCCC(C)CCCCC	0.000142
	2,8-m-C14	CC(C)CCCCCC(C)CCCCCC	0.000216
	2,8-m-C15	CC(C)CCCCCC(C)CCCCCCC	0.000656
	2,8-m-C16	CC(C)CCCCCC(C)CCCCCCCC	0.00178
	2,8-m-C18	CC(C)CCCCCC(C)CCCCCCCCCC	0.00617
	2,9-m-C10	CC(C)CCCCCCC(C)C	5.98e-05
	2,9-m-C11	CC(C)CCCCCCC(C)CC	4.61e-05
	2,9-m-C12	CC(C)CCCCCCC(C)CCC	5.67e-05
	2,9-m-C13	CC(C)CCCCCCC(C)CCCC	0.000149
	2,9-m-C14	CC(C)CCCCCCC(C)CCCCC	0.000785
	2,9-m-C16	CC(C)CCCCCCC(C)CCCCCCC	0.00245
	2,9-m-C18	CC(C)CCCCCCC(C)CCCCCCCCC	0.0255
	2,10-m-C12	CC(C)CCCCCCCC(C)CC	0.00117
	2,10-m-C13	CC(C)CCCCCCCC(C)CCC	0.0027
	2,10-m-C14	CC(C)CCCCCCCC(C)CCCC	0.0132
	2,10-m-C16	CC(C)CCCCCCCC(C)CCCCCC	0.104
	2,10-m-C17	CC(C)CCCCCCCC(C)CCCCCCC	0.0939
	2,10-m-C18	CC(C)CCCCCCCC(C)CCCCCCCC	0.462
	2,11-m-C12	CC(C)CCCCCCCCC(C)C	0.00046
	2,11-m-C13	CC(C)CCCCCCCCC(C)CC	0.000383
	2,11-m-C15	CC(C)CCCCCCCCC(C)CCCC	0.00548
	2,11-m-C17	CC(C)CCCCCCCCC(C)CCCCCC	0.0166
	2,11-m-C18	CC(C)CCCCCCCCC(C)CCCCCCC	0.0338
	2,12-m-C13	CC(C)CCCCCCCCCC(C)C	0.000291
	2,12-m-C14	CC(C)CCCCCCCCCC(C)CC	0.000289
	2,12-m-C15	CC(C)CCCCCCCCCC(C)CCC	0.000947
	2,12-m-C17	CC(C)CCCCCCCCCC(C)CCCCC	0.0047
	2,12-m-C18	CC(C)CCCCCCCCCC(C)CCCCCC	0.0123
	2,13-m-C14	CC(C)CCCCCCCCCCC(C)C	0.00197
	2,13-m-C15	CC(C)CCCCCCCCCCC(C)CC	0.00203
	2,13-m-C17	CC(C)CCCCCCCCCCC(C)CCCC	0.00537
	2,13-m-C18	CC(C)CCCCCCCCCCC(C)CCCCC	0.0311
	2,14-m-C15	CC(C)CCCCCCCCCCCC(C)C	0.0552
	2,14-m-C16	CC(C)CCCCCCCCCCCC(C)CC	0.0274
	2,14-m-C17	CC(C)CCCCCCCCCCCC(C)CCC	0.112
	2,14-m-C18	CC(C)CCCCCCCCCCCC(C)CCCC	0.306
	2,15-m-C16	CC(C)CCCCCCCCCCCCC(C)C	0.0349
	2,15-m-C17	CC(C)CCCCCCCCCCCCC(C)CC	0.028
	2,16-m-C17	CC(C)CCCCCCCCCCCCCC(C)C	0.0121
	2,16-m-C18	CC(C)CCCCCCCCCCCCCC(C)CC	0.0155
	3,3-m-C10	CCC(C)(C)CCCCCCC	1.58e-05
	3,3-m-C12	CCC(C)(C)CCCCCCCCC	0.00038
	3,3-m-C13	CCC(C)(C)CCCCCCCCCC	0.000324
	3,3-m-C14	CCC(C)(C)CCCCCCCCCCC	0.000539
	3,3-m-C16	CCC(C)(C)CCCCCCCCCCCCC	0.0163
	3,3-m-C17	CCC(C)(C)CCCCCCCCCCCCCC	0.0135
	3,3-m-C18	CCC(C)(C)CCCCCCCCCCCCCCC	0.0186
	3,3-m-C7	CCC(C)(C)CCCC	1.61e-06
	3,3-m-C8	CCC(C)(C)CCCCC	8.55e-06
	3,3-m-C9	CCC(C)(C)CCCCCC	6.78e-06
	3,4-m-C11	CCC(C)C(C)CCCCCCC	2.5e-06
	3,4-m-C12	CCC(C)C(C)CCCCCCCC	9.17e-06
	3,4-m-C13	CCC(C)C(C)CCCCCCCCC	6.32e-05
	3,4-m-C14	CCC(C)C(C)CCCCCCCCCC	4.18e-05
	3,4-m-C15	CCC(C)C(C)CCCCCCCCCCC	0.000441
	3,4-m-C17	CCC(C)C(C)CCCCCCCCCCCCC	0.000675
	3,4-m-C18	CCC(C)C(C)CCCCCCCCCCCCCC	0.000795
	3,4-m-C7	CCC(C)C(C)CCC	9.23e-08
	3,4-m-C8	CCC(C)C(C)CCCC	2.74e-07
	3,4-m-C9	CCC(C)C(C)CCCCC	6.55e-07
	3,5-m-C10	CCC(C)CC(C)CCCCC	1.21e-05
	3,5-m-C11	CCC(C)CC(C)CCCCCC	2.31e-05
	3,5-m-C12	CCC(C)CC(C)CCCCCCC	8.13e-05
	3,5-m-C13	CCC(C)CC(C)CCCCCCCC	0.000121
	3,5-m-C14	CCC(C)CC(C)CCCCCCCCC	0.000426
	3,5-m-C15	CCC(C)CC(C)CCCCCCCCCC	0.000898
	3,5-m-C16	CCC(C)CC(C)CCCCCCCCCCC	0.0025
	3,5-m-C17	CCC(C)CC(C)CCCCCCCCCCCC	0.00353
	3,5-m-C18	CCC(C)CC(C)CCCCCCCCCCCCC	0.022
	3,5-m-C7	CCC(C)CC(C)CC	5.37e-07
	3,5-m-C8	CCC(C)CC(C)CCC	1.56e-06
	3,5-m-C9	CCC(C)CC(C)CCCC	3.35e-06
	3,6-m-C11	CCC(C)CCC(C)CCCCC	1.6e-05
	3,6-m-C13	CCC(C)CCC(C)CCCCCCC	5.79e-05
	3,6-m-C15	CCC(C)CCC(C)CCCCCCCCC	0.000794
	3,6-m-C16	CCC(C)CCC(C)CCCCCCCCCC	0.000936
	3,6-m-C17	CCC(C)CCC(C)CCCCCCCCCCC	0.00264
	3,6-m-C18	CCC(C)CCC(C)CCCCCCCCCCCC	0.00397
	3,6-m-C8	CCC(C)CCC(C)CC	1.16e-06
	3,7-m-C10	CCC(C)CCCC(C)CCC	6.94e-05
	3,7-m-C11	CCC(C)CCCC(C)CCCC	0.000305
	3,7-m-C12	CCC(C)CCCC(C)CCCCC	0.00154
	3,7-m-C13	CCC(C)CCCC(C)CCCCCC	0.00199
	3,7-m-C14	CCC(C)CCCC(C)CCCCCCC	0.0031
	3,7-m-C17	CCC(C)CCCC(C)CCCCCCCCCC	0.0609
	3,7-m-C18	CCC(C)CCCC(C)CCCCCCCCCCC	0.0745
	3,7-m-C9	CCC(C)CCCC(C)CC	2.76e-05
	3,8-m-C10	CCC(C)CCCCC(C)CC	3.44e-06
	3,8-m-C11	CCC(C)CCCCC(C)CCC	1.07e-05
	3,8-m-C12	CCC(C)CCCCC(C)CCCC	4.8e-05
	3,8-m-C13	CCC(C)CCCCC(C)CCCCC	0.000125
	3,8-m-C15	CCC(C)CCCCC(C)CCCCCCC	0.00025
	3,8-m-C17	CCC(C)CCCCC(C)CCCCCCCCC	0.00379
	3,9-m-C11	CCC(C)CCCCCC(C)CC	8.25e-06
	3,9-m-C12	CCC(C)CCCCCC(C)CCC	1.81e-05
	3,9-m-C13	CCC(C)CCCCCC(C)CCCC	4.25e-05
	3,9-m-C14	CCC(C)CCCCCC(C)CCCCC	0.000178
	3,9-m-C15	CCC(C)CCCCCC(C)CCCCCC	0.000187
	3,9-m-C16	CCC(C)CCCCCC(C)CCCCCCC	0.00113
	3,9-m-C18	CCC(C)CCCCCC(C)CCCCCCCCC	0.00364
	3,10-m-C12	CCC(C)CCCCCCC(C)CC	3.8e-05
	3,10-m-C14	CCC(C)CCCCCCC(C)CCCC	0.000127
	3,10-m-C15	CCC(C)CCCCCCC(C)CCCCC	0.000593
	3,10-m-C16	CCC(C)CCCCCCC(C)CCCCCC	0.00104
	3,10-m-C17	CCC(C)CCCCCCC(C)CCCCCCC	0.00378
	3,10-m-C18	CCC(C)CCCCCCC(C)CCCCCCCC	0.00718
	3,11-m-C13	CCC(C)CCCCCCCC(C)CC	0.000877
	3,11-m-C14	CCC(C)CCCCCCCC(C)CCC	0.00153
	3,11-m-C15	CCC(C)CCCCCCCC(C)CCCC	0.00695
	3,11-m-C16	CCC(C)CCCCCCCC(C)CCCCC	0.0344
	3,11-m-C17	CCC(C)CCCCCCCC(C)CCCCCC	0.0449
	3,12-m-C14	CCC(C)CCCCCCCCC(C)CC	0.000358
	3,12-m-C15	CCC(C)CCCCCCCCC(C)CCC	0.000599
	3,12-m-C16	CCC(C)CCCCCCCCC(C)CCCC	0.0033
	3,12-m-C17	CCC(C)CCCCCCCCC(C)CCCCC	0.0118
	3,12-m-C18	CCC(C)CCCCCCCCC(C)CCCCCC	0.00873
	3,13-m-C15	CCC(C)CCCCCCCCCC(C)CC	0.0002
	3,13-m-C16	CCC(C)CCCCCCCCCC(C)CCC	0.000865
	3,13-m-C17	CCC(C)CCCCCCCCCC(C)CCCC	0.00269
	3,13-m-C18	CCC(C)CCCCCCCCCC(C)CCCCC	0.00595
	3,14-m-C16	CCC(C)CCCCCCCCCCC(C)CC	0.00151
	3,14-m-C18	CCC(C)CCCCCCCCCCC(C)CCCC	0.00513
	3,15-m-C17	CCC(C)CCCCCCCCCCCC(C)CC	0.0185
	3,15-m-C18	CCC(C)CCCCCCCCCCCC(C)CCC	0.0451
	3,16-m-C18	CCC(C)CCCCCCCCCCCCC(C)CC	0.0174
	4,4-m-C10	CCCC(C)(C)CCCCCC	2.09e-05
	4,4-m-C11	CCCC(C)(C)CCCCCCC	8.55e-05
	4,4-m-C12	CCCC(C)(C)CCCCCCCC	0.00019
	4,4-m-C14	CCCC(C)(C)CCCCCCCCCC	0.00138
	4,4-m-C15	CCCC(C)(C)CCCCCCCCCCC	0.00153
	4,4-m-C16	CCCC(C)(C)CCCCCCCCCCCC	0.00526
	4,4-m-C17	CCCC(C)(C)CCCCCCCCCCCCC	0.0247
	4,4-m-C18	CCCC(C)(C)CCCCCCCCCCCCCC	0.0298
	4,4-m-C7	CCCC(C)(C)CCC	1.05e-06
	4,4-m-C9	CCCC(C)(C)CCCCC	2.8e-05
	4,5-m-C10	CCCC(C)C(C)CCCCC	2.7e-06
	4,5-m-C11	CCCC(C)C(C)CCCCCC	3.39e-06
	4,5-m-C12	CCCC(C)C(C)CCCCCCC	6.87e-06
	4,5-m-C14	CCCC(C)C(C)CCCCCCCCC	8.66e-05
	4,5-m-C15	CCCC(C)C(C)CCCCCCCCCC	0.000133
	4,5-m-C16	CCCC(C)C(C)CCCCCCCCCCC	0.000158
	4,5-m-C17	CCCC(C)C(C)CCCCCCCCCCCC	0.000452
	4,5-m-C9	CCCC(C)C(C)CCCC	8.97e-07
	4,6-m-C10	CCCC(C)CC(C)CCCC	1.05e-05
	4,6-m-C11	CCCC(C)CC(C)CCCCC	4.32e-05
	4,6-m-C12	CCCC(C)CC(C)CCCCCC	7.19e-05
	4,6-m-C14	CCCC(C)CC(C)CCCCCCCC	0.000544
	4,6-m-C15	CCCC(C)CC(C)CCCCCCCCC	0.00179
	4,6-m-C16	CCCC(C)CC(C)CCCCCCCCCC	0.00424
	4,6-m-C17	CCCC(C)CC(C)CCCCCCCCCCC	0.0108
	4,6-m-C18	CCCC(C)CC(C)CCCCCCCCCCCC	0.0142
	4,6-m-C9	CCCC(C)CC(C)CCC	4.17e-06
	4,7-m-C10	CCCC(C)CCC(C)CCC	1.12e-06
	4,7-m-C11	CCCC(C)CCC(C)CCCC	2.67e-06
	4,7-m-C12	CCCC(C)CCC(C)CCCCC	8.66e-06
	4,7-m-C15	CCCC(C)CCC(C)CCCCCCCC	8.03e-05
	4,7-m-C18	CCCC(C)CCC(C)CCCCCCCCCCC	0.000776
	4,8-m-C11	CCCC(C)CCCC(C)CCC	0.000158
	4,8-m-C12	CCCC(C)CCCC(C)CCCC	0.000728
	4,8-m-C13	CCCC(C)CCCC(C)CCCCC	0.00346
	4,8-m-C14	CCCC(C)CCCC(C)CCCCCC	0.00262
	4,8-m-C15	CCCC(C)CCCC(C)CCCCCCC	0.00797
	4,8-m-C17	CCCC(C)CCCC(C)CCCCCCCCC	0.212
	4,8-m-C18	CCCC(C)CCCC(C)CCCCCCCCCC	0.142
	4,9-m-C12	CCCC(C)CCCCC(C)CCC	2.55e-05
	4,9-m-C14	CCCC(C)CCCCC(C)CCCCC	0.000424
	4,9-m-C15	CCCC(C)CCCCC(C)CCCCCC	0.000328
	4,10-m-C13	CCCC(C)CCCCCC(C)CCC	6.32e-05
	4,10-m-C14	CCCC(C)CCCCCC(C)CCCC	0.000156
	4,10-m-C15	CCCC(C)CCCCCC(C)CCCCC	0.000906
	4,10-m-C17	CCCC(C)CCCCCC(C)CCCCCCC	0.00179
	4,11-m-C14	CCCC(C)CCCCCCC(C)CCC	7.09e-05
	4,11-m-C16	CCCC(C)CCCCCCC(C)CCCCC	0.000691
	4,11-m-C17	CCCC(C)CCCCCCC(C)CCCCCC	0.0011
	4,12-m-C15	CCCC(C)CCCCCCCC(C)CCC	0.00375
	4,12-m-C16	CCCC(C)CCCCCCCC(C)CCCC	0.00827
	4,12-m-C18	CCCC(C)CCCCCCCC(C)CCCCCC	0.0518
	4,13-m-C16	CCCC(C)CCCCCCCCC(C)CCC	0.00214
	4,13-m-C17	CCCC(C)CCCCCCCCC(C)CCCC	0.0079
	4,14-m-C18	CCCC(C)CCCCCCCCCC(C)CCCC	0.0032
	5,5-m-C10	CCCCC(C)(C)CCCCC	0.000154
	5,5-m-C13	CCCCC(C)(C)CCCCCCCC	0.000869
	5,5-m-C14	CCCCC(C)(C)CCCCCCCCC	0.00587
	5,5-m-C15	CCCCC(C)(C)CCCCCCCCCC	0.00706
	5,5-m-C16	CCCCC(C)(C)CCCCCCCCCCC	0.0124
	5,5-m-C17	CCCCC(C)(C)CCCCCCCCCCCC	0.017
	5,5-m-C9	CCCCC(C)(C)CCCC	2.54e-05
	5,6-m-C10	CCCCC(C)C(C)CCCC	3.42e-06
	5,6-m-C12	CCCCC(C)C(C)CCCCCC	1.14e-05
	5,6-m-C13	CCCCC(C)C(C)CCCCCCC	3.99e-05
	5,6-m-C14	CCCCC(C)C(C)CCCCCCCC	0.000149
	5,6-m-C15	CCCCC(C)C(C)CCCCCCCCC	0.000227
	5,6-m-C16	CCCCC(C)C(C)CCCCCCCCCC	0.000489
	5,6-m-C17	CCCCC(C)C(C)CCCCCCCCCCC	0.000477
	5,6-m-C18	CCCCC(C)C(C)CCCCCCCCCCCC	0.00273
	5,7-m-C11	CCCCC(C)CC(C)CCCC	2.44e-05
	5,7-m-C12	CCCCC(C)CC(C)CCCCC	7.86e-05
	5,7-m-C13	CCCCC(C)CC(C)CCCCCC	0.000126
	5,7-m-C15	CCCCC(C)CC(C)CCCCCCCC	0.00124
	5,7-m-C16	CCCCC(C)CC(C)CCCCCCCCC	0.00714
	5,7-m-C17	CCCCC(C)CC(C)CCCCCCCCCC	0.00385
	5,7-m-C18	CCCCC(C)CC(C)CCCCCCCCCCC	0.0115
	5,8-m-C12	CCCCC(C)CCC(C)CCCC	6.62e-06
	5,8-m-C13	CCCCC(C)CCC(C)CCCCC	1.97e-05
	5,8-m-C16	CCCCC(C)CCC(C)CCCCCCCC	0.00021
	5,8-m-C17	CCCCC(C)CCC(C)CCCCCCCCC	0.00115
	5,8-m-C18	CCCCC(C)CCC(C)CCCCCCCCCC	0.00132
	5,9-m-C13	CCCCC(C)CCCC(C)CCCC	0.00306
	5,9-m-C14	CCCCC(C)CCCC(C)CCCCC	0.0197
	5,9-m-C15	CCCCC(C)CCCC(C)CCCCCC	0.0247
	5,9-m-C16	CCCCC(C)CCCC(C)CCCCCCC	0.0248
	5,9-m-C17	CCCCC(C)CCCC(C)CCCCCCCC	0.11
	5,9-m-C18	CCCCC(C)CCCC(C)CCCCCCCCC	0.583
	5,10-m-C14	CCCCC(C)CCCCC(C)CCCC	0.000527
	5,10-m-C15	CCCCC(C)CCCCC(C)CCCCC	0.00154
	5,10-m-C16	CCCCC(C)CCCCC(C)CCCCCC	0.00175
	5,10-m-C17	CCCCC(C)CCCCC(C)CCCCCCC	0.00375
	5,10-m-C18	CCCCC(C)CCCCC(C)CCCCCCCC	0.0221
	5,11-m-C15	CCCCC(C)CCCCCC(C)CCCC	0.000329
	5,11-m-C18	CCCCC(C)CCCCCC(C)CCCCCCC	0.0034
	5,12-m-C16	CCCCC(C)CCCCCCC(C)CCCC	0.000553
	5,12-m-C17	CCCCC(C)CCCCCCC(C)CCCCC	0.000919
	5,13-m-C17	CCCCC(C)CCCCCCCC(C)CCCC	0.0744
	5,13-m-C18	CCCCC(C)CCCCCCCC(C)CCCCC	0.406
	5,14-m-C18	CCCCC(C)CCCCCCCCC(C)CCCC	0.0705
	6,6-m-C11	CCCCCC(C)(C)CCCCC	0.000755
	6,6-m-C12	CCCCCC(C)(C)CCCCCC	0.000601
	6,6-m-C14	CCCCCC(C)(C)CCCCCCCC	0.00525
	6,6-m-C15	CCCCCC(C)(C)CCCCCCCCC	0.0293
	6,6-m-C16	CCCCCC(C)(C)CCCCCCCCCC	0.0513
	6,6-m-C17	CCCCCC(C)(C)CCCCCCCCCCC	0.114
	6,6-m-C18	CCCCCC(C)(C)CCCCCCCCCCCC	0.191
	6,7-m-C12	CCCCCC(C)C(C)CCCCC	2.23e-05
	6,7-m-C13	CCCCCC(C)C(C)CCCCCC	3.27e-05
	6,7-m-C14	CCCCCC(C)C(C)CCCCCCC	7.42e-05
	6,7-m-C15	CCCCCC(C)C(C)CCCCCCCC	0.000341
	6,7-m-C16	CCCCCC(C)C(C)CCCCCCCCC	0.000658
	6,7-m-C18	CCCCCC(C)C(C)CCCCCCCCCCC	0.00234
	6,8-m-C13	CCCCCC(C)CC(C)CCCCC	0.000174
	6,8-m-C14	CCCCCC(C)CC(C)CCCCCC	0.000599
	6,8-m-C15	CCCCCC(C)CC(C)CCCCCCC	0.00251
	6,8-m-C17	CCCCCC(C)CC(C)CCCCCCCCC	0.00612
	6,9-m-C15	CCCCCC(C)CCC(C)CCCCCC	0.000263
	6,9-m-C17	CCCCCC(C)CCC(C)CCCCCCCC	0.000697
	6,9-m-C18	CCCCCC(C)CCC(C)CCCCCCCCC	0.00355
	6,10-m-C15	CCCCCC(C)CCCC(C)CCCCC	0.244
	6,10-m-C16	CCCCCC(C)CCCC(C)CCCCCC	0.0813
	6,10-m-C18	CCCCCC(C)CCCC(C)CCCCCCCC	0.826
	6,11-m-C17	CCCCCC(C)CCCCC(C)CCCCCC	0.00674
	6,11-m-C18	CCCCCC(C)CCCCC(C)CCCCCCC	0.0167
	6,12-m-C17	CCCCCC(C)CCCCCC(C)CCCCC	0.00377
	7,7-m-C13	CCCCCCC(C)(C)CCCCCC	0.000811
	7,7-m-C14	CCCCCCC(C)(C)CCCCCCC	0.00131
	7,7-m-C15	CCCCCCC(C)(C)CCCCCCCC	0.00273
	7,7-m-C17	CCCCCCC(C)(C)CCCCCCCCCC	0.0163
	7,8-m-C14	CCCCCCC(C)C(C)CCCCCC	3.6e-05
	7,8-m-C15	CCCCCCC(C)C(C)CCCCCCC	8.73e-05
	7,8-m-C16	CCCCCCC(C)C(C)CCCCCCCC	0.000336
	7,8-m-C17	CCCCCCC(C)C(C)CCCCCCCCC	0.00346
	7,8-m-C18	CCCCCCC(C)C(C)CCCCCCCCCC	0.00179
	7,9-m-C15	CCCCCCC(C)CC(C)CCCCCC	0.000682
	7,9-m-C16	CCCCCCC(C)CC(C)CCCCCCC	0.00629
	7,9-m-C17	CCCCCCC(C)CC(C)CCCCCCCC	0.00457
	7,9-m-C18	CCCCCCC(C)CC(C)CCCCCCCCC	0.0225
	7,10-m-C16	CCCCCCC(C)CCC(C)CCCCCC	0.000602
	7,10-m-C18	CCCCCCC(C)CCC(C)CCCCCCCC	0.0028
	7,11-m-C17	CCCCCCC(C)CCCC(C)CCCCCC	0.0548
	7,12-m-C18	CCCCCCC(C)CCCCC(C)CCCCCC	0.00516
	8,8-m-C16	CCCCCCCC(C)(C)CCCCCCCC	0.0148
	8,8-m-C17	CCCCCCCC(C)(C)CCCCCCCCC	0.0508
	8,8-m-C18	CCCCCCCC(C)(C)CCCCCCCCCC	0.0423
	8,9-m-C18	CCCCCCCC(C)C(C)CCCCCCCCC	0.0017
	8,10-m-C17	CCCCCCCC(C)CC(C)CCCCCCC	0.00532
	8,10-m-C18	CCCCCCCC(C)CC(C)CCCCCCCC	0.00873
	8,11-m-C18	CCCCCCCC(C)CCC(C)CCCCCCC	0.00308
	9,9-m-C17	CCCCCCCCC(C)(C)CCCCCCCC	0.0229
	9,9-m-C18	CCCCCCCCC(C)(C)CCCCCCCCC	0.64
	9,10-m-C18	CCCCCCCCC(C)C(C)CCCCCCCC	0.00687

## Sheet: HC_MRE
	Abbreviation	SMILES	Henry coefficients / [mol/kg framework/Pa]
	C1	C	1.44e-07
	C2	CC	7.01e-07
	C3	CCC	1.75e-06
	C4	CCCC	5.28e-06
	2-m-C3	CC(C)C	9.7e-07
	6-e-2,6-m-C9	CC(C)CCCC(CC)(C)CCC	8.75e-13
	4-e-3,4-m-C7	CCC(C)C(CC)(C)CCC	6.59e-21
	3-e-2,4,6-m-C7	CC(C)C(CC)C(C)CC(C)C	2.07e-23
	2,4-m-4-p-C8	CC(C)CC(C)(CCC)CCCC	2.96e-36
	3,4-e-C9	CCC(CC)C(CC)CCCCC	1.31e-19
	2,3,8-m-C9	CC(C)C(C)CCCCC(C)C	2.62e-06
	2-m-4-p-C8	CC(C)CC(CCC)CCCC	5.25e-24
	2,2,4,5,6-m-C7	CC(C)(C)CC(C)C(C)C(C)C	3.38e-16
	2,5,5-m-4-p-C7	CC(C)CC(CCC)C(C)(C)CC	1.18e-46
	4-e-3,4-m-C8	CCC(C)C(CC)(C)CCCC	4.13e-22
	2,3-m-4-ip-C8	CC(C)C(C)C(C(C)C)CCCC	1.39e-28
	4-e-7-m-C10	CCCC(CC)CCC(C)CCC	1.2e-08
	2,2,5,5-m-C9	CC(C)(C)CCC(C)(C)CCCC	4.36e-07
	3-e-2,3-m-C6	CC(C)C(CC)(C)CCC	5.68e-22
	4,4,5-m-C10	CCCC(C)(C)C(C)CCCCC	2.51e-10
	2,3,3,4,4,5-m-C6	CC(C)C(C)(C)C(C)(C)C(C)C	6.48e-31
	4-e-2,3,5-m-C7	CC(C)C(C)C(CC)C(C)CC	3.57e-25
	2,4,6,7-m-C9	CC(C)CC(C)CC(C)C(C)CC	4.65e-10
	3,5-e-3,4-m-C7	CCC(CC)(C)C(C)C(CC)CC	3.98e-33
	3-e-2,2,3,5-m-C7	CC(C)(C)C(CC)(C)CC(C)CC	4.23e-40
	2,3,3,6-m-C9	CC(C)C(C)(C)CCC(C)CCC	8.47e-12
	2,3,6,6-m-C9	CC(C)C(C)CCC(C)(C)CCC	5.26e-08
	2,3-m-C9	CC(C)C(C)CCCCCC	5.33e-06
	2,2,6-m-C10	CC(C)(C)CCCC(C)CCCC	3.64e-05
	4-e-2,5-m-3-ip-C6	CC(C)C(C(C)C)C(CC)C(C)C	2.5e-51
	4-e-4-ip-C8	CCCC(CC)(C(C)C)CCCC	8.3e-44
	C11	CCCCCCCCCCC	0.0876
	2,5,5-m-3-ip-C7	CC(C)C(C(C)C)CC(C)(C)CC	6.87e-39
	4-e-2,2-m-C8	CC(C)(C)CC(CC)CCCC	6.67e-13
	2,5,6-m-C9	CC(C)CCC(C)C(C)CCC	1.89e-06
	7-e-3,3-m-C9	CCC(C)(C)CCCC(CC)CC	3.83e-11
	2,4,4,5,7-m-C8	CC(C)CC(C)(C)C(C)CC(C)C	2.94e-13
	3-m-5-p-C9	CCC(C)CC(CCC)CCCC	3.11e-23
	5-e-2,3,3,4-m-C7	CC(C)C(C)(C)C(C)C(CC)CC	2.05e-29
	4-e-2,2,3,3-m-C7	CC(C)(C)C(C)(C)C(CC)CCC	4.16e-36
	2,2,5,5-m-C7	CC(C)(C)CCC(C)(C)CC	2.99e-08
	6-e-2,2,3-m-C8	CC(C)(C)C(C)CCC(CC)CC	4.97e-16
	2,2,4-m-4-p-C7	CC(C)(C)CC(C)(CCC)CCC	2.11e-42
	2,2,4,6,6-m-C7	CC(C)(C)CC(C)CC(C)(C)C	1.33e-15
	3,3-m-C11	CCC(C)(C)CCCCCCCC	0.000328
	C7	CCCCCCC	0.00032
	4-ip-C7	CCCC(C(C)C)CCC	9.25e-16
	3,6-m-C10	CCC(C)CCC(C)CCCC	0.000448
	6-e-2,2,4-m-C8	CC(C)(C)CC(C)CC(CC)CC	1.92e-15
	3,3-m-4-p-C8	CCC(C)(C)C(CCC)CCCC	6.5e-30
	2,2-m-C9	CC(C)(C)CCCCCCC	0.000127
	2,2,4-m-C5	CC(C)(C)CC(C)C	1.47e-07
	5,5-m-C11	CCCCC(C)(C)CCCCCC	0.000557
	3-m-5-p-C8	CCC(C)CC(CCC)CCC	2.67e-23
	4,5-m-4-p-C8	CCCC(C)(CCC)C(C)CCC	5.15e-42
	3,4,5-e-C7	CCC(CC)C(CC)C(CC)CC	4.5e-48
	5-e-4,5-m-C9	CCCC(C)C(CC)(C)CCCC	1.27e-20
	2,3,5,5-m-C7	CC(C)C(C)CC(C)(C)CC	9e-10
	2,2,3,7-m-C9	CC(C)(C)C(C)CCCC(C)CC	1.91e-10
	5,6-m-C11	CCCCC(C)C(C)CCCCC	5.71e-05
	3-e-2,7-m-C8	CC(C)C(CC)CCCC(C)C	6.77e-14
	2,4-m-C11	CC(C)CC(C)CCCCCCC	0.00194
	3-e-2,2,4,5-m-C7	CC(C)(C)C(CC)C(C)C(C)CC	3.46e-45
	2,3-m-C6	CC(C)C(C)CCC	8.1e-08
	3,4,4,6-m-C9	CCC(C)C(C)(C)CC(C)CCC	1.21e-13
	2,3,5-m-C6	CC(C)C(C)CC(C)C	3.42e-08
	3,3,6-m-C10	CCC(C)(C)CCC(C)CCCC	1.47e-05
	3,3-e-4-m-C6	CCC(CC)(CC)C(C)CC	1.32e-30
	2,2,6,7-m-C9	CC(C)(C)CCCC(C)C(C)CC	2.27e-08
	C8	CCCCCCCC	0.00135
	2,10-m-C11	CC(C)CCCCCCCC(C)C	0.00489
	3-e-3,4,4-m-C7	CCC(CC)(C)C(C)(C)CCC	7.9e-24
	4-e-2,6-m-C7	CC(C)CC(CC)CC(C)C	2.38e-15
	2,3,5,5,6-m-C8	CC(C)C(C)CC(C)(C)C(C)CC	3.34e-16
	2,4-m-4-ip-C7	CC(C)CC(C)(C(C)C)CCC	1.43e-26
	2,6-m-4-ip-C7	CC(C)CC(C(C)C)CC(C)C	1.15e-27
	5-e-3,3,4-m-C8	CCC(C)(C)C(C)C(CC)CCC	9.67e-25
	2,3,4,4,5,6-m-C7	CC(C)C(C)C(C)(C)C(C)C(C)C	9.28e-27
	2,2,3-m-C10	CC(C)(C)C(C)CCCCCCC	2.99e-09
	3-e-5-p-C8	CCC(CC)CC(CCC)CCC	3.28e-30
	3,3-e-2,4-m-C6	CC(C)C(CC)(CC)C(C)CC	9.38e-44
	4,5,6-m-C10	CCCC(C)C(C)C(C)CCCC	9.27e-11
	3-m-5-ip-C8	CCC(C)CC(C(C)C)CCC	1.18e-19
	3-e-2,2,3-m-C6	CC(C)(C)C(CC)(C)CCC	1.22e-24
	5-sb-C9	CCCCC(C(C)CC)CCCC	4e-32
	2,2,5-m-C6	CC(C)(C)CCC(C)C	7.2e-07
	6-e-2,5-m-C9	CC(C)CCC(C)C(CC)CCC	1.39e-16
	2,3,3-m-C6	CC(C)C(C)(C)CCC	6.74e-12
	4,4-e-5-m-C8	CCCC(CC)(CC)C(C)CCC	4.85e-44
	4,5-e-2,3-m-C7	CC(C)C(C)C(CC)C(CC)CC	2.98e-42
	3-e-3,4,4-m-C6	CCC(CC)(C)C(C)(C)CC	3.68e-20
	2,2,4,7-m-C9	CC(C)(C)CC(C)CCC(C)CC	3.91e-08
	2,8-m-C9	CC(C)CCCCCC(C)C	0.00133
	2,4,5,5-m-C8	CC(C)CC(C)C(C)(C)CCC	1.22e-12
	2,2,4,5-m-3-ip-C6	CC(C)(C)C(C(C)C)C(C)C(C)C	2.09e-72
	4-e-3,3,5,5-m-C7	CCC(C)(C)C(CC)C(C)(C)CC	5.02e-52
	3-e-4,4,6-m-C8	CCC(CC)C(C)(C)CC(C)CC	1.16e-20
	4-e-2,2-m-C6	CC(C)(C)CC(CC)CC	1.73e-12
	3-e-2-m-C5	CC(C)C(CC)CC	2.36e-12
	5-tb-C9	CCCCC(C(C)(C)C)CCCC	6.52e-32
	4-m-C7	CCCC(C)CCC	2.87e-05
	3,3-e-2,4,4-m-C6	CC(C)C(CC)(CC)C(C)(C)CC	3.61e-68
	2,3,5,6,6-m-C8	CC(C)C(C)CC(C)C(C)(C)CC	9.66e-16
	2,2,4,4-m-C8	CC(C)(C)CC(C)(C)CCCC	1.08e-08
	7-e-2-m-C10	CC(C)CCCCC(CC)CCC	4.57e-09
	5-e-2,4,4,5-m-C7	CC(C)CC(C)(C)C(CC)(C)CC	1.82e-29
	2,3,3,4,5-m-C8	CC(C)C(C)(C)C(C)C(C)CCC	2.57e-21
	4,4-m-C8	CCCC(C)(C)CCCC	8.45e-06
	C10	CCCCCCCCCC	0.0213
	2,2,3,3,4-m-C8	CC(C)(C)C(C)(C)C(C)CCCC	1.25e-23
	5-e-4,4-m-C9	CCCC(C)(C)C(CC)CCCC	3.64e-22
	3,6-m-C9	CCC(C)CCC(C)CCC	7.47e-05
	3,6-e-4-m-C8	CCC(CC)C(C)CC(CC)CC	1.74e-22
	5-e-2,3,4,5-m-C7	CC(C)C(C)C(C)C(CC)(C)CC	4.85e-33
	2,2,9-m-C10	CC(C)(C)CCCCCCC(C)C	5.97e-05
	4-p-C10	CCCC(CCC)CCCCCC	1.43e-18
	3,3-e-2,2-m-C6	CC(C)(C)C(CC)(CC)CCC	8.82e-44
	3-e-2,2,5,5-m-C7	CC(C)(C)C(CC)CC(C)(C)CC	6.34e-38
	3-e-2,2,5-m-C8	CC(C)(C)C(CC)CC(C)CCC	4.01e-29
	2,5,6,7-m-C9	CC(C)CCC(C)C(C)C(C)CC	8.53e-10
	2,3-m-C11	CC(C)C(C)CCCCCCCC	7.42e-05
	2,3-m-C8	CC(C)C(C)CCCCC	1.09e-06
	4-e-2,4,5-m-C8	CC(C)CC(CC)(C)C(C)CCC	1.05e-23
	5-e-2,3,3,6-m-C7	CC(C)C(C)(C)CC(CC)C(C)C	6.59e-26
	3,3,7,7-m-C9	CCC(C)(C)CCCC(C)(C)CC	4.58e-08
	2,2,5-m-3-ip-C7	CC(C)(C)C(C(C)C)CC(C)CC	1.93e-50
	2,4,6-m-C7	CC(C)CC(C)CC(C)C	9.61e-08
	2,5-m-5-p-C8	CC(C)CCC(C)(CCC)CCC	3.32e-33
	5-e-2,3,7-m-C8	CC(C)C(C)CC(CC)CC(C)C	1.21e-19
	3-e-3,4,5-m-C7	CCC(CC)(C)C(C)C(C)CC	9.95e-21
	4-e-4-m-C8	CCCC(CC)(C)CCCC	1.56e-12
	2-m-3-ip-C6	CC(C)C(C(C)C)CCC	3.54e-23
	2,6,6-m-C10	CC(C)CCCC(C)(C)CCCC	3.39e-05
	3-e-2,4-m-C5	CC(C)C(CC)C(C)C	3.08e-18
	5-m-5-p-C9	CCCCC(C)(CCC)CCCC	1.73e-33
	3-e-2,3-m-C9	CC(C)C(CC)(C)CCCCCC	1.5e-19
	5-tb-3-m-C8	CCC(C)CC(C(C)(C)C)CCC	6.32e-43
	3-e-5,7-m-C9	CCC(CC)CC(C)CC(C)CC	1.47e-12
	5-e-3,7-m-C9	CCC(C)CC(CC)CC(C)CC	7.51e-14
	4,5-e-2,5-m-C7	CC(C)CC(CC)C(CC)(C)CC	2.57e-38
	2,3,4,7-m-C8	CC(C)C(C)C(C)CCC(C)C	1.24e-09
	4-e-3-m-C7	CCC(C)C(CC)CCC	1.53e-15
	2,2,6,7-m-C8	CC(C)(C)CCCC(C)C(C)C	1.32e-08
	5-e-2-m-C8	CC(C)CCC(CC)CCC	3.92e-09
	2,2,3,3,4-m-C7	CC(C)(C)C(C)(C)C(C)CCC	6.74e-24
	4-e-5-ip-C8	CCCC(CC)C(C(C)C)CCC	9.63e-34
	5,6-e-2-m-C8	CC(C)CCC(CC)C(CC)CC	1.55e-23
	4-e-3,4,5-m-C8	CCC(C)C(CC)(C)C(C)CCC	1.15e-34
	5-ip-C9	CCCCC(C(C)C)CCCC	1.09e-16
	2,4,6-m-C10	CC(C)CC(C)CC(C)CCCC	1.43e-07
	2,3,5-m-C10	CC(C)C(C)CC(C)CCCCC	1.43e-06
	2,2,3,3,4,4,5-m-C6	CC(C)(C)C(C)(C)C(C)(C)C(C)C	3.59e-42
	3-e-2,2,3,6-m-C7	CC(C)(C)C(CC)(C)CCC(C)C	1.06e-33
	2,2,4,5,5-m-C8	CC(C)(C)CC(C)C(C)(C)CCC	2.2e-14
	2,6-m-5-p-C8	CC(C)CCC(CCC)C(C)CC	1.97e-31
	4-e-2,7-m-C8	CC(C)CC(CC)CCC(C)C	7.32e-11
	4-e-2,5-m-C8	CC(C)CC(CC)C(C)CCC	3.17e-18
	2,2,6-m-3-ip-C7	CC(C)(C)C(C(C)C)CCC(C)C	2.35e-37
	2,4-m-C5	CC(C)CC(C)C	4.14e-06
	3,4-e-3,4-m-C6	CCC(CC)(C)C(CC)(C)CC	7.1e-27
	2,3,6-m-4-p-C7	CC(C)C(C)C(CCC)CC(C)C	1.41e-48
	2,5,5-m-C10	CC(C)CCC(C)(C)CCCCC	4.39e-05
	5-e-2-m-C7	CC(C)CCC(CC)CC	1.91e-09
	4-e-2,4-m-C9	CC(C)CC(CC)(C)CCCCC	1.31e-12
	2,2,4,5-m-C6	CC(C)(C)CC(C)C(C)C	1.29e-09
	3,3-e-2-m-C8	CC(C)C(CC)(CC)CCCCC	1.27e-34
	5-e-2,4,4-m-C8	CC(C)CC(C)(C)C(CC)CCC	3.96e-25
	2,5-m-4-ip-C7	CC(C)CC(C(C)C)C(C)CC	8.3e-38
	3-e-2,3,5-m-C7	CC(C)C(CC)(C)CC(C)CC	1.67e-25
	4-e-3,3-m-C6	CCC(C)(C)C(CC)CC	1.25e-14
	2,6-m-4-p-C8	CC(C)CC(CCC)CC(C)CC	4.04e-33
	3-e-2,2,4,4-m-C6	CC(C)(C)C(CC)C(C)(C)CC	2.41e-50
	4-e-4-ip-C7	CCCC(CC)(C(C)C)CCC	2.93e-40
	3,3,4,4-m-C8	CCC(C)(C)C(C)(C)CCCC	2.17e-16
	5-m-4-ip-C9	CCCC(C(C)C)C(C)CCCC	4.04e-27
	6-e-3,4-m-C9	CCC(C)C(C)CC(CC)CCC	2.24e-16
	3-e-3,5,5-m-C7	CCC(CC)(C)CC(C)(C)CC	4.1e-18
	3-e-3,6-m-C9	CCC(CC)(C)CCC(C)CCC	2.52e-13
	2,2,3,4-m-3-ip-C6	CC(C)(C)C(C)(C(C)C)C(C)CC	3.21e-69
	3,5-e-3,5-m-C7	CCC(CC)(C)CC(CC)(C)CC	6.27e-27
	6-e-2,4,5-m-C8	CC(C)CC(C)C(C)C(CC)CC	5.04e-17
	4,4,6,6-m-C9	CCCC(C)(C)CC(C)(C)CCC	1.72e-11
	2,2,6-m-C7	CC(C)(C)CCCC(C)C	6.5e-07
	2,3,4-m-4-p-C7	CC(C)C(C)C(C)(CCC)CCC	5.12e-45
	3,4-m-C10	CCC(C)C(C)CCCCCC	8.31e-06
	5-e-C9	CCCCC(CC)CCCC	4.12e-08
	3-e-2,4-m-C9	CC(C)C(CC)C(C)CCCCC	8.67e-19
	2,4,9-m-C10	CC(C)CC(C)CCCCC(C)C	1.13e-05
	4-e-3,4,5-m-C7	CCC(C)C(CC)(C)C(C)CC	2.32e-34
	3,4,8-m-C10	CCC(C)C(C)CCCC(C)CC	5.69e-07
	3,4,5-m-4-p-C7	CCC(C)C(C)(CCC)C(C)CC	1.3e-59
	2,2,4-m-C8	CC(C)(C)CC(C)CCCC	3.89e-07
	5-e-3,6-m-C9	CCC(C)CC(CC)C(C)CCC	4.35e-19
	4,4-ip-C7	CCCC(C(C)C)(C(C)C)CCC	3.55e-63
	2,3,3,5-m-C8	CC(C)C(C)(C)CC(C)CCC	7.51e-14
	3,3-e-2,4,5-m-C6	CC(C)C(CC)(CC)C(C)C(C)C	3.66e-65
	4-e-3,4,6-m-C8	CCC(C)C(CC)(C)CC(C)CC	3.05e-25
	2,4,4,6,6-m-C8	CC(C)CC(C)(C)CC(C)(C)CC	4.71e-12
	3-e-C6	CCC(CC)CCC	7.05e-10
	5-e-4-m-C9	CCCC(C)C(CC)CCCC	1.77e-15
	4-e-2,2,6,6-m-C7	CC(C)(C)CC(CC)CC(C)(C)C	1.67e-27
	3-e-2,2-m-C5	CC(C)(C)C(CC)CC	2.31e-14
	C6	CCCCCC	8.58e-05
	2,2,4,4,7-m-C8	CC(C)(C)CC(C)(C)CCC(C)C	6.28e-10
	4,5-m-C8	CCCC(C)C(C)CCC	6.56e-07
	C14	CCCCCCCCCCCCCC	5.85
	C15	CCCCCCCCCCCCCCC	24.8
	C16	CCCCCCCCCCCCCCCC	97.2
	C17	CCCCCCCCCCCCCCCCC	401
	C18	CCCCCCCCCCCCCCCCCC	1670
	C19	CCCCCCCCCCCCCCCCCCC	6710
	C20	CCCCCCCCCCCCCCCCCCCC	25300
	2,2-m-C16	CC(C)(C)CCCCCCCCCCCCCC	1.98
	5,11-m-C16	CCCCC(C)CCCCCC(C)CCCCC	2.98
	2,4-m-C12	CC(C)CC(C)CCCCCCCC	0.00728
	4-m-C13	CCCC(C)CCCCCCCCC	0.13
	4,6-m-C13	CCCC(C)CC(C)CCCCCCC	0.00174
	5,7-m-C14	CCCCC(C)CC(C)CCCCCCC	0.00649
	4,9-m-C13	CCCC(C)CCCCC(C)CCCC	0.00131
	2-m-C16	CC(C)CCCCCCCCCCCCCC	43.4
	6,8-m-C16	CCCCCC(C)CC(C)CCCCCCCC	0.177
	3,6-m-C14	CCC(C)CCC(C)CCCCCCCC	0.109
	6-m-C18	CCCCCC(C)CCCCCCCCCCCC	108
	4,11-m-C15	CCCC(C)CCCCCCC(C)CCCC	0.442
	3,10-m-C13	CCC(C)CCCCCCC(C)CCC	0.0108
	5-e-C12	CCCCC(CC)CCCCCCC	2.28e-06
	3-e-C18	CCC(CC)CCCCCCCCCCCCCCC	0.0116
	3,14-m-C17	CCC(C)CCCCCCCCCCC(C)CCC	1.49
	2,11-m-C14	CC(C)CCCCCCCCC(C)CCC	0.478
	7-e-C16	CCCCCCC(CC)CCCCCCCCC	0.000324
	2,11-m-C16	CC(C)CCCCCCCCC(C)CCCCC	7.73
	6,6-m-C13	CCCCCC(C)(C)CCCCCCC	0.0104
	4,10-m-C18	CCCC(C)CCCCCC(C)CCCCCCCC	26
	6,9-m-C16	CCCCCC(C)CCC(C)CCCCCCC	5.2
	6,8-m-C18	CCCCCC(C)CC(C)CCCCCCCCCC	1.94
	7-e-C18	CCCCCCC(CC)CCCCCCCCCCC	0.00385
	2,5-m-C15	CC(C)CCC(C)CCCCCCCCCC	1.17
	5,11-m-C17	CCCCC(C)CCCCCC(C)CCCCCC	12.9
	8,9-m-C17	CCCCCCCC(C)C(C)CCCCCCCC	0.17
	2,9-m-C17	CC(C)CCCCCCC(C)CCCCCCCC	7.05
	5,8-m-C15	CCCCC(C)CCC(C)CCCCCCC	0.661
	7,7-m-C18	CCCCCCC(C)(C)CCCCCCCCCCC	6.99
	4,9-m-C18	CCCC(C)CCCCC(C)CCCCCCCCC	1.81
	2,5-m-C14	CC(C)CCC(C)CCCCCCCCC	0.287
	4,4-m-C13	CCCC(C)(C)CCCCCCCCC	0.0104
	3,8-m-C14	CCC(C)CCCCC(C)CCCCCC	0.0147
	4-m-C15	CCCC(C)CCCCCCCCCCC	2.92
	5,12-m-C18	CCCCC(C)CCCCCCC(C)CCCCCC	28.8
	7-m-C18	CCCCCCC(C)CCCCCCCCCCC	170
	4,7-m-C17	CCCC(C)CCC(C)CCCCCCCCCC	4.66
	6,7-m-C17	CCCCCC(C)C(C)CCCCCCCCCC	0.421
	4,8-m-C16	CCCC(C)CCCC(C)CCCCCCCC	1.54
	8,8-m-C15	CCCCCCCC(C)(C)CCCCCCC	0.227
	2,2-m-C15	CC(C)(C)CCCCCCCCCCCCC	0.456
	5,5-m-C18	CCCCC(C)(C)CCCCCCCCCCCCC	11.3
	6,13-m-C18	CCCCCC(C)CCCCCCC(C)CCCCC	25.4
	6,11-m-C16	CCCCCC(C)CCCCC(C)CCCCC	0.209
	4,15-m-C18	CCCC(C)CCCCCCCCCCC(C)CCC	9.27
	6,9-m-C14	CCCCCC(C)CCC(C)CCCCC	0.0644
	6,10-m-C17	CCCCCC(C)CCCC(C)CCCCCCC	6.67
	2,6-m-C13	CC(C)CCCC(C)CCCCCCC	0.0535
	5,5-m-C12	CCCCC(C)(C)CCCCCCC	0.00338
	3,7-m-C15	CCC(C)CCCC(C)CCCCCCCC	0.217
	5,8-m-C14	CCCCC(C)CCC(C)CCCCCC	0.116
	3,9-m-C17	CCC(C)CCCCCC(C)CCCCCCCC	8.07
	4,7-m-C13	CCCC(C)CCC(C)CCCCCC	0.0159
	4,9-m-C16	CCCC(C)CCCCC(C)CCCCCCC	0.183
	8,9-m-C16	CCCCCCCC(C)C(C)CCCCCCC	0.0585
	3,7-m-C16	CCC(C)CCCC(C)CCCCCCCCC	1.04
	4,5-m-C18	CCCC(C)C(C)CCCCCCCCCCCCC	0.473
	6-e-C12	CCCCCC(CC)CCCCCC	1.51e-06
	3,8-m-C16	CCC(C)CCCCC(C)CCCCCCCC	0.658
	4,7-m-C16	CCCC(C)CCC(C)CCCCCCCCC	0.941
	2,15-m-C18	CC(C)CCCCCCCCCCCCC(C)CCC	82.2
	2-m-C15	CC(C)CCCCCCCCCCCCC	10.4
	2,4-m-C14	CC(C)CC(C)CCCCCCCCCC	0.131
	3-m-C17	CCC(C)CCCCCCCCCCCCCC	41.9
	3,11-m-C18	CCC(C)CCCCCCCC(C)CCCCCCC	2.65
	2,7-m-C12	CC(C)CCCCC(C)CCCCC	0.00589
	3,8-m-C18	CCC(C)CCCCC(C)CCCCCCCCCC	4.96
	6,12-m-C18	CCCCCC(C)CCCCCC(C)CCCCCC	29.9
	4,10-m-C16	CCCC(C)CCCCCC(C)CCCCCC	1.51
	4-m-C17	CCCC(C)CCCCCCCCCCCCC	38.9
	2,8-m-C17	CC(C)CCCCCC(C)CCCCCCCCC	44.2
	4,9-m-C17	CCCC(C)CCCCC(C)CCCCCCCC	0.364
	6-e-C17	CCCCCC(CC)CCCCCCCCCCC	0.0334
	2,17-m-C18	CC(C)CCCCCCCCCCCCCCC(C)C	267
	7,11-m-C18	CCCCCCC(C)CCCC(C)CCCCCCC	55.4
	2,7-m-C15	CC(C)CCCCC(C)CCCCCCCC	0.408
	3,6-m-C12	CCC(C)CCC(C)CCCCCC	0.0112
	4,14-m-C17	CCCC(C)CCCCCCCCCC(C)CCC	10.2
	6-m-C15	CCCCCC(C)CCCCCCCCC	2.29
	2,9-m-C15	CC(C)CCCCCCC(C)CCCCCC	0.67
	2,12-m-C16	CC(C)CCCCCCCCCC(C)CCCC	7.59
	6-m-C13	CCCCCC(C)CCCCCCC	0.18
	2,6-m-C16	CC(C)CCCC(C)CCCCCCCCCC	3.05
	6-m-C16	CCCCCC(C)CCCCCCCCCC	12
	2,10-m-C15	CC(C)CCCCCCCC(C)CCCCC	0.168
	3,3-m-C15	CCC(C)(C)CCCCCCCCCCCC	0.0799
	4,12-m-C17	CCCC(C)CCCCCCCC(C)CCCCC	0.994
	4,11-m-C18	CCCC(C)CCCCCCC(C)CCCCCCC	21.7
	2,4-m-C17	CC(C)CC(C)CCCCCCCCCCCCC	7.31
	4,7-m-C14	CCCC(C)CCC(C)CCCCCCC	0.0845
	4,13-m-C18	CCCC(C)CCCCCCCCC(C)CCCCC	19.9
	7,7-m-C16	CCCCCCC(C)(C)CCCCCCCCC	0.344
	2,7-m-C16	CC(C)CCCCC(C)CCCCCCCCC	1.04
	4,5-m-C13	CCCC(C)C(C)CCCCCCCC	0.000724
	2,13-m-C16	CC(C)CCCCCCCCCCC(C)CCC	0.778
	2,6-m-C12	CC(C)CCCC(C)CCCCCC	0.0109
	3,4-m-C16	CCC(C)C(C)CCCCCCCCCCCC	0.0172
	7,10-m-C17	CCCCCCC(C)CCC(C)CCCCCCC	7.21
	5,5,6,6-m-C16	CCCCC(C)(C)C(C)(C)CCCCCCCCCC	3.47e-12
	3,7,8,11-m-C16	CCC(C)CCCC(C)C(C)CCC(C)CCCCC	4.2e-05
	5-e-9,10-m-C15	CCCCC(CC)CCCC(C)C(C)CCCCC	7.55e-09
	12-e-4-m-C17	CCCC(C)CCCCCCCC(CC)CCCCC	6.2e-06
	3-m-4-p-C13	CCC(C)C(CCC)CCCCCCCCC	4.25e-24
	8-e-3,10-m-C15	CCC(C)CCCCC(CC)CC(C)CCCCC	1.4e-11
	8-e-2,9-m-C15	CC(C)CCCCCC(CC)C(C)CCCCCC	2.16e-12
	2,5,6,7-m-C14	CC(C)CCC(C)C(C)C(C)CCCCCCC	1.21e-09
	6,7,7,9-m-C15	CCCCCC(C)C(C)(C)CC(C)CCCCCC	9.18e-11
	2,6,14-m-C17	CC(C)CCCC(C)CCCCCCCC(C)CCC	0.106
	5-ip-C14	CCCCC(C(C)C)CCCCCCCCC	2.09e-14
	12-e-2,8-m-C15	CC(C)CCCCCC(C)CCCC(CC)CCC	7.49e-06
	3,5,7,7-m-C11	CCC(C)CC(C)CC(C)(C)CCCC	8.97e-12
	7-e-2,9-m-C13	CC(C)CCCCC(CC)CC(C)CCCC	2.77e-11
	2,4,11-m-C13	CC(C)CC(C)CCCCCCC(C)CC	0.00376
	4,6,7,8-m-C14	CCCC(C)CC(C)C(C)C(C)CCCCCC	1.15e-12
	3-m-6-p-C10	CCC(C)CCC(CCC)CCCC	1.21e-20
	3,5,8,8-m-C15	CCC(C)CC(C)CCC(C)(C)CCCCCCC	0.000616
	2,2,7,7-m-C12	CC(C)(C)CCCCC(C)(C)CCCCC	2.05e-07
	4,7,8,8-m-C16	CCCC(C)CCC(C)C(C)(C)CCCCCCCC	2.19e-08
	6,8,10-m-C16	CCCCCC(C)CC(C)CC(C)CCCCCC	5.94e-05
	4-e-7,11-m-C16	CCCC(CC)CCC(C)CCCC(C)CCCCC	4.73e-06
	3,6,8,8-m-C15	CCC(C)CCC(C)CC(C)(C)CCCCCCC	8.19e-06
	5-e-5-m-C17	CCCCC(CC)(C)CCCCCCCCCCCC	3.02e-07
	3,5,7,8-m-C16	CCC(C)CC(C)CC(C)C(C)CCCCCCCC	3.97e-08
	5,6,9-m-C16	CCCCC(C)C(C)CCC(C)CCCCCCC	0.00814
	3,7,8-m-C14	CCC(C)CCCC(C)C(C)CCCCCC	9.82e-05
	2,2,6,15-m-C16	CC(C)(C)CCCC(C)CCCCCCCCC(C)C	0.121
	9-e-5,6-m-C15	CCCCC(C)C(C)CCC(CC)CCCCCC	2.94e-08
	7-e-6-m-C14	CCCCCC(C)C(CC)CCCCCCC	1.97e-12
	2,4,4,7-m-C10	CC(C)CC(C)(C)CCC(C)CCC	1.71e-06
	2,3,3,4-m-C13	CC(C)C(C)(C)C(C)CCCCCCCCC	4.18e-14
	2,4,5,8-m-C10	CC(C)CC(C)C(C)CCC(C)CC	2.64e-07
	3,8,9-m-C15	CCC(C)CCCCC(C)C(C)CCCCCC	0.000313
	2,12,13,13-m-C15	CC(C)CCCCCCCCCC(C)C(C)(C)CC	2.85e-08
	8-e-3,7-m-C14	CCC(C)CCCC(C)C(CC)CCCCCC	6.36e-14
	2-m-11-ip-C14	CC(C)CCCCCCCCC(C(C)C)CCC	1.2e-14
	3-e-4,4-m-C10	CCC(CC)C(C)(C)CCCCCC	5.74e-16
	11-e-3,12-m-C15	CCC(C)CCCCCCCC(CC)C(C)CCC	2.17e-15
	7,9,10-m-C17	CCCCCCC(C)CC(C)C(C)CCCCCCC	0.00467
	2,2,10,11-m-C16	CC(C)(C)CCCCCCCC(C)C(C)CCCCC	5.3e-05
	13-e-2,8-m-C16	CC(C)CCCCCC(C)CCCCC(CC)CCC	4.55e-08
	6-e-5,10-m-C16	CCCCC(C)C(CC)CCCC(C)CCCCCC	3.58e-12
	5-e-3,7-m-C15	CCC(C)CC(CC)CC(C)CCCCCCCC	1.81e-15
	9-e-4,7-m-C13	CCCC(C)CCC(C)CC(CC)CCCC	2.88e-13
	3-e-2,5-m-C15	CC(C)C(CC)CC(C)CCCCCCCCCC	1.46e-14
	2,3,3,14-m-C16	CC(C)C(C)(C)CCCCCCCCCCC(C)CC	7.74e-06
	3,6,8,10-m-C13	CCC(C)CCC(C)CC(C)CC(C)CCC	2.54e-09
	6-e-2,8-m-C11	CC(C)CCCC(CC)CC(C)CCC	4.41e-11
	4,5,7,9-m-C12	CCCC(C)C(C)CC(C)CC(C)CCC	9.94e-10
	2,6,6,15-m-C16	CC(C)CCCC(C)(C)CCCCCCCCC(C)C	0.1
	5-e-3,8-m-C13	CCC(C)CC(CC)CCC(C)CCCCC	2.43e-09
	3-e-8,8-m-C14	CCC(CC)CCCCC(C)(C)CCCCCC	2.38e-09
	3,8,12,12-m-C16	CCC(C)CCCCC(C)CCCC(C)(C)CCCC	0.00577
	4,7,7,11-m-C14	CCCC(C)CCC(C)(C)CCCC(C)CCC	0.000372
	3,5,6,7-m-C16	CCC(C)CC(C)C(C)C(C)CCCCCCCCC	4.3e-13
	6-e-8,8-m-C15	CCCCCC(CC)CC(C)(C)CCCCCCC	3.16e-11
	2,6,7,12-m-C15	CC(C)CCCC(C)C(C)CCCCC(C)CCC	2.9e-05
	2,7,12-m-C14	CC(C)CCCCC(C)CCCCC(C)CC	0.00163
	3,10,10,11-m-C14	CCC(C)CCCCCCC(C)(C)C(C)CCC	2.65e-10
	4-e-12-m-C15	CCCC(CC)CCCCCCCC(C)CCC	4.66e-07
	3,11,13-m-C16	CCC(C)CCCCCCCC(C)CC(C)CCC	0.00442
	3,5,7,8-m-C11	CCC(C)CC(C)CC(C)C(C)CCC	1.4e-09
	11-e-2,8-m-C15	CC(C)CCCCCC(C)CCC(CC)CCCC	1.35e-05
	3,5,6,8-m-C11	CCC(C)CC(C)C(C)CC(C)CCC	3.66e-10
	2,5,9,14-m-C15	CC(C)CCC(C)CCCC(C)CCCCC(C)C	0.132
	2,6,11,12-m-C16	CC(C)CCCC(C)CCCCC(C)C(C)CCCC	0.00209
	3,6,10,13-m-C15	CCC(C)CCC(C)CCCC(C)CCC(C)CC	0.0039
	7-e-7-m-C16	CCCCCCC(CC)(C)CCCCCCCCC	2.84e-08
	2,3,9,10-m-C12	CC(C)C(C)CCCCCC(C)C(C)CC	1.14e-07
	2,2,7,11-m-C13	CC(C)(C)CCCCC(C)CCCC(C)CC	0.000155
	3-m-10-ip-C14	CCC(C)CCCCCCC(C(C)C)CCCC	2.63e-17
	2,2,10,11-m-C12	CC(C)(C)CCCCCCCC(C)C(C)C	3.37e-06
	3,3,7,8-m-C15	CCC(C)(C)CCCC(C)C(C)CCCCCCC	1.81e-06
	3,5,8,11-m-C14	CCC(C)CC(C)CCC(C)CCC(C)CCC	9.69e-05
	4-m-10-p-C15	CCCC(C)CCCCCC(CCC)CCCCC	1.41e-20
	4,4,5,6-m-C10	CCCC(C)(C)C(C)C(C)CCCC	3.92e-15
	3,3,8,12-m-C14	CCC(C)(C)CCCCC(C)CCCC(C)CC	6.37e-05
	2,9,10,10-m-C14	CC(C)CCCCCCC(C)C(C)(C)CCCC	3.15e-09
	3,3,9,13-m-C15	CCC(C)(C)CCCCCC(C)CCCC(C)CC	0.00363
	2,4,6,8,9-m-C11	CC(C)CC(C)CC(C)CC(C)C(C)CC	9.38e-14
	2,3,3,7,8-m-C11	CC(C)C(C)(C)CCCC(C)C(C)CCC	8.54e-13
	4,4,6,7,12-m-C15	CCCC(C)(C)CC(C)C(C)CCCCC(C)CCC	7.43e-13
	5,7-m-7-p-C15	CCCCC(C)CC(C)(CCC)CCCCCCCC	5.28e-33
	8-e-2,2,10-m-C11	CC(C)(C)CCCCCC(CC)CC(C)C	1.25e-11
	2,3,5,11,13-m-C15	CC(C)C(C)CC(C)CCCCCC(C)CC(C)CC	5.74e-09
	4-e-2,5,5-m-C10	CC(C)CC(CC)C(C)(C)CCCCC	1.31e-30
	5-e-2,9,11-m-C13	CC(C)CCC(CC)CCCC(C)CC(C)CC	3.83e-08
	2,3,4,5,12-m-C13	CC(C)C(C)C(C)C(C)CCCCCCC(C)C	6.52e-12
	2,3,6,7,8-m-C15	CC(C)C(C)CCC(C)C(C)C(C)CCCCCCC	2.03e-12
	2,2,4,4,9-m-C14	CC(C)(C)CC(C)(C)CCCCC(C)CCCCC	5.17e-09
	5,5,6,7,8-m-C12	CCCCC(C)(C)C(C)C(C)C(C)CCCC	4.78e-19
	3-e-4,5,10-m-C15	CCC(CC)C(C)C(C)CCCCC(C)CCCCC	1.42e-15
	2,2-m-6-ip-C10	CC(C)(C)CCCC(C(C)C)CCCC	4.83e-19
	2,4,5,9,9-m-C12	CC(C)CC(C)C(C)CCCC(C)(C)CCC	6.7e-09
	9-e-6,6,7-m-C14	CCCCCC(C)(C)C(C)CC(CC)CCCCC	8.1e-17
	2,2,8,8,10-m-C15	CC(C)(C)CCCCCC(C)(C)CC(C)CCCCC	1.17e-06
	4,6,8,8,9-m-C15	CCCC(C)CC(C)CC(C)(C)C(C)CCCCCC	7.75e-18
	2,2,4,11,11-m-C12	CC(C)(C)CC(C)CCCCCCC(C)(C)C	3.67e-06
	4,6-m-12-p-C15	CCCC(C)CC(C)CCCCCC(CCC)CCC	1.06e-24
	3,4,4,8,10-m-C12	CCC(C)C(C)(C)CCCC(C)CC(C)CC	7.41e-12
	4-e-3,5,9-m-C12	CCC(C)C(CC)C(C)CCCC(C)CCC	1.2e-21
	4,8-e-6-m-C13	CCCC(CC)CC(C)CC(CC)CCCCC	4.88e-25
	7,7-m-5-ip-C14	CCCCC(C(C)C)CC(C)(C)CCCCCCC	9.14e-23
	6-e-3,3,7-m-C12	CCC(C)(C)CCC(CC)C(C)CCCCC	2.95e-15
	4-e-2,6,6-m-C10	CC(C)CC(CC)CC(C)(C)CCCC	4.07e-22
	6,6-m-4-p-C15	CCCC(CCC)CC(C)(C)CCCCCCCCC	2.1e-29
	3-e-2,10,10-m-C13	CC(C)C(CC)CCCCCCC(C)(C)CCC	1.76e-15
	3-e-3,4,4-m-C13	CCC(CC)(C)C(C)(C)CCCCCCCCC	1.77e-19
	3,5-m-6-p-C14	CCC(C)CC(C)C(CCC)CCCCCCCC	1.31e-26
	2,4,5,7,9-m-C12	CC(C)CC(C)C(C)CC(C)CC(C)CCC	4.24e-12
	2,9-m-5-p-C12	CC(C)CCC(CCC)CCCC(C)CCC	1.1e-18
	3-e-5,7,7-m-C14	CCC(CC)CC(C)CC(C)(C)CCCCCCC	6.8e-19
	11-e-2,8,11-m-C15	CC(C)CCCCCC(C)CCC(CC)(C)CCCC	1.14e-10
	2,4,4,5,11-m-C15	CC(C)CC(C)(C)C(C)CCCCCC(C)CCCC	9.47e-09
	2,5,10,13,13-m-C15	CC(C)CCC(C)CCCCC(C)CCC(C)(C)CC	4.66e-08
	3,3,4,4,6-m-C15	CCC(C)(C)C(C)(C)CC(C)CCCCCCCCC	1.1e-16
	6-e-4,5,10-m-C15	CCCC(C)C(C)C(CC)CCCC(C)CCCCC	2.11e-19
	8-e-3,4,7-m-C12	CCC(C)C(C)CCC(C)C(CC)CCCC	1.57e-19
	5-e-3,6,8-m-C14	CCC(C)CC(CC)C(C)CC(C)CCCCCC	7.47e-20
	6,7,8,9,9-m-C15	CCCCCC(C)C(C)C(C)C(C)(C)CCCCCC	4.59e-21
	2,3,3,8,13-m-C15	CC(C)C(C)(C)CCCCC(C)CCCCC(C)CC	2.31e-09
	3-e-7,7,9-m-C15	CCC(CC)CCCC(C)(C)CC(C)CCCCCC	4.99e-10
	4-e-2,3,10-m-C13	CC(C)C(C)C(CC)CCCCCC(C)CCC	1.98e-19
	10-e-4,8,8-m-C15	CCCC(C)CCCC(C)(C)CC(CC)CCCCC	3.35e-12
	3,3,7,9,12-m-C15	CCC(C)(C)CCCC(C)CC(C)CCC(C)CCC	4.19e-06
	4-e-4,7,7-m-C10	CCCC(CC)(C)CCC(C)(C)CCC	2.4e-15
	3,8-m-8-p-C14	CCC(C)CCCCC(C)(CCC)CCCCCC	3.11e-32
	3,12-e-4-m-C15	CCC(CC)C(C)CCCCCCCC(CC)CCC	2.07e-17
	4,7-m-7-p-C12	CCCC(C)CCC(C)(CCC)CCCCC	1.45e-36
	3-e-2,5,5-m-C15	CC(C)C(CC)CC(C)(C)CCCCCCCCCC	1.33e-16
	2,2,7,7,9-m-C15	CC(C)(C)CCCCC(C)(C)CC(C)CCCCCC	4.32e-10
	2,3,6,8,13-m-C15	CC(C)C(C)CCC(C)CC(C)CCCCC(C)CC	5.16e-08
	8-e-3,4,5-m-C13	CCC(C)C(C)C(C)CCC(CC)CCCCC	9.19e-14
	2,9-m-6-ip-C15	CC(C)CCCC(C(C)C)CCC(C)CCCCCC	2.7e-17
	5-e-2,5,8-m-C13	CC(C)CCC(CC)(C)CCC(C)CCCCC	4.8e-12
	3,3,5,8,8-m-C14	CCC(C)(C)CC(C)CCC(C)(C)CCCCCC	5.71e-10
	4,6-m-4-ip-C13	CCCC(C)(C(C)C)CC(C)CCCCCCC	1.13e-32
	2,6,6,7,12-m-C15	CC(C)CCCC(C)(C)C(C)CCCCC(C)CCC	1.36e-10
	3,10-m-7-p-C15	CCC(C)CCCC(CCC)CCC(C)CCCCC	9.9e-19
	9-e-3,7,11-m-C14	CCC(C)CCCC(C)CC(CC)CC(C)CCC	1.71e-17
	3,5,6,6,10-m-C12	CCC(C)CC(C)C(C)(C)CCCC(C)CC	3.25e-13
	3,3-e-8-m-C14	CCC(CC)(CC)CCCCC(C)CCCCCC	7.07e-22
	4-e-6,10,10-m-C14	CCCC(CC)CC(C)CCCC(C)(C)CCCC	8.65e-12
	2,9-m-11-p-C14	CC(C)CCCCCCC(C)CC(CCC)CCC	1.19e-23
	5,9-m-7-p-C13	CCCCC(C)CC(CCC)CC(C)CCCC	1.09e-40
	3,4,6,6,7-m-C15	CCC(C)C(C)CC(C)(C)C(C)CCCCCCCC	4.99e-18
	7-e-3,5,7-m-C10	CCC(C)CC(C)CC(CC)(C)CCC	6.71e-23
	7-e-2,6,6-m-C14	CC(C)CCCC(C)(C)C(CC)CCCCCCC	1.79e-19
	2,3,4,4,6-m-C10	CC(C)C(C)C(C)(C)CC(C)CCCC	2.79e-17
	3,3,9,11,12-m-C14	CCC(C)(C)CCCCCC(C)CC(C)C(C)CC	1.76e-09
	3,4,9,9,12-m-C15	CCC(C)C(C)CCCCC(C)(C)CCC(C)CCC	1.13e-07
	5,7-e-5-m-C15	CCCCC(CC)(C)CC(CC)CCCCCCCC	1.9e-15
	2,4,4,5,7-m-C15	CC(C)CC(C)(C)C(C)CC(C)CCCCCCCC	2.99e-10
	3,6,7,10,13-m-C15	CCC(C)CCC(C)C(C)CCC(C)CCC(C)CC	2.78e-06
	8,8-m-4-p-C15	CCCC(CCC)CCCC(C)(C)CCCCCCC	2.1e-21
	4-e-3,6,9-m-C15	CCC(C)C(CC)CC(C)CCC(C)CCCCCC	2.64e-22
	4-e-5-ip-C10	CCCC(CC)C(C(C)C)CCCCC	2.33e-35
	5-e-5,9,10-m-C15	CCCCC(CC)(C)CCCC(C)C(C)CCCCC	1.87e-15
	3,5-e-9-m-C13	CCC(CC)CC(CC)CCCC(C)CCCC	6.92e-14
	2,3,6,7,7,8-m-C13	CC(C)C(C)CCC(C)C(C)(C)C(C)CCCCC	3.48e-23
	2,2,4,5,10,12-m-C14	CC(C)(C)CC(C)C(C)CCCCC(C)CC(C)CC	7.23e-13
	7,8-e-6,6-m-C13	CCCCCC(C)(C)C(CC)C(CC)CCCCC	2.11e-46
	4,4-e-2,3-m-C13	CC(C)C(C)C(CC)(CC)CCCCCCCCC	4.26e-46
	7-e-7-m-5-p-C13	CCCCC(CCC)CC(CC)(C)CCCCCC	1.38e-47
	4,8-e-4,6-m-C12	CCCC(CC)(C)CC(C)CC(CC)CCCC	4.89e-36
	4,4-e-2,5-m-C10	CC(C)CC(CC)(CC)C(C)CCCCC	5.29e-49
	4,9-e-5,6-m-C14	CCCC(CC)C(C)C(C)CCC(CC)CCCCC	4.41e-28
	2,2,4-m-4-p-C14	CC(C)(C)CC(C)(CCC)CCCCCCCCCC	1.83e-41
	7-e-3,3,12,12-m-C14	CCC(C)(C)CCCC(CC)CCCCC(C)(C)CC	3.06e-13
	8-e-7-m-4-p-C13	CCCC(CCC)CCC(C)C(CC)CCCCC	1.7e-36
	2,2,9,9,10,13-m-C14	CC(C)(C)CCCCCCC(C)(C)C(C)CCC(C)C	1.51e-13
	9-e-4-m-6-ip-C14	CCCC(C)CC(C(C)C)CCC(CC)CCCCC	6.38e-32
	2,6,6-m-11-p-C14	CC(C)CCCC(C)(C)CCCCC(CCC)CCC	9.27e-25
	4-e-8,8,9,10-m-C14	CCCC(CC)CCCC(C)(C)C(C)C(C)CCCC	1.98e-23
	4,4,8-m-8-ip-C12	CCCC(C)(C)CCCC(C)(C(C)C)CCCC	7.4e-27
	2,7,7,8,8,10-m-C13	CC(C)CCCCC(C)(C)C(C)(C)CC(C)CCC	5.5e-19
	5-e-2,4,10,12-m-C14	CC(C)CC(C)C(CC)CCCCC(C)CC(C)CC	5.88e-22
	3,6,10-m-9-ip-C14	CCC(C)CCC(C)CCC(C(C)C)C(C)CCCC	3.9e-35
	6,6-e-2,3-m-C12	CC(C)C(C)CCC(CC)(CC)CCCCCC	6.59e-35
	8-e-3,7,10,10-m-C13	CCC(C)CCCC(C)C(CC)CC(C)(C)CCC	2.62e-28
	3,4,7-m-6-p-C13	CCC(C)C(C)CC(CCC)C(C)CCCCCC	1.05e-44
	9,10-e-3,6-m-C14	CCC(C)CCC(C)CCC(CC)C(CC)CCCC	4.02e-30
	8-e-3,4,4,10-m-C13	CCC(C)C(C)(C)CCCC(CC)CC(C)CCC	1.47e-21
	6-e-2,3,5,8-m-C13	CC(C)C(C)CC(C)C(CC)CC(C)CCCCC	2.53e-25
	2,3,5,6,8,11-m-C14	CC(C)C(C)CC(C)C(C)CC(C)CCC(C)CCC	4.58e-13
	4-e-2,3,4,9-m-C12	CC(C)C(C)C(CC)(C)CCCCC(C)CCC	9.36e-28
	2,3,3,5,8,12-m-C14	CC(C)C(C)(C)CC(C)CCC(C)CCCC(C)CC	2.66e-15
	2,3,3-m-5-ip-C11	CC(C)C(C)(C)CC(C(C)C)CCCCCC	1.31e-30
	6,7,8-m-5-p-C13	CCCCC(CCC)C(C)C(C)C(C)CCCCC	2.65e-57
	8-e-2,3,7,9-m-C12	CC(C)C(C)CCCC(C)C(CC)C(C)CCC	5.01e-25
	2,2,5,5,6,9-m-C14	CC(C)(C)CCC(C)(C)C(C)CCC(C)CCCCC	1.74e-10
	6,7-e-3,8-m-C13	CCC(C)CCC(CC)C(CC)C(C)CCCCC	6.91e-40
	4-e-2,3,5,7-m-C12	CC(C)C(C)C(CC)C(C)CC(C)CCCCC	6.38e-30
	4,6,6,7,9,11-m-C14	CCCC(C)CC(C)(C)C(C)CC(C)CC(C)CCC	2.16e-24
	9-e-2,4,7,10-m-C14	CC(C)CC(C)CCC(C)CC(CC)C(C)CCCC	1.03e-24
	2,5,5,6,7,10-m-C13	CC(C)CCC(C)(C)C(C)C(C)CCC(C)CCC	1.64e-18
	3,4-e-2,9-m-C14	CC(C)C(CC)C(CC)CCCCC(C)CCCCC	5.53e-27
	4,5,6-m-5-ip-C11	CCCC(C)C(C)(C(C)C)C(C)CCCCC	3.94e-64
	8-e-3,3,7,7-m-C10	CCC(C)(C)CCCC(C)(C)C(CC)CC	1.04e-17
	4,11-e-5,7-m-C14	CCCC(CC)C(C)CC(C)CCCC(CC)CCC	1.96e-27
	3,4,4-m-8-p-C11	CCC(C)C(C)(C)CCCC(CCC)CCC	4.53e-27
	12,12-e-2,4-m-C14	CC(C)CC(C)CCCCCCCC(CC)(CC)CC	3.24e-27
	8-e-3,4,9,9-m-C12	CCC(C)C(C)CCCC(CC)C(C)(C)CCC	1.29e-23
	3-e-2,4,9,9-m-C13	CC(C)C(CC)C(C)CCCCC(C)(C)CCCC	1.3e-21
	9-e-2,4,6,6-m-C12	CC(C)CC(C)CC(C)(C)CCC(CC)CCC	2.84e-21
	2,3,5,7,7,8-m-C11	CC(C)C(C)CC(C)CC(C)(C)C(C)CCC	3.67e-20
	3,5,5,9,9,11-m-C13	CCC(C)CC(C)(C)CCCC(C)(C)CC(C)CC	6.93e-08
	5-e-3,4,4,8-m-C10	CCC(C)C(C)(C)C(CC)CCC(C)CC	3.68e-39
	4-e-3,4,11,11-m-C14	CCC(C)C(CC)(C)CCCCCCC(C)(C)CCC	2.69e-25
	4,7,7,8,8,11-m-C14	CCCC(C)CCC(C)(C)C(C)(C)CCC(C)CCC	1.12e-17
	3,5,6,7,10,11-m-C14	CCC(C)CC(C)C(C)C(C)CCC(C)C(C)CCC	2.68e-21
	5-e-2,2,10,11-m-C13	CC(C)(C)CCC(CC)CCCCC(C)C(C)CC	2.39e-12
	3,3-e-5,6-m-C10	CCC(CC)(CC)CC(C)C(C)CCCC	3.84e-36
	2,3,3,7,9,11-m-C14	CC(C)C(C)(C)CCCC(C)CC(C)CC(C)CCC	6.97e-14
	3,11-e-2,12-m-C13	CC(C)C(CC)CCCCCCCC(CC)C(C)C	4.91e-27
	5,6,9-m-4-p-C12	CCCC(CCC)C(C)C(C)CCC(C)CCC	3.64e-35
	6-e-3,5,6,10-m-C12	CCC(C)CC(C)C(CC)(C)CCCC(C)CC	2.18e-25
	2,3,5,5,7,8-m-C10	CC(C)C(C)CC(C)(C)CC(C)C(C)CC	1.1e-18
	2,7,8-m-4-ip-C14	CC(C)CC(C(C)C)CCC(C)C(C)CCCCCC	1.54e-24
	8-e-3,5,5,6-m-C10	CCC(C)CC(C)(C)C(C)CC(CC)CC	4.24e-20
	2,2,8,11,11,12-m-C14	CC(C)(C)CCCCCC(C)CCC(C)(C)C(C)CC	5.62e-11
	2,2,4,5,6,11-m-C13	CC(C)(C)CC(C)C(C)C(C)CCCCC(C)CC	2.57e-17
	5-e-2,4,8,8-m-C11	CC(C)CC(C)C(CC)CCC(C)(C)CCC	1.36e-20
	5-e-2,4,4,9-m-C11	CC(C)CC(C)(C)C(CC)CCCC(C)CC	4.02e-28
	2,5,12-m-4-ip-C13	CC(C)CC(C(C)C)C(C)CCCCCCC(C)C	1.68e-37
	8-e-2,2,10,12-m-C14	CC(C)(C)CCCCCC(CC)CC(C)CC(C)CC	7.76e-16
	3-e-2,2,6,9-m-C11	CC(C)(C)C(CC)CCC(C)CCC(C)CC	3.75e-29
	3,3,4,5,5,7-m-C9	CCC(C)(C)C(C)C(C)(C)CC(C)CC	4.29e-30
	3-e-2,3,5,8-m-C10	CC(C)C(CC)(C)CC(C)CCC(C)CC	1.48e-27
	2,2,3,9,11,12-m-C13	CC(C)(C)C(C)CCCCCC(C)CC(C)C(C)C	1.33e-14
	6-e-3,4,9,9-m-C13	CCC(C)C(C)CC(CC)CCC(C)(C)CCCC	1.16e-20
	4-e-5,7,7,8-m-C13	CCCC(CC)C(C)CC(C)(C)C(C)CCCCC	1.36e-26
	7-e-2,6,8,8-m-C10	CC(C)CCCC(C)C(CC)C(C)(C)CC	2.11e-23
	3,7,12-m-7-p-C14	CCC(C)CCCC(C)(CCC)CCCCC(C)CC	2.99e-33
	5,10-e-4,6-m-C13	CCCC(C)C(CC)C(C)CCCC(CC)CCC	2.13e-30
	2,5,6,9,10,12-m-C14	CC(C)CCC(C)C(C)CCC(C)C(C)CC(C)CC	5.53e-10
	2,2,3,3,8,12-m-C14	CC(C)(C)C(C)(C)CCCCC(C)CCCC(C)CC	1.18e-15
	2,5,7-m-8-p-C11	CC(C)CCC(C)CC(C)C(CCC)CCC	1.54e-37
	3,6,6,10,11,11-m-C14	CCC(C)CCC(C)(C)CCCC(C)C(C)(C)CCC	1.27e-19
	2,3,3,6-m-5-ip-C10	CC(C)C(C)(C)CC(C(C)C)C(C)CCCC	2.36e-47
	7,9-e-2,4,7-m-C12	CC(C)CC(C)CCC(CC)(C)CC(CC)CCC	1.51e-28
	3-e-4,4,6,9,10-m-C13	CCC(CC)C(C)(C)CC(C)CCC(C)C(C)CCC	3.84e-33
	2,3,3,4,6,7,7-m-C13	CC(C)C(C)(C)C(C)CC(C)C(C)(C)CCCCCC	6.35e-32
	9-e-2,5,8,11,11-m-C13	CC(C)CCC(C)CCC(C)C(CC)CC(C)(C)CC	9.17e-23
	11-e-2,2,4,4,9-m-C13	CC(C)(C)CC(C)(C)CCCCC(C)CC(CC)CC	1.95e-18
	4,4-e-3,6,7-m-C13	CCC(C)C(CC)(CC)CC(C)C(C)CCCCCC	2.47e-81
	6-e-2,3,3,4,5-m-C10	CC(C)C(C)(C)C(C)C(C)C(CC)CCCC	1.07e-48
	4-e-2,6-m-8-p-C12	CC(C)CC(CC)CC(C)CC(CCC)CCCC	6.21e-50
	4,6,7,7-m-9-p-C13	CCCC(C)CC(C)C(C)(C)CC(CCC)CCCC	9.67e-49
	3-e-4,8-m-7-ip-C11	CCC(CC)C(C)CCC(C(C)C)C(C)CCC	1.48e-48
	2,2,5,5-m-7-ip-C10	CC(C)(C)CCC(C)(C)CC(C(C)C)CCC	4.61e-29
	7-e-3,4,6,9,9-m-C12	CCC(C)C(C)CC(C)C(CC)CC(C)(C)CCC	6.52e-39
	4,4,5,5,7,8,9-m-C13	CCCC(C)(C)C(C)(C)CC(C)C(C)C(C)CCCC	3.59e-32
	7,10-e-2,4,9-m-C12	CC(C)CC(C)CCC(CC)CC(C)C(CC)CC	5.67e-35
	8-e-2,5-m-5-p-C10	CC(C)CCC(C)(CCC)CCC(CC)CC	4.24e-46
	6-e-3,6,8,8,9-m-C12	CCC(C)CCC(CC)(C)CC(C)(C)C(C)CCC	1.81e-31
	6-e-2,4,6,8,9-m-C11	CC(C)CC(C)CC(CC)(C)CC(C)C(C)CC	3.21e-36
	4,7,8-e-3-m-C13	CCC(C)C(CC)CCC(CC)C(CC)CCCCC	6.96e-48
	5,7-e-3,8,8-m-C11	CCC(C)CC(CC)CC(CC)C(C)(C)CCC	3.56e-65
	7,10-e-3,3,8-m-C13	CCC(C)(C)CCCC(CC)C(C)CC(CC)CCC	1.24e-34
	5-e-2,3,6,6,9-m-C11	CC(C)C(C)CC(CC)C(C)(C)CCC(C)CC	1.65e-39
	9-e-2,3,6,7,7-m-C11	CC(C)C(C)CCC(C)C(C)(C)CC(CC)CC	1.33e-22
	9-e-2,7,8,8,11-m-C13	CC(C)CCCCC(C)C(C)(C)C(CC)CC(C)CC	9.81e-42
	5-e-3,4-m-9-p-C13	CCC(C)C(C)C(CC)CCCC(CCC)CCCC	2.62e-43
	3,10-e-2,6,7-m-C12	CC(C)C(CC)CCC(C)C(C)CCC(CC)CC	1.56e-20
	3,5,8-e-6-m-C11	CCC(CC)CC(CC)C(C)CC(CC)CCC	6.74e-37
	3-e-2,11-m-6-ip-C12	CC(C)C(CC)CCC(C(C)C)CCCCC(C)C	2.73e-34
	11-e-2,2,4,5,6-m-C13	CC(C)(C)CC(C)C(C)C(C)CCCCC(CC)CC	7.98e-24
	4,5,5,10-m-4-ip-C13	CCCC(C)(C(C)C)C(C)(C)CCCCC(C)CCC	2.23e-75
	3,4-e-3,5,7-m-C13	CCC(CC)(C)C(CC)C(C)CC(C)CCCCCC	1.13e-44
	6-m-4,4-p-C9	CCCC(CCC)(CCC)CC(C)CCC	1.42e-97
	4,6-e-5,8,8-m-C12	CCCC(CC)C(C)C(CC)CC(C)(C)CCCC	1.26e-63
	10-e-2,2,10,11,11-m-C13	CC(C)(C)CCCCCCCC(CC)(C)C(C)(C)CC	1.39e-29
	6-e-3,8-m-7-p-C12	CCC(C)CCC(CC)C(CCC)C(C)CCCC	3.33e-54
	3,3,5,8-m-7-ip-C11	CCC(C)(C)CC(C)CC(C(C)C)C(C)CCC	1.16e-56
	3-e-3,5-m-7-ip-C12	CCC(CC)(C)CC(C)CC(C(C)C)CCCCC	5.94e-43
	4-e-2,3,6,7,11-m-C12	CC(C)C(C)C(CC)CC(C)C(C)CCCC(C)C	1.62e-28
	2,2,3,4,8,9,11-m-C13	CC(C)(C)C(C)C(C)CCCC(C)C(C)CC(C)CC	5.87e-18
	10-e-2,3,3,8,9-m-C13	CC(C)C(C)(C)CCCCC(C)C(C)C(CC)CCC	6.02e-31
	6-e-2,2,4,7,8-m-C12	CC(C)(C)CC(C)CC(CC)C(C)C(C)CCCC	3.79e-36
	4,9-e-2,3,5-m-C12	CC(C)C(C)C(CC)C(C)CCCC(CC)CCC	5.94e-36
	2,3,3,11-m-7-ip-C13	CC(C)C(C)(C)CCCC(C(C)C)CCCC(C)CC	1.38e-23
	3,8,9,9-m-5-ip-C12	CCC(C)CC(C(C)C)CCC(C)C(C)(C)CCC	1.03e-35
	9-e-2,2,3,8,11-m-C13	CC(C)(C)C(C)CCCCC(C)C(CC)CC(C)CC	1.01e-27
	3-e-2,3,7,9,9-m-C13	CC(C)C(CC)(C)CCCC(C)CC(C)(C)CCCC	2.97e-29
	2,3,4,4,8,10,12-m-C13	CC(C)C(C)C(C)(C)CCCC(C)CC(C)CC(C)C	1.12e-22
	2,5,7,7,8,10,10-m-C13	CC(C)CCC(C)CC(C)(C)C(C)CC(C)(C)CCC	1.87e-25
	3,4,7-e-3-m-C11	CCC(CC)(C)C(CC)CCC(CC)CCCC	1.34e-43
	2,6,7,8-m-9-ip-C13	CC(C)CCCC(C)C(C)C(C)C(C(C)C)CCCC	3.23e-36
	3,3,4,8-m-8-p-C12	CCC(C)(C)C(C)CCCC(C)(CCC)CCCC	4.22e-47
	6-e-3,5,5,8,8-m-C12	CCC(C)CC(C)(C)C(CC)CC(C)(C)CCCC	6.64e-46
	11-e-2,3,9,9,11-m-C13	CC(C)C(C)CCCCCC(C)(C)CC(CC)(C)CC	8.34e-21
	3,4-e-4,6,8-m-C12	CCC(CC)C(CC)(C)CC(C)CC(C)CCCC	6.54e-50
	3,3,5,11-m-7-p-C13	CCC(C)(C)CC(C)CC(CCC)CCCC(C)CC	3.82e-37
	4,5,5,7-m-7-p-C13	CCCC(C)C(C)(C)CC(C)(CCC)CCCCCC	7.14e-65
	2,2,8,12-m-5-p-C13	CC(C)(C)CCC(CCC)CCC(C)CCCC(C)C	2.17e-24
	3,5,7,8-m-5-ip-C12	CCC(C)CC(C)(C(C)C)CC(C)C(C)CCCC	7.44e-50
	2,3,3,8-m-4-ip-C9	CC(C)C(C)(C)C(C(C)C)CCCC(C)C	1.48e-40
	7-e-3,3,5,5,7-m-C13	CCC(C)(C)CC(C)(C)CC(CC)(C)CCCCCC	9.22e-37
	8-e-4,4,5,7,7,8-m-C12	CCCC(C)(C)C(C)CC(C)(C)C(CC)(C)CCCC	2.52e-62
	2,5,5,6,9-m-4-p-C11	CC(C)CC(CCC)C(C)(C)C(C)CCC(C)CC	1.45e-64
	2,2,3,4,4,8,9,10-m-C12	CC(C)(C)C(C)C(C)(C)CCCC(C)C(C)C(C)CC	1.25e-42
	9-e-2,3,4-m-7-ip-C11	CC(C)C(C)C(C)CCC(C(C)C)CC(CC)CC	2.81e-41
	3-e-3,4,7,7,8,10-m-C12	CCC(CC)(C)C(C)CCC(C)(C)C(C)CC(C)CC	1.56e-40
	3,7-e-2,4,8,9-m-C12	CC(C)C(CC)C(C)CCC(CC)C(C)C(C)CCC	3.48e-44
	2,4,4,8,9-m-8-p-C12	CC(C)CC(C)(C)CCCC(C)(CCC)C(C)CCC	9.46e-57
	2,2,8,9,9-m-8-p-C12	CC(C)(C)CCCCCC(C)(CCC)C(C)(C)CCC	9.96e-56
	2,2,4,6,6-m-8-ip-C12	CC(C)(C)CC(C)CC(C)(C)CC(C(C)C)CCCC	1.98e-48
	3,10-e-2,5,7,11-m-C12	CC(C)C(CC)CC(C)CC(C)CCC(CC)C(C)C	2.4e-43
	6-e-2,5,6-m-5-ip-C10	CC(C)CCC(C)(C(C)C)C(CC)(C)CCCC	1.89e-110
	7-e-2,4,5,8,8,11-m-C12	CC(C)CC(C)C(C)CC(CC)C(C)(C)CCC(C)C	6.83e-44
	8-e-2,3,3-m-7-p-C11	CC(C)C(C)(C)CCCC(CCC)C(CC)CCC	8.01e-59
	3-e-2,4,5-m-7-ip-C10	CC(C)C(CC)C(C)C(C)CC(C(C)C)CCC	8.35e-56
	3-e-2,6,6,9,10,10-m-C12	CC(C)C(CC)CCC(C)(C)CCC(C)C(C)(C)CC	6.77e-32
	3,7-e-2,6,8,11-m-C12	CC(C)C(CC)CCC(C)C(CC)C(C)CCC(C)C	3.54e-41
	8-e-2,6,8-m-5-ip-C12	CC(C)CCC(C(C)C)C(C)CC(CC)(C)CCCC	1.58e-56
	2,3,7,7,10-m-9-p-C12	CC(C)C(C)CCCC(C)(C)CC(CCC)C(C)CC	2.18e-43
	2,3,6,8,9-m-6-ip-C11	CC(C)C(C)CCC(C)(C(C)C)CC(C)C(C)CC	2.47e-41
	4,7-e-3,3,4,6-m-C11	CCC(C)(C)C(CC)(C)CC(C)C(CC)CCCC	9.82e-73
	4-e-3,3,7-m-4-p-C10	CCC(C)(C)C(CC)(CCC)CCC(C)CCC	2.95e-106
	4-e-2,2,5,8,8,9-m-C10	CC(C)(C)CC(CC)C(C)CCC(C)(C)C(C)C	1.34e-31
	3,9-e-3-m-7-p-C11	CCC(CC)(C)CCCC(CCC)CC(CC)CC	2.81e-43
	4,5,6-e-6,8-m-C11	CCCC(CC)C(CC)C(CC)(C)CC(C)CCC	2.31e-109
	2,4,4,7,11-m-5-ip-C12	CC(C)CC(C)(C)C(C(C)C)CC(C)CCCC(C)C	3.28e-76
	4-e-2,10,10-m-5-p-C12	CC(C)CC(CC)C(CCC)CCCCC(C)(C)CC	3.66e-48
	4-e-2,2,9-m-5-p-C10	CC(C)(C)CC(CC)C(CCC)CCCC(C)C	1.65e-61
	2,3,4,5,9-m-5-p-C12	CC(C)C(C)C(C)C(C)(CCC)CCCC(C)CCC	2.9e-72
	4-e-2,3,3,6,7,7-m-C10	CC(C)C(C)(C)C(CC)CC(C)C(C)(C)CCC	2.43e-59
	7,8-e-3,4,4,8-m-C12	CCC(C)C(C)(C)CCC(CC)C(CC)(C)CCCC	5.87e-77
	6-e-2,3,4,4,9,11-m-C12	CC(C)C(C)C(C)(C)CC(CC)CCC(C)CC(C)C	7.77e-33
	8,9-e-3,3,6,8-m-C12	CCC(C)(C)CCC(C)CC(CC)(C)C(CC)CCC	7.63e-69
	2,4,4,9,10-m-6-ip-C12	CC(C)CC(C)(C)CC(C(C)C)CCC(C)C(C)CC	1.41e-36
	6,9-e-2,2,3,5-m-C11	CC(C)(C)C(C)CC(C)C(CC)CCC(CC)CC	9.15e-34
	2,2,4,4,5,5,6,10-m-C11	CC(C)(C)CC(C)(C)C(C)(C)C(C)CCCC(C)C	5.94e-29
	4-e-2,7,7-m-9-p-C12	CC(C)CC(CC)CCC(C)(C)CC(CCC)CCC	1.48e-44
	6-e-2,3,10-m-5-p-C12	CC(C)C(C)CC(CCC)C(CC)CCCC(C)CC	2.57e-71
	5-e-5,7,7-m-4-ip-C11	CCCC(C(C)C)C(CC)(C)CC(C)(C)CCCC	2.81e-142
	4-e-2,7,9-m-8-p-C11	CC(C)CC(CC)CCC(C)C(CCC)C(C)CC	2.06e-63
	3,4-e-5,5,9,9-m-C12	CCC(CC)C(CC)C(C)(C)CCCC(C)(C)CCC	5.72e-50
	3,9-e-2,2,5,5,7-m-C11	CC(C)(C)C(CC)CC(C)(C)CC(C)CC(CC)CC	1.07e-66
	3-e-2,4,5,7-m-5-p-C8	CC(C)C(CC)C(C)C(C)(CCC)CC(C)C	4.82e-114
	3,3,4,5,5,8-m-4-ip-C11	CCC(C)(C)C(C)(C(C)C)C(C)(C)CCC(C)CCC	3.95e-138
	3-e-6,6,7,9-m-5-ip-C11	CCC(CC)CC(C(C)C)C(C)(C)C(C)CC(C)CC	5.02e-119
	5-e-2,2,3,5,7,9,9-m-C10	CC(C)(C)C(C)CC(CC)(C)CC(C)CC(C)(C)C	4.05e-62
	8-e-3,5,7,7-m-4-ip-C11	CCC(C)C(C(C)C)C(C)CC(C)(C)C(CC)CCC	1.43e-129
	2,8,8-m-7-ip-5-p-C10	CC(C)CCC(CCC)CC(C(C)C)C(C)(C)CC	5.78e-124
	3,4,6,7-e-2-m-C9	CC(C)C(CC)C(CC)CC(CC)C(CC)CC	1.05e-93
	3-e-2,2,5,5,7,7,9-m-C11	CC(C)(C)C(CC)CC(C)(C)CC(C)(C)CC(C)CC	7.1e-81
	8-e-2,4,4,6-m-6-p-C11	CC(C)CC(C)(C)CC(C)(CCC)CC(CC)CCC	8.24e-101
	3-e-2,3,9,9-m-7-ip-C11	CC(C)C(CC)(C)CCCC(C(C)C)CC(C)(C)CC	3.04e-48
	3,3,4,7,8,8-m-4-ip-C10	CCC(C)(C)C(C)(C(C)C)CCC(C)C(C)(C)CC	1.28e-100
	4,6,7-e-2,2,5-m-C9	CC(C)(C)CC(CC)C(C)C(CC)C(CC)CC	2.33e-85
	5,5,7,7-e-2-m-C11	CC(C)CCC(CC)(CC)CC(CC)(CC)CCCC	3.92e-102
	7-e-3,3,6,7-m-4-p-C11	CCC(C)(C)C(CCC)CC(C)C(CC)(C)CCCC	7.37e-127
	4,4,6-e-2,3,5-m-C9	CC(C)C(C)C(CC)(CC)C(C)C(CC)CCC	3.57e-119
	4,8,8-e-2,4,6-m-C10	CC(C)CC(CC)(C)CC(C)CC(CC)(CC)CC	2.54e-75
	3,6-e-4,8-m-7-p-C11	CCC(CC)C(C)CC(CC)C(CCC)C(C)CCC	1.77e-105
	4,5,8-e-3,3,6-m-C10	CCC(C)(C)C(CC)C(CC)C(C)CC(CC)CC	2.68e-96
	5,9-e-3,3,4,6,9-m-C11	CCC(C)(C)C(C)C(CC)C(C)CCC(CC)(C)CC	4.73e-53
	5-e-4,5-m-6,7-p-C10	CCCC(C)C(CC)(C)C(CCC)C(CCC)CCC	4.83e-149
	4-e-2,2,3,4,6-m-7-ip-C10	CC(C)(C)C(C)C(CC)(C)CC(C)C(C(C)C)CCC	1.04e-128
	4-e-2,2,4,5,7,7,8,9-m-C10	CC(C)(C)CC(CC)(C)C(C)CC(C)(C)C(C)C(C)C	3.56e-60
	2,3,3,4,4,5,8-m-5-p-C10	CC(C)C(C)(C)C(C)(C)C(C)(CCC)CCC(C)CC	1.96e-124
	7,8-e-3,3,6-m-4-ip-C10	CCC(C)(C)C(C(C)C)CC(C)C(CC)C(CC)CC	3.04e-122
	4-e-2,3,3,6,6,7,8,9-m-C10	CC(C)C(C)(C)C(CC)CC(C)(C)C(C)C(C)C(C)C	7.22e-88
	3-e-2,2,4,4,5-m-6-p-C10	CC(C)(C)C(CC)C(C)(C)C(C)C(CCC)CCCC	3.24e-126
	3,5,7-e-2,4,5,8-m-C10	CC(C)C(CC)C(C)C(CC)(C)CC(CC)C(C)CC	7.97e-92
	2,3,5,5,6,6,9-m-4-ip-C10	CC(C)C(C)C(C(C)C)C(C)(C)C(C)(C)CCC(C)C	6.24e-96
	2,2,3,4,5,7,8-m-5-ip-C9	CC(C)(C)C(C)C(C)C(C)(C(C)C)CC(C)C(C)C	4.19e-135
	3,3-e-2,5,6,6,7,8-m-C10	CC(C)C(CC)(CC)CC(C)C(C)(C)C(C)C(C)CC	5.79e-106
	2,4,5,9-m-7-ip-4-p-C10	CC(C)CC(C)(CCC)C(C)CC(C(C)C)CC(C)C	2.98e-138
	3-e-2,2,3,6,7,8-m-6-ip-C9	CC(C)(C)C(CC)(C)CCC(C)(C(C)C)C(C)C(C)C	1.9e-126
	3,6,7,7-e-2,3,5-m-C9	CC(C)C(CC)(C)CC(C)C(CC)C(CC)(CC)CC	4e-124
	C5	CCCCC	2.65e-05
	C9	CCCCCCCCC	0.00642
	C12	CCCCCCCCCCCC	0.394
	C13	CCCCCCCCCCCCC	1.56
	C21	CCCCCCCCCCCCCCCCCCCCC	91600
	C22	CCCCCCCCCCCCCCCCCCCCCC	361000
	C23	CCCCCCCCCCCCCCCCCCCCCCC	1430000
	C24	CCCCCCCCCCCCCCCCCCCCCCCC	5630000
	C25	CCCCCCCCCCCCCCCCCCCCCCCCC	22200000
	C26	CCCCCCCCCCCCCCCCCCCCCCCCCC	87600000
	C27	CCCCCCCCCCCCCCCCCCCCCCCCCCC	346000000
	C28	CCCCCCCCCCCCCCCCCCCCCCCCCCCC	1360000000
	C29	CCCCCCCCCCCCCCCCCCCCCCCCCCCCC	5390000000
	C30	CCCCCCCCCCCCCCCCCCCCCCCCCCCCCC	21300000000
	2-m-C8	CC(C)CCCCCC	0.000501
	2-m-C9	CC(C)CCCCCCC	0.0024
	2-m-C10	CC(C)CCCCCCCC	0.00692
	2-m-C11	CC(C)CCCCCCCCC	0.0305
	2-m-C12	CC(C)CCCCCCCCCC	0.159
	2-m-C13	CC(C)CCCCCCCCCCC	0.519
	2-m-C14	CC(C)CCCCCCCCCCCC	1.89
	2-m-C17	CC(C)CCCCCCCCCCCCCCC	121
	2-m-C18	CC(C)CCCCCCCCCCCCCCCC	654
	2-m-C19	CC(C)CCCCCCCCCCCCCCCCC	2770
	3-m-C8	CCC(C)CCCCC	0.000111
	3-m-C9	CCC(C)CCCCCC	0.000508
	3-m-C10	CCC(C)CCCCCCC	0.00256
	3-m-C11	CCC(C)CCCCCCCC	0.0078
	3-m-C12	CCC(C)CCCCCCCCC	0.0315
	3-m-C13	CCC(C)CCCCCCCCCC	0.172
	3-m-C14	CCC(C)CCCCCCCCCCC	0.586
	3-m-C15	CCC(C)CCCCCCCCCCCC	1.91
	3-m-C16	CCC(C)CCCCCCCCCCCCC	11.9
	3-m-C18	CCC(C)CCCCCCCCCCCCCCC	139
	4-m-C8	CCCC(C)CCCC	0.000151
	4-m-C9	CCCC(C)CCCCC	0.000488
	4-m-C10	CCCC(C)CCCCCC	0.00184
	4-m-C11	CCCC(C)CCCCCCC	0.0109
	4-m-C12	CCCC(C)CCCCCCCC	0.0356
	4-m-C14	CCCC(C)CCCCCCCCCC	0.679
	4-m-C16	CCCC(C)CCCCCCCCCCCC	8.75
	5-m-C9	CCCCC(C)CCCC	0.000798
	5-m-C10	CCCCC(C)CCCCC	0.00245
	5-m-C11	CCCCC(C)CCCCCC	0.01
	5-m-C12	CCCCC(C)CCCCCCC	0.0587
	5-m-C13	CCCCC(C)CCCCCCCC	0.176
	5-m-C14	CCCCC(C)CCCCCCCCC	0.762
	5-m-C15	CCCCC(C)CCCCCCCCCC	3.85
	5-m-C16	CCCCC(C)CCCCCCCCCCC	14.5
	5-m-C17	CCCCC(C)CCCCCCCCCCCC	49
	5-m-C18	CCCCC(C)CCCCCCCCCCCCC	206
	6-m-C11	CCCCCC(C)CCCCC	0.00777
	6-m-C12	CCCCCC(C)CCCCCC	0.0326
	6-m-C14	CCCCCC(C)CCCCCCCC	0.543
	6-m-C17	CCCCCC(C)CCCCCCCCCCC	39.9
	6-m-C19	CCCCCC(C)CCCCCCCCCCCCC	692
	7-m-C13	CCCCCCC(C)CCCCCC	0.135
	7-m-C14	CCCCCCC(C)CCCCCCC	0.708
	7-m-C15	CCCCCCC(C)CCCCCCCC	2.54
	7-m-C16	CCCCCCC(C)CCCCCCCCC	9.55
	7-m-C17	CCCCCCC(C)CCCCCCCCCC	40.4
	7-m-C19	CCCCCCC(C)CCCCCCCCCCCC	482
	8-m-C15	CCCCCCCC(C)CCCCCCC	4.17
	8-m-C16	CCCCCCCC(C)CCCCCCCC	12.1
	8-m-C17	CCCCCCCC(C)CCCCCCCCC	43
	8-m-C18	CCCCCCCC(C)CCCCCCCCCC	302
	8-m-C19	CCCCCCCC(C)CCCCCCCCCCC	1340
	9-m-C17	CCCCCCCCC(C)CCCCCCCC	38.9
	9-m-C18	CCCCCCCCC(C)CCCCCCCCC	160
	9-m-C19	CCCCCCCCC(C)CCCCCCCCCC	766
	10-m-C19	CCCCCCCCCC(C)CCCCCCCCC	511
	2,2-m-C10	CC(C)(C)CCCCCCCC	0.000343
	2,2-m-C11	CC(C)(C)CCCCCCCCC	0.00141
	2,2-m-C12	CC(C)(C)CCCCCCCCCC	0.00868
	2,2-m-C13	CC(C)(C)CCCCCCCCCCC	0.0262
	2,2-m-C14	CC(C)(C)CCCCCCCCCCCC	0.0904
	2,2-m-C17	CC(C)(C)CCCCCCCCCCCCCCC	6.13
	2,2-m-C18	CC(C)(C)CCCCCCCCCCCCCCCC	33.5
	2,2-m-C7	CC(C)(C)CCCCC	5.16e-06
	2,3-m-C10	CC(C)C(C)CCCCCCC	2.52e-05
	2,3-m-C12	CC(C)C(C)CCCCCCCCC	0.000422
	2,3-m-C13	CC(C)C(C)CCCCCCCCCC	0.00202
	2,3-m-C14	CC(C)C(C)CCCCCCCCCCC	0.00634
	2,3-m-C15	CC(C)C(C)CCCCCCCCCCCC	0.0249
	2,3-m-C16	CC(C)C(C)CCCCCCCCCCCCC	0.152
	2,3-m-C17	CC(C)C(C)CCCCCCCCCCCCCC	0.446
	2,3-m-C7	CC(C)C(C)CCCC	2.93e-07
	2,4-m-C10	CC(C)CC(C)CCCCCC	0.000341
	2,4-m-C13	CC(C)CC(C)CCCCCCCCC	0.0266
	2,4-m-C15	CC(C)CC(C)CCCCCCCCCCC	0.521
	2,4-m-C16	CC(C)CC(C)CCCCCCCCCCCC	1.9
	2,4-m-C18	CC(C)CC(C)CCCCCCCCCCCCCC	28.1
	2,4-m-C7	CC(C)CC(C)CCC	5.21e-06
	2,4-m-C8	CC(C)CC(C)CCCC	3.31e-05
	2,4-m-C9	CC(C)CC(C)CCCCC	0.000122
	2,5-m-C10	CC(C)CCC(C)CCCCC	0.00111
	2,5-m-C11	CC(C)CCC(C)CCCCCC	0.00417
	2,5-m-C12	CC(C)CCC(C)CCCCCCC	0.0271
	2,5-m-C13	CC(C)CCC(C)CCCCCCCC	0.0753
	2,5-m-C16	CC(C)CCC(C)CCCCCCCCCCC	5.6
	2,5-m-C17	CC(C)CCC(C)CCCCCCCCCCCC	20.5
	2,5-m-C18	CC(C)CCC(C)CCCCCCCCCCCCC	101
	2,5-m-C7	CC(C)CCC(C)CC	1.51e-05
	2,5-m-C8	CC(C)CCC(C)CCC	7.35e-05
	2,5-m-C9	CC(C)CCC(C)CCCC	0.00037
	2,6-m-C10	CC(C)CCCC(C)CCCC	0.00063
	2,6-m-C11	CC(C)CCCC(C)CCCCC	0.00211
	2,6-m-C14	CC(C)CCCC(C)CCCCCCCC	0.13
	2,6-m-C15	CC(C)CCCC(C)CCCCCCCCC	0.794
	2,6-m-C17	CC(C)CCCC(C)CCCCCCCCCCC	9.12
	2,6-m-C18	CC(C)CCCC(C)CCCCCCCCCCCC	32.9
	2,6-m-C7	CC(C)CCCC(C)C	1.3e-05
	2,6-m-C8	CC(C)CCCC(C)CC	2.31e-05
	2,6-m-C9	CC(C)CCCC(C)CCC	0.000155
	2,7-m-C10	CC(C)CCCCC(C)CCC	0.00023
	2,7-m-C11	CC(C)CCCCC(C)CCCC	0.00126
	2,7-m-C13	CC(C)CCCCC(C)CCCCCC	0.013
	2,7-m-C14	CC(C)CCCCC(C)CCCCCCC	0.0866
	2,7-m-C17	CC(C)CCCCC(C)CCCCCCCCCC	5.31
	2,7-m-C18	CC(C)CCCCC(C)CCCCCCCCCCC	25.9
	2,7-m-C8	CC(C)CCCCC(C)C	0.000193
	2,7-m-C9	CC(C)CCCCC(C)CC	0.000164
	2,8-m-C10	CC(C)CCCCCC(C)CC	0.00143
	2,8-m-C11	CC(C)CCCCCC(C)CCC	0.00739
	2,8-m-C12	CC(C)CCCCCC(C)CCCC	0.0404
	2,8-m-C13	CC(C)CCCCCC(C)CCCCC	0.106
	2,8-m-C14	CC(C)CCCCCC(C)CCCCCC	0.462
	2,8-m-C15	CC(C)CCCCCC(C)CCCCCCC	2.7
	2,8-m-C16	CC(C)CCCCCC(C)CCCCCCCC	8.11
	2,8-m-C18	CC(C)CCCCCC(C)CCCCCCCCCC	176
	2,9-m-C10	CC(C)CCCCCCC(C)C	0.00129
	2,9-m-C11	CC(C)CCCCCCC(C)CC	0.0018
	2,9-m-C12	CC(C)CCCCCCC(C)CCC	0.0114
	2,9-m-C13	CC(C)CCCCCCC(C)CCCC	0.0475
	2,9-m-C14	CC(C)CCCCCCC(C)CCCCC	0.166
	2,9-m-C16	CC(C)CCCCCCC(C)CCCCCCC	3.23
	2,9-m-C18	CC(C)CCCCCCC(C)CCCCCCCCC	41.8
	2,10-m-C12	CC(C)CCCCCCCC(C)CC	0.00471
	2,10-m-C13	CC(C)CCCCCCCC(C)CCC	0.00806
	2,10-m-C14	CC(C)CCCCCCCC(C)CCCC	0.0441
	2,10-m-C16	CC(C)CCCCCCCC(C)CCCCCC	0.496
	2,10-m-C17	CC(C)CCCCCCCC(C)CCCCCCC	2.7
	2,10-m-C18	CC(C)CCCCCCCC(C)CCCCCCCC	16
	2,11-m-C12	CC(C)CCCCCCCCC(C)C	0.106
	2,11-m-C13	CC(C)CCCCCCCCC(C)CC	0.101
	2,11-m-C15	CC(C)CCCCCCCCC(C)CCCC	2.22
	2,11-m-C17	CC(C)CCCCCCCCC(C)CCCCCC	24.3
	2,11-m-C18	CC(C)CCCCCCCCC(C)CCCCCCC	112
	2,12-m-C13	CC(C)CCCCCCCCCC(C)C	0.151
	2,12-m-C14	CC(C)CCCCCCCCCC(C)CC	0.198
	2,12-m-C15	CC(C)CCCCCCCCCC(C)CCC	1.17
	2,12-m-C17	CC(C)CCCCCCCCCC(C)CCCCC	13.9
	2,12-m-C18	CC(C)CCCCCCCCCC(C)CCCCCC	77.8
	2,13-m-C14	CC(C)CCCCCCCCCCC(C)C	0.232
	2,13-m-C15	CC(C)CCCCCCCCCCC(C)CC	0.249
	2,13-m-C17	CC(C)CCCCCCCCCCC(C)CCCC	2.87
	2,13-m-C18	CC(C)CCCCCCCCCCC(C)CCCCC	11.2
	2,14-m-C15	CC(C)CCCCCCCCCCCC(C)C	5.75
	2,14-m-C16	CC(C)CCCCCCCCCCCC(C)CC	4.21
	2,14-m-C17	CC(C)CCCCCCCCCCCC(C)CCC	17.2
	2,14-m-C18	CC(C)CCCCCCCCCCCC(C)CCCC	52.5
	2,15-m-C16	CC(C)CCCCCCCCCCCCC(C)C	17.9
	2,15-m-C17	CC(C)CCCCCCCCCCCCC(C)CC	35
	2,16-m-C17	CC(C)CCCCCCCCCCCCCC(C)C	16.4
	2,16-m-C18	CC(C)CCCCCCCCCCCCCC(C)CC	17.3
	3,3-m-C10	CCC(C)(C)CCCCCCC	0.000133
	3,3-m-C12	CCC(C)(C)CCCCCCCCC	0.00129
	3,3-m-C13	CCC(C)(C)CCCCCCCCCC	0.00785
	3,3-m-C14	CCC(C)(C)CCCCCCCCCCC	0.0268
	3,3-m-C16	CCC(C)(C)CCCCCCCCCCCCC	0.517
	3,3-m-C17	CCC(C)(C)CCCCCCCCCCCCCC	2.1
	3,3-m-C18	CCC(C)(C)CCCCCCCCCCCCCCC	4.17
	3,3-m-C7	CCC(C)(C)CCCC	1.52e-06
	3,3-m-C8	CCC(C)(C)CCCCC	4.76e-06
	3,3-m-C9	CCC(C)(C)CCCCCC	2.21e-05
	3,4-m-C11	CCC(C)C(C)CCCCCCC	3.65e-05
	3,4-m-C12	CCC(C)C(C)CCCCCCCC	0.000129
	3,4-m-C13	CCC(C)C(C)CCCCCCCCC	0.000647
	3,4-m-C14	CCC(C)C(C)CCCCCCCCCC	0.00305
	3,4-m-C15	CCC(C)C(C)CCCCCCCCCCC	0.0127
	3,4-m-C17	CCC(C)C(C)CCCCCCCCCCCCC	0.1
	3,4-m-C18	CCC(C)C(C)CCCCCCCCCCCCCC	0.568
	3,4-m-C7	CCC(C)C(C)CCC	1.38e-07
	3,4-m-C8	CCC(C)C(C)CCCC	6.12e-07
	3,4-m-C9	CCC(C)C(C)CCCCC	2.22e-06
	3,5-m-C10	CCC(C)CC(C)CCCCC	0.000101
	3,5-m-C11	CCC(C)CC(C)CCCCCC	0.000226
	3,5-m-C12	CCC(C)CC(C)CCCCCCC	0.00142
	3,5-m-C13	CCC(C)CC(C)CCCCCCCC	0.00624
	3,5-m-C14	CCC(C)CC(C)CCCCCCCCC	0.0149
	3,5-m-C15	CCC(C)CC(C)CCCCCCCCCC	0.0781
	3,5-m-C16	CCC(C)CC(C)CCCCCCCCCCC	0.939
	3,5-m-C17	CCC(C)CC(C)CCCCCCCCCCCC	1.14
	3,5-m-C18	CCC(C)CC(C)CCCCCCCCCCCCC	3.7
	3,5-m-C7	CCC(C)CC(C)CC	1.95e-06
	3,5-m-C8	CCC(C)CC(C)CCC	3.94e-06
	3,5-m-C9	CCC(C)CC(C)CCCC	2.47e-05
	3,6-m-C11	CCC(C)CCC(C)CCCCC	0.00113
	3,6-m-C13	CCC(C)CCC(C)CCCCCCC	0.0272
	3,6-m-C15	CCC(C)CCC(C)CCCCCCCCC	0.28
	3,6-m-C16	CCC(C)CCC(C)CCCCCCCCCC	1.15
	3,6-m-C17	CCC(C)CCC(C)CCCCCCCCCCC	6.69
	3,6-m-C18	CCC(C)CCC(C)CCCCCCCCCCCC	12.6
	3,6-m-C8	CCC(C)CCC(C)CC	1.68e-05
	3,7-m-C10	CCC(C)CCCC(C)CCC	0.000273
	3,7-m-C11	CCC(C)CCCC(C)CCCC	0.00118
	3,7-m-C12	CCC(C)CCCC(C)CCCCC	0.00416
	3,7-m-C13	CCC(C)CCCC(C)CCCCCC	0.0224
	3,7-m-C14	CCC(C)CCCC(C)CCCCCCC	0.129
	3,7-m-C17	CCC(C)CCCC(C)CCCCCCCCCC	5.39
	3,7-m-C18	CCC(C)CCCC(C)CCCCCCCCCCC	19
	3,7-m-C9	CCC(C)CCCC(C)CC	3.75e-05
	3,8-m-C10	CCC(C)CCCCC(C)CC	0.000148
	3,8-m-C11	CCC(C)CCCCC(C)CCC	0.000219
	3,8-m-C12	CCC(C)CCCCC(C)CCCC	0.00139
	3,8-m-C13	CCC(C)CCCCC(C)CCCCC	0.00452
	3,8-m-C15	CCC(C)CCCCC(C)CCCCCCC	0.183
	3,8-m-C17	CCC(C)CCCCC(C)CCCCCCCCC	1.75
	3,9-m-C11	CCC(C)CCCCCC(C)CC	0.00165
	3,9-m-C12	CCC(C)CCCCCC(C)CCC	0.00706
	3,9-m-C13	CCC(C)CCCCCC(C)CCCC	0.0431
	3,9-m-C14	CCC(C)CCCCCC(C)CCCCC	0.113
	3,9-m-C15	CCC(C)CCCCCC(C)CCCCCC	0.475
	3,9-m-C16	CCC(C)CCCCCC(C)CCCCCCC	2.21
	3,9-m-C18	CCC(C)CCCCCC(C)CCCCCCCCC	70.4
	3,10-m-C12	CCC(C)CCCCCCC(C)CC	0.00391
	3,10-m-C14	CCC(C)CCCCCCC(C)CCCC	0.0719
	3,10-m-C15	CCC(C)CCCCCCC(C)CCCCC	0.18
	3,10-m-C16	CCC(C)CCCCCCC(C)CCCCCC	1.07
	3,10-m-C17	CCC(C)CCCCCCC(C)CCCCCCC	2.89
	3,10-m-C18	CCC(C)CCCCCCC(C)CCCCCCCC	19.3
	3,11-m-C13	CCC(C)CCCCCCCC(C)CC	0.00489
	3,11-m-C14	CCC(C)CCCCCCCC(C)CCC	0.0115
	3,11-m-C15	CCC(C)CCCCCCCC(C)CCCC	0.0622
	3,11-m-C16	CCC(C)CCCCCCCC(C)CCCCC	0.255
	3,11-m-C17	CCC(C)CCCCCCCC(C)CCCCCC	0.984
	3,12-m-C14	CCC(C)CCCCCCCCC(C)CC	0.123
	3,12-m-C15	CCC(C)CCCCCCCCC(C)CCC	0.349
	3,12-m-C16	CCC(C)CCCCCCCCC(C)CCCC	1.65
	3,12-m-C17	CCC(C)CCCCCCCCC(C)CCCCC	6.51
	3,12-m-C18	CCC(C)CCCCCCCCC(C)CCCCCC	10.9
	3,13-m-C15	CCC(C)CCCCCCCCCC(C)CC	0.248
	3,13-m-C16	CCC(C)CCCCCCCCCC(C)CCC	0.986
	3,13-m-C17	CCC(C)CCCCCCCCCC(C)CCCC	29.2
	3,13-m-C18	CCC(C)CCCCCCCCCC(C)CCCCC	30.5
	3,14-m-C16	CCC(C)CCCCCCCCCCC(C)CC	0.513
	3,14-m-C18	CCC(C)CCCCCCCCCCC(C)CCCC	3.98
	3,15-m-C17	CCC(C)CCCCCCCCCCCC(C)CC	4.84
	3,15-m-C18	CCC(C)CCCCCCCCCCCC(C)CCC	13.1
	3,16-m-C18	CCC(C)CCCCCCCCCCCCC(C)CC	31.6
	4,4-m-C10	CCCC(C)(C)CCCCCC	0.000118
	4,4-m-C11	CCCC(C)(C)CCCCCCC	0.000757
	4,4-m-C12	CCCC(C)(C)CCCCCCCC	0.00171
	4,4-m-C14	CCCC(C)(C)CCCCCCCCCC	0.043
	4,4-m-C15	CCCC(C)(C)CCCCCCCCCCC	0.252
	4,4-m-C16	CCCC(C)(C)CCCCCCCCCCCC	0.417
	4,4-m-C17	CCCC(C)(C)CCCCCCCCCCCCC	1.9
	4,4-m-C18	CCCC(C)(C)CCCCCCCCCCCCCC	7.84
	4,4-m-C7	CCCC(C)(C)CCC	1.61e-06
	4,4-m-C9	CCCC(C)(C)CCCCC	2.68e-05
	4,5-m-C10	CCCC(C)C(C)CCCCC	9.9e-06
	4,5-m-C11	CCCC(C)C(C)CCCCCC	6.75e-05
	4,5-m-C12	CCCC(C)C(C)CCCCCCC	0.000382
	4,5-m-C14	CCCC(C)C(C)CCCCCCCCC	0.00383
	4,5-m-C15	CCCC(C)C(C)CCCCCCCCCC	0.017
	4,5-m-C16	CCCC(C)C(C)CCCCCCCCCCC	0.0581
	4,5-m-C17	CCCC(C)C(C)CCCCCCCCCCCC	0.0944
	4,5-m-C9	CCCC(C)C(C)CCCC	3.43e-06
	4,6-m-C10	CCCC(C)CC(C)CCCC	2.35e-05
	4,6-m-C11	CCCC(C)CC(C)CCCCC	0.000113
	4,6-m-C12	CCCC(C)CC(C)CCCCCC	0.000224
	4,6-m-C14	CCCC(C)CC(C)CCCCCCCC	0.00587
	4,6-m-C15	CCCC(C)CC(C)CCCCCCCCC	0.0188
	4,6-m-C16	CCCC(C)CC(C)CCCCCCCCCC	0.0725
	4,6-m-C17	CCCC(C)CC(C)CCCCCCCCCCC	0.225
	4,6-m-C18	CCCC(C)CC(C)CCCCCCCCCCCC	0.629
	4,6-m-C9	CCCC(C)CC(C)CCC	2.97e-06
	4,7-m-C10	CCCC(C)CCC(C)CCC	0.000279
	4,7-m-C11	CCCC(C)CCC(C)CCCC	0.00138
	4,7-m-C12	CCCC(C)CCC(C)CCCCC	0.00463
	4,7-m-C15	CCCC(C)CCC(C)CCCCCCCC	0.27
	4,7-m-C18	CCCC(C)CCC(C)CCCCCCCCCCC	21.4
	4,8-m-C11	CCCC(C)CCCC(C)CCC	0.00196
	4,8-m-C12	CCCC(C)CCCC(C)CCCC	0.0083
	4,8-m-C13	CCCC(C)CCCC(C)CCCCC	0.0234
	4,8-m-C14	CCCC(C)CCCC(C)CCCCCC	0.138
	4,8-m-C15	CCCC(C)CCCC(C)CCCCCCC	0.575
	4,8-m-C17	CCCC(C)CCCC(C)CCCCCCCCC	5.38
	4,8-m-C18	CCCC(C)CCCC(C)CCCCCCCCCC	57.5
	4,9-m-C12	CCCC(C)CCCCC(C)CCC	0.00038
	4,9-m-C14	CCCC(C)CCCCC(C)CCCCC	0.00662
	4,9-m-C15	CCCC(C)CCCCC(C)CCCCCC	0.0239
	4,10-m-C13	CCCC(C)CCCCCC(C)CCC	0.0243
	4,10-m-C14	CCCC(C)CCCCCC(C)CCCC	0.115
	4,10-m-C15	CCCC(C)CCCCCC(C)CCCCC	0.36
	4,10-m-C17	CCCC(C)CCCCCC(C)CCCCCCC	11.2
	4,11-m-C14	CCCC(C)CCCCCCC(C)CCC	0.0531
	4,11-m-C16	CCCC(C)CCCCCCC(C)CCCCC	1.3
	4,11-m-C17	CCCC(C)CCCCCCC(C)CCCCCC	4.43
	4,12-m-C15	CCCC(C)CCCCCCCC(C)CCC	0.0521
	4,12-m-C16	CCCC(C)CCCCCCCC(C)CCCC	0.26
	4,12-m-C18	CCCC(C)CCCCCCCC(C)CCCCCC	2.79
	4,13-m-C16	CCCC(C)CCCCCCCCC(C)CCC	0.744
	4,13-m-C17	CCCC(C)CCCCCCCCC(C)CCCC	2.5
	4,14-m-C18	CCCC(C)CCCCCCCCCC(C)CCCC	32.6
	5,5-m-C10	CCCCC(C)(C)CCCCC	0.000133
	5,5-m-C13	CCCCC(C)(C)CCCCCCCC	0.0109
	5,5-m-C14	CCCCC(C)(C)CCCCCCCCC	0.0373
	5,5-m-C15	CCCCC(C)(C)CCCCCCCCCC	0.309
	5,5-m-C16	CCCCC(C)(C)CCCCCCCCCCC	0.825
	5,5-m-C17	CCCCC(C)(C)CCCCCCCCCCCC	2
	5,5-m-C9	CCCCC(C)(C)CCCC	4.69e-05
	5,6-m-C10	CCCCC(C)C(C)CCCC	1.38e-05
	5,6-m-C12	CCCCC(C)C(C)CCCCCC	0.000214
	5,6-m-C13	CCCCC(C)C(C)CCCCCCC	0.000991
	5,6-m-C14	CCCCC(C)C(C)CCCCCCCC	0.00251
	5,6-m-C15	CCCCC(C)C(C)CCCCCCCCC	0.0515
	5,6-m-C16	CCCCC(C)C(C)CCCCCCCCCC	0.0456
	5,6-m-C17	CCCCC(C)C(C)CCCCCCCCCCC	0.169
	5,6-m-C18	CCCCC(C)C(C)CCCCCCCCCCCC	0.412
	5,7-m-C11	CCCCC(C)CC(C)CCCC	0.000141
	5,7-m-C12	CCCCC(C)CC(C)CCCCC	0.000567
	5,7-m-C13	CCCCC(C)CC(C)CCCCCC	0.00141
	5,7-m-C15	CCCCC(C)CC(C)CCCCCCCC	0.0262
	5,7-m-C16	CCCCC(C)CC(C)CCCCCCCCC	0.126
	5,7-m-C17	CCCCC(C)CC(C)CCCCCCCCCC	1.45
	5,7-m-C18	CCCCC(C)CC(C)CCCCCCCCCCC	2.4
	5,8-m-C12	CCCCC(C)CCC(C)CCCC	0.00901
	5,8-m-C13	CCCCC(C)CCC(C)CCCCC	0.0272
	5,8-m-C16	CCCCC(C)CCC(C)CCCCCCCC	2.56
	5,8-m-C17	CCCCC(C)CCC(C)CCCCCCCCC	6.65
	5,8-m-C18	CCCCC(C)CCC(C)CCCCCCCCCC	34.3
	5,9-m-C13	CCCCC(C)CCCC(C)CCCC	0.0377
	5,9-m-C14	CCCCC(C)CCCC(C)CCCCC	0.0978
	5,9-m-C15	CCCCC(C)CCCC(C)CCCCCC	0.691
	5,9-m-C16	CCCCC(C)CCCC(C)CCCCCCC	2.57
	5,9-m-C17	CCCCC(C)CCCC(C)CCCCCCCC	7.96
	5,9-m-C18	CCCCC(C)CCCC(C)CCCCCCCCC	29.2
	5,10-m-C14	CCCCC(C)CCCCC(C)CCCC	0.00576
	5,10-m-C15	CCCCC(C)CCCCC(C)CCCCC	0.0482
	5,10-m-C16	CCCCC(C)CCCCC(C)CCCCCC	0.149
	5,10-m-C17	CCCCC(C)CCCCC(C)CCCCCCC	0.696
	5,10-m-C18	CCCCC(C)CCCCC(C)CCCCCCCC	3.3
	5,11-m-C15	CCCCC(C)CCCCCC(C)CCCC	0.599
	5,11-m-C18	CCCCC(C)CCCCCC(C)CCCCCCC	41.2
	5,12-m-C16	CCCCC(C)CCCCCCC(C)CCCC	1.46
	5,12-m-C17	CCCCC(C)CCCCCCC(C)CCCCC	5.16
	5,13-m-C17	CCCCC(C)CCCCCCCC(C)CCCC	0.852
	5,13-m-C18	CCCCC(C)CCCCCCCC(C)CCCCC	2.89
	5,14-m-C18	CCCCC(C)CCCCCCCCC(C)CCCC	19.1
	6,6-m-C11	CCCCCC(C)(C)CCCCC	0.000464
	6,6-m-C12	CCCCCC(C)(C)CCCCCC	0.0018
	6,6-m-C14	CCCCCC(C)(C)CCCCCCCC	0.0336
	6,6-m-C15	CCCCCC(C)(C)CCCCCCCCC	0.134
	6,6-m-C16	CCCCCC(C)(C)CCCCCCCCCC	0.796
	6,6-m-C17	CCCCCC(C)(C)CCCCCCCCCCC	2.33
	6,6-m-C18	CCCCCC(C)(C)CCCCCCCCCCCC	5.52
	6,7-m-C12	CCCCCC(C)C(C)CCCCC	0.000128
	6,7-m-C13	CCCCCC(C)C(C)CCCCCC	0.000733
	6,7-m-C14	CCCCCC(C)C(C)CCCCCCC	0.00307
	6,7-m-C15	CCCCCC(C)C(C)CCCCCCCC	0.00733
	6,7-m-C16	CCCCCC(C)C(C)CCCCCCCCC	0.0336
	6,7-m-C18	CCCCCC(C)C(C)CCCCCCCCCCC	0.73
	6,8-m-C13	CCCCCC(C)CC(C)CCCCC	0.00179
	6,8-m-C14	CCCCCC(C)CC(C)CCCCCC	0.00499
	6,8-m-C15	CCCCCC(C)CC(C)CCCCCCC	0.0641
	6,8-m-C17	CCCCCC(C)CC(C)CCCCCCCCC	0.532
	6,9-m-C15	CCCCCC(C)CCC(C)CCCCCC	0.252
	6,9-m-C17	CCCCCC(C)CCC(C)CCCCCCCC	4.94
	6,9-m-C18	CCCCCC(C)CCC(C)CCCCCCCCC	17.3
	6,10-m-C15	CCCCCC(C)CCCC(C)CCCCC	0.58
	6,10-m-C16	CCCCCC(C)CCCC(C)CCCCCC	1.79
	6,10-m-C18	CCCCCC(C)CCCC(C)CCCCCCCC	17.7
	6,11-m-C17	CCCCCC(C)CCCCC(C)CCCCCC	0.544
	6,11-m-C18	CCCCCC(C)CCCCC(C)CCCCCCC	3.38
	6,12-m-C17	CCCCCC(C)CCCCCC(C)CCCCC	5.3
	7,7-m-C13	CCCCCCC(C)(C)CCCCCC	0.00667
	7,7-m-C14	CCCCCCC(C)(C)CCCCCCC	0.0393
	7,7-m-C15	CCCCCCC(C)(C)CCCCCCCC	0.0887
	7,7-m-C17	CCCCCCC(C)(C)CCCCCCCCCC	2.24
	7,8-m-C14	CCCCCCC(C)C(C)CCCCCC	0.00982
	7,8-m-C15	CCCCCCC(C)C(C)CCCCCCC	0.0123
	7,8-m-C16	CCCCCCC(C)C(C)CCCCCCCC	0.176
	7,8-m-C17	CCCCCCC(C)C(C)CCCCCCCCC	0.177
	7,8-m-C18	CCCCCCC(C)C(C)CCCCCCCCCC	0.9
	7,9-m-C15	CCCCCCC(C)CC(C)CCCCCC	0.018
	7,9-m-C16	CCCCCCC(C)CC(C)CCCCCCC	0.0439
	7,9-m-C17	CCCCCCC(C)CC(C)CCCCCCCC	0.366
	7,9-m-C18	CCCCCCC(C)CC(C)CCCCCCCCC	0.834
	7,10-m-C16	CCCCCCC(C)CCC(C)CCCCCC	1.11
	7,10-m-C18	CCCCCCC(C)CCC(C)CCCCCCCC	16.3
	7,11-m-C17	CCCCCCC(C)CCCC(C)CCCCCC	17.3
	7,12-m-C18	CCCCCCC(C)CCCCC(C)CCCCCC	2.48
	8,8-m-C16	CCCCCCCC(C)(C)CCCCCCCC	0.665
	8,8-m-C17	CCCCCCCC(C)(C)CCCCCCCCC	3.88
	8,8-m-C18	CCCCCCCC(C)(C)CCCCCCCCCC	67.8
	8,9-m-C18	CCCCCCCC(C)C(C)CCCCCCCCC	1.25
	8,10-m-C17	CCCCCCCC(C)CC(C)CCCCCCC	0.368
	8,10-m-C18	CCCCCCCC(C)CC(C)CCCCCCCC	7.48
	8,11-m-C18	CCCCCCCC(C)CCC(C)CCCCCCC	37.3
	9,9-m-C17	CCCCCCCCC(C)(C)CCCCCCCC	1.93
	9,9-m-C18	CCCCCCCCC(C)(C)CCCCCCCCC	5.46
	9,10-m-C18	CCCCCCCCC(C)C(C)CCCCCCCC	0.879

## Sheet: HC_AFI
	Abbreviation	SMILES	Henry coefficients / [mol/kg framework/Pa]
	C1	C	1.51e-07
	C2	CC	5.3e-07
	C3	CCC	1.76e-06
	C4	CCCC	5.03e-06
	2-m-C3	CC(C)C	6.92e-06
	6-e-2,6-m-C9	CC(C)CCCC(CC)(C)CCC	0.00219683
	4-e-3,4-m-C7	CCC(C)C(CC)(C)CCC	0.000115731
	3-e-2,4,6-m-C7	CC(C)C(CC)C(C)CC(C)C	0.000486703
	2,4-m-4-p-C8	CC(C)CC(C)(CCC)CCCC	3.06e-07
	3,4-e-C9	CCC(CC)C(CC)CCCCC	0.000177857
	2,3,8-m-C9	CC(C)C(C)CCCCC(C)C	0.0221298
	2-m-4-p-C8	CC(C)CC(CCC)CCCC	3.37e-06
	2,2,4,5,6-m-C7	CC(C)(C)CC(C)C(C)C(C)C	0.0066017
	2,5,5-m-4-p-C7	CC(C)CC(CCC)C(C)(C)CC	2.34e-06
	4-e-3,4-m-C8	CCC(C)C(CC)(C)CCCC	0.000303882
	2,3-m-4-ip-C8	CC(C)C(C)C(C(C)C)CCCC	2.87e-05
	4-e-7-m-C10	CCCC(CC)CCC(C)CCC	0.000876981
	2,2,5,5-m-C9	CC(C)(C)CCC(C)(C)CCCC	0.0134378
	3-e-2,3-m-C6	CC(C)C(CC)(C)CCC	0.000181736
	4,4,5-m-C10	CCCC(C)(C)C(C)CCCCC	0.029392
	2,3,3,4,4,5-m-C6	CC(C)C(C)(C)C(C)(C)C(C)C	0.00361943
	4-e-2,3,5-m-C7	CC(C)C(C)C(CC)C(C)CC	0.000174138
	2,4,6,7-m-C9	CC(C)CC(C)CC(C)C(C)CC	0.0157696
	3,5-e-3,4-m-C7	CCC(CC)(C)C(C)C(CC)CC	0.000333323
	3-e-2,2,3,5-m-C7	CC(C)(C)C(CC)(C)CC(C)CC	0.000221933
	2,3,3,6-m-C9	CC(C)C(C)(C)CCC(C)CCC	0.022674
	2,3,6,6-m-C9	CC(C)C(C)CCC(C)(C)CCC	0.018615
	2,3-m-C9	CC(C)C(C)CCCCCC	0.00674693
	2,2,6-m-C10	CC(C)(C)CCCC(C)CCCC	0.0340942
	4-e-2,5-m-3-ip-C6	CC(C)C(C(C)C)C(CC)C(C)C	0.000946453
	4-e-4-ip-C8	CCCC(CC)(C(C)C)CCCC	1e-06
	C11	CCCCCCCCCCC	0.00647979
	2,5,5-m-3-ip-C7	CC(C)C(C(C)C)CC(C)(C)CC	0.000768978
	4-e-2,2-m-C8	CC(C)(C)CC(CC)CCCC	0.000171751
	2,5,6-m-C9	CC(C)CCC(C)C(C)CCC	0.0130082
	7-e-3,3-m-C9	CCC(C)(C)CCCC(CC)CC	0.00668652
	2,4,4,5,7-m-C8	CC(C)CC(C)(C)C(C)CC(C)C	0.0424793
	3-m-5-p-C9	CCC(C)CC(CCC)CCCC	8.97e-06
	5-e-2,3,3,4-m-C7	CC(C)C(C)(C)C(C)C(CC)CC	0.00778522
	4-e-2,2,3,3-m-C7	CC(C)(C)C(C)(C)C(CC)CCC	0.00176215
	2,2,5,5-m-C7	CC(C)(C)CCC(C)(C)CC	0.00406405
	6-e-2,2,3-m-C8	CC(C)(C)C(C)CCC(CC)CC	0.00591297
	2,2,4-m-4-p-C7	CC(C)(C)CC(C)(CCC)CCC	5.22e-07
	2,2,4,6,6-m-C7	CC(C)(C)CC(C)CC(C)(C)C	0.00199522
	3,3-m-C11	CCC(C)(C)CCCCCCCC	0.0446893
	C7	CCCCCCC	8.98e-05
	4-ip-C7	CCCC(C(C)C)CCC	1.22e-05
	3,6-m-C10	CCC(C)CCC(C)CCCC	0.00880408
	6-e-2,2,4-m-C8	CC(C)(C)CC(C)CC(CC)CC	0.00263034
	3,3-m-4-p-C8	CCC(C)(C)C(CCC)CCCC	1.07e-05
	2,2-m-C9	CC(C)(C)CCCCCCC	0.00636899
	2,2,4-m-C5	CC(C)(C)CC(C)C	0.000219788
	5,5-m-C11	CCCCC(C)(C)CCCCCC	0.0179809
	3-m-5-p-C8	CCC(C)CC(CCC)CCC	1.24e-05
	4,5-m-4-p-C8	CCCC(C)(CCC)C(C)CCC	2.46e-06
	3,4,5-e-C7	CCC(CC)C(CC)C(CC)CC	1.83e-06
	5-e-4,5-m-C9	CCCC(C)C(CC)(C)CCCC	0.00103218
	2,3,5,5-m-C7	CC(C)C(C)CC(C)(C)CC	0.00486253
	2,2,3,7-m-C9	CC(C)(C)C(C)CCCC(C)CC	0.0387484
	5,6-m-C11	CCCCC(C)C(C)CCCCC	0.0304367
	3-e-2,7-m-C8	CC(C)C(CC)CCCC(C)C	0.0013082
	2,4-m-C11	CC(C)CC(C)CCCCCCC	0.0292398
	3-e-2,2,4,5-m-C7	CC(C)(C)C(CC)C(C)C(C)CC	2.8e-05
	2,3-m-C6	CC(C)C(C)CCC	0.00028419
	3,4,4,6-m-C9	CCC(C)C(C)(C)CC(C)CCC	0.0126143
	2,3,5-m-C6	CC(C)C(C)CC(C)C	0.000864343
	3,3,6-m-C10	CCC(C)(C)CCC(C)CCCC	0.018232
	3,3-e-4-m-C6	CCC(CC)(CC)C(C)CC	0.000121228
	2,2,6,7-m-C9	CC(C)(C)CCCC(C)C(C)CC	0.0372093
	C8	CCCCCCCC	0.00025969
	2,10-m-C11	CC(C)CCCCCCCC(C)C	0.0669651
	3-e-3,4,4-m-C7	CCC(CC)(C)C(C)(C)CCC	0.00182128
	4-e-2,6-m-C7	CC(C)CC(CC)CC(C)C	2.67e-05
	2,3,5,5,6-m-C8	CC(C)C(C)CC(C)(C)C(C)CC	0.0260209
	2,4-m-4-ip-C7	CC(C)CC(C)(C(C)C)CCC	7.28e-06
	2,6-m-4-ip-C7	CC(C)CC(C(C)C)CC(C)C	9.03e-07
	5-e-3,3,4-m-C8	CCC(C)(C)C(C)C(CC)CCC	0.000517853
	2,3,4,4,5,6-m-C7	CC(C)C(C)C(C)(C)C(C)C(C)C	0.039933
	2,2,3-m-C10	CC(C)(C)C(C)CCCCCCC	0.0517201
	3-e-5-p-C8	CCC(CC)CC(CCC)CCC	7.51e-06
	3,3-e-2,4-m-C6	CC(C)C(CC)(CC)C(C)CC	2.35e-05
	4,5,6-m-C10	CCCC(C)C(C)C(C)CCCC	0.0215869
	3-m-5-ip-C8	CCC(C)CC(C(C)C)CCC	2.09e-05
	3-e-2,2,3-m-C6	CC(C)(C)C(CC)(C)CCC	9.45e-05
	5-sb-C9	CCCCC(C(C)CC)CCCC	2.12e-06
	2,2,5-m-C6	CC(C)(C)CCC(C)C	0.000768054
	6-e-2,5-m-C9	CC(C)CCC(C)C(CC)CCC	0.000987025
	2,3,3-m-C6	CC(C)C(C)(C)CCC	0.000693355
	4,4-e-5-m-C8	CCCC(CC)(CC)C(C)CCC	1.13e-05
	4,5-e-2,3-m-C7	CC(C)C(C)C(CC)C(CC)CC	1.28e-05
	3-e-3,4,4-m-C6	CCC(CC)(C)C(C)(C)CC	0.00258098
	2,2,4,7-m-C9	CC(C)(C)CC(C)CCC(C)CC	0.0117613
	2,8-m-C9	CC(C)CCCCCC(C)C	0.00938707
	2,4,5,5-m-C8	CC(C)CC(C)C(C)(C)CCC	0.0112101
	2,2,4,5-m-3-ip-C6	CC(C)(C)C(C(C)C)C(C)C(C)C	3.05e-06
	4-e-3,3,5,5-m-C7	CCC(C)(C)C(CC)C(C)(C)CC	6.84e-05
	3-e-4,4,6-m-C8	CCC(CC)C(C)(C)CC(C)CC	0.00373192
	4-e-2,2-m-C6	CC(C)(C)CC(CC)CC	0.000681122
	3-e-2-m-C5	CC(C)C(CC)CC	8.78e-05
	5-tb-C9	CCCCC(C(C)(C)C)CCCC	5.65e-07
	4-m-C7	CCCC(C)CCC	0.000152098
	3,3-e-2,4,4-m-C6	CC(C)C(CC)(CC)C(C)(C)CC	0.000684585
	2,3,5,6,6-m-C8	CC(C)C(C)CC(C)C(C)(C)CC	0.0264797
	2,2,4,4-m-C8	CC(C)(C)CC(C)(C)CCCC	0.00467064
	7-e-2-m-C10	CC(C)CCCCC(CC)CCC	0.00296675
	5-e-2,4,4,5-m-C7	CC(C)CC(C)(C)C(CC)(C)CC	0.00326884
	2,3,3,4,5-m-C8	CC(C)C(C)(C)C(C)C(C)CCC	0.013432
	4,4-m-C8	CCCC(C)(C)CCCC	0.000766287
	C10	CCCCCCCCCC	0.00230936
	2,2,3,3,4-m-C8	CC(C)(C)C(C)(C)C(C)CCCC	0.0176711
	5-e-4,4-m-C9	CCCC(C)(C)C(CC)CCCC	0.000201182
	3,6-m-C9	CCC(C)CCC(C)CCC	0.00298693
	3,6-e-4-m-C8	CCC(CC)C(C)CC(CC)CC	0.000599235
	5-e-2,3,4,5-m-C7	CC(C)C(C)C(C)C(CC)(C)CC	0.00268719
	2,2,9-m-C10	CC(C)(C)CCCCCCC(C)C	0.0695915
	4-p-C10	CCCC(CCC)CCCCCC	7.61e-05
	3,3-e-2,2-m-C6	CC(C)(C)C(CC)(CC)CCC	3.19e-06
	3-e-2,2,5,5-m-C7	CC(C)(C)C(CC)CC(C)(C)CC	0.000162779
	3-e-2,2,5-m-C8	CC(C)(C)C(CC)CC(C)CCC	8.04e-05
	2,5,6,7-m-C9	CC(C)CCC(C)C(C)C(C)CC	0.0367222
	2,3-m-C11	CC(C)C(C)CCCCCCCC	0.0596454
	2,3-m-C8	CC(C)C(C)CCCCC	0.00223629
	4-e-2,4,5-m-C8	CC(C)CC(CC)(C)C(C)CCC	0.000854437
	5-e-2,3,3,6-m-C7	CC(C)C(C)(C)CC(CC)C(C)C	0.0067987
	3,3,7,7-m-C9	CCC(C)(C)CCCC(C)(C)CC	0.0241139
	2,2,5-m-3-ip-C7	CC(C)(C)C(C(C)C)CC(C)CC	7.19e-06
	2,4,6-m-C7	CC(C)CC(C)CC(C)C	0.00118717
	2,5-m-5-p-C8	CC(C)CCC(C)(CCC)CCC	1.23e-06
	5-e-2,3,7-m-C8	CC(C)C(C)CC(CC)CC(C)C	9.79e-05
	3-e-3,4,5-m-C7	CCC(CC)(C)C(C)C(C)CC	0.00125522
	4-e-4-m-C8	CCCC(CC)(C)CCCC	0.000202046
	2-m-3-ip-C6	CC(C)C(C(C)C)CCC	2.39e-05
	2,6,6-m-C10	CC(C)CCCC(C)(C)CCCC	0.026316
	3-e-2,4-m-C5	CC(C)C(CC)C(C)C	0.000146132
	5-m-5-p-C9	CCCCC(C)(CCC)CCCC	8.46e-07
	3-e-2,3-m-C9	CC(C)C(CC)(C)CCCCCC	0.003637
	5-tb-3-m-C8	CCC(C)CC(C(C)(C)C)CCC	9.08e-08
	3-e-5,7-m-C9	CCC(CC)CC(C)CC(C)CC	0.00536763
	5-e-3,7-m-C9	CCC(C)CC(CC)CC(C)CC	0.000163045
	4,5-e-2,5-m-C7	CC(C)CC(CC)C(CC)(C)CC	6.08e-05
	2,3,4,7-m-C8	CC(C)C(C)C(C)CCC(C)C	0.0110784
	4-e-3-m-C7	CCC(C)C(CC)CCC	7.32e-05
	2,2,6,7-m-C8	CC(C)(C)CCCC(C)C(C)C	0.0158226
	5-e-2-m-C8	CC(C)CCC(CC)CCC	0.000222459
	2,2,3,3,4-m-C7	CC(C)(C)C(C)(C)C(C)CCC	0.00766611
	4-e-5-ip-C8	CCCC(CC)C(C(C)C)CCC	1.99e-06
	5,6-e-2-m-C8	CC(C)CCC(CC)C(CC)CC	2.68e-05
	4-e-3,4,5-m-C8	CCC(C)C(CC)(C)C(C)CCC	0.000271323
	5-ip-C9	CCCCC(C(C)C)CCCC	7.69e-05
	2,4,6-m-C10	CC(C)CC(C)CC(C)CCCC	0.0161105
	2,3,5-m-C10	CC(C)C(C)CC(C)CCCCC	0.0258882
	2,2,3,3,4,4,5-m-C6	CC(C)(C)C(C)(C)C(C)(C)C(C)C	0.0161871
	3-e-2,2,3,6-m-C7	CC(C)(C)C(CC)(C)CCC(C)C	0.000184383
	2,2,4,5,5-m-C8	CC(C)(C)CC(C)C(C)(C)CCC	0.0244619
	2,6-m-5-p-C8	CC(C)CCC(CCC)C(C)CC	1.62e-06
	4-e-2,7-m-C8	CC(C)CC(CC)CCC(C)C	0.000227964
	4-e-2,5-m-C8	CC(C)CC(CC)C(C)CCC	0.000248093
	2,2,6-m-3-ip-C7	CC(C)(C)C(C(C)C)CCC(C)C	6.69e-06
	2,4-m-C5	CC(C)CC(C)C	0.000106835
	3,4-e-3,4-m-C6	CCC(CC)(C)C(CC)(C)CC	0.00975002
	2,3,6-m-4-p-C7	CC(C)C(C)C(CCC)CC(C)C	4.99e-07
	2,5,5-m-C10	CC(C)CCC(C)(C)CCCCC	0.0186772
	5-e-2-m-C7	CC(C)CCC(CC)CC	0.000481637
	4-e-2,4-m-C9	CC(C)CC(CC)(C)CCCCC	0.00120876
	2,2,4,5-m-C6	CC(C)(C)CC(C)C(C)C	0.00188672
	3,3-e-2-m-C8	CC(C)C(CC)(CC)CCCCC	5.77e-05
	5-e-2,4,4-m-C8	CC(C)CC(C)(C)C(CC)CCC	0.000583318
	2,5-m-4-ip-C7	CC(C)CC(C(C)C)C(C)CC	7.61e-06
	3-e-2,3,5-m-C7	CC(C)C(CC)(C)CC(C)CC	0.00173812
	4-e-3,3-m-C6	CCC(C)(C)C(CC)CC	0.000899013
	2,6-m-4-p-C8	CC(C)CC(CCC)CC(C)CC	1.56e-06
	3-e-2,2,4,4-m-C6	CC(C)(C)C(CC)C(C)(C)CC	2.84e-05
	4-e-4-ip-C7	CCCC(CC)(C(C)C)CCC	2.03e-06
	3,3,4,4-m-C8	CCC(C)(C)C(C)(C)CCCC	0.0110241
	5-m-4-ip-C9	CCCC(C(C)C)C(C)CCCC	6.24e-05
	6-e-3,4-m-C9	CCC(C)C(C)CC(CC)CCC	0.000712843
	3-e-3,5,5-m-C7	CCC(CC)(C)CC(C)(C)CC	0.00266911
	3-e-3,6-m-C9	CCC(CC)(C)CCC(C)CCC	0.00402085
	2,2,3,4-m-3-ip-C6	CC(C)(C)C(C)(C(C)C)C(C)CC	3.27e-07
	3,5-e-3,5-m-C7	CCC(CC)(C)CC(CC)(C)CC	0.00134954
	6-e-2,4,5-m-C8	CC(C)CC(C)C(C)C(CC)CC	0.00354532
	4,4,6,6-m-C9	CCCC(C)(C)CC(C)(C)CCC	0.00241312
	2,2,6-m-C7	CC(C)(C)CCCC(C)C	0.00230714
	2,3,4-m-4-p-C7	CC(C)C(C)C(C)(CCC)CCC	1.51e-06
	3,4-m-C10	CCC(C)C(C)CCCCCC	0.0122906
	5-e-C9	CCCCC(CC)CCCC	0.000253371
	3-e-2,4-m-C9	CC(C)C(CC)C(C)CCCCC	0.00226479
	2,4,9-m-C10	CC(C)CC(C)CCCCC(C)C	0.0324684
	4-e-3,4,5-m-C7	CCC(C)C(CC)(C)C(C)CC	0.000107842
	3,4,8-m-C10	CCC(C)C(C)CCCC(C)CC	0.0372671
	3,4,5-m-4-p-C7	CCC(C)C(C)(CCC)C(C)CC	3.23e-07
	2,2,4-m-C8	CC(C)(C)CC(C)CCCC	0.00197439
	5-e-3,6-m-C9	CCC(C)CC(CC)C(C)CCC	0.000603592
	4,4-ip-C7	CCCC(C(C)C)(C(C)C)CCC	8.7e-07
	2,3,3,5-m-C8	CC(C)C(C)(C)CC(C)CCC	0.00662073
	3,3-e-2,4,5-m-C6	CC(C)C(CC)(CC)C(C)C(C)C	0.000117016
	4-e-3,4,6-m-C8	CCC(C)C(CC)(C)CC(C)CC	0.000653098
	2,4,4,6,6-m-C8	CC(C)CC(C)(C)CC(C)(C)CC	0.00937908
	3-e-C6	CCC(CC)CCC	6.67e-05
	5-e-4-m-C9	CCCC(C)C(CC)CCCC	0.000324639
	4-e-2,2,6,6-m-C7	CC(C)(C)CC(CC)CC(C)(C)C	1.76e-06
	3-e-2,2-m-C5	CC(C)(C)C(CC)CC	0.000271526
	C6	CCCCCC	3.16e-05
	2,2,4,4,7-m-C8	CC(C)(C)CC(C)(C)CCC(C)C	0.012381
	4,5-m-C8	CCCC(C)C(C)CCC	0.00125507
	C14	CCCCCCCCCCCCCC	0.157478
	C15	CCCCCCCCCCCCCCC	0.441695
	C16	CCCCCCCCCCCCCCCC	1.25639
	C17	CCCCCCCCCCCCCCCCC	3.68803
	C18	CCCCCCCCCCCCCCCCCC	10.538
	C19	CCCCCCCCCCCCCCCCCCC	29.1751
	C20	CCCCCCCCCCCCCCCCCCCC	83.8865
	2,2-m-C16	CC(C)(C)CCCCCCCCCCCCCC	9.40028
	5,11-m-C16	CCCCC(C)CCCCCC(C)CCCCC	3.46946
	2,4-m-C12	CC(C)CC(C)CCCCCCCC	0.0882241
	4-m-C13	CCCC(C)CCCCCCCCC	0.0922212
	4,6-m-C13	CCCC(C)CC(C)CCCCCCC	0.125202
	5,7-m-C14	CCCCC(C)CC(C)CCCCCCC	0.314862
	4,9-m-C13	CCCC(C)CCCCC(C)CCCC	0.134476
	2-m-C16	CC(C)CCCCCCCCCCCCCC	4.16012
	6,8-m-C16	CCCCCC(C)CC(C)CCCCCCCC	2.74008
	3,6-m-C14	CCC(C)CCC(C)CCCCCCCC	0.638246
	6-m-C18	CCCCCC(C)CCCCCCCCCCCC	18.1865
	4,11-m-C15	CCCC(C)CCCCCCC(C)CCCC	1.22408
	3,10-m-C13	CCC(C)CCCCCCC(C)CCC	0.26346
	5-e-C12	CCCCC(CC)CCCCCCC	0.00650386
	3-e-C18	CCC(CC)CCCCCCCCCCCCCCC	21.1641
	3,14-m-C17	CCC(C)CCCCCCCCCCC(C)CCC	17.9797
	2,11-m-C14	CC(C)CCCCCCCCC(C)CCC	0.817141
	7-e-C16	CCCCCCC(CC)CCCCCCCCC	0.434681
	2,11-m-C16	CC(C)CCCCCCCCC(C)CCCCC	6.44764
	6,6-m-C13	CCCCCC(C)(C)CCCCCCC	0.178524
	4,10-m-C18	CCCC(C)CCCCCC(C)CCCCCCCC	28.9511
	6,9-m-C16	CCCCCC(C)CCC(C)CCCCCCC	2.55167
	6,8-m-C18	CCCCCC(C)CC(C)CCCCCCCCCC	22.0724
	7-e-C18	CCCCCCC(CC)CCCCCCCCCCC	3.71507
	2,5-m-C15	CC(C)CCC(C)CCCCCCCCCC	1.82084
	5,11-m-C17	CCCCC(C)CCCCCC(C)CCCCCC	9.68277
	8,9-m-C17	CCCCCCCC(C)C(C)CCCCCCCC	19.7132
	2,9-m-C17	CC(C)CCCCCCC(C)CCCCCCCC	23.0981
	5,8-m-C15	CCCCC(C)CCC(C)CCCCCCC	0.855854
	7,7-m-C18	CCCCCCC(C)(C)CCCCCCCCCCC	29.787
	4,9-m-C18	CCCC(C)CCCCC(C)CCCCCCCCC	26.1462
	2,5-m-C14	CC(C)CCC(C)CCCCCCCCC	0.724089
	4,4-m-C13	CCCC(C)(C)CCCCCCCCC	0.161018
	3,8-m-C14	CCC(C)CCCCC(C)CCCCCC	0.652186
	4-m-C15	CCCC(C)CCCCCCCCCCC	0.733999
	5,12-m-C18	CCCCC(C)CCCCCCC(C)CCCCCC	26.4357
	7-m-C18	CCCCCCC(C)CCCCCCCCCCC	16.4006
	4,7-m-C17	CCCC(C)CCC(C)CCCCCCCCCC	6.31663
	6,7-m-C17	CCCCCC(C)C(C)CCCCCCCCCC	16.1129
	4,8-m-C16	CCCC(C)CCCC(C)CCCCCCCC	4.36483
	8,8-m-C15	CCCCCCCC(C)(C)CCCCCCC	1.42907
	2,2-m-C15	CC(C)(C)CCCCCCCCCCCCC	3.29585
	5,5-m-C18	CCCCC(C)(C)CCCCCCCCCCCCC	31.0175
	6,13-m-C18	CCCCCC(C)CCCCCCC(C)CCCCC	31.3629
	6,11-m-C16	CCCCCC(C)CCCCC(C)CCCCC	2.87793
	4,15-m-C18	CCCC(C)CCCCCCCCCCC(C)CCC	28.8849
	6,9-m-C14	CCCCCC(C)CCC(C)CCCCC	0.349136
	6,10-m-C17	CCCCCC(C)CCCC(C)CCCCCCC	11.4241
	2,6-m-C13	CC(C)CCCC(C)CCCCCCC	0.343505
	5,5-m-C12	CCCCC(C)(C)CCCCCCC	0.0586495
	3,7-m-C15	CCC(C)CCCC(C)CCCCCCCC	2.22302
	5,8-m-C14	CCCCC(C)CCC(C)CCCCCC	0.288049
	C17	CCCCCCCCCCCCCCCCC	3.68803
	3,9-m-C17	CCC(C)CCCCCC(C)CCCCCCCC	19.3333
	4,7-m-C13	CCCC(C)CCC(C)CCCCCC	0.0988552
	4,9-m-C16	CCCC(C)CCCCC(C)CCCCCCC	3.31503
	8,9-m-C16	CCCCCCCC(C)C(C)CCCCCCC	7.10562
	3,7-m-C16	CCC(C)CCCC(C)CCCCCCCCC	5.93539
	4,5-m-C18	CCCC(C)C(C)CCCCCCCCCCCCC	45.7725
	6-e-C12	CCCCCC(CC)CCCCCC	0.00647045
	3,8-m-C16	CCC(C)CCCCC(C)CCCCCCCC	5.41784
	4,7-m-C16	CCCC(C)CCC(C)CCCCCCCCC	2.53121
	2,15-m-C18	CC(C)CCCCCCCCCCCCC(C)CCC	54.7162
	2-m-C15	CC(C)CCCCCCCCCCCCC	1.43644
	2,4-m-C14	CC(C)CC(C)CCCCCCCCCC	0.681204
	3-m-C17	CCC(C)CCCCCCCCCCCCCC	10.2747
	3,11-m-C18	CCC(C)CCCCCCCC(C)CCCCCCC	48.3069
	2,7-m-C12	CC(C)CCCCC(C)CCCCC	0.090312
	3,8-m-C18	CCC(C)CCCCC(C)CCCCCCCCCC	43.1154
	6,12-m-C18	CCCCCC(C)CCCCCC(C)CCCCCC	29.1596
	4,10-m-C16	CCCC(C)CCCCCC(C)CCCCCC	3.5835
	4-m-C17	CCCC(C)CCCCCCCCCCCCC	5.97445
	2,8-m-C17	CC(C)CCCCCC(C)CCCCCCCCC	21.5048
	4,9-m-C17	CCCC(C)CCCCC(C)CCCCCCCC	9.21205
	6-e-C17	CCCCCC(CC)CCCCCCCCCCC	1.26808
	2,17-m-C18	CC(C)CCCCCCCCCCCCCCC(C)C	116.21
	7,11-m-C18	CCCCCCC(C)CCCC(C)CCCCCCC	31.646
	2,7-m-C15	CC(C)CCCCC(C)CCCCCCCC	2.18059
	3,6-m-C12	CCC(C)CCC(C)CCCCCC	0.065045
	4,14-m-C17	CCCC(C)CCCCCCCCCC(C)CCC	9.54294
	6-m-C15	CCCCCC(C)CCCCCCCCC	0.725506
	2,9-m-C15	CC(C)CCCCCCC(C)CCCCCC	2.464
	2,12-m-C16	CC(C)CCCCCCCCCC(C)CCCC	7.14229
	6-m-C13	CCCCCC(C)CCCCCCC	0.0925462
	2,6-m-C16	CC(C)CCCC(C)CCCCCCCCCC	7.21315
	6-m-C16	CCCCCC(C)CCCCCCCCCC	2.00212
	2,10-m-C15	CC(C)CCCCCCCC(C)CCCCC	2.34552
	3,3-m-C15	CCC(C)(C)CCCCCCCCCCCC	2.93812
	4,12-m-C17	CCCC(C)CCCCCCCC(C)CCCCC	10.1237
	4,11-m-C18	CCCC(C)CCCCCCC(C)CCCCCCC	27.0531
	2,4-m-C17	CC(C)CC(C)CCCCCCCCCCCCC	16.4338
	4,7-m-C14	CCCC(C)CCC(C)CCCCCCC	0.283131
	4,13-m-C18	CCCC(C)CCCCCCCCC(C)CCCCC	25.7364
	7,7-m-C16	CCCCCCC(C)(C)CCCCCCCCC	3.62771
	2,7-m-C16	CC(C)CCCCC(C)CCCCCCCCC	6.13146
	4,5-m-C13	CCCC(C)C(C)CCCCCCCC	0.279891
	2,13-m-C16	CC(C)CCCCCCCCCCC(C)CCC	7.52171
	2,6-m-C12	CC(C)CCCC(C)CCCCCC	0.107629
	3,4-m-C16	CCC(C)C(C)CCCCCCCCCCCC	7.04697
	7,10-m-C17	CCCCCCC(C)CCC(C)CCCCCCC	6.46071
	5,5,6,6-m-C16	CCCCC(C)(C)C(C)(C)CCCCCCCCCC	71.5528
	3,7,8,11-m-C16	CCC(C)CCCC(C)C(C)CCC(C)CCCCC	21.0946
	5-e-9,10-m-C15	CCCCC(CC)CCCC(C)C(C)CCCCC	0.566748
	12-e-4-m-C17	CCCC(C)CCCCCCCC(CC)CCCCC	2.16651
	3-m-4-p-C13	CCC(C)C(CCC)CCCCCCCCC	0.000839977
	8-e-3,10-m-C15	CCC(C)CCCCC(CC)CC(C)CCCCC	0.303854
	8-e-2,9-m-C15	CC(C)CCCCCC(CC)C(C)CCCCCC	0.761648
	2,5,6,7-m-C14	CC(C)CCC(C)C(C)C(C)CCCCCCC	4.33052
	6,7,7,9-m-C15	CCCCCC(C)C(C)(C)CC(C)CCCCCC	7.16663
	2,6,14-m-C17	CC(C)CCCC(C)CCCCCCCC(C)CCC	37.1329
	5-ip-C14	CCCCC(C(C)C)CCCCCCCCC	0.0154169
	12-e-2,8-m-C15	CC(C)CCCCCC(C)CCCC(CC)CCC	1.1239
	3,5,7,7-m-C11	CCC(C)CC(C)CC(C)(C)CCCC	0.0389543
	7-e-2,9-m-C13	CC(C)CCCCC(CC)CC(C)CCCC	0.0449328
	2,4,11-m-C13	CC(C)CC(C)CCCCCCC(C)CC	0.761223
	4,6,7,8-m-C14	CCCC(C)CC(C)C(C)C(C)CCCCCC	2.42683
	3-m-6-p-C10	CCC(C)CCC(CCC)CCCC	2.85e-05
	3,5,8,8-m-C15	CCC(C)CC(C)CCC(C)(C)CCCCCCC	2.57102
	2,2,7,7-m-C12	CC(C)(C)CCCCC(C)(C)CCCCC	0.245182
	4,7,8,8-m-C16	CCCC(C)CCC(C)C(C)(C)CCCCCCCC	51.6818
	6,8,10-m-C16	CCCCCC(C)CC(C)CC(C)CCCCCC	5.20051
	4-e-7,11-m-C16	CCCC(CC)CCC(C)CCCC(C)CCCCC	0.963204
	3,6,8,8-m-C15	CCC(C)CCC(C)CC(C)(C)CCCCCCC	1.76891
	5-e-5-m-C17	CCCCC(CC)(C)CCCCCCCCCCCC	3.34135
	3,5,7,8-m-C16	CCC(C)CC(C)CC(C)C(C)CCCCCCCC	16.7396
	5,6,9-m-C16	CCCCC(C)C(C)CCC(C)CCCCCCC	13.0623
	3,7,8-m-C14	CCC(C)CCCC(C)C(C)CCCCCC	1.83891
	2,2,6,15-m-C16	CC(C)(C)CCCC(C)CCCCCCCCC(C)C	58.701
	9-e-5,6-m-C15	CCCCC(C)C(C)CCC(CC)CCCCCC	0.584601
	7-e-6-m-C14	CCCCCC(C)C(CC)CCCCCCC	0.0701637
	2,4,4,7-m-C10	CC(C)CC(C)(C)CCC(C)CCC	0.0188976
	2,3,3,4-m-C13	CC(C)C(C)(C)C(C)CCCCCCCCC	2.13671
	2,4,5,8-m-C10	CC(C)CC(C)C(C)CCC(C)CC	0.0918825
	3,8,9-m-C15	CCC(C)CCCCC(C)C(C)CCCCCC	5.66646
	2,12,13,13-m-C15	CC(C)CCCCCCCCCC(C)C(C)(C)CC	24.2332
	8-e-3,7-m-C14	CCC(C)CCCC(C)C(CC)CCCCCC	0.194135
	2-m-11-ip-C14	CC(C)CCCCCCCCC(C(C)C)CCC	0.0422864
	3-e-4,4-m-C10	CCC(CC)C(C)(C)CCCCCC	0.0144619
	11-e-3,12-m-C15	CCC(C)CCCCCCCC(CC)C(C)CCC	0.421215
	7,9,10-m-C17	CCCCCCC(C)CC(C)C(C)CCCCCCC	22.1588
	2,2,10,11-m-C16	CC(C)(C)CCCCCCCC(C)C(C)CCCCC	36.8316
	13-e-2,8-m-C16	CC(C)CCCCCC(C)CCCCC(CC)CCC	2.86781
	6-e-5,10-m-C16	CCCCC(C)C(CC)CCCC(C)CCCCCC	0.702835
	5-e-3,7-m-C15	CCC(C)CC(CC)CC(C)CCCCCCCC	0.0423809
	9-e-4,7-m-C13	CCCC(C)CCC(C)CC(CC)CCCC	0.00740186
	3-e-2,5-m-C15	CC(C)C(CC)CC(C)CCCCCCCCCC	1.13282
	2,3,3,14-m-C16	CC(C)C(C)(C)CCCCCCCCCCC(C)CC	70.3557
	3,6,8,10-m-C13	CCC(C)CCC(C)CC(C)CC(C)CCC	0.462568
	6-e-2,8-m-C11	CC(C)CCCC(CC)CC(C)CCC	0.004949
	4,5,7,9-m-C12	CCCC(C)C(C)CC(C)CC(C)CCC	0.157473
	2,6,6,15-m-C16	CC(C)CCCC(C)(C)CCCCCCCCC(C)C	44.5888
	5-e-3,8-m-C13	CCC(C)CC(CC)CCC(C)CCCCC	0.015987
	3-e-8,8-m-C14	CCC(CC)CCCCC(C)(C)CCCCCC	0.826275
	3,8,12,12-m-C16	CCC(C)CCCCC(C)CCCC(C)(C)CCCC	20.8628
	4,7,7,11-m-C14	CCCC(C)CCC(C)(C)CCCC(C)CCC	1.25209
	3,5,6,7-m-C16	CCC(C)CC(C)C(C)C(C)CCCCCCCCC	30.5544
	6-e-8,8-m-C15	CCCCCC(CC)CC(C)(C)CCCCCCC	0.113014
	2,6,7,12-m-C15	CC(C)CCCC(C)C(C)CCCCC(C)CCC	9.75816
	2,7,12-m-C14	CC(C)CCCCC(C)CCCCC(C)CC	2.05463
	3,10,10,11-m-C14	CCC(C)CCCCCCC(C)(C)C(C)CCC	5.90943
	4-e-12-m-C15	CCCC(CC)CCCCCCCC(C)CCC	0.27765
	3,11,13-m-C16	CCC(C)CCCCCCCC(C)CC(C)CCC	7.47928
	3,5,7,8-m-C11	CCC(C)CC(C)CC(C)C(C)CCC	0.0817639
	11-e-2,8-m-C15	CC(C)CCCCCC(C)CCC(CC)CCCC	0.54458
	3,5,6,8-m-C11	CCC(C)CC(C)C(C)CC(C)CCC	0.112323
	2,5,9,14-m-C15	CC(C)CCC(C)CCCC(C)CCCCC(C)C	9.63087
	2,6,11,12-m-C16	CC(C)CCCC(C)CCCCC(C)C(C)CCCC	30.4431
	3,6,10,13-m-C15	CCC(C)CCC(C)CCCC(C)CCC(C)CC	7.11255
	7-e-7-m-C16	CCCCCCC(CC)(C)CCCCCCCCC	0.934128
	2,3,9,10-m-C12	CC(C)C(C)CCCCCC(C)C(C)CC	0.943766
	2,2,7,11-m-C13	CC(C)(C)CCCCC(C)CCCC(C)CC	1.73865
	3-m-10-ip-C14	CCC(C)CCCCCCC(C(C)C)CCCC	0.0406593
	2,2,10,11-m-C12	CC(C)(C)CCCCCCCC(C)C(C)C	1.03301
	3,3,7,8-m-C15	CCC(C)(C)CCCC(C)C(C)CCCCCCC	11.2838
	3,5,8,11-m-C14	CCC(C)CC(C)CCC(C)CCC(C)CCC	0.659893
	4-m-10-p-C15	CCCC(C)CCCCCC(CCC)CCCCC	0.0114389
	4,4,5,6-m-C10	CCCC(C)(C)C(C)C(C)CCCC	0.0229699
	3,3,8,12-m-C14	CCC(C)(C)CCCCC(C)CCCC(C)CC	4.39932
	2,9,10,10-m-C14	CC(C)CCCCCCC(C)C(C)(C)CCCC	8.04978
	3,3,9,13-m-C15	CCC(C)(C)CCCCCC(C)CCCC(C)CC	16.7807
	2,4,6,8,9-m-C11	CC(C)CC(C)CC(C)CC(C)C(C)CC	0.246211
	2,3,3,7,8-m-C11	CC(C)C(C)(C)CCCC(C)C(C)CCC	0.430419
	4,4,6,7,12-m-C15	CCCC(C)(C)CC(C)C(C)CCCCC(C)CCC	6.74158
	5,7-m-7-p-C15	CCCCC(C)CC(C)(CCC)CCCCCCCC	0.000346429
	8-e-2,2,10-m-C11	CC(C)(C)CCCCCC(CC)CC(C)C	0.0217305
	2,3,5,11,13-m-C15	CC(C)C(C)CC(C)CCCCCC(C)CC(C)CC	15.2439
	4-e-2,5,5-m-C10	CC(C)CC(CC)C(C)(C)CCCCC	0.00095335
	5-e-2,9,11-m-C13	CC(C)CCC(CC)CCCC(C)CC(C)CC	0.267145
	2,3,4,5,12-m-C13	CC(C)C(C)C(C)C(C)CCCCCCC(C)C	6.46192
	2,3,6,7,8-m-C15	CC(C)C(C)CCC(C)C(C)C(C)CCCCCCC	27.5709
	2,2,4,4,9-m-C14	CC(C)(C)CC(C)(C)CCCCC(C)CCCCC	4.48148
	5,5,6,7,8-m-C12	CCCCC(C)(C)C(C)C(C)C(C)CCCC	0.67504
	3-e-4,5,10-m-C15	CCC(CC)C(C)C(C)CCCCC(C)CCCCC	3.80469
	2,2-m-6-ip-C10	CC(C)(C)CCCC(C(C)C)CCCC	0.00125307
	2,4,5,9,9-m-C12	CC(C)CC(C)C(C)CCCC(C)(C)CCC	0.917763
	9-e-6,6,7-m-C14	CCCCCC(C)(C)C(C)CC(CC)CCCCC	0.308992
	2,2,8,8,10-m-C15	CC(C)(C)CCCCCC(C)(C)CC(C)CCCCC	9.80408
	4,6,8,8,9-m-C15	CCCC(C)CC(C)CC(C)(C)C(C)CCCCCC	12.8028
	2,2,4,11,11-m-C12	CC(C)(C)CC(C)CCCCCCC(C)(C)C	1.13726
	4,6-m-12-p-C15	CCCC(C)CC(C)CCCCCC(CCC)CCC	0.0606596
	3,4,4,8,10-m-C12	CCC(C)C(C)(C)CCCC(C)CC(C)CC	1.28206
	4-e-3,5,9-m-C12	CCC(C)C(CC)C(C)CCCC(C)CCC	0.0153068
	4,8-e-6-m-C13	CCCC(CC)CC(C)CC(CC)CCCCC	0.00414661
	7,7-m-5-ip-C14	CCCCC(C(C)C)CC(C)(C)CCCCCCC	0.000860146
	6-e-3,3,7-m-C12	CCC(C)(C)CCC(CC)C(C)CCCCC	0.0389873
	4-e-2,6,6-m-C10	CC(C)CC(CC)CC(C)(C)CCCC	0.000288048
	6,6-m-4-p-C15	CCCC(CCC)CC(C)(C)CCCCCCCCC	0.0326821
	3-e-2,10,10-m-C13	CC(C)C(CC)CCCCCCC(C)(C)CCC	0.31504
	3-e-3,4,4-m-C13	CCC(CC)(C)C(C)(C)CCCCCCCCC	1.01505
	3,5-m-6-p-C14	CCC(C)CC(C)C(CCC)CCCCCCCC	0.000725487
	2,4,5,7,9-m-C12	CC(C)CC(C)C(C)CC(C)CC(C)CCC	0.47488
	2,9-m-5-p-C12	CC(C)CCC(CCC)CCCC(C)CCC	0.000648025
	3-e-5,7,7-m-C14	CCC(CC)CC(C)CC(C)(C)CCCCCCC	0.470692
	11-e-2,8,11-m-C15	CC(C)CCCCCC(C)CCC(CC)(C)CCCC	1.25012
	2,4,4,5,11-m-C15	CC(C)CC(C)(C)C(C)CCCCCC(C)CCCC	29.3978
	2,5,10,13,13-m-C15	CC(C)CCC(C)CCCCC(C)CCC(C)(C)CC	13.5127
	3,3,4,4,6-m-C15	CCC(C)(C)C(C)(C)CC(C)CCCCCCCCC	21.8356
	6-e-4,5,10-m-C15	CCCC(C)C(C)C(CC)CCCC(C)CCCCC	0.236607
	8-e-3,4,7-m-C12	CCC(C)C(C)CCC(C)C(CC)CCCC	0.0398484
	5-e-3,6,8-m-C14	CCC(C)CC(CC)C(C)CC(C)CCCCCC	0.12829
	6,7,8,9,9-m-C15	CCCCCC(C)C(C)C(C)C(C)(C)CCCCCC	17.5657
	2,3,3,8,13-m-C15	CC(C)C(C)(C)CCCCC(C)CCCCC(C)CC	32.8026
	3-e-7,7,9-m-C15	CCC(CC)CCCC(C)(C)CC(C)CCCCCC	2.5668
	4-e-2,3,10-m-C13	CC(C)C(C)C(CC)CCCCCC(C)CCC	0.100177
	10-e-4,8,8-m-C15	CCCC(C)CCCC(C)(C)CC(CC)CCCCC	0.352547
	3,3,7,9,12-m-C15	CCC(C)(C)CCCC(C)CC(C)CCC(C)CCC	8.62648
	4-e-4,7,7-m-C10	CCCC(CC)(C)CCC(C)(C)CCC	0.00306561
	3,8-m-8-p-C14	CCC(C)CCCCC(C)(CCC)CCCCCC	0.000482583
	3,12-e-4-m-C15	CCC(CC)C(C)CCCCCCCC(CC)CCC	0.427551
	4,7-m-7-p-C12	CCCC(C)CCC(C)(CCC)CCCCC	8.94e-06
	3-e-2,5,5-m-C15	CC(C)C(CC)CC(C)(C)CCCCCCCCCC	3.53499
	2,2,7,7,9-m-C15	CC(C)(C)CCCCC(C)(C)CC(C)CCCCCC	5.42554
	2,3,6,8,13-m-C15	CC(C)C(C)CCC(C)CC(C)CCCCC(C)CC	15.2608
	8-e-3,4,5-m-C13	CCC(C)C(C)C(C)CCC(CC)CCCCC	0.17052
	2,9-m-6-ip-C15	CC(C)CCCC(C(C)C)CCC(C)CCCCCC	0.134366
	5-e-2,5,8-m-C13	CC(C)CCC(CC)(C)CCC(C)CCCCC	0.142289
	3,3,5,8,8-m-C14	CCC(C)(C)CC(C)CCC(C)(C)CCCCCC	0.981102
	4,6-m-4-ip-C13	CCCC(C)(C(C)C)CC(C)CCCCCCC	0.000864
	2,6,6,7,12-m-C15	CC(C)CCCC(C)(C)C(C)CCCCC(C)CCC	30.9643
	3,10-m-7-p-C15	CCC(C)CCCC(CCC)CCC(C)CCCCC	0.00943558
	9-e-3,7,11-m-C14	CCC(C)CCCC(C)CC(CC)CC(C)CCC	0.0561846
	3,5,6,6,10-m-C12	CCC(C)CC(C)C(C)(C)CCCC(C)CC	1.75765
	3,3-e-8-m-C14	CCC(CC)(CC)CCCCC(C)CCCCCC	0.146636
	4-e-6,10,10-m-C14	CCCC(CC)CC(C)CCCC(C)(C)CCCC	0.276335
	2,9-m-11-p-C14	CC(C)CCCCCCC(C)CC(CCC)CCC	0.0246005
	5,9-m-7-p-C13	CCCCC(C)CC(CCC)CC(C)CCCC	8.34e-05
	3,4,6,6,7-m-C15	CCC(C)C(C)CC(C)(C)C(C)CCCCCCCC	19.4427
	7-e-3,5,7-m-C10	CCC(C)CC(C)CC(CC)(C)CCC	0.00234381
	7-e-2,6,6-m-C14	CC(C)CCCC(C)(C)C(CC)CCCCCCC	0.278286
	2,3,4,4,6-m-C10	CC(C)C(C)C(C)(C)CC(C)CCCC	0.0566869
	3,3,9,11,12-m-C14	CCC(C)(C)CCCCCC(C)CC(C)C(C)CC	6.59038
	3,4,9,9,12-m-C15	CCC(C)C(C)CCCCC(C)(C)CCC(C)CCC	7.2306
	5,7-e-5-m-C15	CCCCC(CC)(C)CC(CC)CCCCCCCC	0.0196617
	2,4,4,5,7-m-C15	CC(C)CC(C)(C)C(C)CC(C)CCCCCCCC	23.0699
	3,6,7,10,13-m-C15	CCC(C)CCC(C)C(C)CCC(C)CCC(C)CC	22.4252
	8,8-m-4-p-C15	CCCC(CCC)CCCC(C)(C)CCCCCCC	0.0406421
	4-e-3,6,9-m-C15	CCC(C)C(CC)CC(C)CCC(C)CCCCCC	0.0862299
	4-e-5-ip-C10	CCCC(CC)C(C(C)C)CCCCC	5.56e-06
	5-e-5,9,10-m-C15	CCCCC(CC)(C)CCCC(C)C(C)CCCCC	1.53293
	3,5-e-9-m-C13	CCC(CC)CC(CC)CCCC(C)CCCC	0.0306056
	2,3,6,7,7,8-m-C13	CC(C)C(C)CCC(C)C(C)(C)C(C)CCCCC	13.1611
	2,2,4,5,10,12-m-C14	CC(C)(C)CC(C)C(C)CCCCC(C)CC(C)CC	12.3477
	7,8-e-6,6-m-C13	CCCCCC(C)(C)C(CC)C(CC)CCCCC	0.000118155
	4,4-e-2,3-m-C13	CC(C)C(C)C(CC)(CC)CCCCCCCCC	0.0120369
	7-e-7-m-5-p-C13	CCCCC(CCC)CC(CC)(C)CCCCCC	6.88e-05
	4,8-e-4,6-m-C12	CCCC(CC)(C)CC(C)CC(CC)CCCC	0.000263994
	4,4-e-2,5-m-C10	CC(C)CC(CC)(CC)C(C)CCCCC	0.000218225
	4,9-e-5,6-m-C14	CCCC(CC)C(C)C(C)CCC(CC)CCCCC	0.0726208
	2,2,4-m-4-p-C14	CC(C)(C)CC(C)(CCC)CCCCCCCCCC	6.15e-05
	7-e-3,3,12,12-m-C14	CCC(C)(C)CCCC(CC)CCCCC(C)(C)CC	1.87803
	8-e-7-m-4-p-C13	CCCC(CCC)CCC(C)C(CC)CCCCC	0.00029066
	2,2,9,9,10,13-m-C14	CC(C)(C)CCCCCCC(C)(C)C(C)CCC(C)C	77.0971
	9-e-4-m-6-ip-C14	CCCC(C)CC(C(C)C)CCC(CC)CCCCC	0.00116276
	2,6,6-m-11-p-C14	CC(C)CCCC(C)(C)CCCCC(CCC)CCC	0.0506384
	4-e-8,8,9,10-m-C14	CCCC(CC)CCCC(C)(C)C(C)C(C)CCCC	0.457271
	4,4,8-m-8-ip-C12	CCCC(C)(C)CCCC(C)(C(C)C)CCCC	0.146814
	2,7,7,8,8,10-m-C13	CC(C)CCCCC(C)(C)C(C)(C)CC(C)CCC	9.4697
	5-e-2,4,10,12-m-C14	CC(C)CC(C)C(CC)CCCCC(C)CC(C)CC	1.02776
	3,6,10-m-9-ip-C14	CCC(C)CCC(C)CCC(C(C)C)C(C)CCCC	0.0172846
	6,6-e-2,3-m-C12	CC(C)C(C)CCC(CC)(CC)CCCCCC	0.00128442
	8-e-3,7,10,10-m-C13	CCC(C)CCCC(C)C(CC)CC(C)(C)CCC	0.105
	3,4,7-m-6-p-C13	CCC(C)C(C)CC(CCC)C(C)CCCCCC	2.38e-05
	9,10-e-3,6-m-C14	CCC(C)CCC(C)CCC(CC)C(CC)CCCC	0.00108399
	8-e-3,4,4,10-m-C13	CCC(C)C(C)(C)CCCC(CC)CC(C)CCC	0.0985453
	6-e-2,3,5,8-m-C13	CC(C)C(C)CC(C)C(CC)CC(C)CCCCC	0.162088
	2,3,5,6,8,11-m-C14	CC(C)C(C)CC(C)C(C)CC(C)CCC(C)CCC	5.42009
	4-e-2,3,4,9-m-C12	CC(C)C(C)C(CC)(C)CCCCC(C)CCC	0.336466
	2,3,3,5,8,12-m-C14	CC(C)C(C)(C)CC(C)CCC(C)CCCC(C)CC	9.05303
	2,3,3-m-5-ip-C11	CC(C)C(C)(C)CC(C(C)C)CCCCCC	0.000783928
	6,7,8-m-5-p-C13	CCCCC(CCC)C(C)C(C)C(C)CCCCC	0.000751609
	8-e-2,3,7,9-m-C12	CC(C)C(C)CCCC(C)C(CC)C(C)CCC	0.0385005
	2,2,5,5,6,9-m-C14	CC(C)(C)CCC(C)(C)C(C)CCC(C)CCCCC	44.5244
	6,7-e-3,8-m-C13	CCC(C)CCC(CC)C(CC)C(C)CCCCC	9.13e-05
	4-e-2,3,5,7-m-C12	CC(C)C(C)C(CC)C(C)CC(C)CCCCC	0.0066387
	4,6,6,7,9,11-m-C14	CCCC(C)CC(C)(C)C(C)CC(C)CC(C)CCC	12.6342
	9-e-2,4,7,10-m-C14	CC(C)CC(C)CCC(C)CC(CC)C(C)CCCC	0.119717
	2,5,5,6,7,10-m-C13	CC(C)CCC(C)(C)C(C)C(C)CCC(C)CCC	0.946122
	3,4-e-2,9-m-C14	CC(C)C(CC)C(CC)CCCCC(C)CCCCC	0.135389
	4,5,6-m-5-ip-C11	CCCC(C)C(C)(C(C)C)C(C)CCCCC	0.00858082
	8-e-3,3,7,7-m-C10	CCC(C)(C)CCCC(C)(C)C(CC)CC	0.158007
	4,11-e-5,7-m-C14	CCCC(CC)C(C)CC(C)CCCC(CC)CCC	0.0232462
	3,4,4-m-8-p-C11	CCC(C)C(C)(C)CCCC(CCC)CCC	0.00186305
	12,12-e-2,4-m-C14	CC(C)CC(C)CCCCCCCC(CC)(CC)CC	0.339128
	8-e-3,4,9,9-m-C12	CCC(C)C(C)CCCC(CC)C(C)(C)CCC	0.0143432
	3-e-2,4,9,9-m-C13	CC(C)C(CC)C(C)CCCCC(C)(C)CCCC	0.397642
	9-e-2,4,6,6-m-C12	CC(C)CC(C)CC(C)(C)CCC(CC)CCC	0.0197275
	2,3,5,7,7,8-m-C11	CC(C)C(C)CC(C)CC(C)(C)C(C)CCC	0.207705
	3,5,5,9,9,11-m-C13	CCC(C)CC(C)(C)CCCC(C)(C)CC(C)CC	11.9739
	5-e-3,4,4,8-m-C10	CCC(C)C(C)(C)C(CC)CCC(C)CC	0.000950872
	4-e-3,4,11,11-m-C14	CCC(C)C(CC)(C)CCCCCCC(C)(C)CCC	0.503672
	4,7,7,8,8,11-m-C14	CCCC(C)CCC(C)(C)C(C)(C)CCC(C)CCC	32.94
	3,5,6,7,10,11-m-C14	CCC(C)CC(C)C(C)C(C)CCC(C)C(C)CCC	17.1841
	5-e-2,2,10,11-m-C13	CC(C)(C)CCC(CC)CCCCC(C)C(C)CC	0.52061
	3,3-e-5,6-m-C10	CCC(CC)(CC)CC(C)C(C)CCCC	0.00605344
	2,3,3,7,9,11-m-C14	CC(C)C(C)(C)CCCC(C)CC(C)CC(C)CCC	16.182
	3,11-e-2,12-m-C13	CC(C)C(CC)CCCCCCCC(CC)C(C)C	0.164779
	5,6,9-m-4-p-C12	CCCC(CCC)C(C)C(C)CCC(C)CCC	0.00304703
	6-e-3,5,6,10-m-C12	CCC(C)CC(C)C(CC)(C)CCCC(C)CC	0.192826
	2,3,5,5,7,8-m-C10	CC(C)C(C)CC(C)(C)CC(C)C(C)CC	0.0476377
	2,7,8-m-4-ip-C14	CC(C)CC(C(C)C)CCC(C)C(C)CCCCCC	0.0199754
	8-e-3,5,5,6-m-C10	CCC(C)CC(C)(C)C(C)CC(CC)CC	0.442538
	2,2,8,11,11,12-m-C14	CC(C)(C)CCCCCC(C)CCC(C)(C)C(C)CC	17.2918
	2,2,4,5,6,11-m-C13	CC(C)(C)CC(C)C(C)C(C)CCCCC(C)CC	12.5716
	5-e-2,4,8,8-m-C11	CC(C)CC(C)C(CC)CCC(C)(C)CCC	0.0383804
	5-e-2,4,4,9-m-C11	CC(C)CC(C)(C)C(CC)CCCC(C)CC	0.00999832
	2,5,12-m-4-ip-C13	CC(C)CC(C(C)C)C(C)CCCCCCC(C)C	0.0258712
	8-e-2,2,10,12-m-C14	CC(C)(C)CCCCCC(CC)CC(C)CC(C)CC	0.582805
	3-e-2,2,6,9-m-C11	CC(C)(C)C(CC)CCC(C)CCC(C)CC	0.00388767
	3,3,4,5,5,7-m-C9	CCC(C)(C)C(C)C(C)(C)CC(C)CC	0.0913911
	3-e-2,3,5,8-m-C10	CC(C)C(CC)(C)CC(C)CCC(C)CC	0.0291765
	2,2,3,9,11,12-m-C13	CC(C)(C)C(C)CCCCCC(C)CC(C)C(C)C	9.97174
	6-e-3,4,9,9-m-C13	CCC(C)C(C)CC(CC)CCC(C)(C)CCCC	0.00535737
	4-e-5,7,7,8-m-C13	CCCC(CC)C(C)CC(C)(C)C(C)CCCCC	0.577427
	7-e-2,6,8,8-m-C10	CC(C)CCCC(C)C(CC)C(C)(C)CC	0.00762437
	3,7,12-m-7-p-C14	CCC(C)CCCC(C)(CCC)CCCCC(C)CC	0.00156539
	5,10-e-4,6-m-C13	CCCC(C)C(CC)C(C)CCCC(CC)CCC	0.00575384
	2,5,6,9,10,12-m-C14	CC(C)CCC(C)C(C)CCC(C)C(C)CC(C)CC	43.8018
	2,2,3,3,8,12-m-C14	CC(C)(C)C(C)(C)CCCCC(C)CCCC(C)CC	34.7798
	2,5,7-m-8-p-C11	CC(C)CCC(C)CC(C)C(CCC)CCC	0.000101829
	3,6,6,10,11,11-m-C14	CCC(C)CCC(C)(C)CCCC(C)C(C)(C)CCC	4.94137
	2,3,3,6-m-5-ip-C10	CC(C)C(C)(C)CC(C(C)C)C(C)CCCC	0.00078964
	7,9-e-2,4,7-m-C12	CC(C)CC(C)CCC(CC)(C)CC(CC)CCC	0.0012008
	3-e-4,4,6,9,10-m-C13	CCC(CC)C(C)(C)CC(C)CCC(C)C(C)CCC	0.164995
	2,3,3,4,6,7,7-m-C13	CC(C)C(C)(C)C(C)CC(C)C(C)(C)CCCCCC	28.1243
	9-e-2,5,8,11,11-m-C13	CC(C)CCC(C)CCC(C)C(CC)CC(C)(C)CC	0.428695
	11-e-2,2,4,4,9-m-C13	CC(C)(C)CC(C)(C)CCCCC(C)CC(CC)CC	1.54474
	4,4-e-3,6,7-m-C13	CCC(C)C(CC)(CC)CC(C)C(C)CCCCCC	4.69e-05
	6-e-2,3,3,4,5-m-C10	CC(C)C(C)(C)C(C)C(C)C(CC)CCCC	0.00777796
	4-e-2,6-m-8-p-C12	CC(C)CC(CC)CC(C)CC(CCC)CCCC	1.59e-05
	4,6,7,7-m-9-p-C13	CCCC(C)CC(C)C(C)(C)CC(CCC)CCCC	0.000517541
	3-e-4,8-m-7-ip-C11	CCC(CC)C(C)CCC(C(C)C)C(C)CCC	0.000629212
	2,2,5,5-m-7-ip-C10	CC(C)(C)CCC(C)(C)CC(C(C)C)CCC	0.000866823
	7-e-3,4,6,9,9-m-C12	CCC(C)C(C)CC(C)C(CC)CC(C)(C)CCC	0.00805571
	4,4,5,5,7,8,9-m-C13	CCCC(C)(C)C(C)(C)CC(C)C(C)C(C)CCCC	24.3356
	7,10-e-2,4,9-m-C12	CC(C)CC(C)CCC(CC)CC(C)C(CC)CC	0.00156884
	8-e-2,5-m-5-p-C10	CC(C)CCC(C)(CCC)CCC(CC)CC	1.84e-06
	6-e-3,6,8,8,9-m-C12	CCC(C)CCC(CC)(C)CC(C)(C)C(C)CCC	0.00686948
	6-e-2,4,6,8,9-m-C11	CC(C)CC(C)CC(CC)(C)CC(C)C(C)CC	0.00202503
	4,7,8-e-3-m-C13	CCC(C)C(CC)CCC(CC)C(CC)CCCCC	1.8e-05
	5,7-e-3,8,8-m-C11	CCC(C)CC(CC)CC(CC)C(C)(C)CCC	3.4e-06
	7,10-e-3,3,8-m-C13	CCC(C)(C)CCCC(CC)C(C)CC(CC)CCC	0.0191645
	5-e-2,3,6,6,9-m-C11	CC(C)C(C)CC(CC)C(C)(C)CCC(C)CC	0.0191498
	9-e-2,3,6,7,7-m-C11	CC(C)C(C)CCC(C)C(C)(C)CC(CC)CC	2.76247
	9-e-2,7,8,8,11-m-C13	CC(C)CCCCC(C)C(C)(C)C(CC)CC(C)CC	0.0701925
	5-e-3,4-m-9-p-C13	CCC(C)C(C)C(CC)CCCC(CCC)CCCC	0.000188244
	3,10-e-2,6,7-m-C12	CC(C)C(CC)CCC(C)C(C)CCC(CC)CC	0.0633017
	3,5,8-e-6-m-C11	CCC(CC)CC(CC)C(C)CC(CC)CCC	0.00190381
	3-e-2,11-m-6-ip-C12	CC(C)C(CC)CCC(C(C)C)CCCCC(C)C	0.00211212
	11-e-2,2,4,5,6-m-C13	CC(C)(C)CC(C)C(C)C(C)CCCCC(CC)CC	10.8159
	4,5,5,10-m-4-ip-C13	CCCC(C)(C(C)C)C(C)(C)CCCCC(C)CCC	0.0129178
	3,4-e-3,5,7-m-C13	CCC(CC)(C)C(CC)C(C)CC(C)CCCCCC	6.65e-05
	6-m-4,4-p-C9	CCCC(CCC)(CCC)CC(C)CCC	1.75e-12
	4,6-e-5,8,8-m-C12	CCCC(CC)C(C)C(CC)CC(C)(C)CCCC	4.14e-05
	10-e-2,2,10,11,11-m-C13	CC(C)(C)CCCCCCCC(CC)(C)C(C)(C)CC	0.807458
	6-e-3,8-m-7-p-C12	CCC(C)CCC(CC)C(CCC)C(C)CCCC	3.19e-06
	3,3,5,8-m-7-ip-C11	CCC(C)(C)CC(C)CC(C(C)C)C(C)CCC	0.000404963
	3-e-3,5-m-7-ip-C12	CCC(CC)(C)CC(C)CC(C(C)C)CCCCC	0.00195906
	4-e-2,3,6,7,11-m-C12	CC(C)C(C)C(CC)CC(C)C(C)CCCC(C)C	0.0115336
	2,2,3,4,8,9,11-m-C13	CC(C)(C)C(C)C(C)CCCC(C)C(C)CC(C)CC	12.1894
	10-e-2,3,3,8,9-m-C13	CC(C)C(C)(C)CCCCC(C)C(C)C(CC)CCC	0.447541
	6-e-2,2,4,7,8-m-C12	CC(C)(C)CC(C)CC(CC)C(C)C(C)CCCC	0.00695695
	4,9-e-2,3,5-m-C12	CC(C)C(C)C(CC)C(C)CCCC(CC)CCC	0.0141536
	2,3,3,11-m-7-ip-C13	CC(C)C(C)(C)CCCC(C(C)C)CCCC(C)CC	0.115168
	3,8,9,9-m-5-ip-C12	CCC(C)CC(C(C)C)CCC(C)C(C)(C)CCC	0.00335893
	9-e-2,2,3,8,11-m-C13	CC(C)(C)C(C)CCCCC(C)C(CC)CC(C)CC	0.719976
	3-e-2,3,7,9,9-m-C13	CC(C)C(CC)(C)CCCC(C)CC(C)(C)CCCC	0.926237
	2,3,4,4,8,10,12-m-C13	CC(C)C(C)C(C)(C)CCCC(C)CC(C)CC(C)C	9.09288
	2,5,7,7,8,10,10-m-C13	CC(C)CCC(C)CC(C)(C)C(C)CC(C)(C)CCC	0.120149
	3,4,7-e-3-m-C11	CCC(CC)(C)C(CC)CCC(CC)CCCC	5.93e-06
	2,6,7,8-m-9-ip-C13	CC(C)CCCC(C)C(C)C(C)C(C(C)C)CCCC	0.0383472
	3,3,4,8-m-8-p-C12	CCC(C)(C)C(C)CCCC(C)(CCC)CCCC	0.000139347
	6-e-3,5,5,8,8-m-C12	CCC(C)CC(C)(C)C(CC)CC(C)(C)CCCC	0.00263685
	11-e-2,3,9,9,11-m-C13	CC(C)C(C)CCCCCC(C)(C)CC(CC)(C)CC	3.27191
	3,4-e-4,6,8-m-C12	CCC(CC)C(CC)(C)CC(C)CC(C)CCCC	0.00147519
	3,3,5,11-m-7-p-C13	CCC(C)(C)CC(C)CC(CCC)CCCC(C)CC	0.00488501
	4,5,5,7-m-7-p-C13	CCCC(C)C(C)(C)CC(C)(CCC)CCCCCC	1.43e-06
	2,2,8,12-m-5-p-C13	CC(C)(C)CCC(CCC)CCC(C)CCCC(C)C	0.00111759
	3,5,7,8-m-5-ip-C12	CCC(C)CC(C)(C(C)C)CC(C)C(C)CCCC	1.5e-06
	2,3,3,8-m-4-ip-C9	CC(C)C(C)(C)C(C(C)C)CCCC(C)C	0.000331081
	7-e-3,3,5,5,7-m-C13	CCC(C)(C)CC(C)(C)CC(CC)(C)CCCCCC	0.00873833
	8-e-4,4,5,7,7,8-m-C12	CCCC(C)(C)C(C)CC(C)(C)C(CC)(C)CCCC	0.0441772
	2,5,5,6,9-m-4-p-C11	CC(C)CC(CCC)C(C)(C)C(C)CCC(C)CC	0.000932936
	2,2,3,4,4,8,9,10-m-C12	CC(C)(C)C(C)C(C)(C)CCCC(C)C(C)C(C)CC	6.17493
	9-e-2,3,4-m-7-ip-C11	CC(C)C(C)C(C)CCC(C(C)C)CC(CC)CC	0.000938136
	3-e-3,4,7,7,8,10-m-C12	CCC(CC)(C)C(C)CCC(C)(C)C(C)CC(C)CC	1.38269
	3,7-e-2,4,8,9-m-C12	CC(C)C(CC)C(C)CCC(CC)C(C)C(C)CCC	0.000301335
	2,4,4,8,9-m-8-p-C12	CC(C)CC(C)(C)CCCC(C)(CCC)C(C)CCC	1.32e-05
	2,2,8,9,9-m-8-p-C12	CC(C)(C)CCCCCC(C)(CCC)C(C)(C)CCC	0.00182951
	2,2,4,6,6-m-8-ip-C12	CC(C)(C)CC(C)CC(C)(C)CC(C(C)C)CCCC	0.00013783
	3,10-e-2,5,7,11-m-C12	CC(C)C(CC)CC(C)CC(C)CCC(CC)C(C)C	0.0275981
	6-e-2,5,6-m-5-ip-C10	CC(C)CCC(C)(C(C)C)C(CC)(C)CCCC	5.82e-07
	7-e-2,4,5,8,8,11-m-C12	CC(C)CC(C)C(C)CC(CC)C(C)(C)CCC(C)C	0.045226
	8-e-2,3,3-m-7-p-C11	CC(C)C(C)(C)CCCC(CCC)C(CC)CCC	6.86e-06
	3-e-2,4,5-m-7-ip-C10	CC(C)C(CC)C(C)C(C)CC(C(C)C)CCC	0.000138067
	3-e-2,6,6,9,10,10-m-C12	CC(C)C(CC)CCC(C)(C)CCC(C)C(C)(C)CC	1.32952
	3,7-e-2,6,8,11-m-C12	CC(C)C(CC)CCC(C)C(CC)C(C)CCC(C)C	0.00211591
	8-e-2,6,8-m-5-ip-C12	CC(C)CCC(C(C)C)C(C)CC(CC)(C)CCCC	1.02e-05
	2,3,7,7,10-m-9-p-C12	CC(C)C(C)CCCC(C)(C)CC(CCC)C(C)CC	5.65e-05
	2,3,6,8,9-m-6-ip-C11	CC(C)C(C)CCC(C)(C(C)C)CC(C)C(C)CC	0.000672852
	4,7-e-3,3,4,6-m-C11	CCC(C)(C)C(CC)(C)CC(C)C(CC)CCCC	8.8e-05
	4-e-3,3,7-m-4-p-C10	CCC(C)(C)C(CC)(CCC)CCC(C)CCC	2.77e-11
	4-e-2,2,5,8,8,9-m-C10	CC(C)(C)CC(CC)C(C)CCC(C)(C)C(C)C	0.0681721
	3,9-e-3-m-7-p-C11	CCC(CC)(C)CCCC(CCC)CC(CC)CC	0.000300486
	4,5,6-e-6,8-m-C11	CCCC(CC)C(CC)C(CC)(C)CC(C)CCC	1.72e-10
	2,4,4,7,11-m-5-ip-C12	CC(C)CC(C)(C)C(C(C)C)CC(C)CCCC(C)C	0.00017059
	4-e-2,10,10-m-5-p-C12	CC(C)CC(CC)C(CCC)CCCCC(C)(C)CC	1.61e-05
	4-e-2,2,9-m-5-p-C10	CC(C)(C)CC(CC)C(CCC)CCCC(C)C	6.51e-08
	2,3,4,5,9-m-5-p-C12	CC(C)C(C)C(C)C(C)(CCC)CCCC(C)CCC	5.03e-07
	4-e-2,3,3,6,7,7-m-C10	CC(C)C(C)(C)C(CC)CC(C)C(C)(C)CCC	0.00263338
	7,8-e-3,4,4,8-m-C12	CCC(C)C(C)(C)CCC(CC)C(CC)(C)CCCC	2.7e-05
	6-e-2,3,4,4,9,11-m-C12	CC(C)C(C)C(C)(C)CC(CC)CCC(C)CC(C)C	0.00478868
	8,9-e-3,3,6,8-m-C12	CCC(C)(C)CCC(C)CC(CC)(C)C(CC)CCC	1.55e-05
	2,4,4,9,10-m-6-ip-C12	CC(C)CC(C)(C)CC(C(C)C)CCC(C)C(C)CC	6.42e-06
	6,9-e-2,2,3,5-m-C11	CC(C)(C)C(C)CC(C)C(CC)CCC(CC)CC	0.0897051
	2,2,4,4,5,5,6,10-m-C11	CC(C)(C)CC(C)(C)C(C)(C)C(C)CCCC(C)C	2.33121
	4-e-2,7,7-m-9-p-C12	CC(C)CC(CC)CCC(C)(C)CC(CCC)CCC	0.000139989
	6-e-2,3,10-m-5-p-C12	CC(C)C(C)CC(CCC)C(CC)CCCC(C)CC	1.5e-07
	5-e-5,7,7-m-4-ip-C11	CCCC(C(C)C)C(CC)(C)CC(C)(C)CCCC	2.05e-11
	4-e-2,7,9-m-8-p-C11	CC(C)CC(CC)CCC(C)C(CCC)C(C)CC	2.3e-07
	3,4-e-5,5,9,9-m-C12	CCC(CC)C(CC)C(C)(C)CCCC(C)(C)CCC	0.000304108
	3,9-e-2,2,5,5,7-m-C11	CC(C)(C)C(CC)CC(C)(C)CC(C)CC(CC)CC	0.00010867
	3-e-2,4,5,7-m-5-p-C8	CC(C)C(CC)C(C)C(C)(CCC)CC(C)C	1.91e-12
	3,3,4,5,5,8-m-4-ip-C11	CCC(C)(C)C(C)(C(C)C)C(C)(C)CCC(C)CCC	4.16e-09
	3-e-6,6,7,9-m-5-ip-C11	CCC(CC)CC(C(C)C)C(C)(C)C(C)CC(C)CC	8.86e-07
	5-e-2,2,3,5,7,9,9-m-C10	CC(C)(C)C(C)CC(CC)(C)CC(C)CC(C)(C)C	0.000174274
	8-e-3,5,7,7-m-4-ip-C11	CCC(C)C(C(C)C)C(C)CC(C)(C)C(CC)CCC	1.96e-07
	2,8,8-m-7-ip-5-p-C10	CC(C)CCC(CCC)CC(C(C)C)C(C)(C)CC	1.17e-12
	3,4,6,7-e-2-m-C9	CC(C)C(CC)C(CC)CC(CC)C(CC)CC	4.76e-10
	3-e-2,2,5,5,7,7,9-m-C11	CC(C)(C)C(CC)CC(C)(C)CC(C)(C)CC(C)CC	2.58e-06
	8-e-2,4,4,6-m-6-p-C11	CC(C)CC(C)(C)CC(C)(CCC)CC(CC)CCC	8.46e-18
	3-e-2,3,9,9-m-7-ip-C11	CC(C)C(CC)(C)CCCC(C(C)C)CC(C)(C)CC	1.26e-05
	3,3,4,7,8,8-m-4-ip-C10	CCC(C)(C)C(C)(C(C)C)CCC(C)C(C)(C)CC	0.000162902
	4,6,7-e-2,2,5-m-C9	CC(C)(C)CC(CC)C(C)C(CC)C(CC)CC	3.33e-08
	5,5,7,7-e-2-m-C11	CC(C)CCC(CC)(CC)CC(CC)(CC)CCCC	1.84e-15
	7-e-3,3,6,7-m-4-p-C11	CCC(C)(C)C(CCC)CC(C)C(CC)(C)CCCC	1.79e-09
	4,4,6-e-2,3,5-m-C9	CC(C)C(C)C(CC)(CC)C(C)C(CC)CCC	5.84e-11
	4,8,8-e-2,4,6-m-C10	CC(C)CC(CC)(C)CC(C)CC(CC)(CC)CC	5.32e-07
	3,6-e-4,8-m-7-p-C11	CCC(CC)C(C)CC(CC)C(CCC)C(C)CCC	8.76e-11
	4,5,8-e-3,3,6-m-C10	CCC(C)(C)C(CC)C(CC)C(C)CC(CC)CC	1.06e-07
	5,9-e-3,3,4,6,9-m-C11	CCC(C)(C)C(C)C(CC)C(C)CCC(CC)(C)CC	0.024653
	5-e-4,5-m-6,7-p-C10	CCCC(C)C(CC)(C)C(CCC)C(CCC)CCC	1.18e-20
	4-e-2,2,6,8,8-m-4-p-C10	CC(C)(C)CC(CC)(CCC)CC(C)CC(C)(C)CC	1.34e-18
	7-e-3,4-m-4-ip-6-p-C10	CCC(C)C(C)(C(C)C)CC(CCC)C(CC)CCC	3.32e-18
	4-e-2,2,3,4,6-m-7-ip-C10	CC(C)(C)C(C)C(CC)(C)CC(C)C(C(C)C)CCC	2.53e-13
	3-e-2,2,4,5,7-m-5-p-C8	CC(C)(C)C(CC)C(C)C(C)(CCC)CC(C)C	1.36e-18
	4-e-2,2,4,5,7,7,8,9-m-C10	CC(C)(C)CC(CC)(C)C(C)CC(C)(C)C(C)C(C)C	0.000325142
	2,3,3,4,4,5,8-m-5-p-C10	CC(C)C(C)(C)C(C)(C)C(C)(CCC)CCC(C)CC	7.45e-14
	4,5-e-2,6,7-m-6-ip-C9	CC(C)CC(CC)C(CC)C(C)(C(C)C)C(C)CC	3.51e-21
	7,8-e-3,3,6-m-4-ip-C10	CCC(C)(C)C(C(C)C)CC(C)C(CC)C(CC)CC	1.93e-10
	4,7,7-e-2-m-5-ip-C10	CC(C)CC(CC)C(C(C)C)CC(CC)(CC)CCC	3.57e-17
	2,2,7,7-m-4,4-p-C8	CC(C)(C)CC(CCC)(CCC)CCC(C)(C)C	1.62e-28
	3-e-2,3-m-5-ip-5-p-C10	CC(C)C(CC)(C)CC(C(C)C)(CCC)CCCCC	1.27e-20
	4,7-e-3,3,4-m-5-ip-C10	CCC(C)(C)C(CC)(C)C(C(C)C)CC(CC)CCC	1.03e-18
	4-e-2,3,3,6,6,7,8,9-m-C10	CC(C)C(C)(C)C(CC)CC(C)(C)C(C)C(C)C(C)C	6.41e-05
	3-e-2,2,4,4,5-m-6-p-C10	CC(C)(C)C(CC)C(C)(C)C(C)C(CCC)CCCC	3.92e-10
	3,5,7-e-2,4,5,8-m-C10	CC(C)C(CC)C(C)C(CC)(C)CC(CC)C(C)CC	2.3e-05
	2,3,5,5,6,6,9-m-4-ip-C10	CC(C)C(C)C(C(C)C)C(C)(C)C(C)(C)CCC(C)C	2.55e-10
	2,2,3,4,5,7,8-m-5-ip-C9	CC(C)(C)C(C)C(C)C(C)(C(C)C)CC(C)C(C)C	2.9e-10
	3,3-e-2,5,6,6,7,8-m-C10	CC(C)C(CC)(CC)CC(C)C(C)(C)C(C)C(C)CC	0.0018585
	2,4,5,9-m-7-ip-4-p-C10	CC(C)CC(C)(CCC)C(C)CC(C(C)C)CC(C)C	2.68e-12
	3,4,6,6-e-2,4,5-m-C9	CC(C)C(CC)C(CC)(C)C(C)C(CC)(CC)CCC	1.39e-13
	5,6-e-3,3,5,7-m-6-ip-C9	CCC(C)(C)CC(CC)(C)C(CC)(C(C)C)C(C)CC	6.28e-30
	3-e-2,2,3,6,7,8-m-6-ip-C9	CC(C)(C)C(CC)(C)CCC(C)(C(C)C)C(C)C(C)C	2.79e-09
	4,4-e-2,2,3,3-m-6-ip-C9	CC(C)(C)C(C)(C)C(CC)(CC)CC(C(C)C)CCC	2.13e-15
	2,3,4,5,6-m-4,5-ip-C9	CC(C)C(C)C(C)(C(C)C)C(C)(C(C)C)C(C)CCC	7.46e-39
	4,6-e-2-m-4,5-ip-C9	CC(C)CC(CC)(C(C)C)C(C(C)C)C(CC)CCC	2.19e-33
	2,3,5,5,6-m-4,4-p-C8	CC(C)C(C)C(CCC)(CCC)C(C)(C)C(C)CC	2.57e-36
	5-e-2,2,7-m-4,5-p-C8	CC(C)(C)CC(CCC)C(CC)(CCC)CC(C)C	2.37e-30
	5-e-2,3,3,4,4,5,6,7,8-m-C9	CC(C)C(C)(C)C(C)(C)C(CC)(C)C(C)C(C)C(C)C	8.54e-15
	3,6,7,7-e-2,3,5-m-C9	CC(C)C(CC)(C)CC(C)C(CC)C(CC)(CC)CC	3.77e-11
	3,3-e-2,4-m-5,5-p-C8	CC(C)C(CC)(CC)C(C)C(CCC)(CCC)CCC	2.76e-34
	2,2,3,4,6,6-m-4,5-ip-C8	CC(C)(C)C(C)C(C)(C(C)C)C(C(C)C)C(C)(C)CC	1.72e-42
	4-e-2,2,3,7-m-5-ip-5-p-C8	CC(C)(C)C(C)C(CC)C(C(C)C)(CCC)CC(C)C	1.21e-32
	5,6,6-e-3,3,4-m-4-p-C8	CCC(C)(C)C(C)(CCC)C(CC)C(CC)(CC)CC	9.73e-35
	3,4,6,6-e-2,4,5,5-m-C8	CC(C)C(CC)C(CC)(C)C(C)(C)C(CC)(CC)CC	1.44e-21
	3-e-2,4,6,6-m-5,5-p-C8	CC(C)C(CC)C(C)C(CCC)(CCC)C(C)(C)CC	1.54e-37
	3,4,5-e-2,2,3,6,6,7-m-C8	CC(C)(C)C(CC)(C)C(CC)C(CC)C(C)(C)C(C)C	2.36e-22
	2,3,4,4,6,6-m-5,5-ip-C8	CC(C)C(C)C(C)(C)C(C(C)C)(C(C)C)C(C)(C)CC	1.33e-24
	4,6,6-e-2,2,4-m-5-p-C8	CC(C)(C)CC(CC)(C)C(CCC)C(CC)(CC)CC	1.65e-26
	3,3-e-2,7-m-5,5-ip-C8	CC(C)C(CC)(CC)CC(C(C)C)(C(C)C)CC(C)C	1.08e-29
	C1	C	1.7984e-07
	C2	CC	5.1433e-07
	C3	CCC	1.47095e-06
	C4	CCCC	4.20683e-06
	C5	CCCCC	1.20313e-05
	C6	CCCCCC	3.44087e-05
	C7	CCCCCCC	9.84069e-05
	C8	CCCCCCCC	0.000281438
	C9	CCCCCCCCC	0.000804894
	C10	CCCCCCCCCC	0.00230195
	C11	CCCCCCCCCCC	0.00658343
	C12	CCCCCCCCCCCC	0.0188282
	C13	CCCCCCCCCCCCC	0.0538475
	C14	CCCCCCCCCCCCCC	0.154
	C15	CCCCCCCCCCCCCCC	0.440432
	C16	CCCCCCCCCCCCCCCC	1.25961
	C17	CCCCCCCCCCCCCCCCC	3.6024
	C18	CCCCCCCCCCCCCCCCCC	10.3026
	C19	CCCCCCCCCCCCCCCCCCC	29.4649
	C20	CCCCCCCCCCCCCCCCCCCC	84.2678
	C21	CCCCCCCCCCCCCCCCCCCCC	241.001
	C22	CCCCCCCCCCCCCCCCCCCCCC	689.247
	C23	CCCCCCCCCCCCCCCCCCCCCCC	1971.2
	C24	CCCCCCCCCCCCCCCCCCCCCCCC	5637.52
	C25	CCCCCCCCCCCCCCCCCCCCCCCCC	16123
	C26	CCCCCCCCCCCCCCCCCCCCCCCCCC	46110.7
	C27	CCCCCCCCCCCCCCCCCCCCCCCCCCC	131874
	C28	CCCCCCCCCCCCCCCCCCCCCCCCCCCC	377151
	C29	CCCCCCCCCCCCCCCCCCCCCCCCCCCCC	1.07863e+06
	C30	CCCCCCCCCCCCCCCCCCCCCCCCCCCCCC	3.08481e+06
	2-m-C8	CC(C)CCCCCC	0.000864659
	2-m-C9	CC(C)CCCCCCC	0.00272143
	2-m-C10	CC(C)CCCCCCCC	0.00798234
	2-m-C11	CC(C)CCCCCCCCC	0.0214538
	2-m-C12	CC(C)CCCCCCCCCC	0.0607508
	2-m-C13	CC(C)CCCCCCCCCCC	0.185971
	2-m-C14	CC(C)CCCCCCCCCCCC	0.538426
	2-m-C17	CC(C)CCCCCCCCCCCCCCC	12.4652
	2-m-C18	CC(C)CCCCCCCCCCCCCCCC	34.842
	2-m-C19	CC(C)CCCCCCCCCCCCCCCCC	94.6495
	3-m-C8	CCC(C)CCCCC	0.000722721
	3-m-C9	CCC(C)CCCCCC	0.00218038
	3-m-C10	CCC(C)CCCCCCC	0.00681048
	3-m-C11	CCC(C)CCCCCCCC	0.0190478
	3-m-C12	CCC(C)CCCCCCCCC	0.0513492
	3-m-C13	CCC(C)CCCCCCCCCC	0.15054
	3-m-C14	CCC(C)CCCCCCCCCCC	0.45198
	3-m-C15	CCC(C)CCCCCCCCCCCC	1.26735
	3-m-C16	CCC(C)CCCCCCCCCCCCC	3.43264
	3-m-C18	CCC(C)CCCCCCCCCCCCCCC	30.1061
	4-m-C8	CCCC(C)CCCC	0.000426571
	4-m-C9	CCCC(C)CCCCC	0.00132578
	4-m-C10	CCCC(C)CCCCCC	0.0037195
	4-m-C11	CCCC(C)CCCCCCC	0.0109715
	4-m-C12	CCCC(C)CCCCCCCC	0.0326391
	4-m-C14	CCCC(C)CCCCCCCCCC	0.25068
	4-m-C16	CCCC(C)CCCCCCCCCCCC	2.17815
	5-m-C9	CCCCC(C)CCCC	0.00125054
	5-m-C10	CCCCC(C)CCCCC	0.00371993
	5-m-C11	CCCCC(C)CCCCCC	0.0100058
	5-m-C12	CCCCC(C)CCCCCCC	0.0306181
	5-m-C13	CCCCC(C)CCCCCCCC	0.0933702
	5-m-C14	CCCCC(C)CCCCCCCCC	0.252814
	5-m-C15	CCCCC(C)CCCCCCCCCC	0.67574
	5-m-C16	CCCCC(C)CCCCCCCCCCC	2.05505
	5-m-C17	CCCCC(C)CCCCCCCCCCCC	6.20286
	5-m-C18	CCCCC(C)CCCCCCCCCCCCC	16.6238
	6-m-C11	CCCCCC(C)CCCCC	0.0108522
	6-m-C12	CCCCCC(C)CCCCCC	0.0299015
	6-m-C14	CCCCCC(C)CCCCCCCC	0.272987
	6-m-C17	CCCCCC(C)CCCCCCCCCCC	6.1664
	6-m-C19	CCCCCC(C)CCCCCCCCCCCCC	48.2904
	7-m-C13	CCCCCCC(C)CCCCCC	0.0845044
	7-m-C14	CCCCCCC(C)CCCCCCC	0.253161
	7-m-C15	CCCCCCC(C)CCCCCCCC	0.732292
	7-m-C16	CCCCCCC(C)CCCCCCCCC	2.02668
	7-m-C17	CCCCCCC(C)CCCCCCCCCC	5.60715
	7-m-C19	CCCCCCC(C)CCCCCCCCCCCC	46.8464
	8-m-C15	CCCCCCCC(C)CCCCCCC	0.740396
	8-m-C16	CCCCCCCC(C)CCCCCCCC	2.23218
	8-m-C17	CCCCCCCC(C)CCCCCCCCC	6.13655
	8-m-C18	CCCCCCCC(C)CCCCCCCCCC	16.1734
	8-m-C19	CCCCCCCC(C)CCCCCCCCCCC	46.7858
	9-m-C17	CCCCCCCCC(C)CCCCCCCC	6.70944
	9-m-C18	CCCCCCCCC(C)CCCCCCCCC	17.8869
	9-m-C19	CCCCCCCCC(C)CCCCCCCCCC	48.5474
	10-m-C19	CCCCCCCCCC(C)CCCCCCCCC	48.1405
	2,2-m-C10	CC(C)(C)CCCCCCCC	0.0190541
	2,2-m-C11	CC(C)(C)CCCCCCCCC	0.0491422
	2,2-m-C12	CC(C)(C)CCCCCCCCCC	0.137535
	2,2-m-C13	CC(C)(C)CCCCCCCCCCC	0.435536
	2,2-m-C14	CC(C)(C)CCCCCCCCCCCC	1.25375
	2,2-m-C17	CC(C)(C)CCCCCCCCCCCCCCC	29.2551
	2,2-m-C18	CC(C)(C)CCCCCCCCCCCCCCCC	80.7626
	2,2-m-C7	CC(C)(C)CCCCC	0.000689599
	2,2-m-C9	CC(C)(C)CCCCCCC	0.00639645
	2,3-m-C10	CC(C)C(C)CCCCCCC	0.0216759
	2,3-m-C12	CC(C)C(C)CCCCCCCCC	0.156061
	2,3-m-C13	CC(C)C(C)CCCCCCCCCC	0.466207
	2,3-m-C14	CC(C)C(C)CCCCCCCCCCC	1.42985
	2,3-m-C15	CC(C)C(C)CCCCCCCCCCCC	3.9164
	2,3-m-C16	CC(C)C(C)CCCCCCCCCCCCC	10.5397
	2,3-m-C17	CC(C)C(C)CCCCCCCCCCCCCC	32.0373
	2,3-m-C7	CC(C)C(C)CCCC	0.000795566
	2,4-m-C10	CC(C)CC(C)CCCCCC	0.0103632
	2,4-m-C13	CC(C)CC(C)CCCCCCCCC	0.256942
	2,4-m-C15	CC(C)CC(C)CCCCCCCCCCC	1.93357
	2,4-m-C16	CC(C)CC(C)CCCCCCCCCCCC	5.97726
	2,4-m-C18	CC(C)CC(C)CCCCCCCCCCCCCC	46.0862
	2,4-m-C7	CC(C)CC(C)CCC	0.000426387
	2,4-m-C8	CC(C)CC(C)CCCC	0.00116458
	2,4-m-C9	CC(C)CC(C)CCCCC	0.00379112
	2,5-m-C10	CC(C)CCC(C)CCCCC	0.0108566
	2,5-m-C11	CC(C)CCC(C)CCCCCC	0.0277199
	2,5-m-C12	CC(C)CCC(C)CCCCCCC	0.0838873
	2,5-m-C13	CC(C)CCC(C)CCCCCCCC	0.26944
	2,5-m-C16	CC(C)CCC(C)CCCCCCCCCCC	5.66938
	2,5-m-C17	CC(C)CCC(C)CCCCCCCCCCCC	17.9303
	2,5-m-C18	CC(C)CCC(C)CCCCCCCCCCCCC	45.4444
	2,5-m-C7	CC(C)CCC(C)CC	0.000771775
	2,5-m-C8	CC(C)CCC(C)CCC	0.00121554
	2,5-m-C9	CC(C)CCC(C)CCCC	0.00366134
	2,6-m-C10	CC(C)CCCC(C)CCCC	0.013665
	2,6-m-C11	CC(C)CCCC(C)CCCCC	0.0380496
	2,6-m-C14	CC(C)CCCC(C)CCCCCCCC	0.978181
	2,6-m-C15	CC(C)CCCC(C)CCCCCCCCC	2.55743
	2,6-m-C17	CC(C)CCCC(C)CCCCCCCCCCC	23.0225
	2,6-m-C18	CC(C)CCCC(C)CCCCCCCCCCCC	64.4494
	2,6-m-C7	CC(C)CCCC(C)C	0.00100375
	2,6-m-C8	CC(C)CCCC(C)CC	0.00237926
	2,6-m-C9	CC(C)CCCC(C)CCC	0.00490217
	2,7-m-C10	CC(C)CCCCC(C)CCC	0.0118979
	2,7-m-C11	CC(C)CCCCC(C)CCCC	0.0296718
	2,7-m-C13	CC(C)CCCCC(C)CCCCCC	0.26636
	2,7-m-C14	CC(C)CCCCC(C)CCCCCCC	0.769699
	2,7-m-C17	CC(C)CCCCC(C)CCCCCCCCCC	17.3393
	2,7-m-C18	CC(C)CCCCC(C)CCCCCCCCCCC	48.329
	2,7-m-C8	CC(C)CCCCC(C)C	0.00288443
	2,7-m-C9	CC(C)CCCCC(C)CC	0.007561
	2,8-m-C10	CC(C)CCCCCC(C)CC	0.0239392
	2,8-m-C11	CC(C)CCCCCC(C)CCC	0.0374094
	2,8-m-C12	CC(C)CCCCCC(C)CCCC	0.10513
	2,8-m-C13	CC(C)CCCCCC(C)CCCCC	0.327948
	2,8-m-C14	CC(C)CCCCCC(C)CCCCCC	0.89689
	2,8-m-C15	CC(C)CCCCCC(C)CCCCCCC	2.57727
	2,8-m-C16	CC(C)CCCCCC(C)CCCCCCCC	7.85884
	2,8-m-C18	CC(C)CCCCCC(C)CCCCCCCCCC	58.2378
	2,9-m-C10	CC(C)CCCCCCC(C)C	0.0281899
	2,9-m-C11	CC(C)CCCCCCC(C)CC	0.0644251
	2,9-m-C12	CC(C)CCCCCCC(C)CCC	0.110279
	2,9-m-C13	CC(C)CCCCCCC(C)CCCC	0.3238
	2,9-m-C14	CC(C)CCCCCCC(C)CCCCC	0.929682
	2,9-m-C16	CC(C)CCCCCCC(C)CCCCCCC	7.48461
	2,9-m-C18	CC(C)CCCCCCC(C)CCCCCCCCC	61.0299
	2,10-m-C12	CC(C)CCCCCCCC(C)CC	0.155575
	2,10-m-C13	CC(C)CCCCCCCC(C)CCC	0.30815
	2,10-m-C14	CC(C)CCCCCCCC(C)CCCC	0.846963
	2,10-m-C16	CC(C)CCCCCCCC(C)CCCCCC	6.56288
	2,10-m-C17	CC(C)CCCCCCCC(C)CCCCCCC	21.0031
	2,10-m-C18	CC(C)CCCCCCCC(C)CCCCCCCC	59.3255
	2,11-m-C12	CC(C)CCCCCCCCC(C)C	0.202996
	2,11-m-C13	CC(C)CCCCCCCCC(C)CC	0.523683
	2,11-m-C15	CC(C)CCCCCCCCC(C)CCCC	2.07837
	2,11-m-C17	CC(C)CCCCCCCCC(C)CCCCCC	17.6075
	2,11-m-C18	CC(C)CCCCCCCCC(C)CCCCCCC	50.7464
	2,12-m-C13	CC(C)CCCCCCCCCC(C)C	0.63095
	2,12-m-C14	CC(C)CCCCCCCCCC(C)CC	1.56238
	2,12-m-C15	CC(C)CCCCCCCCCC(C)CCC	2.417
	2,12-m-C17	CC(C)CCCCCCCCCC(C)CCCCC	21.0708
	2,12-m-C18	CC(C)CCCCCCCCCC(C)CCCCCC	54.8437
	2,13-m-C14	CC(C)CCCCCCCCCCC(C)C	1.86751
	2,13-m-C15	CC(C)CCCCCCCCCCC(C)CC	4.23553
	2,13-m-C17	CC(C)CCCCCCCCCCC(C)CCCC	21.535
	2,13-m-C18	CC(C)CCCCCCCCCCC(C)CCCCC	60.6981
	2,14-m-C15	CC(C)CCCCCCCCCCCC(C)C	4.54236
	2,14-m-C16	CC(C)CCCCCCCCCCCC(C)CC	10.6613
	2,14-m-C17	CC(C)CCCCCCCCCCCC(C)CCC	19.4023
	2,14-m-C18	CC(C)CCCCCCCCCCCC(C)CCCC	51.7002
	2,15-m-C16	CC(C)CCCCCCCCCCCCC(C)C	14.175
	2,15-m-C17	CC(C)CCCCCCCCCCCCC(C)CC	35.6774
	2,16-m-C17	CC(C)CCCCCCCCCCCCCC(C)C	42.2544
	2,16-m-C18	CC(C)CCCCCCCCCCCCCC(C)CC	101.497
	3,10-m-C12	CCC(C)CCCCCCC(C)CC	0.145604
	3,10-m-C14	CCC(C)CCCCCCC(C)CCCC	0.76264
	3,10-m-C15	CCC(C)CCCCCCC(C)CCCCC	2.0996
	3,10-m-C16	CCC(C)CCCCCCC(C)CCCCCC	5.71247
	3,10-m-C17	CCC(C)CCCCCCC(C)CCCCCCC	17.4577
	3,10-m-C18	CCC(C)CCCCCCC(C)CCCCCCCC	53.834
	3,11-m-C13	CCC(C)CCCCCCCC(C)CC	0.375864
	3,11-m-C14	CCC(C)CCCCCCCC(C)CCC	0.705851
	3,11-m-C15	CCC(C)CCCCCCCC(C)CCCC	1.87468
	3,11-m-C16	CCC(C)CCCCCCCC(C)CCCCC	5.25295
	3,11-m-C17	CCC(C)CCCCCCCC(C)CCCCCC	14.9795
	3,12-m-C14	CCC(C)CCCCCCCCC(C)CC	1.35109
	3,12-m-C15	CCC(C)CCCCCCCCC(C)CCC	1.98394
	3,12-m-C16	CCC(C)CCCCCCCCC(C)CCCC	5.13477
	3,12-m-C17	CCC(C)CCCCCCCCC(C)CCCCC	16.0305
	3,12-m-C18	CCC(C)CCCCCCCCC(C)CCCCCC	43.4984
	3,13-m-C15	CCC(C)CCCCCCCCCC(C)CC	3.69603
	3,13-m-C16	CCC(C)CCCCCCCCCC(C)CCC	6.05862
	3,13-m-C17	CCC(C)CCCCCCCCCC(C)CCCC	17.4672
	3,13-m-C18	CCC(C)CCCCCCCCCC(C)CCCCC	53.1286
	3,14-m-C16	CCC(C)CCCCCCCCCCC(C)CC	9.83781
	3,14-m-C18	CCC(C)CCCCCCCCCCC(C)CCCC	49.0225
	3,15-m-C17	CCC(C)CCCCCCCCCCCC(C)CC	26.5537
	3,15-m-C18	CCC(C)CCCCCCCCCCCC(C)CCC	46.5429
	3,16-m-C18	CCC(C)CCCCCCCCCCCCC(C)CC	87.1268
	3,3-m-C10	CCC(C)(C)CCCCCCC	0.0156763
	3,3-m-C12	CCC(C)(C)CCCCCCCCC	0.113672
	3,3-m-C13	CCC(C)(C)CCCCCCCCCC	0.331116
	3,3-m-C14	CCC(C)(C)CCCCCCCCCCC	1.05098
	3,3-m-C16	CCC(C)(C)CCCCCCCCCCCCC	7.64382
	3,3-m-C17	CCC(C)(C)CCCCCCCCCCCCCC	22.671
	3,3-m-C18	CCC(C)(C)CCCCCCCCCCCCCCC	68.9213
	3,3-m-C7	CCC(C)(C)CCCC	0.000568254
	3,3-m-C8	CCC(C)(C)CCCCC	0.00162284
	3,3-m-C9	CCC(C)(C)CCCCCC	0.00476398
	3,4-m-C11	CCC(C)C(C)CCCCCCC	0.0369242
	3,4-m-C12	CCC(C)C(C)CCCCCCCC	0.105675
	3,4-m-C13	CCC(C)C(C)CCCCCCCCC	0.290504
	3,4-m-C14	CCC(C)C(C)CCCCCCCCCC	0.808294
	3,4-m-C15	CCC(C)C(C)CCCCCCCCCCC	2.45828
	3,4-m-C17	CCC(C)C(C)CCCCCCCCCCCCC	19.1063
	3,4-m-C18	CCC(C)C(C)CCCCCCCCCCCCCC	53.392
	3,4-m-C7	CCC(C)C(C)CCC	0.000506223
	3,4-m-C8	CCC(C)C(C)CCCC	0.00142406
	3,4-m-C9	CCC(C)C(C)CCCCC	0.00422777
	3,5-m-C10	CCC(C)CC(C)CCCCC	0.00973871
	3,5-m-C11	CCC(C)CC(C)CCCCCC	0.0252582
	3,5-m-C12	CCC(C)CC(C)CCCCCCC	0.0734521
	3,5-m-C13	CCC(C)CC(C)CCCCCCCC	0.229273
	3,5-m-C14	CCC(C)CC(C)CCCCCCCCC	0.650358
	3,5-m-C15	CCC(C)CC(C)CCCCCCCCCC	1.69136
	3,5-m-C16	CCC(C)CC(C)CCCCCCCCCCC	5.02425
	3,5-m-C17	CCC(C)CC(C)CCCCCCCCCCCC	14.9759
	3,5-m-C18	CCC(C)CC(C)CCCCCCCCCCCCC	41.5974
	3,5-m-C7	CCC(C)CC(C)CC	0.000695131
	3,5-m-C8	CCC(C)CC(C)CCC	0.00108769
	3,5-m-C9	CCC(C)CC(C)CCCC	0.00309959
	3,6-m-C11	CCC(C)CCC(C)CCCCC	0.0250934
	3,6-m-C13	CCC(C)CCC(C)CCCCCCC	0.207692
	3,6-m-C15	CCC(C)CCC(C)CCCCCCCCC	1.66734
	3,6-m-C16	CCC(C)CCC(C)CCCCCCCCCC	4.28652
	3,6-m-C17	CCC(C)CCC(C)CCCCCCCCCCC	13.804
	3,6-m-C18	CCC(C)CCC(C)CCCCCCCCCCCC	40.9461
	3,6-m-C8	CCC(C)CCC(C)CC	0.00177522
	3,7-m-C10	CCC(C)CCCC(C)CCC	0.0114654
	3,7-m-C11	CCC(C)CCCC(C)CCCC	0.03076
	3,7-m-C12	CCC(C)CCCC(C)CCCCC	0.0884302
	3,7-m-C13	CCC(C)CCCC(C)CCCCCC	0.258449
	3,7-m-C14	CCC(C)CCCC(C)CCCCCCC	0.798566
	3,7-m-C17	CCC(C)CCCC(C)CCCCCCCCCC	16.7987
	3,7-m-C18	CCC(C)CCCC(C)CCCCCCCCCCC	49.4711
	3,7-m-C9	CCC(C)CCCC(C)CC	0.00581257
	3,8-m-C10	CCC(C)CCCCC(C)CC	0.0198387
	3,8-m-C11	CCC(C)CCCCC(C)CCC	0.0290124
	3,8-m-C12	CCC(C)CCCCC(C)CCCC	0.072656
	3,8-m-C13	CCC(C)CCCCC(C)CCCCC	0.22815
	3,8-m-C15	CCC(C)CCCCC(C)CCCCCCC	1.88263
	3,8-m-C17	CCC(C)CCCCC(C)CCCCCCCCC	15.0814
	3,9-m-C11	CCC(C)CCCCCC(C)CC	0.0575525
	3,9-m-C12	CCC(C)CCCCCC(C)CCC	0.0946325
	3,9-m-C13	CCC(C)CCCCCC(C)CCCC	0.277562
	3,9-m-C14	CCC(C)CCCCCC(C)CCCCC	0.835206
	3,9-m-C15	CCC(C)CCCCCC(C)CCCCCC	2.19343
	3,9-m-C16	CCC(C)CCCCCC(C)CCCCCCC	6.52444
	3,9-m-C18	CCC(C)CCCCCC(C)CCCCCCCCC	55.3577
	4,10-m-C13	CCCC(C)CCCCCC(C)CCC	0.156723
	4,10-m-C14	CCCC(C)CCCCCC(C)CCCC	0.425031
	4,10-m-C15	CCCC(C)CCCCCC(C)CCCCC	1.29164
	4,10-m-C17	CCCC(C)CCCCCC(C)CCCCCCC	10.608
	4,11-m-C14	CCCC(C)CCCCCCC(C)CCC	0.427582
	4,11-m-C16	CCCC(C)CCCCCCC(C)CCCCC	3.56857
	4,11-m-C17	CCCC(C)CCCCCCC(C)CCCCCC	9.84149
	4,12-m-C15	CCCC(C)CCCCCCCC(C)CCC	1.30679
	4,12-m-C16	CCCC(C)CCCCCCCC(C)CCCC	3.72412
	4,12-m-C18	CCCC(C)CCCCCCCC(C)CCCCCC	27.6314
	4,13-m-C16	CCCC(C)CCCCCCCCC(C)CCC	3.36792
	4,13-m-C17	CCCC(C)CCCCCCCCC(C)CCCC	9.1982
	4,14-m-C18	CCCC(C)CCCCCCCCCC(C)CCCC	25.0426
	4,4-m-C10	CCCC(C)(C)CCCCCC	0.00608067
	4,4-m-C11	CCCC(C)(C)CCCCCCC	0.0191259
	4,4-m-C12	CCCC(C)(C)CCCCCCCC	0.0605969
	4,4-m-C14	CCCC(C)(C)CCCCCCCCCC	0.408891
	4,4-m-C15	CCCC(C)(C)CCCCCCCCCCC	1.35508
	4,4-m-C16	CCCC(C)(C)CCCCCCCCCCCC	3.95322
	4,4-m-C17	CCCC(C)(C)CCCCCCCCCCCCC	10.5621
	4,4-m-C18	CCCC(C)(C)CCCCCCCCCCCCCC	29.3947
	4,4-m-C7	CCCC(C)(C)CCC	0.00024725
	4,4-m-C9	CCCC(C)(C)CCCCC	0.00231091
	4,5-m-C10	CCCC(C)C(C)CCCCC	0.010517
	4,5-m-C11	CCCC(C)C(C)CCCCCC	0.0297122
	4,5-m-C12	CCCC(C)C(C)CCCCCCC	0.0957137
	4,5-m-C14	CCCC(C)C(C)CCCCCCCCC	0.731818
	4,5-m-C15	CCCC(C)C(C)CCCCCCCCCC	2.0349
	4,5-m-C16	CCCC(C)C(C)CCCCCCCCCCC	6.3499
	4,5-m-C17	CCCC(C)C(C)CCCCCCCCCCCC	18.6491
	4,5-m-C9	CCCC(C)C(C)CCCC	0.00385601
	4,6-m-C10	CCCC(C)CC(C)CCCC	0.0049937
	4,6-m-C11	CCCC(C)CC(C)CCCCC	0.0154974
	4,6-m-C12	CCCC(C)CC(C)CCCCCC	0.0446139
	4,6-m-C14	CCCC(C)CC(C)CCCCCCCC	0.365229
	4,6-m-C15	CCCC(C)CC(C)CCCCCCCCC	1.02319
	4,6-m-C16	CCCC(C)CC(C)CCCCCCCCCC	2.68141
	4,6-m-C17	CCCC(C)CC(C)CCCCCCCCCCC	9.07626
	4,6-m-C18	CCCC(C)CC(C)CCCCCCCCCCCC	25.7674
	4,6-m-C9	CCCC(C)CC(C)CCC	0.00193023
	4,7-m-C10	CCCC(C)CCC(C)CCC	0.00430986
	4,7-m-C11	CCCC(C)CCC(C)CCCC	0.0125495
	4,7-m-C12	CCCC(C)CCC(C)CCCCC	0.0380029
	4,7-m-C15	CCCC(C)CCC(C)CCCCCCCC	0.915971
	4,7-m-C18	CCCC(C)CCC(C)CCCCCCCCCCC	19.8414
	4,8-m-C11	CCCC(C)CCCC(C)CCC	0.0211789
	4,8-m-C12	CCCC(C)CCCC(C)CCCC	0.0616393
	4,8-m-C13	CCCC(C)CCCC(C)CCCCC	0.175505
	4,8-m-C14	CCCC(C)CCCC(C)CCCCCC	0.482073
	4,8-m-C15	CCCC(C)CCCC(C)CCCCCCC	1.43016
	4,8-m-C17	CCCC(C)CCCC(C)CCCCCCCCC	10.8021
	4,8-m-C18	CCCC(C)CCCC(C)CCCCCCCCCC	30.5193
	4,9-m-C12	CCCC(C)CCCCC(C)CCC	0.0511171
	4,9-m-C14	CCCC(C)CCCCC(C)CCCCC	0.384221
	4,9-m-C15	CCCC(C)CCCCC(C)CCCCCC	1.10066
	5,10-m-C14	CCCCC(C)CCCCC(C)CCCC	0.337875
	5,10-m-C15	CCCCC(C)CCCCC(C)CCCCC	0.965281
	5,10-m-C16	CCCCC(C)CCCCC(C)CCCCCC	2.79146
	5,10-m-C17	CCCCC(C)CCCCC(C)CCCCCCC	8.56734
	5,10-m-C18	CCCCC(C)CCCCC(C)CCCCCCCC	23.391
	5,11-m-C15	CCCCC(C)CCCCCC(C)CCCC	1.07532
	5,11-m-C18	CCCCC(C)CCCCCC(C)CCCCCCC	27.3412
	5,12-m-C16	CCCCC(C)CCCCCCC(C)CCCC	3.39818
	5,12-m-C17	CCCCC(C)CCCCCCC(C)CCCCC	10.4757
	5,13-m-C17	CCCCC(C)CCCCCCCC(C)CCCC	11.1506
	5,13-m-C18	CCCCC(C)CCCCCCCC(C)CCCCC	28.2536
	5,14-m-C18	CCCCC(C)CCCCCCCCC(C)CCCC	21.6715
	5,5-m-C10	CCCCC(C)(C)CCCCC	0.00691202
	5,5-m-C13	CCCCC(C)(C)CCCCCCCC	0.184429
	5,5-m-C14	CCCCC(C)(C)CCCCCCCCC	0.474006
	5,5-m-C15	CCCCC(C)(C)CCCCCCCCCC	1.21435
	5,5-m-C16	CCCCC(C)(C)CCCCCCCCCCC	3.97563
	5,5-m-C17	CCCCC(C)(C)CCCCCCCCCCCC	12.3418
	5,5-m-C9	CCCCC(C)(C)CCCC	0.00240162
	5,6-m-C10	CCCCC(C)C(C)CCCC	0.0115526
	5,6-m-C12	CCCCC(C)C(C)CCCCCC	0.0888757
	5,6-m-C13	CCCCC(C)C(C)CCCCCCC	0.298154
	5,6-m-C14	CCCCC(C)C(C)CCCCCCCC	0.810055
	5,6-m-C15	CCCCC(C)C(C)CCCCCCCCC	2.06718
	5,6-m-C16	CCCCC(C)C(C)CCCCCCCCCC	6.0315
	5,6-m-C17	CCCCC(C)C(C)CCCCCCCCCCC	17.9593
	5,6-m-C18	CCCCC(C)C(C)CCCCCCCCCCCC	50.134
	5,7-m-C11	CCCCC(C)CC(C)CCCC	0.0119012
	5,7-m-C12	CCCCC(C)CC(C)CCCCC	0.0378288
	5,7-m-C13	CCCCC(C)CC(C)CCCCCC	0.110969
	5,7-m-C15	CCCCC(C)CC(C)CCCCCCCC	0.859703
	5,7-m-C16	CCCCC(C)CC(C)CCCCCCCCC	2.70266
	5,7-m-C17	CCCCC(C)CC(C)CCCCCCCCCC	7.34222
	5,7-m-C18	CCCCC(C)CC(C)CCCCCCCCCCC	19.443
	5,8-m-C12	CCCCC(C)CCC(C)CCCC	0.0369954
	5,8-m-C13	CCCCC(C)CCC(C)CCCCC	0.11663
	5,8-m-C16	CCCCC(C)CCC(C)CCCCCCCC	2.66086
	5,8-m-C17	CCCCC(C)CCC(C)CCCCCCCCC	7.60014
	5,8-m-C18	CCCCC(C)CCC(C)CCCCCCCCCC	19.7846
	5,9-m-C13	CCCCC(C)CCCC(C)CCCC	0.180305
	5,9-m-C14	CCCCC(C)CCCC(C)CCCCC	0.479962
	5,9-m-C15	CCCCC(C)CCCC(C)CCCCCC	1.3126
	5,9-m-C16	CCCCC(C)CCCC(C)CCCCCCC	4.16659
	5,9-m-C17	CCCCC(C)CCCC(C)CCCCCCCC	12.3392
	5,9-m-C18	CCCCC(C)CCCC(C)CCCCCCCCC	31.1074
	6,10-m-C15	CCCCCC(C)CCCC(C)CCCCC	1.3505
	6,10-m-C16	CCCCCC(C)CCCC(C)CCCCCC	3.68285
	6,10-m-C18	CCCCCC(C)CCCC(C)CCCCCCCC	33.1625
	6,11-m-C17	CCCCCC(C)CCCCC(C)CCCCCC	8.58427
	6,11-m-C18	CCCCCC(C)CCCCC(C)CCCCCCC	24.2439
	6,12-m-C17	CCCCCC(C)CCCCCC(C)CCCCC	11.3676
	6,6-m-C11	CCCCCC(C)(C)CCCCC	0.0199165
	6,6-m-C12	CCCCCC(C)(C)CCCCCC	0.0537238
	6,6-m-C14	CCCCCC(C)(C)CCCCCCCC	0.52225
	6,6-m-C15	CCCCCC(C)(C)CCCCCCCCC	1.32595
	6,6-m-C16	CCCCCC(C)(C)CCCCCCCCCC	3.58862
	6,6-m-C17	CCCCCC(C)(C)CCCCCCCCCCC	11.4926
	6,6-m-C18	CCCCCC(C)(C)CCCCCCCCCCCC	33.6656
	6,7-m-C12	CCCCCC(C)C(C)CCCCC	0.0844539
	6,7-m-C13	CCCCCC(C)C(C)CCCCCC	0.247421
	6,7-m-C14	CCCCCC(C)C(C)CCCCCCC	0.786179
	6,7-m-C15	CCCCCC(C)C(C)CCCCCCCC	2.12655
	6,7-m-C16	CCCCCC(C)C(C)CCCCCCCCC	5.27948
	6,7-m-C18	CCCCCC(C)C(C)CCCCCCCCCCC	51.2473
	6,8-m-C13	CCCCCC(C)CC(C)CCCCC	0.124591
	6,8-m-C14	CCCCCC(C)CC(C)CCCCCC	0.342248
	6,8-m-C15	CCCCCC(C)CC(C)CCCCCCC	0.928952
	6,8-m-C17	CCCCCC(C)CC(C)CCCCCCCCC	8.15424
	6,9-m-C15	CCCCCC(C)CCC(C)CCCCCC	0.86825
	6,9-m-C17	CCCCCC(C)CCC(C)CCCCCCCC	8.76824
	6,9-m-C18	CCCCCC(C)CCC(C)CCCCCCCCC	21.6887
	7,10-m-C16	CCCCCCC(C)CCC(C)CCCCCC	2.15401
	7,10-m-C18	CCCCCCC(C)CCC(C)CCCCCCCC	20.1947
	7,11-m-C17	CCCCCCC(C)CCCC(C)CCCCCC	9.65185
	7,12-m-C18	CCCCCCC(C)CCCCC(C)CCCCCC	22.4247
	7,7-m-C13	CCCCCCC(C)(C)CCCCCC	0.147173
	7,7-m-C14	CCCCCCC(C)(C)CCCCCCC	0.460948
	7,7-m-C15	CCCCCCC(C)(C)CCCCCCCC	1.35179
	7,7-m-C17	CCCCCCC(C)(C)CCCCCCCCCC	9.09674
	7,8-m-C14	CCCCCCC(C)C(C)CCCCCC	0.674073
	7,8-m-C15	CCCCCCC(C)C(C)CCCCCCC	2.1283
	7,8-m-C16	CCCCCCC(C)C(C)CCCCCCCC	6.15686
	7,8-m-C17	CCCCCCC(C)C(C)CCCCCCCCC	15.8177
	7,8-m-C18	CCCCCCC(C)C(C)CCCCCCCCCC	43.4518
	7,9-m-C15	CCCCCCC(C)CC(C)CCCCCC	0.945916
	7,9-m-C16	CCCCCCC(C)CC(C)CCCCCCC	2.66569
	7,9-m-C17	CCCCCCC(C)CC(C)CCCCCCCC	7.9571
	7,9-m-C18	CCCCCCC(C)CC(C)CCCCCCCCC	22.3012
	8,10-m-C17	CCCCCCCC(C)CC(C)CCCCCCC	7.75569
	8,10-m-C18	CCCCCCCC(C)CC(C)CCCCCCCC	21.9972
	8,11-m-C18	CCCCCCCC(C)CCC(C)CCCCCCC	19.4849
	8,8-m-C16	CCCCCCCC(C)(C)CCCCCCCC	4.45208
	8,8-m-C17	CCCCCCCC(C)(C)CCCCCCCCC	11.6771
	8,8-m-C18	CCCCCCCC(C)(C)CCCCCCCCCC	30.7153
	8,9-m-C18	CCCCCCCC(C)C(C)CCCCCCCCC	52.8306
	9,10-m-C18	CCCCCCCCC(C)C(C)CCCCCCCC	55.1853
	9,9-m-C17	CCCCCCCCC(C)(C)CCCCCCCC	13.7669
	9,9-m-C18	CCCCCCCCC(C)(C)CCCCCCCCC	35.138

## Sheet: RxEq_iC16_MTW
Isomer group	Abbreviation	SMILES	Ideal gas chemical potential/ [J/ mol]	ln(Isolated partition function)/ [-]	Gas phase mol fraction/ [-]	Gas phase selectivity		Henry coefficients/ [mol/kg framework/Pa]	Adsorbed phase mol fraction/ [-]	Adsorbed phase selectivity		Henry coefficients (Avg/ Max/ Min)			Adsorbed phase relative selectivity (Avg/ Max/ Min)
						Absolute/ [-]	Relative/ [-]			Absolute/ [-]	Relative/ [-]	Avg	Max	Min	Avg	Max	Min
linear	C16	CCCCCCCCCCCCCCCC	-19379.4	4456.86	0.00260841	0.00261523	1	9.58071	0.106695	0.119439	1	9.58071	9.58071	9.58071	1	1	1
mono-methyl	2-m-C15	CC(C)CCCCCCCCCCCCC	-19380.3	4457.06	0.0031961	0.00320635	1.22603	8.83414	0.120547	0.13707	1.14762	2.65828	8.83414	1.17132	0.329053	1.14762	0.131031
	3-m-C15	CCC(C)CCCCCCCCCCCC	-19380.7	4457.16	0.00352529	0.00353776	1.35275	3.00201	0.0451832	0.0473213	0.396198
	4-m-C15	CCCC(C)CCCCCCCCCCC	-19380.1	4457.02	0.00308126	0.00309078	1.18184	1.36621	0.0179728	0.0183018	0.153232
	5-m-C15	CCCCC(C)CCCCCCCCCC	-19380.1	4457.02	0.00308126	0.00309078	1.18184	1.17132	0.015409	0.0156502	0.131031
	6-m-C15	CCCCCC(C)CCCCCCCCC	-19380.1	4457.02	0.00308126	0.00309078	1.18184	1.22345	0.0160948	0.0163581	0.136958
	7-m-C15	CCCCCCC(C)CCCCCCCC	-19380.1	4457.02	0.00308126	0.00309078	1.18184	1.55009	0.0203918	0.0208163	0.174284
	8-m-C15	CCCCCCCC(C)CCCCCCC	-19380.1	4457.02	0.00308126	0.00309078	1.18184	1.46075	0.0192165	0.0195931	0.164043
di-methyl	2,2-m-C14	CC(C)(C)CCCCCCCCCCCC	-19377.2	4456.35	0.00156852	0.00157099	0.600706	0.119516	0.000800364	0.000801005	0.00670642	0.670165	5.39284	0.0187788	0.0854135	0.829752	0.000568882
	2,3-m-C14	CC(C)C(C)CCCCCCCCCCC	-19376.8	4456.27	0.00144163	0.00144371	0.55204	1.79887	0.011072	0.011196	0.0937382
	2,4-m-C14	CC(C)CC(C)CCCCCCCCCC	-19378.7	4456.69	0.00219592	0.00220075	0.841513	0.25232	0.00236559	0.00237119	0.0198528
	2,5-m-C14	CC(C)CCC(C)CCCCCCCCC	-19381	4457.23	0.00377548	0.00378979	1.44912	1.07905	0.0173935	0.0177014	0.148205
	2,6-m-C14	CC(C)CCCC(C)CCCCCCCC	-19381	4457.23	0.00377548	0.00378979	1.44912	2.41637	0.03895	0.0405285	0.339325
	2,7-m-C14	CC(C)CCCCC(C)CCCCCCC	-19381	4457.23	0.00377548	0.00378979	1.44912	1.01625	0.0163811	0.0166539	0.139435
	2,8-m-C14	CC(C)CCCCCC(C)CCCCCC	-19381	4457.23	0.00377548	0.00378979	1.44912	1.06766	0.0172098	0.0175111	0.146612
	2,9-m-C14	CC(C)CCCCCCC(C)CCCCC	-19381	4457.23	0.00377548	0.00378979	1.44912	1.18488	0.0190993	0.0194712	0.163022
	2,10-m-C14	CC(C)CCCCCCCC(C)CCCC	-19381	4457.23	0.00377548	0.00378979	1.44912	1.14441	0.0184469	0.0187936	0.157349
	2,11-m-C14	CC(C)CCCCCCCCC(C)CCC	-19381	4457.23	0.00377548	0.00378979	1.44912	1.06232	0.0171237	0.017422	0.145866
	2,12-m-C14	CC(C)CCCCCCCCCC(C)CC	-19381.6	4457.36	0.00431956	0.0043383	1.65886	1.77378	0.0327122	0.0338184	0.283145
	2,13-m-C14	CC(C)CCCCCCCCCCC(C)C	-19381.2	4457.26	0.0039162	0.0039316	1.50335	5.39284	0.0901684	0.0991045	0.829752
	3,3-m-C14	CCC(C)(C)CCCCCCCCCCC	-19375.5	4455.95	0.00105573	0.00105684	0.404111	0.0655312	0.000295373	0.000295461	0.00247374
	3,4-m-C14	CCC(C)C(C)CCCCCCCCCC	-19375.5	4455.95	0.00105606	0.00105718	0.404238	0.492721	0.00222158	0.00222652	0.0186416
	3,5-m-C14	CCC(C)CC(C)CCCCCCCCC	-19379.1	4456.78	0.00242209	0.00242797	0.928395	0.114537	0.00118443	0.00118583	0.00992839
	3,6-m-C14	CCC(C)CCC(C)CCCCCCCC	-19381.4	4457.33	0.00416434	0.00418176	1.599	0.296253	0.00526721	0.0052951	0.0443332
	3,7-m-C14	CCC(C)CCCC(C)CCCCCCC	-19381.4	4457.33	0.00416434	0.00418176	1.599	0.923725	0.0164233	0.0166975	0.1398
	3,8-m-C14	CCC(C)CCCCC(C)CCCCCC	-19381.4	4457.33	0.00416434	0.00418176	1.599	0.364259	0.00647631	0.00651852	0.0545764
	3,9-m-C14	CCC(C)CCCCCC(C)CCCCC	-19381.4	4457.33	0.00416434	0.00418176	1.599	0.494551	0.00879282	0.00887082	0.074271
	3,10-m-C14	CCC(C)CCCCCCC(C)CCCC	-19381.4	4457.33	0.00416434	0.00418176	1.599	0.494685	0.00879521	0.00887325	0.0742913
	3,11-m-C14	CCC(C)CCCCCCCC(C)CCC	-19381.4	4457.33	0.00416434	0.00418176	1.599	0.428862	0.00762492	0.00768351	0.0643302
	3,12-m-C14	CCC(C)CCCCCCCCC(C)CC	-19382	4457.46	0.00476445	0.00478726	1.83053	0.967998	0.0196906	0.0200861	0.168171
	4,4-m-C14	CCCC(C)(C)CCCCCCCCCC	-19374.5	4455.73	0.000847419	0.000848137	0.324307	0.0262857	9.51018e-05	9.51108e-05	0.000796316
	4,5-m-C14	CCCC(C)C(C)CCCCCCCCC	-19374.9	4455.82	0.000923044	0.000923896	0.353275	0.470717	0.00185504	0.00185849	0.0155602
	4,6-m-C14	CCCC(C)CC(C)CCCCCCCC	-19378.5	4456.65	0.00211701	0.0021215	0.811211	0.116478	0.00105278	0.00105389	0.00882371
	4,7-m-C14	CCCC(C)CCC(C)CCCCCCC	-19380.9	4457.19	0.00363982	0.00365312	1.39686	0.141929	0.00220557	0.00221044	0.018507
	4,8-m-C14	CCCC(C)CCCC(C)CCCCCC	-19380.9	4457.19	0.00363982	0.00365312	1.39686	0.608765	0.0094602	0.00955055	0.079962
	4,9-m-C14	CCCC(C)CCCCC(C)CCCCC	-19380.9	4457.19	0.00363982	0.00365312	1.39686	0.208255	0.00323628	0.00324679	0.0271837
	4,10-m-C14	CCCC(C)CCCCCC(C)CCCC	-19380.9	4457.19	0.00363982	0.00365312	1.39686	0.247496	0.00384609	0.00386094	0.0323258
	4,11-m-C14	CCCC(C)CCCCCCC(C)CCC	-19380.9	4457.19	0.00363982	0.00365312	1.39686	0.177991	0.00276599	0.00277366	0.0232225
	5,5-m-C14	CCCCC(C)(C)CCCCCCCCC	-19374.5	4455.73	0.000847419	0.000848137	0.324307	0.0433672	0.000156903	0.000156927	0.00131388
	5,6-m-C14	CCCCC(C)C(C)CCCCCCCC	-19374.9	4455.82	0.000923044	0.000923896	0.353275	0.570782	0.00224939	0.00225446	0.0188754
	5,7-m-C14	CCCCC(C)CC(C)CCCCCCC	-19378.5	4456.65	0.00211701	0.0021215	0.811211	0.0920949	0.000832397	0.00083309	0.00697505
	5,8-m-C14	CCCCC(C)CCC(C)CCCCCC	-19380.9	4457.19	0.00363982	0.00365312	1.39686	0.180907	0.00281129	0.00281922	0.0236039
	5,9-m-C14	CCCCC(C)CCCC(C)CCCCC	-19380.9	4457.19	0.00363982	0.00365312	1.39686	0.785174	0.0122016	0.0123523	0.10342
	5,10-m-C14	CCCCC(C)CCCCC(C)CCCC	-19380.9	4457.19	0.00363982	0.00365312	1.39686	0.24652	0.00383092	0.00384566	0.0321978
	6,6-m-C14	CCCCCC(C)(C)CCCCCCCC	-19374.5	4455.73	0.000847419	0.000848137	0.324307	0.0187788	6.79418e-05	6.79464e-05	0.000568882
	6,7-m-C14	CCCCCC(C)C(C)CCCCCCC	-19374.9	4455.82	0.000923044	0.000923896	0.353275	0.457384	0.0018025	0.00180575	0.0151187
	6,8-m-C14	CCCCCC(C)CC(C)CCCCCC	-19378.5	4456.65	0.00211701	0.0021215	0.811211	0.121036	0.00109398	0.00109518	0.00916937
	6,9-m-C14	CCCCCC(C)CCC(C)CCCCC	-19380.9	4457.19	0.00363982	0.00365312	1.39686	0.240708	0.0037406	0.00375464	0.0314358
	7,7-m-C14	CCCCCCC(C)(C)CCCCCCC	-19374.5	4455.73	0.000847419	0.000848137	0.324307	0.0326159	0.000118004	0.000118018	0.000988109
	7,8-m-C14	CCCCCCC(C)C(C)CCCCCC	-19374.9	4455.82	0.000923044	0.000923896	0.353275	0.408279	0.00160898	0.00161157	0.0134929
tri-methyl	2,2,3-m-C13	CC(C)(C)C(C)CCCCCCCCCC	-19368	4454.23	0.000188301	0.000188336	0.0720152	0.0292348	2.3503e-05	2.35036e-05	0.000196784	0.0921731	1.14405	0.000170561	0.0101618	0.18645	3.20099e-07
	2,2,4-m-C13	CC(C)(C)CC(C)CCCCCCCCC	-19371.4	4455.02	0.000416055	0.000416229	0.159156	0.00256683	4.55952e-06	4.55954e-06	3.81748e-05
	2,2,5-m-C13	CC(C)(C)CCC(C)CCCCCCCC	-19377.9	4456.52	0.00185286	0.0018563	0.709803	0.0233544	0.000184749	0.000184783	0.0015471
	2,2,6-m-C13	CC(C)(C)CCCC(C)CCCCCCC	-19377.9	4456.52	0.00185286	0.0018563	0.709803	0.0529698	0.000419027	0.000419203	0.00350978
	2,2,7-m-C13	CC(C)(C)CCCCC(C)CCCCCC	-19377.9	4456.52	0.00185286	0.0018563	0.709803	0.0160658	0.000127092	0.000127108	0.00106421
	2,2,8-m-C13	CC(C)(C)CCCCCC(C)CCCCC	-19377.9	4456.52	0.00185286	0.0018563	0.709803	0.0138817	0.000109814	0.000109826	0.000919515
	2,2,9-m-C13	CC(C)(C)CCCCCCC(C)CCCC	-19377.9	4456.52	0.00185286	0.0018563	0.709803	0.0138427	0.000109505	0.000109517	0.000916931
	2,2,10-m-C13	CC(C)(C)CCCCCCCC(C)CCC	-19377.9	4456.52	0.00185286	0.0018563	0.709803	0.0149301	0.000118107	0.000118121	0.000988972
	2,2,11-m-C13	CC(C)(C)CCCCCCCCC(C)CC	-19378.5	4456.65	0.00211987	0.00212437	0.812308	0.095265	0.000862212	0.000862956	0.0072251
	2,2,12-m-C13	CC(C)(C)CCCCCCCCCC(C)C	-19378.1	4456.55	0.00192192	0.00192562	0.73631	0.361855	0.00296921	0.00297805	0.0249337
	2,3,3-m-C13	CC(C)C(C)(C)CCCCCCCCCC	-19365.6	4453.69	0.000109255	0.000109267	0.0417808	0.0147885	6.89817e-06	6.89822e-06	5.77554e-05
	2,3,4-m-C13	CC(C)C(C)C(C)CCCCCCCCC	-19366.4	4453.86	0.000129889	0.000129906	0.0496728	0.0760134	4.21535e-05	4.21553e-05	0.000352945
	2,3,5-m-C13	CC(C)C(C)CC(C)CCCCCCCC	-19375.2	4455.89	0.000990489	0.000991471	0.379114	0.0954468	0.000403629	0.000403792	0.00338075
	2,3,6-m-C13	CC(C)C(C)CCC(C)CCCCCCC	-19377.6	4456.43	0.00170297	0.00170587	0.652283	0.180181	0.00131004	0.00131176	0.0109827
	2,3,7-m-C13	CC(C)C(C)CCCC(C)CCCCCC	-19377.6	4456.43	0.00170297	0.00170587	0.652283	0.274852	0.00199837	0.00200237	0.0167649
	2,3,8-m-C13	CC(C)C(C)CCCCC(C)CCCCC	-19377.6	4456.43	0.00170297	0.00170587	0.652283	0.112918	0.000820997	0.000821671	0.00687944
	2,3,9-m-C13	CC(C)C(C)CCCCCC(C)CCCC	-19377.6	4456.43	0.00170297	0.00170587	0.652283	0.107861	0.000784228	0.000784844	0.0065711
	2,3,10-m-C13	CC(C)C(C)CCCCCCC(C)CCC	-19377.6	4456.43	0.00170297	0.00170587	0.652283	0.0816501	0.000593655	0.000594008	0.00497333
	2,3,11-m-C13	CC(C)C(C)CCCCCCCC(C)CC	-19378.1	4456.57	0.00194838	0.00195218	0.746465	0.189094	0.00157297	0.00157545	0.0131905
	2,3,12-m-C13	CC(C)C(C)CCCCCCCCC(C)C	-19377.7	4456.47	0.00176644	0.00176957	0.676638	0.464436	0.00350264	0.00351495	0.029429
	2,4,4-m-C13	CC(C)CC(C)(C)CCCCCCCCC	-19368.9	4454.44	0.000233158	0.000233213	0.0891748	0.00270954	2.69723e-06	2.69724e-06	2.25826e-05
	2,4,5-m-C13	CC(C)CC(C)C(C)CCCCCCCC	-19373.4	4455.48	0.000657825	0.000658258	0.251702	0.0361579	0.000101551	0.000101561	0.000850323
	2,4,6-m-C13	CC(C)CC(C)CC(C)CCCCCCC	-19377	4456.31	0.00150873	0.00151101	0.577773	0.0350804	0.000225968	0.000226019	0.00189235
	2,4,7-m-C13	CC(C)CC(C)CCC(C)CCCCCC	-19379.4	4456.85	0.00259399	0.00260074	0.994457	0.0335171	0.000371198	0.000371336	0.00310901
	2,4,8-m-C13	CC(C)CC(C)CCCC(C)CCCCC	-19379.4	4456.85	0.00259399	0.00260074	0.994457	0.0957848	0.00106081	0.00106193	0.00889103
	2,4,9-m-C13	CC(C)CC(C)CCCCC(C)CCCC	-19379.4	4456.85	0.00259399	0.00260074	0.994457	0.0173402	0.00019204	0.000192077	0.00160817
	2,4,10-m-C13	CC(C)CC(C)CCCCCC(C)CCC	-19379.4	4456.85	0.00259399	0.00260074	0.994457	0.0147436	0.000163283	0.00016331	0.00136731
	2,4,11-m-C13	CC(C)CC(C)CCCCCCC(C)CC	-19380	4456.99	0.0029678	0.00297663	1.13819	0.0195118	0.000247231	0.000247292	0.00207045
	2,4,12-m-C13	CC(C)CC(C)CCCCCCCC(C)C	-19379.5	4456.89	0.00269067	0.00269793	1.03162	0.0828127	0.000951325	0.000952231	0.00797256
	2,5,5-m-C13	CC(C)CCC(C)(C)CCCCCCCC	-19375.4	4455.94	0.00103835	0.00103943	0.397451	0.0175737	7.79069e-05	7.7913e-05	0.000652327
	2,5,6-m-C13	CC(C)CCC(C)C(C)CCCCCCC	-19375.8	4456.02	0.00113101	0.00113229	0.43296	0.366806	0.00177123	0.00177437	0.0148559
	2,5,7-m-C13	CC(C)CCC(C)CC(C)CCCCCC	-19379.4	4456.85	0.00259399	0.00260074	0.994457	0.08737	0.000967613	0.000968551	0.00810919
	2,5,8-m-C13	CC(C)CCC(C)CCC(C)CCCCC	-19381.7	4457.39	0.0044599	0.00447988	1.71299	0.218905	0.00416822	0.00418567	0.0350445
	2,5,9-m-C13	CC(C)CCC(C)CCCC(C)CCCC	-19381.7	4457.39	0.0044599	0.00447988	1.71299	0.533545	0.0101594	0.0102637	0.0859325
	2,5,10-m-C13	CC(C)CCC(C)CCCCC(C)CCC	-19381.7	4457.39	0.0044599	0.00447988	1.71299	0.0659596	0.00125595	0.00125753	0.0105287
	2,5,11-m-C13	CC(C)CCC(C)CCCCCC(C)CC	-19382.3	4457.53	0.0051026	0.00512877	1.96111	0.162435	0.00353869	0.00355126	0.0297329
	2,5,12-m-C13	CC(C)CCC(C)CCCCCCC(C)C	-19381.9	4457.43	0.00462613	0.00464763	1.77714	0.441911	0.00872817	0.00880503	0.0737201
	2,6,6-m-C13	CC(C)CCCC(C)(C)CCCCCCC	-19375.4	4455.94	0.00103835	0.00103943	0.397451	0.0739322	0.000327754	0.000327861	0.00274502
	2,6,7-m-C13	CC(C)CCCC(C)C(C)CCCCCC	-19375.8	4456.02	0.00113101	0.00113229	0.43296	0.440988	0.00212944	0.00213398	0.0178668
	2,6,8-m-C13	CC(C)CCCC(C)CC(C)CCCCC	-19379.4	4456.85	0.00259399	0.00260074	0.994457	0.355684	0.00393917	0.00395474	0.0331111
	2,6,9-m-C13	CC(C)CCCC(C)CCC(C)CCCC	-19381.7	4457.39	0.0044599	0.00447988	1.71299	0.422597	0.00804678	0.00811205	0.0679182
	2,6,10-m-C13	CC(C)CCCC(C)CCCC(C)CCC	-19381.7	4457.39	0.0044599	0.00447988	1.71299	1.14405	0.0217842	0.0222693	0.18645
	2,6,11-m-C13	CC(C)CCCC(C)CCCCC(C)CC	-19382.3	4457.53	0.0051026	0.00512877	1.96111	0.409696	0.00892532	0.00900569	0.0754002
	2,6,12-m-C13	CC(C)CCCC(C)CCCCCC(C)C	-19381.9	4457.43	0.00462613	0.00464763	1.77714	0.899845	0.0177728	0.0180944	0.151495
	2,7,7-m-C13	CC(C)CCCCC(C)(C)CCCCCC	-19375.4	4455.94	0.00103835	0.00103943	0.397451	0.0500181	0.000221738	0.000221788	0.00185692
	2,7,8-m-C13	CC(C)CCCCC(C)C(C)CCCCC	-19375.8	4456.02	0.00113101	0.00113229	0.43296	0.234809	0.00113384	0.00113513	0.00950388
	2,7,9-m-C13	CC(C)CCCCC(C)CC(C)CCCC	-19379.4	4456.85	0.00259399	0.00260074	0.994457	0.0941566	0.00104277	0.00104386	0.00873974
	2,7,10-m-C13	CC(C)CCCCC(C)CCC(C)CCC	-19381.7	4457.39	0.0044599	0.00447988	1.71299	0.107097	0.00203926	0.00204343	0.0171086
	2,7,11-m-C13	CC(C)CCCCC(C)CCCC(C)CC	-19382.3	4457.53	0.0051026	0.00512877	1.96111	0.453182	0.00987268	0.00997112	0.0834832
	2,7,12-m-C13	CC(C)CCCCC(C)CCCCC(C)C	-19381.9	4457.43	0.00462613	0.00464763	1.77714	0.366985	0.00724831	0.00730123	0.0611296
	2,8,8-m-C13	CC(C)CCCCCC(C)(C)CCCCC	-19375.4	4455.94	0.00103835	0.00103943	0.397451	0.0314742	0.00013953	0.00013955	0.00116838
	2,8,9-m-C13	CC(C)CCCCCC(C)C(C)CCCC	-19375.8	4456.02	0.00113101	0.00113229	0.43296	0.172091	0.000830989	0.00083168	0.00696324
	2,8,10-m-C13	CC(C)CCCCCC(C)CC(C)CCC	-19379.4	4456.85	0.00259399	0.00260074	0.994457	0.05351	0.000592618	0.000592969	0.00496464
	2,8,11-m-C13	CC(C)CCCCCC(C)CCC(C)CC	-19382.3	4457.53	0.0051026	0.00512877	1.96111	0.145755	0.0031753	0.00318542	0.0266699
	2,9,9-m-C13	CC(C)CCCCCCC(C)(C)CCCC	-19375.4	4455.94	0.00103835	0.00103943	0.397451	0.0582404	0.000258189	0.000258256	0.00216225
	2,9,10-m-C13	CC(C)CCCCCCC(C)C(C)CCC	-19375.8	4456.02	0.00113101	0.00113229	0.43296	0.0734327	0.000354591	0.000354717	0.00296987
	2,9,11-m-C13	CC(C)CCCCCCC(C)CC(C)CC	-19380	4456.99	0.0029678	0.00297663	1.13819	0.0410273	0.000519851	0.000520121	0.00435471
	2,10,10-m-C13	CC(C)CCCCCCCC(C)(C)CCC	-19375.4	4455.94	0.00103835	0.00103943	0.397451	0.0296783	0.000131569	0.000131586	0.00110171
	2,10,11-m-C13	CC(C)CCCCCCCC(C)C(C)CC	-19376.4	4456.16	0.001294	0.00129567	0.495434	0.0621783	0.000343513	0.000343631	0.00287705
	2,11,11-m-C13	CC(C)CCCCCCCCC(C)(C)CC	-19376.4	4456.16	0.00129359	0.00129527	0.495278	0.265161	0.00146446	0.00146661	0.0122792
	3,3,4-m-C13	CCC(C)(C)C(C)CCCCCCCCC	-19363.4	4453.17	6.54083e-05	6.54126e-05	0.0250122	0.000678967	1.89606e-07	1.89606e-07	1.58748e-06
	3,3,5-m-C13	CCC(C)(C)CC(C)CCCCCCCC	-19369.7	4454.63	0.000280035	0.000280114	0.107109	0.00783721	9.37012e-06	9.3702e-06	7.84521e-05
	3,3,6-m-C13	CCC(C)(C)CCC(C)CCCCCCC	-19376.2	4456.12	0.00124711	0.00124867	0.477459	0.00866948	4.61603e-05	4.61624e-05	0.000386495
	3,3,7-m-C13	CCC(C)(C)CCCC(C)CCCCCC	-19376.2	4456.12	0.00124711	0.00124867	0.477459	0.0321019	0.000170925	0.000170954	0.00143132
	3,3,8-m-C13	CCC(C)(C)CCCCC(C)CCCCC	-19376.2	4456.12	0.00124711	0.00124867	0.477459	0.00330727	1.76094e-05	1.76097e-05	0.000147437
	3,3,9-m-C13	CCC(C)(C)CCCCCC(C)CCCC	-19376.2	4456.12	0.00124711	0.00124867	0.477459	0.00321816	1.71349e-05	1.71352e-05	0.000143465
	3,3,10-m-C13	CCC(C)(C)CCCCCCC(C)CCC	-19376.2	4456.12	0.00124711	0.00124867	0.477459	0.00412312	2.19534e-05	2.19539e-05	0.000183809
	3,3,11-m-C13	CCC(C)(C)CCCCCCCC(C)CC	-19376.8	4456.25	0.00142682	0.00142886	0.546362	0.0305842	0.000186311	0.000186346	0.00156018
	3,4,4-m-C13	CCC(C)C(C)(C)CCCCCCCCC	-19363	4453.09	6.00683e-05	6.00719e-05	0.02297	0.000542361	1.39093e-07	1.39093e-07	1.16456e-06
	3,4,5-m-C13	CCC(C)C(C)C(C)CCCCCCCC	-19365	4453.55	9.51495e-05	9.51586e-05	0.0363863	0.00358342	1.45571e-06	1.45571e-06	1.2188e-05
	3,4,6-m-C13	CCC(C)C(C)CC(C)CCCCCCC	-19373.8	4455.58	0.000725578	0.000726105	0.277645	0.0183148	5.67357e-05	5.67389e-05	0.000475047
	3,4,7-m-C13	CCC(C)C(C)CCC(C)CCCCCC	-19376.2	4456.12	0.0012475	0.00124906	0.477609	0.0687491	0.000366167	0.000366301	0.00306685
	3,4,8-m-C13	CCC(C)C(C)CCCC(C)CCCCC	-19376.2	4456.12	0.0012475	0.00124906	0.477609	0.0543412	0.000289428	0.000289512	0.00242394
	3,4,9-m-C13	CCC(C)C(C)CCCCC(C)CCCC	-19376.2	4456.12	0.0012475	0.00124906	0.477609	0.0053295	2.83856e-05	2.83864e-05	0.000237665
	3,4,10-m-C13	CCC(C)C(C)CCCCCC(C)CCC	-19376.2	4456.12	0.0012475	0.00124906	0.477609	0.00395309	2.10547e-05	2.10551e-05	0.000176284
	3,4,11-m-C13	CCC(C)C(C)CCCCCCC(C)CC	-19376.8	4456.26	0.00142727	0.00142931	0.546534	0.0127573	7.77384e-05	7.77445e-05	0.000650916
	3,5,5-m-C13	CCC(C)CC(C)(C)CCCCCCCC	-19369.3	4454.54	0.000257173	0.000257239	0.0983618	0.00359792	3.95046e-06	3.95048e-06	3.30754e-05
	3,5,6-m-C13	CCC(C)CC(C)C(C)CCCCCCC	-19373.8	4455.58	0.000725578	0.000726105	0.277645	0.0200363	6.20688e-05	6.20726e-05	0.000519703
	3,5,7-m-C13	CCC(C)CC(C)CC(C)CCCCCC	-19377.5	4456.41	0.00166412	0.0016669	0.63738	0.0151765	0.000107827	0.000107839	0.000902881
	3,5,8-m-C13	CCC(C)CC(C)CCC(C)CCCCC	-19379.8	4456.95	0.00286116	0.00286937	1.09718	0.0145058	0.000177197	0.000177228	0.00148384
	3,5,9-m-C13	CCC(C)CC(C)CCCC(C)CCCC	-19379.8	4456.95	0.00286116	0.00286937	1.09718	0.0247042	0.000301776	0.000301867	0.00252738
	3,5,10-m-C13	CCC(C)CC(C)CCCCC(C)CCC	-19379.8	4456.95	0.00286116	0.00286937	1.09718	0.00561479	6.85878e-05	6.85925e-05	0.000574291
	3,5,11-m-C13	CCC(C)CC(C)CCCCCC(C)CC	-19380.4	4457.09	0.00327347	0.00328422	1.25581	0.013109	0.00018321	0.000183244	0.00153421
	3,6,6-m-C13	CCC(C)CCC(C)(C)CCCCCCC	-19375.8	4456.03	0.00114529	0.00114661	0.438434	0.00480977	2.35186e-05	2.35192e-05	0.000196914
	3,6,7-m-C13	CCC(C)CCC(C)C(C)CCCCCC	-19376.2	4456.12	0.0012475	0.00124906	0.477609	0.104118	0.000554544	0.000554851	0.00464549
	3,6,8-m-C13	CCC(C)CCC(C)CC(C)CCCCC	-19379.8	4456.95	0.00286116	0.00286937	1.09718	0.0437701	0.000534676	0.000534962	0.00447897
	3,6,9-m-C13	CCC(C)CCC(C)CCC(C)CCCC	-19382.2	4457.49	0.00491925	0.00494356	1.8903	0.0502207	0.00105476	0.00105587	0.00884027
	3,6,10-m-C13	CCC(C)CCC(C)CCCC(C)CCC	-19382.2	4457.49	0.00491925	0.00494356	1.8903	0.0841074	0.00176646	0.00176958	0.0148159
	3,6,11-m-C13	CCC(C)CCC(C)CCCCC(C)CC	-19382.8	4457.63	0.00562814	0.00565999	2.16424	0.0392282	0.000942616	0.000943505	0.0078995
	3,7,7-m-C13	CCC(C)CCCC(C)(C)CCCCCC	-19375.8	4456.03	0.00114529	0.00114661	0.438434	0.0424665	0.000207651	0.000207694	0.00173892
	3,7,8-m-C13	CCC(C)CCCC(C)C(C)CCCCC	-19376.2	4456.12	0.0012475	0.00124906	0.477609	0.130924	0.000697316	0.000697802	0.00584235
	3,7,9-m-C13	CCC(C)CCCC(C)CC(C)CCCC	-19379.8	4456.95	0.00286116	0.00286937	1.09718	0.0469586	0.000573625	0.000573954	0.00480543
	3,7,10-m-C13	CCC(C)CCCC(C)CCC(C)CCC	-19382.2	4457.49	0.00491925	0.00494356	1.8903	0.0775197	0.0016281	0.00163076	0.0136535
	3,7,11-m-C13	CCC(C)CCCC(C)CCCC(C)CC	-19382.8	4457.63	0.00562814	0.00565999	2.16424	0.472923	0.0113639	0.0114945	0.0962377
	3,8,8-m-C13	CCC(C)CCCCC(C)(C)CCCCC	-19375.8	4456.03	0.00114529	0.00114661	0.438434	0.00432345	2.11406e-05	2.11411e-05	0.000177004
	3,8,9-m-C13	CCC(C)CCCCC(C)C(C)CCCC	-19376.2	4456.12	0.0012475	0.00124906	0.477609	0.028397	0.000151246	0.000151269	0.0012665
	3,8,10-m-C13	CCC(C)CCCCC(C)CC(C)CCC	-19379.8	4456.95	0.00286116	0.00286937	1.09718	0.0111773	0.000136536	0.000136555	0.00114331
	3,9,9-m-C13	CCC(C)CCCCCC(C)(C)CCCC	-19375.8	4456.03	0.00114529	0.00114661	0.438434	0.00850565	4.15906e-05	4.15923e-05	0.000348232
	3,9,10-m-C13	CCC(C)CCCCCC(C)C(C)CCC	-19376.2	4456.12	0.0012475	0.00124906	0.477609	0.00944608	5.03111e-05	5.03136e-05	0.000421251
	3,10,10-m-C13	CCC(C)CCCCCCC(C)(C)CCC	-19375.8	4456.03	0.00114529	0.00114661	0.438434	0.00345158	1.68774e-05	1.68777e-05	0.000141308
	4,4,5-m-C13	CCCC(C)(C)C(C)CCCCCCCC	-19362.4	4452.95	5.25024e-05	5.25051e-05	0.0200767	0.000181808	4.07534e-08	4.07534e-08	3.41208e-07
	4,4,6-m-C13	CCCC(C)(C)CC(C)CCCCCCC	-19368.7	4454.41	0.00022478	0.000224831	0.0859698	0.000411568	3.94977e-07	3.94977e-07	3.30694e-06
	4,4,7-m-C13	CCCC(C)(C)CCC(C)CCCCCC	-19375.2	4455.9	0.00100104	0.00100204	0.383155	0.00336153	1.43667e-05	1.43669e-05	0.000120287
	4,4,8-m-C13	CCCC(C)(C)CCCC(C)CCCCC	-19375.2	4455.9	0.00100104	0.00100204	0.383155	0.00609198	2.60363e-05	2.6037e-05	0.000217995
	4,4,9-m-C13	CCCC(C)(C)CCCCC(C)CCCC	-19375.2	4455.9	0.00100104	0.00100204	0.383155	0.00057726	2.46714e-06	2.46714e-06	2.06561e-05
	4,4,10-m-C13	CCCC(C)(C)CCCCCC(C)CCC	-19375.2	4455.9	0.00100104	0.00100204	0.383155	0.000505792	2.16169e-06	2.16169e-06	1.80988e-05
	4,5,5-m-C13	CCCC(C)C(C)(C)CCCCCCCC	-19362.4	4452.95	5.25024e-05	5.25051e-05	0.0200767	0.000170561	3.82322e-08	3.82322e-08	3.20099e-07
	4,5,6-m-C13	CCCC(C)C(C)C(C)CCCCCCC	-19364.4	4453.41	8.31649e-05	8.31719e-05	0.0318029	0.00788658	2.80027e-06	2.80028e-06	2.34453e-05
	4,5,7-m-C13	CCCC(C)C(C)CC(C)CCCCCC	-19373.3	4455.44	0.000634188	0.00063459	0.242652	0.0510292	0.000138168	0.000138187	0.00115697
	4,5,8-m-C13	CCCC(C)C(C)CCC(C)CCCCC	-19375.6	4455.99	0.00109037	0.00109156	0.417386	0.0791355	0.000368398	0.000368533	0.00308555
	4,5,9-m-C13	CCCC(C)C(C)CCCC(C)CCCC	-19375.6	4455.99	0.00109037	0.00109156	0.417386	0.0403502	0.000187841	0.000187877	0.001573
	4,5,10-m-C13	CCCC(C)C(C)CCCCC(C)CCC	-19375.6	4455.99	0.00109037	0.00109156	0.417386	0.00404882	1.88484e-05	1.88487e-05	0.000157811
	4,6,6-m-C13	CCCC(C)CC(C)(C)CCCCCCC	-19368.7	4454.41	0.00022478	0.000224831	0.0859698	0.000316741	3.03973e-07	3.03973e-07	2.54501e-06
	4,6,7-m-C13	CCCC(C)CC(C)C(C)CCCCCC	-19373.3	4455.44	0.000634188	0.00063459	0.242652	0.0460197	0.000124604	0.00012462	0.00104338
	4,6,8-m-C13	CCCC(C)CC(C)CC(C)CCCCC	-19376.9	4456.27	0.00145452	0.00145664	0.556982	0.037741	0.000234371	0.000234426	0.00196273
	4,6,9-m-C13	CCCC(C)CC(C)CCC(C)CCCC	-19379.2	4456.82	0.00250078	0.00250705	0.958634	0.0151081	0.000161309	0.000161335	0.00135078
	4,6,10-m-C13	CCCC(C)CC(C)CCCC(C)CCC	-19379.2	4456.82	0.00250078	0.00250705	0.958634	0.0292985	0.000312818	0.000312916	0.00261989
	4,7,7-m-C13	CCCC(C)CCC(C)(C)CCCCCC	-19375.2	4455.9	0.00100104	0.00100204	0.383155	0.00276029	1.17971e-05	1.17973e-05	9.87726e-05
	4,7,8-m-C13	CCCC(C)CCC(C)C(C)CCCCC	-19375.6	4455.99	0.00109037	0.00109156	0.417386	0.0895049	0.00041667	0.000416844	0.00349002
	4,7,9-m-C13	CCCC(C)CCC(C)CC(C)CCCC	-19379.2	4456.82	0.00250078	0.00250705	0.958634	0.0175295	0.000187161	0.000187196	0.0015673
	4,7,10-m-C13	CCCC(C)CCC(C)CCC(C)CCC	-19381.6	4457.36	0.00429964	0.00431821	1.65118	0.0174991	0.000321233	0.000321336	0.00269039
	4,8,8-m-C13	CCCC(C)CCCC(C)(C)CCCCC	-19375.2	4455.9	0.00100104	0.00100204	0.383155	0.00692839	2.9611e-05	2.96119e-05	0.000247926
	4,8,9-m-C13	CCCC(C)CCCC(C)C(C)CCCC	-19375.6	4455.99	0.00109037	0.00109156	0.417386	0.0609769	0.000283864	0.000283945	0.00237733
	4,9,9-m-C13	CCCC(C)CCCCC(C)(C)CCCC	-19375.2	4455.9	0.00100104	0.00100204	0.383155	0.00137238	5.86537e-06	5.86541e-06	4.91081e-05
	5,5,6-m-C13	CCCCC(C)(C)C(C)CCCCCCC	-19362.4	4452.95	5.25024e-05	5.25051e-05	0.0200767	0.000835598	1.87304e-07	1.87304e-07	1.5682e-06
	5,5,7-m-C13	CCCCC(C)(C)CC(C)CCCCCC	-19368.7	4454.41	0.00022478	0.000224831	0.0859698	0.000543048	5.21156e-07	5.21157e-07	4.36338e-06
	5,5,8-m-C13	CCCCC(C)(C)CCC(C)CCCCC	-19375.2	4455.9	0.00100104	0.00100204	0.383155	0.00259187	1.10773e-05	1.10775e-05	9.2746e-05
	5,5,9-m-C13	CCCCC(C)(C)CCCC(C)CCCC	-19375.2	4455.9	0.00100104	0.00100204	0.383155	0.00709643	3.03292e-05	3.03301e-05	0.000253939
	5,6,6-m-C13	CCCCC(C)C(C)(C)CCCCCCC	-19362.4	4452.95	5.25024e-05	5.25051e-05	0.0200767	0.000703621	1.57721e-07	1.57721e-07	1.32052e-06
	5,6,7-m-C13	CCCCC(C)C(C)C(C)CCCCCC	-19364.4	4453.41	8.31649e-05	8.31719e-05	0.0318029	0.0204644	7.26626e-06	7.26631e-06	6.08372e-05
	5,6,8-m-C13	CCCCC(C)C(C)CC(C)CCCCC	-19373.3	4455.44	0.000634188	0.00063459	0.242652	0.151703	0.000410755	0.000410924	0.00344046
	5,6,9-m-C13	CCCCC(C)C(C)CCC(C)CCCC	-19375.6	4455.99	0.00109037	0.00109156	0.417386	0.104677	0.000487299	0.000487536	0.0040819
	5,7,7-m-C13	CCCCC(C)CC(C)(C)CCCCCC	-19368.7	4454.41	0.00022478	0.000224831	0.0859698	0.00065568	6.29248e-07	6.29248e-07	5.26838e-06
	5,7,8-m-C13	CCCCC(C)CC(C)C(C)CCCCC	-19373.3	4455.44	0.000634188	0.00063459	0.242652	0.0804871	0.000217929	0.000217977	0.00182501
	5,7,9-m-C13	CCCCC(C)CC(C)CC(C)CCCC	-19376.9	4456.27	0.00145452	0.00145664	0.556982	0.0199477	0.000123875	0.00012389	0.00103727
	5,8,8-m-C13	CCCCC(C)CCC(C)(C)CCCCC	-19375.2	4455.9	0.00100104	0.00100204	0.383155	0.00142369	6.08467e-06	6.08471e-06	5.09442e-05
	6,6,7-m-C13	CCCCCC(C)(C)C(C)CCCCCC	-19362.4	4452.95	5.25024e-05	5.25051e-05	0.0200767	0.0008714	1.95329e-07	1.95329e-07	1.6354e-06
	6,6,8-m-C13	CCCCCC(C)(C)CC(C)CCCCC	-19368.7	4454.41	0.00022478	0.000224831	0.0859698	0.000415515	3.98764e-07	3.98764e-07	3.33865e-06
	6,7,7-m-C13	CCCCCC(C)C(C)(C)CCCCCC	-19362.4	4452.95	5.25024e-05	5.25051e-05	0.0200767	0.00117853	2.64175e-07	2.64175e-07	2.21181e-06
	6,7,8-m-C13	CCCCCC(C)C(C)C(C)CCCCC	-19364.4	4453.41	8.31649e-05	8.31719e-05	0.0318029	0.0356915	1.26729e-05	1.26731e-05	0.000106105
tetra-methyl	2,2,3,3-m-C12	CC(C)(C)C(C)(C)CCCCCCCCC	-19347.6	4449.54	1.73854e-06	1.73854e-06	0.000664776	4.36675e-05	3.24126e-10	3.24126e-10	2.71375e-09	0.0275295	0.561972	5.65588e-09	0.00142399	0.0421281	3.56662e-13
	2,2,3,4-m-C12	CC(C)(C)C(C)C(C)CCCCCCCC	-19353.7	4450.95	7.08685e-06	7.0869e-06	0.00270986	5.6908e-05	1.72186e-09	1.72186e-09	1.44163e-08
	2,2,3,5-m-C12	CC(C)(C)C(C)CC(C)CCCCCCC	-19366.3	4453.85	0.000129374	0.000129391	0.0494759	0.000469476	2.59318e-07	2.59318e-07	2.17114e-06
	2,2,3,6-m-C12	CC(C)(C)C(C)CCC(C)CCCCCC	-19368.7	4454.4	0.000222436	0.000222485	0.0850728	0.00585407	5.55948e-06	5.55951e-06	4.6547e-05
	2,2,3,7-m-C12	CC(C)(C)C(C)CCCC(C)CCCCC	-19368.7	4454.4	0.000222436	0.000222485	0.0850728	0.00467707	4.44171e-06	4.44173e-06	3.71884e-05
	2,2,3,8-m-C12	CC(C)(C)C(C)CCCCC(C)CCCC	-19368.7	4454.4	0.000222436	0.000222485	0.0850728	0.00135211	1.28407e-06	1.28407e-06	1.07509e-05
	2,2,3,9-m-C12	CC(C)(C)C(C)CCCCCC(C)CCC	-19368.7	4454.4	0.000222436	0.000222485	0.0850728	0.000536759	5.09748e-07	5.09748e-07	4.26787e-06
	2,2,3,10-m-C12	CC(C)(C)C(C)CCCCCCC(C)CC	-19369.3	4454.53	0.00025449	0.000254555	0.0973355	0.00278724	3.02843e-06	3.02844e-06	2.53556e-05
	2,2,3,11-m-C12	CC(C)(C)C(C)CCCCCCCC(C)C	-19368.9	4454.43	0.000230726	0.00023078	0.0882444	0.0212915	2.09737e-05	2.09742e-05	0.000175606
	2,2,4,4-m-C12	CC(C)(C)CC(C)(C)CCCCCCCC	-19350.3	4450.17	3.2653e-06	3.26531e-06	0.00124857	7.60484e-06	1.06019e-10	1.06019e-10	8.87645e-10
	2,2,4,5-m-C12	CC(C)(C)CC(C)C(C)CCCCCCC	-19366.2	4453.82	0.000124637	0.000124652	0.0476639	0.000613155	3.26277e-07	3.26277e-07	2.73176e-06
	2,2,4,6-m-C12	CC(C)(C)CC(C)CC(C)CCCCCC	-19369.8	4454.65	0.000285856	0.000285937	0.109335	0.000182493	2.22723e-07	2.22723e-07	1.86475e-06
	2,2,4,7-m-C12	CC(C)(C)CC(C)CCC(C)CCCCC	-19372.2	4455.19	0.000491477	0.000491719	0.188021	0.0015723	3.2992e-06	3.29921e-06	2.76227e-05
	2,2,4,8-m-C12	CC(C)(C)CC(C)CCCC(C)CCCC	-19372.2	4455.19	0.000491477	0.000491719	0.188021	0.000490492	1.02922e-06	1.02922e-06	8.61712e-06
	2,2,4,9-m-C12	CC(C)(C)CC(C)CCCCC(C)CCC	-19372.2	4455.19	0.000491477	0.000491719	0.188021	0.000211739	4.44299e-07	4.44299e-07	3.7199e-06
	2,2,4,10-m-C12	CC(C)(C)CC(C)CCCCCC(C)CC	-19372.7	4455.32	0.000562302	0.000562618	0.215131	0.00161826	3.88497e-06	3.88499e-06	3.25271e-05
	2,2,4,11-m-C12	CC(C)(C)CC(C)CCCCCCC(C)C	-19372.3	4455.23	0.000509795	0.000510055	0.195033	0.00537448	1.16978e-05	1.16979e-05	9.79408e-05
	2,2,5,5-m-C12	CC(C)(C)CCC(C)(C)CCCCCCC	-19372.3	4455.23	0.000509581	0.00050984	0.19495	0.000486644	1.05876e-06	1.05876e-06	8.86444e-06
	2,2,5,6-m-C12	CC(C)(C)CCC(C)C(C)CCCCCC	-19372.7	4455.31	0.000555056	0.000555365	0.212358	0.0571529	0.00013544	0.000135458	0.00113412
	2,2,5,7-m-C12	CC(C)(C)CCC(C)CC(C)CCCCC	-19376.3	4456.14	0.00127303	0.00127465	0.487395	0.00103466	5.62349e-06	5.62352e-06	4.70829e-05
	2,2,5,8-m-C12	CC(C)(C)CCC(C)CCC(C)CCCC	-19378.6	4456.68	0.00218874	0.00219354	0.838757	0.00459015	4.28936e-05	4.28954e-05	0.000359142
	2,2,5,9-m-C12	CC(C)(C)CCC(C)CCCC(C)CCC	-19378.6	4456.68	0.00218874	0.00219354	0.838757	0.00725262	6.77736e-05	6.77782e-05	0.000567473
	2,2,5,10-m-C12	CC(C)(C)CCC(C)CCCCC(C)CC	-19379.2	4456.82	0.00250416	0.00251044	0.959931	0.0100244	0.000107174	0.000107186	0.000897413
	2,2,5,11-m-C12	CC(C)(C)CCC(C)CCCCCC(C)C	-19378.8	4456.72	0.00227032	0.00227549	0.870091	0.0217175	0.000210508	0.000210552	0.00176285
	2,2,6,6-m-C12	CC(C)(C)CCCC(C)(C)CCCCCC	-19372.3	4455.23	0.000509581	0.00050984	0.19495	0.0104247	2.26801e-05	2.26807e-05	0.000189894
	2,2,6,7-m-C12	CC(C)(C)CCCC(C)C(C)CCCCC	-19372.7	4455.31	0.000555056	0.000555365	0.212358	0.0290368	6.88109e-05	6.88156e-05	0.000576159
	2,2,6,8-m-C12	CC(C)(C)CCCC(C)CC(C)CCCC	-19376.3	4456.14	0.00127303	0.00127465	0.487395	0.000355322	1.93122e-06	1.93122e-06	1.61692e-05
	2,2,6,9-m-C12	CC(C)(C)CCCC(C)CCC(C)CCC	-19378.6	4456.68	0.00218874	0.00219354	0.838757	0.00565307	5.28263e-05	5.28291e-05	0.000442312
	2,2,6,10-m-C12	CC(C)(C)CCCC(C)CCCC(C)CC	-19379.2	4456.82	0.00250416	0.00251044	0.959931	0.0539369	0.000576658	0.00057699	0.00483085
	2,2,6,11-m-C12	CC(C)(C)CCCC(C)CCCCC(C)C	-19378.8	4456.72	0.00227032	0.00227549	0.870091	0.0496974	0.000481717	0.000481949	0.00403512
	2,2,7,7-m-C12	CC(C)(C)CCCCC(C)(C)CCCCC	-19372.3	4455.23	0.000509581	0.00050984	0.19495	0.000409	8.8983e-07	8.89831e-07	7.45011e-06
	2,2,7,8-m-C12	CC(C)(C)CCCCC(C)C(C)CCCC	-19372.7	4455.31	0.000555056	0.000555365	0.212358	0.00280886	6.65639e-06	6.65643e-06	5.5731e-05
	2,2,7,9-m-C12	CC(C)(C)CCCCC(C)CC(C)CCC	-19376.3	4456.14	0.00127303	0.00127465	0.487395	9.79163e-05	5.32187e-07	5.32187e-07	4.45574e-06
	2,2,7,10-m-C12	CC(C)(C)CCCCC(C)CCC(C)CC	-19379.2	4456.82	0.00250416	0.00251044	0.959931	0.00484064	5.17529e-05	5.17556e-05	0.000433324
	2,2,7,11-m-C12	CC(C)(C)CCCCC(C)CCCC(C)C	-19378.8	4456.72	0.00227032	0.00227549	0.870091	0.0327699	0.000317639	0.00031774	0.00266028
	2,2,8,8-m-C12	CC(C)(C)CCCCCC(C)(C)CCCC	-19372.3	4455.23	0.000509581	0.00050984	0.19495	0.000255497	5.55865e-07	5.55865e-07	4.65398e-06
	2,2,8,9-m-C12	CC(C)(C)CCCCCC(C)C(C)CCC	-19372.7	4455.31	0.000555056	0.000555365	0.212358	0.000731617	1.73377e-06	1.73378e-06	1.4516e-05
	2,2,8,10-m-C12	CC(C)(C)CCCCCC(C)CC(C)CC	-19376.9	4456.28	0.00145648	0.00145861	0.557735	0.000746426	4.64154e-06	4.64157e-06	3.88615e-05
	2,2,8,11-m-C12	CC(C)(C)CCCCCC(C)CCC(C)C	-19378.8	4456.72	0.00227032	0.00227549	0.870091	0.0107776	0.000104467	0.000104478	0.000874745
	2,2,9,9-m-C12	CC(C)(C)CCCCCCC(C)(C)CCC	-19372.3	4455.23	0.000509581	0.00050984	0.19495	0.000245205	5.33474e-07	5.33474e-07	4.46651e-06
	2,2,9,10-m-C12	CC(C)(C)CCCCCCC(C)C(C)CC	-19373.3	4455.45	0.000635043	0.000635447	0.242979	0.00194	5.25988e-06	5.25991e-06	4.40386e-05
	2,2,9,11-m-C12	CC(C)(C)CCCCCCC(C)CC(C)C	-19376.4	4456.18	0.00132048	0.00132222	0.505586	0.00133918	7.54989e-06	7.54995e-06	6.32119e-05
	2,2,10,10-m-C12	CC(C)(C)CCCCCCCC(C)(C)CC	-19373.3	4455.44	0.000634844	0.000635247	0.242903	0.000915997	2.48275e-06	2.48275e-06	2.07868e-05
	2,2,10,11-m-C12	CC(C)(C)CCCCCCCC(C)C(C)C	-19374.6	4455.76	0.0008669	0.000867652	0.331769	0.045788	0.00016947	0.000169498	0.00141913
	2,2,11,11-m-C12	CC(C)(C)CCCCCCCCC(C)(C)C	-19375	4455.84	0.000943204	0.000944094	0.360998	0.00463273	1.86558e-05	1.86561e-05	0.000156199
	2,3,3,4-m-C12	CC(C)C(C)(C)C(C)CCCCCCCC	-19347.3	4449.47	1.60712e-06	1.60712e-06	0.000614524	3.20127e-05	2.19655e-10	2.19655e-10	1.83906e-09
	2,3,3,5-m-C12	CC(C)C(C)(C)CC(C)CCCCCCC	-19359.8	4452.36	2.89801e-05	2.8981e-05	0.0110816	0.000169206	2.09357e-08	2.09357e-08	1.75284e-07
	2,3,3,6-m-C12	CC(C)C(C)(C)CCC(C)CCCCCC	-19366.3	4453.85	0.00012906	0.000129077	0.0493557	0.00340367	1.87547e-06	1.87547e-06	1.57024e-05
	2,3,3,7-m-C12	CC(C)C(C)(C)CCCC(C)CCCCC	-19366.3	4453.85	0.00012906	0.000129077	0.0493557	0.00322503	1.77704e-06	1.77704e-06	1.48783e-05
	2,3,3,8-m-C12	CC(C)C(C)(C)CCCCC(C)CCCC	-19366.3	4453.85	0.00012906	0.000129077	0.0493557	0.000438917	2.4185e-07	2.4185e-07	2.02489e-06
	2,3,3,9-m-C12	CC(C)C(C)(C)CCCCCC(C)CCC	-19366.3	4453.85	0.00012906	0.000129077	0.0493557	0.000361976	1.99454e-07	1.99454e-07	1.66993e-06
	2,3,3,10-m-C12	CC(C)C(C)(C)CCCCCCC(C)CC	-19366.9	4453.99	0.000147658	0.00014768	0.0564693	0.00149656	9.43458e-07	9.43459e-07	7.89911e-06
	2,3,3,11-m-C12	CC(C)C(C)(C)CCCCCCCC(C)C	-19366.5	4453.89	0.00013387	0.000133888	0.0511956	0.0103364	5.9078e-06	5.90783e-06	4.94634e-05
	2,3,4,4-m-C12	CC(C)C(C)C(C)(C)CCCCCCCC	-19350.1	4450.12	3.08611e-06	3.08612e-06	0.00118006	0.000142419	1.87651e-09	1.87651e-09	1.5711e-08
	2,3,4,5-m-C12	CC(C)C(C)C(C)C(C)CCCCCCC	-19355.9	4451.45	1.17028e-05	1.1703e-05	0.00447492	0.00153281	7.65863e-08	7.65863e-08	6.41219e-07
	2,3,4,6-m-C12	CC(C)C(C)C(C)CC(C)CCCCCC	-19364.7	4453.48	8.92417e-05	8.92497e-05	0.0341269	0.0163582	6.23268e-06	6.23272e-06	5.21835e-05
	2,3,4,7-m-C12	CC(C)C(C)C(C)CCC(C)CCCCC	-19367.1	4454.02	0.000153435	0.000153459	0.0586787	0.040657	2.66336e-05	2.66343e-05	0.000222996
	2,3,4,8-m-C12	CC(C)C(C)C(C)CCCC(C)CCCC	-19367.1	4454.02	0.000153435	0.000153459	0.0586787	0.0198226	1.29854e-05	1.29856e-05	0.000108722
	2,3,4,9-m-C12	CC(C)C(C)C(C)CCCCC(C)CCC	-19367.1	4454.02	0.000153435	0.000153459	0.0586787	0.00332152	2.17587e-06	2.17587e-06	1.82175e-05
	2,3,4,10-m-C12	CC(C)C(C)C(C)CCCCCC(C)CC	-19367.7	4454.16	0.000175546	0.000175577	0.0671362	0.00920585	6.89963e-06	6.89968e-06	5.77676e-05
	2,3,4,11-m-C12	CC(C)C(C)C(C)CCCCCCC(C)C	-19367.2	4454.06	0.000159154	0.000159179	0.0608662	0.0399626	2.71545e-05	2.71553e-05	0.000227357
	2,3,5,5-m-C12	CC(C)C(C)CC(C)(C)CCCCCCC	-19365.4	4453.65	0.000105168	0.000105179	0.040218	0.00187679	8.42698e-07	8.42699e-07	7.05549e-06
	2,3,5,6-m-C12	CC(C)C(C)CC(C)C(C)CCCCCC	-19370	4454.68	0.000296718	0.000296806	0.113491	0.0295914	3.7487e-05	3.74884e-05	0.000313872
	2,3,5,7-m-C12	CC(C)C(C)CC(C)CC(C)CCCCC	-19373.6	4455.51	0.000680527	0.000680991	0.260394	0.0166851	4.8478e-05	4.84804e-05	0.000405902
	2,3,5,8-m-C12	CC(C)C(C)CC(C)CCC(C)CCCC	-19375.9	4456.06	0.00117004	0.00117141	0.44792	0.0270714	0.000135233	0.000135251	0.00113239
	2,3,5,9-m-C12	CC(C)C(C)CC(C)CCCC(C)CCC	-19375.9	4456.06	0.00117004	0.00117141	0.44792	0.0338588	0.000169139	0.000169168	0.00141636
	2,3,5,10-m-C12	CC(C)C(C)CC(C)CCCCC(C)CC	-19376.5	4456.19	0.00133865	0.00134045	0.512554	0.0282626	0.000161529	0.000161555	0.00135262
	2,3,5,11-m-C12	CC(C)C(C)CC(C)CCCCCC(C)C	-19376.1	4456.09	0.00121365	0.00121513	0.464635	0.0586738	0.000304025	0.000304118	0.00254623
	2,3,6,6-m-C12	CC(C)C(C)CCC(C)(C)CCCCCC	-19371.9	4455.14	0.000468356	0.000468576	0.179172	0.0911926	0.000182351	0.000182384	0.00152701
	2,3,6,7-m-C12	CC(C)C(C)CCC(C)C(C)CCCCC	-19372.3	4455.23	0.000510153	0.000510413	0.19517	0.191011	0.000416035	0.000416208	0.0034847
	2,3,6,8-m-C12	CC(C)C(C)CCC(C)CC(C)CCCC	-19375.9	4456.06	0.00117004	0.00117141	0.44792	0.0378516	0.000189085	0.000189121	0.00158342
	2,3,6,9-m-C12	CC(C)C(C)CCC(C)CCC(C)CCC	-19378.3	4456.6	0.00201168	0.00201573	0.770766	0.112619	0.000967253	0.000968189	0.00810617
	2,3,6,10-m-C12	CC(C)C(C)CCC(C)CCCC(C)CC	-19378.9	4456.73	0.00230157	0.00230688	0.882095	0.240791	0.00236612	0.00237173	0.0198573
	2,3,6,11-m-C12	CC(C)C(C)CCC(C)CCCCC(C)C	-19378.4	4456.63	0.00208666	0.00209102	0.799554	0.169732	0.00151212	0.00151441	0.0126794
	2,3,7,7-m-C12	CC(C)C(C)CCCC(C)(C)CCCCC	-19371.9	4455.14	0.000468356	0.000468576	0.179172	0.112663	0.000225284	0.000225335	0.00188661
	2,3,7,8-m-C12	CC(C)C(C)CCCC(C)C(C)CCCC	-19372.3	4455.23	0.000510153	0.000510413	0.19517	0.114989	0.000250453	0.000250516	0.00209744
	2,3,7,9-m-C12	CC(C)C(C)CCCC(C)CC(C)CCC	-19375.9	4456.06	0.00117004	0.00117141	0.44792	0.0295024	0.000147377	0.000147399	0.0012341
	2,3,7,10-m-C12	CC(C)C(C)CCCC(C)CCC(C)CC	-19378.9	4456.73	0.00230157	0.00230688	0.882095	0.125966	0.0012378	0.00123933	0.0103763
	2,3,7,11-m-C12	CC(C)C(C)CCCC(C)CCCC(C)C	-19378.4	4456.63	0.00208666	0.00209102	0.799554	0.561972	0.00500653	0.00503172	0.0421281
	2,3,8,8-m-C12	CC(C)C(C)CCCCC(C)(C)CCCC	-19371.9	4455.14	0.000468356	0.000468576	0.179172	0.00871843	1.74335e-05	1.74338e-05	0.000145965
	2,3,8,9-m-C12	CC(C)C(C)CCCCC(C)C(C)CCC	-19372.3	4455.23	0.000510153	0.000510413	0.19517	0.0111818	2.43546e-05	2.43552e-05	0.000203914
	2,3,8,10-m-C12	CC(C)C(C)CCCCC(C)CC(C)CC	-19376.5	4456.19	0.00133865	0.00134045	0.512554	0.0141573	8.0913e-05	8.09195e-05	0.000677499
	2,3,8,11-m-C12	CC(C)C(C)CCCCC(C)CCC(C)C	-19378.4	4456.63	0.00208666	0.00209102	0.799554	0.118654	0.00105707	0.00105819	0.00885969
	2,3,9,9-m-C12	CC(C)C(C)CCCCCC(C)(C)CCC	-19371.9	4455.14	0.000468356	0.000468576	0.179172	0.00407961	8.15767e-06	8.15773e-06	6.83006e-05
	2,3,9,10-m-C12	CC(C)C(C)CCCCCC(C)C(C)CC	-19372.9	4455.36	0.000583669	0.00058401	0.223311	0.0116827	2.91127e-05	2.91136e-05	0.000243754
	2,3,9,11-m-C12	CC(C)C(C)CCCCCC(C)CC(C)C	-19376.1	4456.09	0.00121365	0.00121513	0.464635	0.022986	0.000119105	0.000119119	0.000997324
	2,3,10,10-m-C12	CC(C)C(C)CCCCCCC(C)(C)CC	-19372.9	4455.36	0.000583486	0.000583827	0.223241	0.0354413	8.82901e-05	8.82979e-05	0.000739274
	2,3,10,11-m-C12	CC(C)C(C)CCCCCCC(C)C(C)C	-19374.3	4455.67	0.000796769	0.000797405	0.304908	0.0497189	0.000169132	0.00016916	0.00141629
	2,4,4,5-m-C12	CC(C)CC(C)(C)C(C)CCCCCCC	-19356.8	4451.66	1.44455e-05	1.44457e-05	0.00552367	5.81755e-05	3.58792e-09	3.58792e-09	3.00399e-08
	2,4,4,6-m-C12	CC(C)CC(C)(C)CC(C)CCCCCC	-19363.1	4453.12	6.1846e-05	6.18498e-05	0.0236498	1.75238e-05	4.62712e-09	4.62712e-09	3.87406e-08
	2,4,4,7-m-C12	CC(C)CC(C)(C)CCC(C)CCCCC	-19369.6	4454.61	0.000275425	0.000275501	0.105345	0.000687707	8.08681e-07	8.08682e-07	6.77069e-06
	2,4,4,8-m-C12	CC(C)CC(C)(C)CCCC(C)CCCC	-19369.6	4454.61	0.000275425	0.000275501	0.105345	0.000353643	4.15853e-07	4.15853e-07	3.48173e-06
	2,4,4,9-m-C12	CC(C)CC(C)(C)CCCCC(C)CCC	-19369.6	4454.61	0.000275425	0.000275501	0.105345	6.28592e-05	7.39167e-08	7.39167e-08	6.18868e-07
	2,4,4,10-m-C12	CC(C)CC(C)(C)CCCCCC(C)CC	-19370.2	4454.74	0.000315115	0.000315215	0.12053	0.000695537	9.35752e-07	9.35753e-07	7.8346e-06
	2,4,4,11-m-C12	CC(C)CC(C)(C)CCCCCCC(C)C	-19369.8	4454.65	0.000285691	0.000285772	0.109272	0.00337942	4.12201e-06	4.12203e-06	3.45117e-05
	2,4,5,5-m-C12	CC(C)CC(C)C(C)(C)CCCCCCC	-19361	4452.61	3.74168e-05	3.74182e-05	0.0143078	0.00010167	1.62417e-08	1.62417e-08	1.35984e-07
	2,4,5,6-m-C12	CC(C)CC(C)C(C)C(C)CCCCCC	-19363	4453.07	5.92691e-05	5.92727e-05	0.0226644	0.0125169	3.16736e-06	3.16737e-06	2.65188e-05
	2,4,5,7-m-C12	CC(C)CC(C)C(C)CC(C)CCCCC	-19371.8	4455.11	0.000451966	0.000452171	0.172899	0.00735746	1.41973e-05	1.41975e-05	0.000118868
	2,4,5,8-m-C12	CC(C)CC(C)C(C)CCC(C)CCCC	-19374.1	4455.65	0.000777074	0.000777679	0.297365	0.0119001	3.94805e-05	3.94821e-05	0.000330564
	2,4,5,9-m-C12	CC(C)CC(C)C(C)CCCC(C)CCC	-19374.1	4455.65	0.000777074	0.000777679	0.297365	0.0122559	4.06611e-05	4.06628e-05	0.000340449
	2,4,5,10-m-C12	CC(C)CC(C)C(C)CCCCC(C)CC	-19374.7	4455.78	0.000889056	0.000889847	0.340255	0.00657719	2.49655e-05	2.49661e-05	0.000209029
	2,4,5,11-m-C12	CC(C)CC(C)C(C)CCCCCC(C)C	-19374.3	4455.68	0.000806037	0.000806688	0.308457	0.0220689	7.59462e-05	7.5952e-05	0.000635908
	2,4,6,6-m-C12	CC(C)CC(C)CC(C)(C)CCCCCC	-19367.3	4454.07	0.000160194	0.00016022	0.0612641	8.21133e-05	5.61605e-08	5.61605e-08	4.70204e-07
	2,4,6,7-m-C12	CC(C)CC(C)CC(C)C(C)CCCCC	-19371.8	4455.11	0.000451966	0.000452171	0.172899	0.0101935	1.96697e-05	1.96701e-05	0.000164688
	2,4,6,8-m-C12	CC(C)CC(C)CC(C)CC(C)CCCC	-19375.4	4455.94	0.00103659	0.00103767	0.396778	0.00105175	4.6547e-06	4.65472e-06	3.89716e-05
	2,4,6,9-m-C12	CC(C)CC(C)CC(C)CCC(C)CCC	-19377.8	4456.48	0.00178223	0.00178541	0.682698	0.00239328	1.82108e-05	1.82111e-05	0.000152473
	2,4,6,10-m-C12	CC(C)CC(C)CC(C)CCCC(C)CC	-19378.3	4456.61	0.00203906	0.00204323	0.78128	0.0116787	0.000101671	0.000101681	0.000851328
	2,4,6,11-m-C12	CC(C)CC(C)CC(C)CCCCC(C)C	-19377.9	4456.51	0.00184866	0.00185208	0.70819	0.011085	8.74911e-05	8.74988e-05	0.000732584
	2,4,7,7-m-C12	CC(C)CC(C)CCC(C)(C)CCCCC	-19373.8	4455.56	0.000713409	0.000713918	0.272985	0.000376052	1.1454e-06	1.1454e-06	9.58987e-06
	2,4,7,8-m-C12	CC(C)CC(C)CCC(C)C(C)CCCC	-19374.1	4455.65	0.000777074	0.000777679	0.297365	0.024997	8.29318e-05	8.29386e-05	0.000694404
	2,4,7,9-m-C12	CC(C)CC(C)CCC(C)CC(C)CCC	-19377.8	4456.48	0.00178223	0.00178541	0.682698	0.00166572	1.26747e-05	1.26749e-05	0.00010612
	2,4,7,10-m-C12	CC(C)CC(C)CCC(C)CCC(C)CC	-19380.7	4457.15	0.0035058	0.00351813	1.34525	0.011677	0.000174778	0.000174809	0.00146359
	2,4,7,11-m-C12	CC(C)CC(C)CCC(C)CCCC(C)C	-19380.3	4457.06	0.00317843	0.00318857	1.21923	0.0470466	0.000638428	0.000638836	0.00534865
	2,4,8,8-m-C12	CC(C)CC(C)CCCC(C)(C)CCCC	-19373.8	4455.56	0.000713409	0.000713918	0.272985	0.000482971	1.47106e-06	1.47106e-06	1.23165e-05
	2,4,8,9-m-C12	CC(C)CC(C)CCCC(C)C(C)CCC	-19374.1	4455.65	0.000777074	0.000777679	0.297365	0.00672738	2.23192e-05	2.23197e-05	0.000186872
	2,4,8,10-m-C12	CC(C)CC(C)CCCC(C)CC(C)CC	-19378.3	4456.61	0.00203906	0.00204323	0.78128	0.00266254	2.31792e-05	2.31797e-05	0.000194072
	2,4,8,11-m-C12	CC(C)CC(C)CCCC(C)CCC(C)C	-19380.3	4457.06	0.00317843	0.00318857	1.21923	0.0449898	0.000610518	0.000610891	0.00511469
	2,4,9,9-m-C12	CC(C)CC(C)CCCCC(C)(C)CCC	-19373.8	4455.56	0.000713409	0.000713918	0.272985	8.1719e-05	2.48904e-07	2.48904e-07	2.08395e-06
	2,4,9,10-m-C12	CC(C)CC(C)CCCCC(C)C(C)CC	-19374.7	4455.78	0.000889056	0.000889847	0.340255	0.00321394	1.21994e-05	1.21995e-05	0.00010214
	2,4,9,11-m-C12	CC(C)CC(C)CCCCC(C)CC(C)C	-19377.9	4456.51	0.00184866	0.00185208	0.70819	0.00196295	1.5493e-05	1.54933e-05	0.000129718
	2,4,10,10-m-C12	CC(C)CC(C)CCCCCC(C)(C)CC	-19374.7	4455.78	0.000888777	0.000889567	0.340149	0.000995678	3.77818e-06	3.77819e-06	3.16329e-05
	2,5,5,6-m-C12	CC(C)CCC(C)(C)C(C)CCCCCC	-19363.3	4453.16	6.43315e-05	6.43356e-05	0.0246004	0.00691046	1.89802e-06	1.89803e-06	1.58912e-05
	2,5,5,7-m-C12	CC(C)CCC(C)(C)CC(C)CCCCC	-19369.6	4454.61	0.000275425	0.000275501	0.105345	0.00113961	1.34008e-06	1.34008e-06	1.12199e-05
	2,5,5,8-m-C12	CC(C)CCC(C)(C)CCC(C)CCCC	-19376.1	4456.1	0.00122658	0.00122808	0.469589	0.00192613	1.00868e-05	1.00869e-05	8.44522e-05
	2,5,5,9-m-C12	CC(C)CCC(C)(C)CCCC(C)CCC	-19376.1	4456.1	0.00122658	0.00122808	0.469589	0.00727859	3.81165e-05	3.8118e-05	0.000319143
	2,5,5,10-m-C12	CC(C)CCC(C)(C)CCCCC(C)CC	-19376.7	4456.24	0.00140333	0.00140531	0.537355	0.00513134	3.07442e-05	3.07452e-05	0.000257414
	2,5,5,11-m-C12	CC(C)CCC(C)(C)CCCCCC(C)C	-19376.3	4456.14	0.00127229	0.00127391	0.487114	0.0222866	0.000121061	0.000121075	0.0010137
	2,5,6,6-m-C12	CC(C)CCC(C)C(C)(C)CCCCCC	-19363.3	4453.16	6.43315e-05	6.43356e-05	0.0246004	0.00906622	2.49012e-06	2.49013e-06	2.08486e-05
	2,5,6,7-m-C12	CC(C)CCC(C)C(C)C(C)CCCCC	-19365.3	4453.62	0.000101903	0.000101913	0.038969	0.0662951	2.88428e-05	2.88436e-05	0.000241493
	2,5,6,8-m-C12	CC(C)CCC(C)C(C)CC(C)CCCC	-19374.1	4455.65	0.000777074	0.000777679	0.297365	0.0606337	0.000201163	0.000201203	0.00168458
	2,5,6,9-m-C12	CC(C)CCC(C)C(C)CCC(C)CCC	-19376.5	4456.19	0.00133604	0.00133783	0.511552	0.425573	0.00242753	0.00243344	0.020374
	2,5,6,10-m-C12	CC(C)CCC(C)C(C)CCCC(C)CC	-19377.1	4456.32	0.00152857	0.00153091	0.585382	0.533873	0.00348413	0.00349631	0.0292729
	2,5,6,11-m-C12	CC(C)CCC(C)C(C)CCCCC(C)C	-19376.7	4456.23	0.00138584	0.00138776	0.530645	0.260904	0.0015437	0.00154609	0.0129446
	2,5,7,7-m-C12	CC(C)CCC(C)CC(C)(C)CCCCC	-19369.6	4454.61	0.000275425	0.000275501	0.105345	0.00150693	1.77201e-06	1.77202e-06	1.48362e-05
	2,5,7,8-m-C12	CC(C)CCC(C)CC(C)C(C)CCCC	-19374.1	4455.65	0.000777074	0.000777679	0.297365	0.0768966	0.000255118	0.000255183	0.00213652
	2,5,7,9-m-C12	CC(C)CCC(C)CC(C)CC(C)CCC	-19377.8	4456.48	0.00178223	0.00178541	0.682698	0.00606099	4.61188e-05	4.6121e-05	0.000386148
	2,5,7,10-m-C12	CC(C)CCC(C)CC(C)CCC(C)CC	-19380.7	4457.15	0.0035058	0.00351813	1.34525	0.0337636	0.000505367	0.000505622	0.00423332
	2,5,7,11-m-C12	CC(C)CCC(C)CC(C)CCCC(C)C	-19380.3	4457.06	0.00317843	0.00318857	1.21923	0.103374	0.0014028	0.00140477	0.0117614
	2,5,8,8-m-C12	CC(C)CCC(C)CCC(C)(C)CCCC	-19376.1	4456.1	0.00122658	0.00122808	0.469589	0.00475657	2.49092e-05	2.49098e-05	0.000208558
	2,5,8,9-m-C12	CC(C)CCC(C)CCC(C)C(C)CCC	-19376.5	4456.19	0.00133604	0.00133783	0.511552	0.15426	0.000879921	0.000880696	0.00737363
	2,5,8,10-m-C12	CC(C)CCC(C)CCC(C)CC(C)CC	-19380.7	4457.15	0.0035058	0.00351813	1.34525	0.0176995	0.000264923	0.000264993	0.00221866
	2,5,8,11-m-C12	CC(C)CCC(C)CCC(C)CCC(C)C	-19382.6	4457.6	0.00546474	0.00549477	2.10106	0.101508	0.00236833	0.00237396	0.0198759
	2,5,9,9-m-C12	CC(C)CCC(C)CCCC(C)(C)CCC	-19376.1	4456.1	0.00122658	0.00122808	0.469589	0.0107277	5.61787e-05	5.61819e-05	0.000470383
	2,5,9,10-m-C12	CC(C)CCC(C)CCCC(C)C(C)CC	-19377.1	4456.32	0.00152857	0.00153091	0.585382	0.121567	0.000793363	0.000793993	0.00664771
	2,5,10,10-m-C12	CC(C)CCC(C)CCCCC(C)(C)CC	-19377.1	4456.32	0.00152809	0.00153043	0.585198	0.0124417	8.11707e-05	8.11773e-05	0.000679657
	2,6,6,7-m-C12	CC(C)CCCC(C)(C)C(C)CCCCC	-19363.3	4453.16	6.43315e-05	6.43356e-05	0.0246004	0.00926341	2.54428e-06	2.54429e-06	2.13021e-05
	2,6,6,8-m-C12	CC(C)CCCC(C)(C)CC(C)CCCC	-19369.6	4454.61	0.000275425	0.000275501	0.105345	0.00412764	4.85374e-06	4.85376e-06	4.06381e-05
	2,6,6,9-m-C12	CC(C)CCCC(C)(C)CCC(C)CCC	-19376.1	4456.1	0.00122658	0.00122808	0.469589	0.0125622	6.57855e-05	6.57898e-05	0.000550825
	2,6,6,10-m-C12	CC(C)CCCC(C)(C)CCCC(C)CC	-19376.7	4456.24	0.00140333	0.00140531	0.537355	0.393655	0.00235856	0.00236414	0.0197938
	2,6,6,11-m-C12	CC(C)CCCC(C)(C)CCCCC(C)C	-19376.3	4456.14	0.00127229	0.00127391	0.487114	0.131693	0.000715354	0.000715867	0.00599359
	2,6,7,7-m-C12	CC(C)CCCC(C)C(C)(C)CCCCC	-19363.3	4453.16	6.43315e-05	6.43356e-05	0.0246004	0.0056332	1.54721e-06	1.54722e-06	1.29541e-05
	2,6,7,8-m-C12	CC(C)CCCC(C)C(C)C(C)CCCC	-19365.3	4453.62	0.000101903	0.000101913	0.038969	0.054986	2.39226e-05	2.39232e-05	0.000200297
	2,6,7,9-m-C12	CC(C)CCCC(C)C(C)CC(C)CCC	-19374.1	4455.65	0.000777074	0.000777679	0.297365	0.0968166	0.000321206	0.000321309	0.00269016
	2,6,7,10-m-C12	CC(C)CCCC(C)C(C)CCC(C)CC	-19377.1	4456.32	0.00152857	0.00153091	0.585382	0.396808	0.00258962	0.00259635	0.0217379
	2,6,7,11-m-C12	CC(C)CCCC(C)C(C)CCCC(C)C	-19376.7	4456.23	0.00138584	0.00138776	0.530645	0.433471	0.00256474	0.00257133	0.0215285
	2,6,8,8-m-C12	CC(C)CCCC(C)CC(C)(C)CCCC	-19369.6	4454.61	0.000275425	0.000275501	0.105345	0.00109291	1.28516e-06	1.28516e-06	1.076e-05
	2,6,8,9-m-C12	CC(C)CCCC(C)CC(C)C(C)CCC	-19374.1	4455.65	0.000777074	0.000777679	0.297365	0.0681378	0.000226059	0.00022611	0.00189311
	2,6,8,10-m-C12	CC(C)CCCC(C)CC(C)CC(C)CC	-19378.3	4456.61	0.00203906	0.00204323	0.78128	0.0181505	0.000158012	0.000158037	0.00132316
	2,6,9,9-m-C12	CC(C)CCCC(C)CCC(C)(C)CCC	-19376.1	4456.1	0.00122658	0.00122808	0.469589	0.0218503	0.000114426	0.000114439	0.000958138
	2,6,9,10-m-C12	CC(C)CCCC(C)CCC(C)C(C)CC	-19377.1	4456.32	0.00152857	0.00153091	0.585382	0.538272	0.00351284	0.00352522	0.0295149
	2,6,10,10-m-C12	CC(C)CCCC(C)CCCC(C)(C)CC	-19377.1	4456.32	0.00152809	0.00153043	0.585198	0.372091	0.00242755	0.00243346	0.0203742
	2,7,7,8-m-C12	CC(C)CCCCC(C)(C)C(C)CCCC	-19363.3	4453.16	6.43315e-05	6.43356e-05	0.0246004	0.00182869	5.02267e-07	5.02267e-07	4.20523e-06
	2,7,7,9-m-C12	CC(C)CCCCC(C)(C)CC(C)CCC	-19369.6	4454.61	0.000275425	0.000275501	0.105345	0.000442805	5.20699e-07	5.207e-07	4.35956e-06
	2,7,7,10-m-C12	CC(C)CCCCC(C)(C)CCC(C)CC	-19376.7	4456.24	0.00140333	0.00140531	0.537355	0.01109	6.64454e-05	6.64498e-05	0.000556351
	2,7,8,8-m-C12	CC(C)CCCCC(C)C(C)(C)CCCC	-19363.3	4453.16	6.43315e-05	6.43356e-05	0.0246004	0.00303761	8.34308e-07	8.34309e-07	6.98525e-06
	2,7,8,9-m-C12	CC(C)CCCCC(C)C(C)C(C)CCC	-19365.3	4453.62	0.000101903	0.000101913	0.038969	0.00741038	3.22401e-06	3.22402e-06	2.69931e-05
	2,7,8,10-m-C12	CC(C)CCCCC(C)C(C)CC(C)CC	-19374.7	4455.78	0.000889056	0.000889847	0.340255	0.0513537	0.000194927	0.000194965	0.00163234
	2,7,9,9-m-C12	CC(C)CCCCC(C)CC(C)(C)CCC	-19369.6	4454.61	0.000275425	0.000275501	0.105345	0.000660585	7.76789e-07	7.76789e-07	6.50367e-06
	2,7,9,10-m-C12	CC(C)CCCCC(C)CC(C)C(C)CC	-19374.7	4455.78	0.000889056	0.000889847	0.340255	0.0297661	0.000112985	0.000112998	0.000946076
	2,7,10,10-m-C12	CC(C)CCCCC(C)CCC(C)(C)CC	-19377.1	4456.32	0.00152809	0.00153043	0.585198	0.0669837	0.000437008	0.000437199	0.00366045
	2,8,8,9-m-C12	CC(C)CCCCCC(C)(C)C(C)CCC	-19363.3	4453.16	6.43315e-05	6.43356e-05	0.0246004	0.000380755	1.04578e-07	1.04578e-07	8.75579e-07
	2,8,8,10-m-C12	CC(C)CCCCCC(C)(C)CC(C)CC	-19370.2	4454.74	0.000315115	0.000315215	0.12053	0.00258343	3.47565e-06	3.47567e-06	2.91e-05
	2,8,9,9-m-C12	CC(C)CCCCCC(C)C(C)(C)CCC	-19363.3	4453.16	6.43315e-05	6.43356e-05	0.0246004	0.000339733	9.33108e-08	9.33108e-08	7.81245e-07
	2,8,9,10-m-C12	CC(C)CCCCCC(C)C(C)C(C)CC	-19365.9	4453.75	0.000116587	0.000116601	0.0445853	0.00394228	1.96232e-06	1.96233e-06	1.64296e-05
	2,8,10,10-m-C12	CC(C)CCCCCC(C)CC(C)(C)CC	-19370.6	4454.83	0.000343129	0.000343247	0.131249	0.0118003	1.72871e-05	1.72874e-05	0.000144739
	2,9,9,10-m-C12	CC(C)CCCCCCC(C)(C)C(C)CC	-19363.9	4453.29	7.36021e-05	7.36075e-05	0.0281457	0.000839415	2.63777e-07	2.63778e-07	2.20848e-06
	2,9,10,10-m-C12	CC(C)CCCCCCC(C)C(C)(C)CC	-19364.3	4453.38	8.01453e-05	8.01517e-05	0.030648	0.00339887	1.16301e-06	1.16301e-06	9.73733e-06
	3,3,4,4-m-C12	CCC(C)(C)C(C)(C)CCCCCCCC	-19339.4	4447.66	2.64512e-07	2.64512e-07	0.000101143	2.07132e-06	2.33918e-12	2.33918e-12	1.95848e-11
	3,3,4,5-m-C12	CCC(C)(C)C(C)C(C)CCCCCCC	-19349.1	4449.89	2.46169e-06	2.4617e-06	0.000941293	1.91035e-05	2.00778e-10	2.00778e-10	1.68102e-09
	3,3,4,6-m-C12	CCC(C)(C)C(C)CC(C)CCCCCC	-19361.7	4452.8	4.49395e-05	4.49416e-05	0.0171845	6.30047e-05	1.20885e-08	1.20885e-08	1.01211e-07
	3,3,4,7-m-C12	CCC(C)(C)C(C)CCC(C)CCCCC	-19364.1	4453.34	7.72654e-05	7.72714e-05	0.0295467	0.000643445	2.1226e-07	2.1226e-07	1.77715e-06
	3,3,4,8-m-C12	CCC(C)(C)C(C)CCCC(C)CCCC	-19364.1	4453.34	7.72654e-05	7.72714e-05	0.0295467	0.00015644	5.16066e-08	5.16066e-08	4.32076e-07
	3,3,4,9-m-C12	CCC(C)(C)C(C)CCCCC(C)CCC	-19364.1	4453.34	7.72654e-05	7.72714e-05	0.0295467	3.22281e-05	1.06314e-08	1.06314e-08	8.90115e-08
	3,3,4,10-m-C12	CCC(C)(C)C(C)CCCCCC(C)CC	-19364.7	4453.47	8.83998e-05	8.84077e-05	0.0338049	0.000234846	8.86352e-08	8.86352e-08	7.42098e-07
	3,3,5,5-m-C12	CCC(C)(C)CC(C)(C)CCCCCCC	-19348.6	4449.78	2.19778e-06	2.19779e-06	0.000840379	2.52179e-06	2.36627e-11	2.36627e-11	1.98116e-10
	3,3,5,6-m-C12	CCC(C)(C)CC(C)C(C)CCCCCC	-19364.5	4453.42	8.38894e-05	8.38964e-05	0.0320799	0.00334583	1.19835e-06	1.19835e-06	1.00332e-05
	3,3,5,7-m-C12	CCC(C)(C)CC(C)CC(C)CCCCC	-19368.1	4454.25	0.000192401	0.000192438	0.0735837	0.000495409	4.06952e-07	4.06952e-07	3.40721e-06
	3,3,5,8-m-C12	CCC(C)(C)CC(C)CCC(C)CCCC	-19370.4	4454.79	0.000330799	0.000330909	0.126531	0.00078463	1.10816e-06	1.10816e-06	9.27805e-06
	3,3,5,9-m-C12	CCC(C)(C)CC(C)CCCC(C)CCC	-19370.4	4454.79	0.000330799	0.000330909	0.126531	0.000573001	8.09266e-07	8.09267e-07	6.77559e-06
	3,3,5,10-m-C12	CCC(C)(C)CC(C)CCCCC(C)CC	-19371	4454.93	0.00037847	0.000378613	0.144772	0.00170795	2.75979e-06	2.7598e-06	2.31064e-05
	3,3,6,6-m-C12	CCC(C)(C)CCC(C)(C)CCCCCC	-19370.6	4454.83	0.000342984	0.000343102	0.131194	0.000257767	3.77462e-07	3.77462e-07	3.1603e-06
	3,3,6,7-m-C12	CCC(C)(C)CCC(C)C(C)CCCCC	-19371	4454.91	0.000373593	0.000373732	0.142906	0.0907593	0.000144764	0.000144785	0.00121221
	3,3,6,8-m-C12	CCC(C)(C)CCC(C)CC(C)CCCC	-19374.6	4455.74	0.00085684	0.000857575	0.327916	0.000486655	1.7803e-06	1.7803e-06	1.49056e-05
	3,3,6,9-m-C12	CCC(C)(C)CCC(C)CCC(C)CCC	-19376.9	4456.29	0.00147318	0.00147536	0.564139	0.00386316	2.4298e-05	2.42985e-05	0.00020344
	3,3,6,10-m-C12	CCC(C)(C)CCC(C)CCCC(C)CC	-19377.5	4456.42	0.00168548	0.00168832	0.645573	0.0619498	0.000445794	0.000445993	0.00373407
	3,3,7,7-m-C12	CCC(C)(C)CCCC(C)(C)CCCCC	-19370.6	4454.83	0.000342984	0.000343102	0.131194	0.00187421	2.74451e-06	2.74452e-06	2.29785e-05
	3,3,7,8-m-C12	CCC(C)(C)CCCC(C)C(C)CCCC	-19371	4454.91	0.000373593	0.000373732	0.142906	0.0047833	7.62953e-06	7.62959e-06	6.38787e-05
	3,3,7,9-m-C12	CCC(C)(C)CCCC(C)CC(C)CCC	-19374.6	4455.74	0.00085684	0.000857575	0.327916	0.000194814	7.12676e-07	7.12677e-07	5.96689e-06
	3,3,7,10-m-C12	CCC(C)(C)CCCC(C)CCC(C)CC	-19377.5	4456.42	0.00168548	0.00168832	0.645573	0.0260157	0.00018721	0.000187245	0.00156771
	3,3,8,8-m-C12	CCC(C)(C)CCCCC(C)(C)CCCC	-19370.6	4454.83	0.000342984	0.000343102	0.131194	1.60206e-05	2.34598e-08	2.34598e-08	1.96417e-07
	3,3,8,9-m-C12	CCC(C)(C)CCCCC(C)C(C)CCC	-19371	4454.91	0.000373593	0.000373732	0.142906	0.000208474	3.32523e-07	3.32523e-07	2.78405e-06
	3,3,8,10-m-C12	CCC(C)(C)CCCCC(C)CC(C)CC	-19375.2	4455.88	0.000980317	0.000981279	0.375217	0.000554581	2.32114e-06	2.32115e-06	1.94338e-05
	3,3,9,9-m-C12	CCC(C)(C)CCCCCC(C)(C)CCC	-19370.6	4454.83	0.000342984	0.000343102	0.131194	2.15787e-05	3.15988e-08	3.15988e-08	2.64561e-07
	3,3,9,10-m-C12	CCC(C)(C)CCCCCC(C)C(C)CC	-19371.5	4455.05	0.00042743	0.000427613	0.163509	0.000680825	1.24243e-06	1.24243e-06	1.04023e-05
	3,3,10,10-m-C12	CCC(C)(C)CCCCCCC(C)(C)CC	-19371.5	4455.05	0.000427296	0.000427478	0.163457	8.17437e-05	1.49126e-07	1.49126e-07	1.24856e-06
	3,4,4,5-m-C12	CCC(C)C(C)(C)C(C)CCCCCCC	-19344.7	4448.87	8.83596e-07	8.83597e-07	0.000337865	1.48736e-06	5.611e-12	5.611e-12	4.69781e-11
	3,4,4,6-m-C12	CCC(C)C(C)(C)CC(C)CCCCCC	-19357.2	4451.76	1.59333e-05	1.59336e-05	0.0060926	2.39432e-05	1.62876e-09	1.62876e-09	1.36368e-08
	3,4,4,7-m-C12	CCC(C)C(C)(C)CCC(C)CCCCC	-19363.7	4453.25	7.09573e-05	7.09624e-05	0.0271343	0.000449569	1.36196e-07	1.36196e-07	1.1403e-06
	3,4,4,8-m-C12	CCC(C)C(C)(C)CCCC(C)CCCC	-19363.7	4453.25	7.09573e-05	7.09624e-05	0.0271343	6.57248e-05	1.99112e-08	1.99112e-08	1.66707e-07
	3,4,4,9-m-C12	CCC(C)C(C)(C)CCCCC(C)CCC	-19363.7	4453.25	7.09573e-05	7.09624e-05	0.0271343	6.22925e-06	1.88714e-09	1.88714e-09	1.58001e-08
	3,4,4,10-m-C12	CCC(C)C(C)(C)CCCCCC(C)CC	-19364.3	4453.39	8.11827e-05	8.11893e-05	0.0310448	5.27414e-05	1.82804e-08	1.82804e-08	1.53053e-07
	3,4,5,5-m-C12	CCC(C)C(C)C(C)(C)CCCCCCC	-19348.7	4449.81	2.26072e-06	2.26072e-06	0.000864444	8.6425e-06	8.34173e-11	8.34173e-11	6.98412e-10
	3,4,5,6-m-C12	CCC(C)C(C)C(C)C(C)CCCCCC	-19354.5	4451.14	8.57284e-06	8.57292e-06	0.00327807	0.000131129	4.7995e-09	4.7995e-09	4.01838e-08
	3,4,5,7-m-C12	CCC(C)C(C)C(C)CC(C)CCCCC	-19363.4	4453.17	6.53736e-05	6.53779e-05	0.0249989	0.0101945	2.84537e-06	2.84538e-06	2.3823e-05
	3,4,5,8-m-C12	CCC(C)C(C)C(C)CCC(C)CCCC	-19365.7	4453.71	0.000112398	0.000112411	0.0429831	0.00200014	9.59822e-07	9.59823e-07	8.03612e-06
	3,4,5,9-m-C12	CCC(C)C(C)C(C)CCCC(C)CCC	-19365.7	4453.71	0.000112398	0.000112411	0.0429831	0.000423998	2.03467e-07	2.03467e-07	1.70353e-06
	3,4,5,10-m-C12	CCC(C)C(C)C(C)CCCCC(C)CC	-19366.3	4453.85	0.000128595	0.000128612	0.049178	0.00043162	2.36972e-07	2.36972e-07	1.98405e-06
	3,4,6,6-m-C12	CCC(C)C(C)CC(C)(C)CCCCCC	-19364.1	4453.34	7.70405e-05	7.70464e-05	0.0294607	0.000437399	1.43869e-07	1.43869e-07	1.20455e-06
	3,4,6,7-m-C12	CCC(C)C(C)CC(C)C(C)CCCCC	-19368.6	4454.37	0.000217359	0.000217407	0.0831309	0.0200795	1.86338e-05	1.86341e-05	0.000156014
	3,4,6,8-m-C12	CCC(C)C(C)CC(C)CC(C)CCCC	-19372.2	4455.2	0.000498517	0.000498765	0.190716	0.00356771	7.59348e-06	7.59354e-06	6.35769e-05
	3,4,6,9-m-C12	CCC(C)C(C)CC(C)CCC(C)CCC	-19374.6	4455.75	0.000857109	0.000857845	0.328019	0.00202943	7.42645e-06	7.4265e-06	6.21784e-05
	3,4,6,10-m-C12	CCC(C)C(C)CC(C)CCCC(C)CC	-19375.2	4455.88	0.000980624	0.000981587	0.375335	0.0117435	4.91665e-05	4.9169e-05	0.000411667
	3,4,7,7-m-C12	CCC(C)C(C)CCC(C)(C)CCCCC	-19370.6	4454.83	0.000343092	0.00034321	0.131235	0.0094623	1.38605e-05	1.38607e-05	0.000116049
	3,4,7,8-m-C12	CCC(C)C(C)CCC(C)C(C)CCCC	-19371	4454.91	0.00037371	0.00037385	0.142951	0.0852615	0.000136038	0.000136056	0.00113913
	3,4,7,9-m-C12	CCC(C)C(C)CCC(C)CC(C)CCC	-19374.6	4455.75	0.000857109	0.000857845	0.328019	0.00332084	1.21522e-05	1.21524e-05	0.000101746
	3,4,7,10-m-C12	CCC(C)C(C)CCC(C)CCC(C)CC	-19377.5	4456.42	0.00168601	0.00168885	0.645776	0.045702	0.000328977	0.000329085	0.00275527
	3,4,8,8-m-C12	CCC(C)C(C)CCCC(C)(C)CCCC	-19370.6	4454.83	0.000343092	0.00034321	0.131235	0.000868182	1.27172e-06	1.27172e-06	1.06475e-05
	3,4,8,9-m-C12	CCC(C)C(C)CCCC(C)C(C)CCC	-19371	4454.91	0.00037371	0.00037385	0.142951	0.00161309	2.57375e-06	2.57375e-06	2.15488e-05
	3,4,8,10-m-C12	CCC(C)C(C)CCCC(C)CC(C)CC	-19375.2	4455.88	0.000980624	0.000981587	0.375335	0.0031252	1.30843e-05	1.30845e-05	0.00010955
	3,4,9,9-m-C12	CCC(C)C(C)CCCCC(C)(C)CCC	-19370.6	4454.83	0.000343092	0.00034321	0.131235	3.96687e-05	5.81071e-08	5.81071e-08	4.86502e-07
	3,4,9,10-m-C12	CCC(C)C(C)CCCCC(C)C(C)CC	-19371.5	4455.05	0.000427564	0.000427747	0.16356	0.000377489	6.89091e-07	6.89091e-07	5.76942e-06
	3,5,5,6-m-C12	CCC(C)CC(C)(C)C(C)CCCCCC	-19357.2	4451.76	1.59333e-05	1.59336e-05	0.0060926	9.73125e-05	6.61981e-09	6.61981e-09	5.54244e-08
	3,5,5,7-m-C12	CCC(C)CC(C)(C)CC(C)CCCCC	-19363.6	4453.21	6.82159e-05	6.82205e-05	0.0260858	2.53811e-05	7.39207e-09	7.39207e-09	6.18902e-08
	3,5,5,8-m-C12	CCC(C)CC(C)(C)CCC(C)CCCC	-19370.1	4454.71	0.000303792	0.000303885	0.116198	0.000286407	3.71477e-07	3.71478e-07	3.1102e-06
	3,5,5,9-m-C12	CCC(C)CC(C)(C)CCCC(C)CCC	-19370.1	4454.71	0.000303792	0.000303885	0.116198	0.000363463	4.7142e-07	4.7142e-07	3.94697e-06
	3,5,5,10-m-C12	CCC(C)CC(C)(C)CCCCC(C)CC	-19370.6	4454.84	0.000347571	0.000347692	0.132949	0.000381692	5.66405e-07	5.66405e-07	4.74223e-06
	3,5,6,6-m-C12	CCC(C)CC(C)C(C)(C)CCCCCC	-19361.4	4452.71	4.12706e-05	4.12723e-05	0.0157815	0.00015501	2.73132e-08	2.73132e-08	2.2868e-07
	3,5,6,7-m-C12	CCC(C)CC(C)C(C)C(C)CCCCC	-19363.4	4453.17	6.53736e-05	6.53779e-05	0.0249989	0.00714981	1.99557e-06	1.99558e-06	1.6708e-05
	3,5,6,8-m-C12	CCC(C)CC(C)C(C)CC(C)CCCC	-19372.2	4455.2	0.000498517	0.000498765	0.190716	0.00172051	3.66191e-06	3.66192e-06	3.06594e-05
	3,5,6,9-m-C12	CCC(C)CC(C)C(C)CCC(C)CCC	-19374.6	4455.75	0.000857109	0.000857845	0.328019	0.00804634	2.94446e-05	2.94455e-05	0.000246532
	3,5,6,10-m-C12	CCC(C)CC(C)C(C)CCCC(C)CC	-19375.2	4455.88	0.000980624	0.000981587	0.375335	0.0327205	0.000136992	0.00013701	0.00114712
	3,5,7,7-m-C12	CCC(C)CC(C)CC(C)(C)CCCCC	-19367.7	4454.17	0.000176693	0.000176725	0.0675752	0.000150303	1.13386e-07	1.13386e-07	9.49323e-07
	3,5,7,8-m-C12	CCC(C)CC(C)CC(C)C(C)CCCC	-19372.2	4455.2	0.000498517	0.000498765	0.190716	0.00528895	1.12569e-05	1.12571e-05	9.42498e-05
	3,5,7,9-m-C12	CCC(C)CC(C)CC(C)CC(C)CCC	-19375.8	4456.03	0.00114336	0.00114466	0.437691	0.00148764	7.26189e-06	7.26195e-06	6.08007e-05
	3,5,7,10-m-C12	CCC(C)CC(C)CC(C)CCC(C)CC	-19378.8	4456.71	0.00224908	0.00225415	0.861929	0.00332373	3.19154e-05	3.19164e-05	0.000267221
	3,5,8,8-m-C12	CCC(C)CC(C)CCC(C)(C)CCCC	-19374.2	4455.66	0.000786887	0.000787506	0.301123	0.000336647	1.13099e-06	1.13099e-06	9.46921e-06
	3,5,8,9-m-C12	CCC(C)CC(C)CCC(C)C(C)CCC	-19374.6	4455.75	0.000857109	0.000857845	0.328019	0.00249809	9.14145e-06	9.14153e-06	7.65375e-05
	3,5,8,10-m-C12	CCC(C)CC(C)CCC(C)CC(C)CC	-19378.8	4456.71	0.00224908	0.00225415	0.861929	0.000822948	7.90219e-06	7.90225e-06	6.61616e-05
	3,5,9,9-m-C12	CCC(C)CC(C)CCCC(C)(C)CCC	-19374.2	4455.66	0.000786887	0.000787506	0.301123	0.000197029	6.61933e-07	6.61933e-07	5.54204e-06
	3,6,6,7-m-C12	CCC(C)CCC(C)(C)C(C)CCCCC	-19363.7	4453.25	7.09573e-05	7.09624e-05	0.0271343	0.0025575	7.74791e-07	7.74791e-07	6.48694e-06
	3,6,6,8-m-C12	CCC(C)CCC(C)(C)CC(C)CCCC	-19370.1	4454.71	0.000303792	0.000303885	0.116198	0.00047581	6.17137e-07	6.17137e-07	5.16698e-06
	3,6,6,9-m-C12	CCC(C)CCC(C)(C)CCC(C)CCC	-19376.6	4456.2	0.00135291	0.00135474	0.51802	0.00078181	4.51586e-06	4.51588e-06	3.78092e-05
	3,6,6,10-m-C12	CCC(C)CCC(C)(C)CCCC(C)CC	-19377.1	4456.34	0.00154787	0.00155027	0.592785	0.0285032	0.000188365	0.000188401	0.00157738
	3,6,7,7-m-C12	CCC(C)CCC(C)C(C)(C)CCCCC	-19363.7	4453.25	7.09573e-05	7.09624e-05	0.0271343	0.0028266	8.56312e-07	8.56313e-07	7.16948e-06
	3,6,7,8-m-C12	CCC(C)CCC(C)C(C)C(C)CCCC	-19365.7	4453.71	0.000112398	0.000112411	0.0429831	0.018132	8.70113e-06	8.70121e-06	7.28509e-05
	3,6,7,9-m-C12	CCC(C)CCC(C)C(C)CC(C)CCC	-19374.6	4455.75	0.000857109	0.000857845	0.328019	0.0164713	6.02747e-05	6.02784e-05	0.000504681
	3,6,7,10-m-C12	CCC(C)CCC(C)C(C)CCC(C)CC	-19377.5	4456.42	0.00168601	0.00168885	0.645776	0.18862	0.00135775	0.00135959	0.0113832
	3,6,8,8-m-C12	CCC(C)CCC(C)CC(C)(C)CCCC	-19370.1	4454.71	0.000303792	0.000303885	0.116198	0.000207322	2.68901e-07	2.68901e-07	2.25138e-06
	3,6,8,9-m-C12	CCC(C)CCC(C)CC(C)C(C)CCC	-19374.6	4455.75	0.000857109	0.000857845	0.328019	0.00554196	2.02801e-05	2.02805e-05	0.000169799
	3,6,9,9-m-C12	CCC(C)CCC(C)CCC(C)(C)CCC	-19376.6	4456.2	0.00135291	0.00135474	0.51802	0.000869916	5.02478e-06	5.02481e-06	4.20702e-05
	3,7,7,8-m-C12	CCC(C)CCCC(C)(C)C(C)CCCC	-19363.7	4453.25	7.09573e-05	7.09624e-05	0.0271343	0.00181909	5.51091e-07	5.51091e-07	4.61401e-06
	3,7,7,9-m-C12	CCC(C)CCCC(C)(C)CC(C)CCC	-19370.1	4454.71	0.000303792	0.000303885	0.116198	0.000697249	9.04349e-07	9.0435e-07	7.57167e-06
	3,7,8,8-m-C12	CCC(C)CCCC(C)C(C)(C)CCCC	-19363.7	4453.25	7.09573e-05	7.09624e-05	0.0271343	0.000694006	2.10248e-07	2.10248e-07	1.7603e-06
	3,7,8,9-m-C12	CCC(C)CCCC(C)C(C)C(C)CCC	-19365.7	4453.71	0.000112398	0.000112411	0.0429831	0.00222283	1.06669e-06	1.06669e-06	8.93084e-06
	3,7,9,9-m-C12	CCC(C)CCCC(C)CC(C)(C)CCC	-19370.1	4454.71	0.000303792	0.000303885	0.116198	0.000152222	1.97436e-07	1.97436e-07	1.65303e-06
	3,8,8,9-m-C12	CCC(C)CCCCC(C)(C)C(C)CCC	-19363.7	4453.25	7.09573e-05	7.09624e-05	0.0271343	1.82345e-05	5.52412e-09	5.52412e-09	4.62507e-08
	3,8,9,9-m-C12	CCC(C)CCCCC(C)C(C)(C)CCC	-19363.7	4453.25	7.09573e-05	7.09624e-05	0.0271343	1.64818e-05	4.99313e-09	4.99313e-09	4.1805e-08
	4,4,5,5-m-C12	CCCC(C)(C)C(C)(C)CCCCCCC	-19338.5	4447.44	2.1232e-07	2.1232e-07	8.1186e-05	8.50974e-08	7.71398e-14	7.71398e-14	6.45853e-13
	4,4,5,6-m-C12	CCCC(C)(C)C(C)C(C)CCCCCC	-19348.2	4449.67	1.97597e-06	1.97597e-06	0.000755562	1.44374e-06	1.21798e-11	1.21798e-11	1.01975e-10
	4,4,5,7-m-C12	CCCC(C)(C)C(C)CC(C)CCCCC	-19360.8	4452.58	3.60724e-05	3.60737e-05	0.0137937	9.1333e-06	1.40661e-09	1.40661e-09	1.17768e-08
	4,4,5,8-m-C12	CCCC(C)(C)C(C)CCC(C)CCCC	-19363.1	4453.12	6.20199e-05	6.20237e-05	0.0237163	4.4439e-05	1.1767e-08	1.1767e-08	9.85193e-08
	4,4,5,9-m-C12	CCCC(C)(C)C(C)CCCC(C)CCC	-19363.1	4453.12	6.20199e-05	6.20237e-05	0.0237163	6.18434e-06	1.63755e-09	1.63755e-09	1.37104e-08
	4,4,6,6-m-C12	CCCC(C)(C)CC(C)(C)CCCCCC	-19347.7	4449.56	1.76413e-06	1.76413e-06	0.00067456	2.45991e-08	1.85276e-13	1.85276e-13	1.55123e-12
	4,4,6,7-m-C12	CCCC(C)(C)CC(C)C(C)CCCCC	-19363.5	4453.2	6.73368e-05	6.73414e-05	0.0257497	0.000112978	3.24802e-08	3.24802e-08	2.71941e-07
	4,4,6,8-m-C12	CCCC(C)(C)CC(C)CC(C)CCCC	-19367.1	4454.03	0.000154438	0.000154462	0.0590624	7.98419e-06	5.26449e-09	5.26449e-09	4.40769e-08
	4,4,6,9-m-C12	CCCC(C)(C)CC(C)CCC(C)CCC	-19369.5	4454.57	0.000265528	0.000265599	0.101558	2.24708e-05	2.54741e-08	2.54741e-08	2.13282e-07
	4,4,7,7-m-C12	CCCC(C)(C)CCC(C)(C)CCCCC	-19369.6	4454.61	0.000275309	0.000275385	0.1053	1.75973e-05	2.06842e-08	2.06842e-08	1.73178e-07
	4,4,7,8-m-C12	CCCC(C)(C)CCC(C)C(C)CCCC	-19370	4454.69	0.000299878	0.000299968	0.1147	0.00153933	1.97082e-06	1.97083e-06	1.65008e-05
	4,4,7,9-m-C12	CCCC(C)(C)CCC(C)CC(C)CCC	-19373.6	4455.52	0.000687774	0.000688247	0.263169	1.88924e-05	5.54757e-08	5.54757e-08	4.64471e-07
	4,4,8,8-m-C12	CCCC(C)(C)CCCC(C)(C)CCCC	-19369.6	4454.61	0.000275309	0.000275385	0.1053	8.41889e-05	9.8957e-08	9.8957e-08	8.28517e-07
	4,4,8,9-m-C12	CCCC(C)(C)CCCC(C)C(C)CCC	-19370	4454.69	0.000299878	0.000299968	0.1147	7.83475e-05	1.00309e-07	1.00309e-07	8.39838e-07
	4,4,9,9-m-C12	CCCC(C)(C)CCCCC(C)(C)CCC	-19369.6	4454.61	0.000275309	0.000275385	0.1053	1.8083e-06	2.1255e-09	2.1255e-09	1.77958e-08
	4,5,5,6-m-C12	CCCC(C)C(C)(C)C(C)CCCCCC	-19344.1	4448.73	7.72302e-07	7.72303e-07	0.000295309	8.90084e-07	2.93487e-12	2.93487e-12	2.45722e-11
	4,5,5,7-m-C12	CCCC(C)C(C)(C)CC(C)CCCCC	-19356.7	4451.63	1.39264e-05	1.39266e-05	0.00532519	1.00987e-05	6.00451e-10	6.00451e-10	5.02728e-09
	4,5,5,8-m-C12	CCCC(C)C(C)(C)CCC(C)CCCC	-19363.1	4453.12	6.20199e-05	6.20237e-05	0.0237163	5.73895e-05	1.51962e-08	1.51962e-08	1.2723e-07
	4,5,5,9-m-C12	CCCC(C)C(C)(C)CCCC(C)CCC	-19363.1	4453.12	6.20199e-05	6.20237e-05	0.0237163	1.39154e-05	3.68466e-09	3.68466e-09	3.08499e-08
	4,5,6,6-m-C12	CCCC(C)C(C)C(C)(C)CCCCCC	-19348.2	4449.67	1.97597e-06	1.97597e-06	0.000755562	2.46822e-06	2.08226e-11	2.08226e-11	1.74337e-10
	4,5,6,7-m-C12	CCCC(C)C(C)C(C)C(C)CCCCC	-19354	4451.01	7.49305e-06	7.4931e-06	0.00286518	0.000719125	2.30056e-08	2.30056e-08	1.92615e-07
	4,5,6,8-m-C12	CCCC(C)C(C)C(C)CC(C)CCCC	-19362.8	4453.04	5.71394e-05	5.71427e-05	0.02185	0.00782043	1.90782e-06	1.90782e-06	1.59733e-05
	4,5,6,9-m-C12	CCCC(C)C(C)C(C)CCC(C)CCC	-19365.1	4453.58	9.82409e-05	9.82506e-05	0.0375686	0.00221674	9.29776e-07	9.29777e-07	7.78456e-06
	4,5,7,7-m-C12	CCCC(C)C(C)CC(C)(C)CCCCC	-19363.5	4453.2	6.73368e-05	6.73414e-05	0.0257497	4.61538e-05	1.32688e-08	1.32688e-08	1.11093e-07
	4,5,7,8-m-C12	CCCC(C)C(C)CC(C)C(C)CCCC	-19368	4454.24	0.000189982	0.000190018	0.0726582	0.0120576	9.78015e-06	9.78025e-06	8.18851e-05
	4,5,7,9-m-C12	CCCC(C)C(C)CC(C)CC(C)CCC	-19371.6	4455.07	0.000435726	0.000435916	0.166683	0.00408459	7.5986e-06	7.59865e-06	6.36197e-05
	4,5,8,8-m-C12	CCCC(C)C(C)CCC(C)(C)CCCC	-19370	4454.69	0.000299878	0.000299968	0.1147	0.000530644	6.79389e-07	6.7939e-07	5.68819e-06
	4,5,8,9-m-C12	CCCC(C)C(C)CCC(C)C(C)CCC	-19370.4	4454.78	0.000326639	0.000326746	0.12494	0.0105152	1.46642e-05	1.46644e-05	0.000122778
	4,6,6,7-m-C12	CCCC(C)CC(C)(C)C(C)CCCCC	-19356.7	4451.63	1.39264e-05	1.39266e-05	0.00532519	1.09058e-05	6.4844e-10	6.4844e-10	5.42906e-09
	4,6,6,8-m-C12	CCCC(C)CC(C)(C)CC(C)CCCC	-19363	4453.08	5.96237e-05	5.96273e-05	0.0228	3.7144e-06	9.45538e-10	9.45538e-10	7.91652e-09
	4,6,6,9-m-C12	CCCC(C)CC(C)(C)CCC(C)CCC	-19369.5	4454.57	0.000265528	0.000265599	0.101558	3.27857e-05	3.71678e-08	3.71678e-08	3.11187e-07
	4,6,7,7-m-C12	CCCC(C)CC(C)C(C)(C)CCCCC	-19360.8	4452.58	3.60724e-05	3.60737e-05	0.0137937	7.78013e-06	1.19821e-09	1.19821e-09	1.0032e-08
	4,6,7,8-m-C12	CCCC(C)CC(C)C(C)C(C)CCCC	-19362.8	4453.04	5.71394e-05	5.71427e-05	0.02185	0.0102044	2.48941e-06	2.48942e-06	2.08427e-05
	4,6,7,9-m-C12	CCCC(C)CC(C)C(C)CC(C)CCC	-19371.6	4455.07	0.000435726	0.000435916	0.166683	0.00231349	4.30381e-06	4.30383e-06	3.60338e-05
	4,6,8,8-m-C12	CCCC(C)CC(C)CC(C)(C)CCCC	-19367.1	4454.03	0.000154438	0.000154462	0.0590624	5.40082e-06	3.56111e-09	3.56111e-09	2.98154e-08
	4,7,7,8-m-C12	CCCC(C)CCC(C)(C)C(C)CCCC	-19363.1	4453.12	6.20199e-05	6.20237e-05	0.0237163	0.000258253	6.83829e-08	6.83829e-08	5.72536e-07
	4,7,8,8-m-C12	CCCC(C)CCC(C)C(C)(C)CCCC	-19363.1	4453.12	6.20199e-05	6.20237e-05	0.0237163	0.000318378	8.43034e-08	8.43034e-08	7.0583e-07
	5,5,6,6-m-C12	CCCCC(C)(C)C(C)(C)CCCCCC	-19338.5	4447.44	2.1232e-07	2.1232e-07	8.1186e-05	2.19012e-07	1.98532e-13	1.98532e-13	1.66221e-12
	5,5,6,7-m-C12	CCCCC(C)(C)C(C)C(C)CCCCC	-19348.2	4449.67	1.97597e-06	1.97597e-06	0.000755562	7.15975e-06	6.04016e-11	6.04016e-11	5.05713e-10
	5,5,6,8-m-C12	CCCCC(C)(C)C(C)CC(C)CCCC	-19360.8	4452.58	3.60724e-05	3.60737e-05	0.0137937	1.76765e-05	2.72234e-09	2.72234e-09	2.27928e-08
	5,5,7,7-m-C12	CCCCC(C)(C)CC(C)(C)CCCCC	-19347.7	4449.56	1.76413e-06	1.76413e-06	0.00067456	5.65588e-09	4.25992e-14	4.25992e-14	3.56662e-13
	5,5,7,8-m-C12	CCCCC(C)(C)CC(C)C(C)CCCC	-19363.5	4453.2	6.73368e-05	6.73414e-05	0.0257497	6.10685e-05	1.75566e-08	1.75566e-08	1.46993e-07
	5,5,8,8-m-C12	CCCCC(C)(C)CCC(C)(C)CCCC	-19369.6	4454.61	0.000275309	0.000275385	0.1053	2.64342e-06	3.10711e-09	3.10711e-09	2.60143e-08
	5,6,6,7-m-C12	CCCCC(C)C(C)(C)C(C)CCCCC	-19344.1	4448.73	7.72302e-07	7.72303e-07	0.000295309	2.999e-06	9.88861e-12	9.88861e-12	8.27924e-11
	5,6,6,8-m-C12	CCCCC(C)C(C)(C)CC(C)CCCC	-19356.7	4451.63	1.39264e-05	1.39266e-05	0.00532519	2.1326e-05	1.268e-09	1.268e-09	1.06163e-08
	5,6,7,7-m-C12	CCCCC(C)C(C)C(C)(C)CCCCC	-19348.2	4449.67	1.97597e-06	1.97597e-06	0.000755562	4.8622e-06	4.10189e-11	4.10189e-11	3.43431e-10
	5,6,7,8-m-C12	CCCCC(C)C(C)C(C)C(C)CCCC	-19354	4451.01	7.49305e-06	7.4931e-06	0.00286518	0.00196617	6.28999e-08	6.28999e-08	5.2663e-07
	6,6,7,7-m-C12	CCCCCC(C)(C)C(C)(C)CCCCC	-19338.5	4447.44	2.1232e-07	2.1232e-07	8.1186e-05	2.13875e-07	1.93876e-13	1.93876e-13	1.62322e-12
penta-methyl	2,2,3,3,4-m-C11	CC(C)(C)C(C)(C)C(C)CCCCCCC	-19324.5	4444.22	8.50194e-09	8.50194e-09	3.25093e-06	1.91136e-08	6.93795e-16	6.93795e-16	5.8088e-15	0.0012575	0.0478329	1.00222e-12	2.25131e-05	0.00106894	4.93606e-20
	2,2,3,3,5-m-C11	CC(C)(C)C(C)(C)CC(C)CCCCCC	-19341.8	4448.22	4.61153e-07	4.61154e-07	0.000176334	3.06717e-06	6.03885e-12	6.03885e-12	5.05603e-11
	2,2,3,3,6-m-C11	CC(C)(C)C(C)(C)CCC(C)CCCCC	-19348.3	4449.71	2.0537e-06	2.0537e-06	0.000785286	3.14594e-05	2.75841e-10	2.75841e-10	2.30948e-09
	2,2,3,3,7-m-C11	CC(C)(C)C(C)(C)CCCC(C)CCCC	-19348.3	4449.71	2.0537e-06	2.0537e-06	0.000785286	3.69997e-06	3.24419e-11	3.24419e-11	2.7162e-10
	2,2,3,3,8-m-C11	CC(C)(C)C(C)(C)CCCCC(C)CCC	-19348.3	4449.71	2.0537e-06	2.0537e-06	0.000785286	7.31486e-07	6.41378e-12	6.41378e-12	5.36994e-11
	2,2,3,3,9-m-C11	CC(C)(C)C(C)(C)CCCCCC(C)CC	-19348.9	4449.85	2.34965e-06	2.34966e-06	0.000898451	3.20491e-06	3.21507e-11	3.21507e-11	2.69182e-10
	2,2,3,3,10-m-C11	CC(C)(C)C(C)(C)CCCCCCC(C)C	-19348.5	4449.75	2.13025e-06	2.13025e-06	0.000814555	1.07801e-05	9.80441e-11	9.80441e-11	8.20875e-10
	2,2,3,4,4-m-C11	CC(C)(C)C(C)C(C)(C)CCCCCCC	-19321.7	4443.59	4.48751e-09	4.48751e-09	1.71591e-06	2.559e-09	4.90284e-17	4.90284e-17	4.1049e-16
	2,2,3,4,5-m-C11	CC(C)(C)C(C)C(C)C(C)CCCCCC	-19343.3	4448.54	6.38515e-07	6.38516e-07	0.000244153	4.35902e-07	1.18831e-12	1.18831e-12	9.94917e-12
	2,2,3,4,6-m-C11	CC(C)(C)C(C)C(C)CC(C)CCCCC	-19352.1	4450.57	4.8691e-06	4.86913e-06	0.00186183	3.68879e-06	7.66838e-11	7.66838e-11	6.42036e-10
	2,2,3,4,7-m-C11	CC(C)(C)C(C)C(C)CCC(C)CCCC	-19354.4	4451.12	8.37154e-06	8.37161e-06	0.0032011	3.35714e-06	1.1999e-10	1.1999e-10	1.00462e-09
	2,2,3,4,8-m-C11	CC(C)(C)C(C)C(C)CCCC(C)CCC	-19354.4	4451.12	8.37154e-06	8.37161e-06	0.0032011	1.26836e-06	4.53336e-11	4.53336e-11	3.79556e-10
	2,2,3,4,9-m-C11	CC(C)(C)C(C)C(C)CCCCC(C)CC	-19355	4451.25	9.57793e-06	9.57802e-06	0.0036624	1.75822e-06	7.1898e-11	7.1898e-11	6.01966e-10
	2,2,3,4,10-m-C11	CC(C)(C)C(C)C(C)CCCCCC(C)C	-19354.6	4451.15	8.68356e-06	8.68364e-06	0.00332041	4.80302e-06	1.78067e-10	1.78067e-10	1.49087e-09
	2,2,3,5,5-m-C11	CC(C)(C)C(C)CC(C)(C)CCCCCC	-19356.6	4451.61	1.37367e-05	1.37369e-05	0.00525265	5.51729e-06	3.23579e-10	3.23579e-10	2.70917e-09
	2,2,3,5,6-m-C11	CC(C)(C)C(C)CC(C)C(C)CCCCC	-19361.1	4452.65	3.87563e-05	3.87578e-05	0.01482	2.69187e-05	4.45418e-09	4.45418e-09	3.72927e-08
	2,2,3,5,7-m-C11	CC(C)(C)C(C)CC(C)CC(C)CCCC	-19364.7	4453.48	8.88881e-05	8.8896e-05	0.0339916	8.21912e-06	3.11918e-09	3.11918e-09	2.61153e-08
	2,2,3,5,8-m-C11	CC(C)(C)C(C)CC(C)CCC(C)CCC	-19367.1	4454.02	0.000152827	0.00015285	0.0584462	2.30954e-05	1.50695e-08	1.50695e-08	1.26169e-07
	2,2,3,5,9-m-C11	CC(C)(C)C(C)CC(C)CCCC(C)CC	-19367.7	4454.16	0.00017485	0.000174881	0.0668702	6.70532e-05	5.00562e-08	5.00562e-08	4.19095e-07
	2,2,3,5,10-m-C11	CC(C)(C)C(C)CC(C)CCCCC(C)C	-19367.2	4454.06	0.000158523	0.000158548	0.060625	3.02533e-05	2.04756e-08	2.04756e-08	1.71432e-07
	2,2,3,6,6-m-C11	CC(C)(C)C(C)CCC(C)(C)CCCCC	-19363.1	4453.11	6.11751e-05	6.11788e-05	0.0233933	0.000338627	8.84438e-08	8.84438e-08	7.40496e-07
	2,2,3,6,7-m-C11	CC(C)(C)C(C)CCC(C)C(C)CCCC	-19363.5	4453.19	6.66344e-05	6.66389e-05	0.0254811	0.000200155	5.69424e-08	5.69424e-08	4.7675e-07
	2,2,3,6,8-m-C11	CC(C)(C)C(C)CCC(C)CC(C)CCC	-19367.1	4454.02	0.000152827	0.00015285	0.0584462	1.20888e-05	7.88774e-09	7.88774e-09	6.60401e-08
	2,2,3,6,9-m-C11	CC(C)(C)C(C)CCC(C)CCC(C)CC	-19370	4454.7	0.000300624	0.000300714	0.114986	0.000487296	6.25442e-07	6.25442e-07	5.23652e-06
	2,2,3,6,10-m-C11	CC(C)(C)C(C)CCC(C)CCCC(C)C	-19369.6	4454.6	0.000272552	0.000272626	0.104246	0.00103213	1.20103e-06	1.20103e-06	1.00556e-05
	2,2,3,7,7-m-C11	CC(C)(C)C(C)CCCC(C)(C)CCCC	-19363.1	4453.11	6.11751e-05	6.11788e-05	0.0233933	1.01e-05	2.63794e-09	2.63794e-09	2.20862e-08
	2,2,3,7,8-m-C11	CC(C)(C)C(C)CCCC(C)C(C)CCC	-19363.5	4453.19	6.66344e-05	6.66389e-05	0.0254811	9.94417e-06	2.82904e-09	2.82904e-09	2.36861e-08
	2,2,3,7,9-m-C11	CC(C)(C)C(C)CCCC(C)CC(C)CC	-19367.7	4454.16	0.00017485	0.000174881	0.0668702	2.30729e-05	1.72242e-08	1.72242e-08	1.4421e-07
	2,2,3,7,10-m-C11	CC(C)(C)C(C)CCCC(C)CCC(C)C	-19369.6	4454.6	0.000272552	0.000272626	0.104246	0.000689954	8.02861e-07	8.02862e-07	6.72196e-06
	2,2,3,8,8-m-C11	CC(C)(C)C(C)CCCCC(C)(C)CCC	-19363.1	4453.11	6.11751e-05	6.11788e-05	0.0233933	1.88974e-06	4.9357e-10	4.9357e-10	4.13241e-09
	2,2,3,8,9-m-C11	CC(C)(C)C(C)CCCCC(C)C(C)CC	-19364	4453.33	7.62369e-05	7.62427e-05	0.0291533	5.88636e-06	1.91595e-09	1.91595e-09	1.60413e-08
	2,2,3,8,10-m-C11	CC(C)(C)C(C)CCCCC(C)CC(C)C	-19367.2	4454.06	0.000158523	0.000158548	0.060625	1.06317e-05	7.1956e-09	7.1956e-09	6.02451e-08
	2,2,3,9,9-m-C11	CC(C)(C)C(C)CCCCCC(C)(C)CC	-19364	4453.33	7.6213e-05	7.62188e-05	0.0291442	2.66761e-05	8.68004e-09	8.68004e-09	7.26736e-08
	2,2,3,9,10-m-C11	CC(C)(C)C(C)CCCCCC(C)C(C)C	-19365.4	4453.64	0.000104071	0.000104082	0.0397984	5.59625e-05	2.48656e-08	2.48656e-08	2.08187e-07
	2,2,3,10,10-m-C11	CC(C)(C)C(C)CCCCCCC(C)(C)C	-19365.8	4453.72	0.000113232	0.000113244	0.0433018	0.000177132	8.56321e-08	8.56321e-08	7.16955e-07
	2,2,4,4,5-m-C11	CC(C)(C)CC(C)(C)C(C)CCCCCC	-19338.3	4447.39	2.02304e-07	2.02304e-07	7.73559e-05	7.50649e-08	6.48353e-14	6.48353e-14	5.42834e-13
	2,2,4,4,6-m-C11	CC(C)(C)CC(C)(C)CC(C)CCCCC	-19344.6	4448.85	8.66131e-07	8.66131e-07	0.000331187	1.62422e-09	6.00618e-15	6.00618e-15	5.02867e-14
	2,2,4,4,7-m-C11	CC(C)(C)CC(C)(C)CCC(C)CCCC	-19351.1	4450.34	3.85723e-06	3.85724e-06	0.00147491	1.03005e-06	1.69631e-11	1.69631e-11	1.42024e-10
	2,2,4,4,8-m-C11	CC(C)(C)CC(C)(C)CCCC(C)CCC	-19351.1	4450.34	3.85723e-06	3.85724e-06	0.00147491	2.40362e-06	3.95832e-11	3.95832e-11	3.31411e-10
	2,2,4,4,9-m-C11	CC(C)(C)CC(C)(C)CCCCC(C)CC	-19351.7	4450.48	4.41308e-06	4.4131e-06	0.00168746	6.316e-06	1.19002e-10	1.19002e-10	9.96346e-10
	2,2,4,4,10-m-C11	CC(C)(C)CC(C)(C)CCCCCC(C)C	-19351.2	4450.38	4.00099e-06	4.00101e-06	0.00152989	3.15846e-06	5.39529e-11	5.39529e-11	4.51721e-10
	2,2,4,5,5-m-C11	CC(C)(C)CC(C)C(C)(C)CCCCCC	-19353.7	4450.95	7.08928e-06	7.08933e-06	0.00271078	4.88691e-06	1.47913e-10	1.47913e-10	1.23841e-09
	2,2,4,5,6-m-C11	CC(C)(C)CC(C)C(C)C(C)CCCCC	-19355.7	4451.41	1.12296e-05	1.12297e-05	0.00429396	0.000112877	5.41179e-09	5.41179e-09	4.53102e-08
	2,2,4,5,7-m-C11	CC(C)(C)CC(C)C(C)CC(C)CCCC	-19364.6	4453.44	8.5633e-05	8.56403e-05	0.0327467	3.99061e-05	1.45899e-08	1.45899e-08	1.22154e-07
	2,2,4,5,8-m-C11	CC(C)(C)CC(C)C(C)CCC(C)CCC	-19366.9	4453.98	0.00014723	0.000147252	0.0563056	0.000178376	1.12126e-07	1.12126e-07	9.38771e-07
	2,2,4,5,9-m-C11	CC(C)(C)CC(C)C(C)CCCC(C)CC	-19367.5	4454.12	0.000168447	0.000168476	0.0644209	0.000497953	3.58116e-07	3.58116e-07	2.99833e-06
	2,2,4,5,10-m-C11	CC(C)(C)CC(C)C(C)CCCCC(C)C	-19367.1	4454.02	0.000152718	0.000152741	0.0584045	0.000218324	1.42352e-07	1.42352e-07	1.19184e-06
	2,2,4,6,6-m-C11	CC(C)(C)CC(C)CC(C)(C)CCCCC	-19360	4452.4	3.03516e-05	3.03525e-05	0.0116061	3.37488e-06	4.37332e-10	4.37332e-10	3.66157e-09
	2,2,4,6,7-m-C11	CC(C)(C)CC(C)CC(C)C(C)CCCC	-19364.6	4453.44	8.5633e-05	8.56403e-05	0.0327467	8.74577e-05	3.1975e-08	3.1975e-08	2.67711e-07
	2,2,4,6,8-m-C11	CC(C)(C)CC(C)CC(C)CC(C)CCC	-19368.2	4454.27	0.0001964	0.000196439	0.0751134	3.0499e-06	2.5574e-09	2.5574e-09	2.14118e-08
	2,2,4,6,9-m-C11	CC(C)(C)CC(C)CC(C)CCC(C)CC	-19371.1	4454.95	0.000386336	0.000386485	0.147782	0.000169255	2.79176e-07	2.79176e-07	2.3374e-06
	2,2,4,6,10-m-C11	CC(C)(C)CC(C)CC(C)CCCC(C)C	-19370.7	4454.85	0.000350261	0.000350384	0.133978	0.000145363	2.17379e-07	2.17379e-07	1.82e-06
	2,2,4,7,7-m-C11	CC(C)(C)CC(C)CCC(C)(C)CCCC	-19366.5	4453.9	0.000135168	0.000135186	0.0516918	1.1582e-05	6.68389e-09	6.68389e-09	5.59609e-08
	2,2,4,7,8-m-C11	CC(C)(C)CC(C)CCC(C)C(C)CCC	-19366.9	4453.98	0.00014723	0.000147252	0.0563056	9.35273e-05	5.87905e-08	5.87905e-08	4.92223e-07
	2,2,4,7,9-m-C11	CC(C)(C)CC(C)CCC(C)CC(C)CC	-19371.1	4454.95	0.000386336	0.000386485	0.147782	5.23563e-05	8.63585e-08	8.63585e-08	7.23037e-07
	2,2,4,7,10-m-C11	CC(C)(C)CC(C)CCC(C)CCC(C)C	-19373	4455.39	0.00060221	0.000602573	0.230409	0.000711497	1.82933e-06	1.82933e-06	1.53161e-05
	2,2,4,8,8-m-C11	CC(C)(C)CC(C)CCCC(C)(C)CCC	-19366.5	4453.9	0.000135168	0.000135186	0.0516918	4.26925e-06	2.46375e-09	2.46375e-09	2.06277e-08
	2,2,4,8,9-m-C11	CC(C)(C)CC(C)CCCC(C)C(C)CC	-19367.5	4454.12	0.000168447	0.000168476	0.0644209	6.44383e-05	4.63425e-08	4.63425e-08	3.88002e-07
	2,2,4,8,10-m-C11	CC(C)(C)CC(C)CCCC(C)CC(C)C	-19370.7	4454.85	0.000350261	0.000350384	0.133978	2.64417e-05	3.95414e-08	3.95414e-08	3.31061e-07
	2,2,4,9,9-m-C11	CC(C)(C)CC(C)CCCCC(C)(C)CC	-19367.5	4454.12	0.000168394	0.000168423	0.0644007	9.32491e-06	6.70414e-09	6.70415e-09	5.61305e-08
	2,2,4,9,10-m-C11	CC(C)(C)CC(C)CCCCC(C)C(C)C	-19368.8	4454.43	0.000229948	0.000230001	0.0879466	0.00023256	2.28315e-07	2.28316e-07	1.91157e-06
	2,2,4,10,10-m-C11	CC(C)(C)CC(C)CCCCCC(C)(C)C	-19369.2	4454.51	0.000250188	0.00025025	0.0956896	2.39648e-05	2.55983e-08	2.55983e-08	2.14321e-07
	2,2,5,5,6-m-C11	CC(C)(C)CCC(C)(C)C(C)CCCCC	-19360.2	4452.44	3.15714e-05	3.15724e-05	0.0120725	0.000109174	1.47158e-08	1.47158e-08	1.23208e-07
	2,2,5,5,7-m-C11	CC(C)(C)CCC(C)(C)CC(C)CCCC	-19366.5	4453.9	0.000135168	0.000135186	0.0516918	2.39786e-05	1.38378e-08	1.38378e-08	1.15857e-07
	2,2,5,5,8-m-C11	CC(C)(C)CCC(C)(C)CCC(C)CCC	-19373	4455.39	0.000601956	0.000602319	0.230312	0.000109638	2.81772e-07	2.81772e-07	2.35914e-06
	2,2,5,5,9-m-C11	CC(C)(C)CCC(C)(C)CCCC(C)CC	-19373.6	4455.53	0.000688702	0.000689177	0.263524	0.00473888	1.39341e-05	1.39343e-05	0.000116665
	2,2,5,5,10-m-C11	CC(C)(C)CCC(C)(C)CCCCC(C)C	-19373.2	4455.43	0.000624392	0.000624783	0.238901	0.000322751	8.60393e-07	8.60394e-07	7.20365e-06
	2,2,5,6,6-m-C11	CC(C)(C)CCC(C)C(C)(C)CCCCC	-19360.2	4452.44	3.15714e-05	3.15724e-05	0.0120725	7.91338e-05	1.06666e-08	1.06666e-08	8.93063e-08
	2,2,5,6,7-m-C11	CC(C)(C)CCC(C)C(C)C(C)CCCC	-19362.2	4452.9	5.00098e-05	5.00123e-05	0.0191235	0.000343843	7.34153e-08	7.34153e-08	6.1467e-07
	2,2,5,6,8-m-C11	CC(C)(C)CCC(C)C(C)CC(C)CCC	-19371	4454.94	0.000381358	0.000381503	0.145877	0.000607832	9.89663e-07	9.89664e-07	8.28596e-06
	2,2,5,6,9-m-C11	CC(C)(C)CCC(C)C(C)CCC(C)CC	-19374	4455.61	0.000750163	0.000750726	0.287059	0.019753	6.32645e-05	6.32685e-05	0.000529716
	2,2,5,6,10-m-C11	CC(C)(C)CCC(C)C(C)CCCC(C)C	-19373.6	4455.51	0.000680114	0.000680577	0.260236	0.00972814	2.82477e-05	2.82485e-05	0.00023651
	2,2,5,7,7-m-C11	CC(C)(C)CCC(C)CC(C)(C)CCCC	-19366.5	4453.9	0.000135168	0.000135186	0.0516918	7.59605e-06	4.38361e-09	4.38361e-09	3.67018e-08
	2,2,5,7,8-m-C11	CC(C)(C)CCC(C)CC(C)C(C)CCC	-19371	4454.94	0.000381358	0.000381503	0.145877	0.000224817	3.66044e-07	3.66044e-07	3.0647e-06
	2,2,5,7,9-m-C11	CC(C)(C)CCC(C)CC(C)CC(C)CC	-19375.2	4455.9	0.00100069	0.00100169	0.383023	0.000158786	6.78395e-07	6.78396e-07	5.67987e-06
	2,2,5,7,10-m-C11	CC(C)(C)CCC(C)CC(C)CCC(C)C	-19377.2	4456.34	0.00155985	0.00156229	0.59738	0.000327429	2.18057e-06	2.18058e-06	1.82569e-05
	2,2,5,8,8-m-C11	CC(C)(C)CCC(C)CCC(C)(C)CCC	-19373	4455.39	0.000601956	0.000602319	0.230312	0.000233772	6.00798e-07	6.00799e-07	5.03019e-06
	2,2,5,8,9-m-C11	CC(C)(C)CCC(C)CCC(C)C(C)CC	-19374	4455.61	0.000750163	0.000750726	0.287059	0.00585297	1.87458e-05	1.87461e-05	0.000156952
	2,2,5,8,10-m-C11	CC(C)(C)CCC(C)CCC(C)CC(C)C	-19377.2	4456.34	0.00155985	0.00156229	0.59738	0.000372337	2.47965e-06	2.47966e-06	2.07609e-05
	2,2,5,9,9-m-C11	CC(C)(C)CCC(C)CCCC(C)(C)CC	-19374	4455.61	0.000749927	0.00075049	0.286969	0.00263823	8.44702e-06	8.44709e-06	7.07233e-05
	2,2,5,9,10-m-C11	CC(C)(C)CCC(C)CCCC(C)C(C)C	-19375.3	4455.92	0.00102405	0.0010251	0.391973	0.00928297	4.05863e-05	4.05879e-05	0.000339822
	2,2,5,10,10-m-C11	CC(C)(C)CCC(C)CCCCC(C)(C)C	-19375.7	4456.01	0.00111419	0.00111543	0.426512	0.000492835	2.34439e-06	2.3444e-06	1.96285e-05
	2,2,6,6,7-m-C11	CC(C)(C)CCCC(C)(C)C(C)CCCC	-19360.2	4452.44	3.15714e-05	3.15724e-05	0.0120725	7.61549e-05	1.02651e-08	1.02651e-08	8.59445e-08
	2,2,6,6,8-m-C11	CC(C)(C)CCCC(C)(C)CC(C)CCC	-19366.5	4453.9	0.000135168	0.000135186	0.0516918	2.69746e-05	1.55668e-08	1.55668e-08	1.30333e-07
	2,2,6,6,9-m-C11	CC(C)(C)CCCC(C)(C)CCC(C)CC	-19373.6	4455.53	0.000688702	0.000689177	0.263524	0.00523879	1.5404e-05	1.54042e-05	0.000128972
	2,2,6,6,10-m-C11	CC(C)(C)CCCC(C)(C)CCCC(C)C	-19373.2	4455.43	0.000624392	0.000624783	0.238901	0.0107194	2.85757e-05	2.85766e-05	0.000239257
	2,2,6,7,7-m-C11	CC(C)(C)CCCC(C)C(C)(C)CCCC	-19360.2	4452.44	3.15714e-05	3.15724e-05	0.0120725	5.53911e-06	7.46629e-10	7.46629e-10	6.25116e-09
	2,2,6,7,8-m-C11	CC(C)(C)CCCC(C)C(C)C(C)CCC	-19362.2	4452.9	5.00098e-05	5.00123e-05	0.0191235	2.63541e-05	5.62698e-09	5.62698e-09	4.71119e-08
	2,2,6,7,9-m-C11	CC(C)(C)CCCC(C)C(C)CC(C)CC	-19371.6	4455.07	0.000436314	0.000436504	0.166908	0.00106318	1.98051e-06	1.98052e-06	1.65819e-05
	2,2,6,7,10-m-C11	CC(C)(C)CCCC(C)C(C)CCC(C)C	-19373.6	4455.51	0.000680114	0.000680577	0.260236	0.00529006	1.53608e-05	1.5361e-05	0.00012861
	2,2,6,8,8-m-C11	CC(C)(C)CCCC(C)CC(C)(C)CCC	-19366.5	4453.9	0.000135168	0.000135186	0.0516918	4.48121e-06	2.58607e-09	2.58607e-09	2.16519e-08
	2,2,6,8,9-m-C11	CC(C)(C)CCCC(C)CC(C)C(C)CC	-19371.6	4455.07	0.000436314	0.000436504	0.166908	0.000253977	4.73113e-07	4.73113e-07	3.96114e-06
	2,2,6,8,10-m-C11	CC(C)(C)CCCC(C)CC(C)CC(C)C	-19374.8	4455.8	0.000907249	0.000908073	0.347225	7.9813e-05	3.09152e-07	3.09152e-07	2.58837e-06
	2,2,6,9,9-m-C11	CC(C)(C)CCCC(C)CCC(C)(C)CC	-19374	4455.61	0.000749927	0.00075049	0.286969	0.00378418	1.21161e-05	1.21162e-05	0.000101443
	2,2,6,9,10-m-C11	CC(C)(C)CCCC(C)CCC(C)C(C)C	-19375.3	4455.92	0.00102405	0.0010251	0.391973	0.0159265	6.96326e-05	6.96375e-05	0.00058304
	2,2,6,10,10-m-C11	CC(C)(C)CCCC(C)CCCC(C)(C)C	-19375.7	4456.01	0.00111419	0.00111543	0.426512	0.00374006	1.77913e-05	1.77916e-05	0.00014896
	2,2,7,7,8-m-C11	CC(C)(C)CCCCC(C)(C)C(C)CCC	-19360.2	4452.44	3.15714e-05	3.15724e-05	0.0120725	3.40442e-07	4.58889e-11	4.58889e-11	3.84205e-10
	2,2,7,7,9-m-C11	CC(C)(C)CCCCC(C)(C)CC(C)CC	-19367.1	4454.03	0.000154646	0.00015467	0.0591421	1.03948e-05	6.8632e-09	6.8632e-09	5.74621e-08
	2,2,7,7,10-m-C11	CC(C)(C)CCCCC(C)(C)CCC(C)C	-19373.2	4455.43	0.000624392	0.000624783	0.238901	0.000108943	2.90422e-07	2.90422e-07	2.43156e-06
	2,2,7,8,8-m-C11	CC(C)(C)CCCCC(C)C(C)(C)CCC	-19360.2	4452.44	3.15714e-05	3.15724e-05	0.0120725	5.63274e-07	7.5925e-11	7.5925e-11	6.35682e-10
	2,2,7,8,9-m-C11	CC(C)(C)CCCCC(C)C(C)C(C)CC	-19362.8	4453.04	5.72165e-05	5.72198e-05	0.0218794	1.07957e-05	2.63721e-09	2.63721e-09	2.20801e-08
	2,2,7,8,10-m-C11	CC(C)(C)CCCCC(C)C(C)CC(C)C	-19371.2	4454.97	0.000395572	0.000395728	0.151317	0.000115281	1.94695e-07	1.94696e-07	1.63009e-06
	2,2,7,9,9-m-C11	CC(C)(C)CCCCC(C)CC(C)(C)CC	-19367.5	4454.12	0.000168394	0.000168423	0.0644007	4.21457e-05	3.03007e-08	3.03007e-08	2.53692e-07
	2,2,7,9,10-m-C11	CC(C)(C)CCCCC(C)CC(C)C(C)C	-19373	4455.38	0.000595614	0.000595969	0.227884	0.000215165	5.4715e-07	5.47151e-07	4.58102e-06
	2,2,8,8,9-m-C11	CC(C)(C)CCCCCC(C)(C)C(C)CC	-19360.8	4452.58	3.6121e-05	3.61223e-05	0.0138123	4.99145e-06	7.69764e-10	7.69764e-10	6.44485e-09
	2,2,8,8,10-m-C11	CC(C)(C)CCCCCC(C)(C)CC(C)C	-19366.7	4453.93	0.000140206	0.000140225	0.0536188	6.089e-06	3.64488e-09	3.64488e-09	3.05167e-08
	2,2,8,9,9-m-C11	CC(C)(C)CCCCCC(C)C(C)(C)CC	-19361.2	4452.66	3.93322e-05	3.93337e-05	0.0150402	4.35157e-06	7.30744e-10	7.30744e-10	6.11816e-09
	2,2,8,9,10-m-C11	CC(C)(C)CCCCCC(C)C(C)C(C)C	-19364.2	4453.35	7.81065e-05	7.81126e-05	0.0298683	5.73531e-05	1.91256e-08	1.91256e-08	1.60129e-07
	2,2,9,9,10-m-C11	CC(C)(C)CCCCCCC(C)(C)C(C)C	-19363.4	4453.18	6.56984e-05	6.57027e-05	0.0251231	2.49771e-05	7.00595e-09	7.00595e-09	5.86573e-08
	2,3,3,4,4-m-C11	CC(C)C(C)(C)C(C)(C)CCCCCCC	-19318.5	4442.85	2.16065e-09	2.16065e-09	8.26181e-07	1.92705e-09	1.77767e-17	1.77767e-17	1.48835e-16
	2,3,3,4,5-m-C11	CC(C)C(C)(C)C(C)C(C)CCCCCC	-19333	4446.19	6.04852e-08	6.04852e-08	2.3128e-05	2.87336e-08	7.42011e-15	7.42011e-15	6.21249e-14
	2,3,3,4,6-m-C11	CC(C)C(C)(C)C(C)CC(C)CCCCC	-19345.6	4449.09	1.10419e-06	1.10419e-06	0.000422215	3.15268e-07	1.48626e-12	1.48626e-12	1.24437e-11
	2,3,3,4,7-m-C11	CC(C)C(C)(C)C(C)CCC(C)CCCC	-19348	4449.63	1.89845e-06	1.89846e-06	0.000725923	3.76859e-07	3.05457e-12	3.05457e-12	2.55744e-11
	2,3,3,4,8-m-C11	CC(C)C(C)(C)C(C)CCCC(C)CCC	-19348	4449.63	1.89845e-06	1.89846e-06	0.000725923	1.86979e-07	1.51553e-12	1.51553e-12	1.26888e-11
	2,3,3,4,9-m-C11	CC(C)C(C)(C)C(C)CCCCC(C)CC	-19348.6	4449.77	2.17203e-06	2.17204e-06	0.000830534	2.76974e-07	2.56848e-12	2.56848e-12	2.15046e-11
	2,3,3,4,10-m-C11	CC(C)C(C)(C)C(C)CCCCCC(C)C	-19348.1	4449.67	1.96921e-06	1.96922e-06	0.00075298	1.39005e-06	1.16868e-11	1.16868e-11	9.78477e-11
	2,3,3,5,5-m-C11	CC(C)C(C)(C)CC(C)(C)CCCCCC	-19338.8	4447.51	2.27443e-07	2.27443e-07	8.69685e-05	3.90287e-10	3.78989e-16	3.78989e-16	3.17309e-15
	2,3,3,5,6-m-C11	CC(C)C(C)(C)CC(C)C(C)CCCCC	-19354.6	4451.15	8.68149e-06	8.68157e-06	0.00331962	2.53133e-06	9.38242e-11	9.38242e-11	7.85544e-10
	2,3,3,5,7-m-C11	CC(C)C(C)(C)CC(C)CC(C)CCCC	-19358.2	4451.98	1.99111e-05	1.99115e-05	0.00761367	9.9174e-07	8.43072e-11	8.43072e-11	7.05862e-10
	2,3,3,5,8-m-C11	CC(C)C(C)(C)CC(C)CCC(C)CCC	-19360.6	4452.52	3.42336e-05	3.42347e-05	0.0130905	1.82925e-06	2.6736e-10	2.6736e-10	2.23847e-09
	2,3,3,5,9-m-C11	CC(C)C(C)(C)CC(C)CCCC(C)CC	-19361.2	4452.66	3.91669e-05	3.91684e-05	0.014977	9.10665e-06	1.52282e-09	1.52282e-09	1.27498e-08
	2,3,3,5,10-m-C11	CC(C)C(C)(C)CC(C)CCCCC(C)C	-19360.7	4452.56	3.55095e-05	3.55108e-05	0.0135784	8.71588e-06	1.32138e-09	1.32138e-09	1.10632e-08
	2,3,3,6,6-m-C11	CC(C)C(C)(C)CCC(C)(C)CCCCC	-19360.7	4452.56	3.54946e-05	3.54958e-05	0.0135727	8.39648e-06	1.27242e-09	1.27242e-09	1.06533e-08
	2,3,3,6,7-m-C11	CC(C)C(C)(C)CCC(C)C(C)CCCC	-19361.1	4452.65	3.86622e-05	3.86637e-05	0.014784	9.12537e-05	1.50629e-08	1.50629e-08	1.26114e-07
	2,3,3,6,8-m-C11	CC(C)C(C)(C)CCC(C)CC(C)CCC	-19364.7	4453.48	8.86722e-05	8.86801e-05	0.0339091	1.25126e-05	4.73702e-09	4.73702e-09	3.96607e-08
	2,3,3,6,9-m-C11	CC(C)C(C)(C)CCC(C)CCC(C)CC	-19367.6	4454.15	0.000174426	0.000174456	0.0667077	0.000303104	2.25721e-07	2.25721e-07	1.88985e-06
	2,3,3,6,10-m-C11	CC(C)C(C)(C)CCC(C)CCCC(C)C	-19367.2	4454.05	0.000158138	0.000158163	0.0604777	0.000814862	5.50163e-07	5.50164e-07	4.60625e-06
	2,3,3,7,7-m-C11	CC(C)C(C)(C)CCCC(C)(C)CCCC	-19360.7	4452.56	3.54946e-05	3.54958e-05	0.0135727	8.70651e-06	1.3194e-09	1.3194e-09	1.10467e-08
	2,3,3,7,8-m-C11	CC(C)C(C)(C)CCCC(C)C(C)CCC	-19361.1	4452.65	3.86622e-05	3.86637e-05	0.014784	4.29001e-06	7.08134e-10	7.08134e-10	5.92885e-09
	2,3,3,7,9-m-C11	CC(C)C(C)(C)CCCC(C)CC(C)CC	-19365.3	4453.61	0.00010145	0.000101461	0.0387961	1.89233e-05	8.19636e-09	8.19636e-09	6.86241e-08
	2,3,3,7,10-m-C11	CC(C)C(C)(C)CCCC(C)CCC(C)C	-19367.2	4454.05	0.000158138	0.000158163	0.0604777	0.000485422	3.27738e-07	3.27738e-07	2.74399e-06
	2,3,3,8,8-m-C11	CC(C)C(C)(C)CCCCC(C)(C)CCC	-19360.7	4452.56	3.54946e-05	3.54958e-05	0.0135727	2.30475e-07	3.49267e-11	3.49267e-11	2.92424e-10
	2,3,3,8,9-m-C11	CC(C)C(C)(C)CCCCC(C)C(C)CC	-19361.7	4452.78	4.42336e-05	4.42356e-05	0.0169146	2.72324e-06	5.14292e-10	5.14292e-10	4.30591e-09
	2,3,3,8,10-m-C11	CC(C)C(C)(C)CCCCC(C)CC(C)C	-19364.9	4453.51	9.19772e-05	9.19856e-05	0.035173	6.55502e-06	2.5741e-09	2.5741e-09	2.15516e-08
	2,3,3,9,9-m-C11	CC(C)C(C)(C)CCCCCC(C)(C)CC	-19361.7	4452.78	4.42197e-05	4.42217e-05	0.0169093	5.92085e-06	1.11782e-09	1.11782e-09	9.35893e-09
	2,3,3,9,10-m-C11	CC(C)C(C)(C)CCCCCC(C)C(C)C	-19363	4453.09	6.03835e-05	6.03871e-05	0.0230905	3.29428e-05	8.49277e-09	8.49277e-09	7.11057e-08
	2,3,4,4,5-m-C11	CC(C)C(C)C(C)(C)C(C)CCCCCC	-19331.8	4445.9	4.53963e-08	4.53963e-08	1.73584e-05	3.64773e-08	7.06991e-15	7.06991e-15	5.91929e-14
	2,3,4,4,6-m-C11	CC(C)C(C)C(C)(C)CC(C)CCCCC	-19344.3	4448.79	8.18601e-07	8.18601e-07	0.000313013	2.83e-07	9.89075e-13	9.89075e-13	8.28103e-12
	2,3,4,4,7-m-C11	CC(C)C(C)C(C)(C)CCC(C)CCCC	-19350.8	4450.29	3.64556e-06	3.64557e-06	0.00139398	4.29358e-06	6.68273e-11	6.68273e-11	5.59512e-10
	2,3,4,4,8-m-C11	CC(C)C(C)C(C)(C)CCCC(C)CCC	-19350.8	4450.29	3.64556e-06	3.64557e-06	0.00139398	1.08082e-06	1.68224e-11	1.68224e-11	1.40845e-10
	2,3,4,4,9-m-C11	CC(C)C(C)C(C)(C)CCCCC(C)CC	-19351.4	4450.42	4.1709e-06	4.17092e-06	0.00159486	9.42106e-07	1.67765e-11	1.67765e-11	1.40461e-10
	2,3,4,4,10-m-C11	CC(C)C(C)C(C)(C)CCCCCC(C)C	-19351	4450.32	3.78143e-06	3.78145e-06	0.00144593	6.96746e-06	1.12487e-10	1.12487e-10	9.41796e-10
	2,3,4,5,5-m-C11	CC(C)C(C)C(C)C(C)(C)CCCCCC	-19339.6	4447.71	2.78054e-07	2.78054e-07	0.000106321	6.77714e-07	8.04539e-13	8.04539e-13	6.736e-12
	2,3,4,5,6-m-C11	CC(C)C(C)C(C)C(C)C(C)CCCCC	-19345.4	4449.04	1.05441e-06	1.05441e-06	0.00040318	2.97084e-05	1.33739e-10	1.33739e-10	1.11973e-09
	2,3,4,5,7-m-C11	CC(C)C(C)C(C)C(C)CC(C)CCCC	-19354.3	4451.08	8.04056e-06	8.04062e-06	0.00307453	0.000687545	2.36025e-08	2.36025e-08	1.97612e-07
	2,3,4,5,8-m-C11	CC(C)C(C)C(C)C(C)CCC(C)CCC	-19356.6	4451.62	1.38243e-05	1.38245e-05	0.00528614	0.000384005	2.26647e-08	2.26647e-08	1.8976e-07
	2,3,4,5,9-m-C11	CC(C)C(C)C(C)C(C)CCCC(C)CC	-19357.2	4451.75	1.58164e-05	1.58167e-05	0.00604791	0.000728817	4.92151e-08	4.92151e-08	4.12054e-07
	2,3,4,5,10-m-C11	CC(C)C(C)C(C)C(C)CCCCC(C)C	-19356.8	4451.65	1.43395e-05	1.43397e-05	0.00548316	0.00144517	8.84758e-08	8.84758e-08	7.40764e-07
	2,3,4,6,6-m-C11	CC(C)C(C)C(C)CC(C)(C)CCCCC	-19355	4451.24	9.47552e-06	9.47561e-06	0.00362324	2.35459e-05	9.52553e-10	9.52553e-10	7.97525e-09
	2,3,4,6,7-m-C11	CC(C)C(C)C(C)CC(C)C(C)CCCC	-19359.5	4452.28	2.67339e-05	2.67346e-05	0.0102227	0.00192215	2.19391e-07	2.19391e-07	1.83685e-06
	2,3,4,6,8-m-C11	CC(C)C(C)C(C)CC(C)CC(C)CCC	-19363.1	4453.11	6.13146e-05	6.13183e-05	0.0234466	0.000987496	2.58506e-07	2.58506e-07	2.16434e-06
	2,3,4,6,9-m-C11	CC(C)C(C)C(C)CC(C)CCC(C)CC	-19366	4453.78	0.000120611	0.000120625	0.0461242	0.00331378	1.7064e-06	1.7064e-06	1.42869e-05
	2,3,4,6,10-m-C11	CC(C)C(C)C(C)CC(C)CCCC(C)C	-19365.6	4453.69	0.000109348	0.00010936	0.0418167	0.00962517	4.49358e-06	4.4936e-06	3.76227e-05
	2,3,4,7,7-m-C11	CC(C)C(C)C(C)CCC(C)(C)CCCC	-19361.5	4452.73	4.21983e-05	4.22e-05	0.0161363	0.000353912	6.37618e-08	6.37618e-08	5.33845e-07
	2,3,4,7,8-m-C11	CC(C)C(C)C(C)CCC(C)C(C)CCC	-19361.8	4452.82	4.59641e-05	4.59662e-05	0.0175763	0.00142914	2.80455e-07	2.80455e-07	2.34811e-06
	2,3,4,7,9-m-C11	CC(C)C(C)C(C)CCC(C)CC(C)CC	-19366	4453.78	0.000120611	0.000120625	0.0461242	0.000781854	4.02609e-07	4.02609e-07	3.37084e-06
	2,3,4,7,10-m-C11	CC(C)C(C)C(C)CCC(C)CCC(C)C	-19368	4454.23	0.000188005	0.00018804	0.0719019	0.0415225	3.33291e-05	3.33302e-05	0.000279057
	2,3,4,8,8-m-C11	CC(C)C(C)C(C)CCCC(C)(C)CCC	-19361.5	4452.73	4.21983e-05	4.22e-05	0.0161363	1.39529e-05	2.5138e-09	2.5138e-09	2.10468e-08
	2,3,4,8,9-m-C11	CC(C)C(C)C(C)CCCC(C)C(C)CC	-19362.4	4452.95	5.25878e-05	5.25906e-05	0.0201093	0.000318966	7.16145e-08	7.16145e-08	5.99593e-07
	2,3,4,8,10-m-C11	CC(C)C(C)C(C)CCCC(C)CC(C)C	-19365.6	4453.69	0.000109348	0.00010936	0.0418167	0.00187295	8.744e-07	8.74401e-07	7.32092e-06
	2,3,4,9,9-m-C11	CC(C)C(C)C(C)CCCCC(C)(C)CC	-19362.4	4452.95	5.25713e-05	5.25741e-05	0.020103	3.8951e-05	8.74256e-09	8.74256e-09	7.31971e-08
	2,3,4,9,10-m-C11	CC(C)C(C)C(C)CCCCC(C)C(C)C	-19363.8	4453.27	7.17878e-05	7.1793e-05	0.0274519	0.00106872	3.27555e-07	3.27555e-07	2.74246e-06
	2,3,5,5,6-m-C11	CC(C)C(C)CC(C)(C)C(C)CCCCC	-19353.4	4450.87	6.51577e-06	6.51581e-06	0.00249148	3.09184e-06	8.6011e-11	8.6011e-11	7.20128e-10
	2,3,5,5,7-m-C11	CC(C)C(C)CC(C)(C)CC(C)CCCC	-19359.7	4452.32	2.78962e-05	2.7897e-05	0.0106671	5.85755e-06	6.97642e-10	6.97642e-10	5.84101e-09
	2,3,5,5,8-m-C11	CC(C)C(C)CC(C)(C)CCC(C)CCC	-19366.2	4453.81	0.000124233	0.000124248	0.0475095	0.000122165	6.47969e-08	6.47969e-08	5.42512e-07
	2,3,5,5,9-m-C11	CC(C)C(C)CC(C)(C)CCCC(C)CC	-19366.8	4453.95	0.000142136	0.000142156	0.0543569	0.000871058	5.28593e-07	5.28593e-07	4.42565e-06
	2,3,5,5,10-m-C11	CC(C)C(C)CC(C)(C)CCCCC(C)C	-19366.3	4453.85	0.000128863	0.00012888	0.0492805	0.00018522	1.01903e-07	1.01903e-07	8.53186e-07
	2,3,5,6,6-m-C11	CC(C)C(C)CC(C)C(C)(C)CCCCC	-19357.5	4451.82	1.68772e-05	1.68775e-05	0.00645354	5.03004e-06	3.62446e-10	3.62446e-10	3.03458e-09
	2,3,5,6,7-m-C11	CC(C)C(C)CC(C)C(C)C(C)CCCC	-19359.5	4452.28	2.67339e-05	2.67346e-05	0.0102227	0.000764908	8.73056e-08	8.73056e-08	7.30967e-07
	2,3,5,6,8-m-C11	CC(C)C(C)CC(C)C(C)CC(C)CCC	-19368.3	4454.31	0.000203864	0.000203905	0.0779683	0.00121286	1.05566e-06	1.05566e-06	8.8385e-06
	2,3,5,6,9-m-C11	CC(C)C(C)CC(C)C(C)CCC(C)CC	-19371.3	4454.99	0.000401017	0.000401178	0.1534	0.00440605	7.54368e-06	7.54374e-06	6.316e-05
	2,3,5,6,10-m-C11	CC(C)C(C)CC(C)C(C)CCCC(C)C	-19370.8	4454.89	0.000363571	0.000363703	0.139071	0.00308001	4.78092e-06	4.78094e-06	4.00285e-05
	2,3,5,7,7-m-C11	CC(C)C(C)CC(C)CC(C)(C)CCCC	-19363.8	4453.27	7.22571e-05	7.22623e-05	0.0276313	3.30108e-05	1.01837e-08	1.01837e-08	8.52634e-08
	2,3,5,7,8-m-C11	CC(C)C(C)CC(C)CC(C)C(C)CCC	-19368.3	4454.31	0.000203864	0.000203905	0.0779683	0.00255942	2.22768e-06	2.22769e-06	1.86513e-05
	2,3,5,7,9-m-C11	CC(C)C(C)CC(C)CC(C)CC(C)CC	-19372.5	4455.27	0.000534943	0.000535229	0.204658	0.000336373	7.68245e-07	7.68245e-07	6.43214e-06
	2,3,5,7,10-m-C11	CC(C)C(C)CC(C)CC(C)CCC(C)C	-19374.4	4455.72	0.000833854	0.00083455	0.319111	0.00180995	6.44359e-06	6.44363e-06	5.39493e-05
	2,3,5,8,8-m-C11	CC(C)C(C)CC(C)CCC(C)(C)CCC	-19370.3	4454.77	0.00032179	0.000321893	0.123084	0.000327979	4.50597e-07	4.50598e-07	3.77263e-06
	2,3,5,8,9-m-C11	CC(C)C(C)CC(C)CCC(C)C(C)CC	-19371.3	4454.99	0.000401017	0.000401178	0.1534	0.00795894	1.36266e-05	1.36268e-05	0.000114091
	2,3,5,8,10-m-C11	CC(C)C(C)CC(C)CCC(C)CC(C)C	-19374.4	4455.72	0.000833854	0.00083455	0.319111	0.00128506	4.57495e-06	4.57497e-06	3.8304e-05
	2,3,5,9,9-m-C11	CC(C)C(C)CC(C)CCCC(C)(C)CC	-19371.3	4454.99	0.000400891	0.000401052	0.153352	0.00202024	3.4578e-06	3.45781e-06	2.89505e-05
	2,3,5,9,10-m-C11	CC(C)C(C)CC(C)CCCC(C)C(C)C	-19372.6	4455.3	0.000547429	0.000547729	0.209438	0.00727139	1.69948e-05	1.69951e-05	0.000142292
	2,3,6,6,7-m-C11	CC(C)C(C)CCC(C)(C)C(C)CCCC	-19359.8	4452.36	2.90173e-05	2.90182e-05	0.0110958	0.00038057	4.71479e-08	4.71479e-08	3.94746e-07
	2,3,6,6,8-m-C11	CC(C)C(C)CCC(C)(C)CC(C)CCC	-19366.2	4453.81	0.000124233	0.000124248	0.0475095	0.000503618	2.67122e-07	2.67122e-07	2.23648e-06
	2,3,6,6,9-m-C11	CC(C)C(C)CCC(C)(C)CCC(C)CC	-19373.3	4455.44	0.000632987	0.000633388	0.242192	0.0168407	4.55119e-05	4.5514e-05	0.000381066
	2,3,6,6,10-m-C11	CC(C)C(C)CCC(C)(C)CCCC(C)C	-19372.8	4455.34	0.00057388	0.00057421	0.219564	0.0313694	7.68596e-05	7.68655e-05	0.000643557
	2,3,6,7,7-m-C11	CC(C)C(C)CCC(C)C(C)(C)CCCC	-19359.8	4452.36	2.90173e-05	2.90182e-05	0.0110958	0.000282467	3.49942e-08	3.49942e-08	2.92989e-07
	2,3,6,7,8-m-C11	CC(C)C(C)CCC(C)C(C)C(C)CCC	-19361.8	4452.82	4.59641e-05	4.59662e-05	0.0175763	0.00209713	4.11543e-07	4.11544e-07	3.44565e-06
	2,3,6,7,9-m-C11	CC(C)C(C)CCC(C)C(C)CC(C)CC	-19371.3	4454.99	0.000401017	0.000401178	0.1534	0.0084106	1.43999e-05	1.44001e-05	0.000120565
	2,3,6,7,10-m-C11	CC(C)C(C)CCC(C)C(C)CCC(C)C	-19373.2	4455.43	0.000625094	0.000625485	0.23917	0.0478329	0.000127656	0.000127673	0.00106894
	2,3,6,8,8-m-C11	CC(C)C(C)CCC(C)CC(C)(C)CCC	-19366.2	4453.81	0.000124233	0.000124248	0.0475095	5.15034e-05	2.73177e-08	2.73177e-08	2.28717e-07
	2,3,6,8,9-m-C11	CC(C)C(C)CCC(C)CC(C)C(C)CC	-19371.3	4454.99	0.000401017	0.000401178	0.1534	0.00811065	1.38864e-05	1.38866e-05	0.000116265
	2,3,6,8,10-m-C11	CC(C)C(C)CCC(C)CC(C)CC(C)C	-19374.4	4455.72	0.000833854	0.00083455	0.319111	0.00342053	1.21774e-05	1.21776e-05	0.000101957
	2,3,6,9,9-m-C11	CC(C)C(C)CCC(C)CCC(C)(C)CC	-19373.6	4455.53	0.000689259	0.000689735	0.263738	0.0290507	8.54889e-05	8.54962e-05	0.000715817
	2,3,6,9,10-m-C11	CC(C)C(C)CCC(C)CCC(C)C(C)C	-19375	4455.84	0.000941206	0.000942092	0.360233	0.0301369	0.000121103	0.000121117	0.00101406
	2,3,7,7,8-m-C11	CC(C)C(C)CCCC(C)(C)C(C)CCC	-19359.8	4452.36	2.90173e-05	2.90182e-05	0.0110958	1.53032e-05	1.89588e-09	1.89588e-09	1.58733e-08
	2,3,7,7,9-m-C11	CC(C)C(C)CCCC(C)(C)CC(C)CC	-19366.8	4453.95	0.000142136	0.000142156	0.0543569	0.00084482	5.1267e-07	5.12671e-07	4.29234e-06
	2,3,7,7,10-m-C11	CC(C)C(C)CCCC(C)(C)CCC(C)C	-19372.8	4455.34	0.00057388	0.00057421	0.219564	0.0225596	5.52742e-05	5.52773e-05	0.000462809
	2,3,7,8,8-m-C11	CC(C)C(C)CCCC(C)C(C)(C)CCC	-19359.8	4452.36	2.90173e-05	2.90182e-05	0.0110958	5.17359e-06	6.40944e-10	6.40944e-10	5.36631e-09
	2,3,7,8,9-m-C11	CC(C)C(C)CCCC(C)C(C)C(C)CC	-19362.4	4452.95	5.25878e-05	5.25906e-05	0.0201093	0.000317349	7.12513e-08	7.12513e-08	5.96551e-07
	2,3,7,8,10-m-C11	CC(C)C(C)CCCC(C)C(C)CC(C)C	-19370.8	4454.89	0.000363571	0.000363703	0.139071	0.0143603	2.22907e-05	2.22912e-05	0.000186633
	2,3,7,9,9-m-C11	CC(C)C(C)CCCC(C)CC(C)(C)CC	-19367.1	4454.03	0.000154772	0.000154795	0.05919	0.000602872	3.9837e-07	3.98371e-07	3.33536e-06
	2,3,8,8,9-m-C11	CC(C)C(C)CCCCC(C)(C)C(C)CC	-19360.4	4452.49	3.31989e-05	3.32e-05	0.0126949	6.12311e-06	8.67894e-10	8.67894e-10	7.26644e-09
	2,3,8,8,10-m-C11	CC(C)C(C)CCCCC(C)(C)CC(C)C	-19366.3	4453.85	0.000128863	0.00012888	0.0492805	8.96231e-05	4.93083e-08	4.93083e-08	4.12834e-07
	2,3,8,9,9-m-C11	CC(C)C(C)CCCCC(C)C(C)(C)CC	-19360.8	4452.58	3.61503e-05	3.61516e-05	0.0138235	1.1979e-05	1.84885e-09	1.84885e-09	1.54795e-08
	2,4,4,5,5-m-C11	CC(C)CC(C)(C)C(C)(C)CCCCCC	-19332.9	4446.15	5.84177e-08	5.84177e-08	2.23375e-05	3.29911e-08	8.22834e-15	8.22834e-15	6.88918e-14
	2,4,4,5,6-m-C11	CC(C)CC(C)(C)C(C)C(C)CCCCC	-19342.6	4448.38	5.43667e-07	5.43667e-07	0.000207885	3.37733e-07	7.8393e-13	7.8393e-13	6.56345e-12
	2,4,4,5,7-m-C11	CC(C)CC(C)(C)C(C)CC(C)CCCC	-19355.2	4451.29	9.92493e-06	9.92503e-06	0.00379509	8.9754e-07	3.80323e-11	3.80323e-11	3.18425e-10
	2,4,4,5,8-m-C11	CC(C)CC(C)(C)C(C)CCC(C)CCC	-19357.5	4451.83	1.70641e-05	1.70644e-05	0.00652501	3.26881e-06	2.38147e-10	2.38147e-10	1.99388e-09
	2,4,4,5,9-m-C11	CC(C)CC(C)(C)C(C)CCCC(C)CC	-19358.1	4451.96	1.95232e-05	1.95236e-05	0.00746533	4.6648e-06	3.88825e-10	3.88825e-10	3.25544e-09
	2,4,4,5,10-m-C11	CC(C)CC(C)(C)C(C)CCCCC(C)C	-19357.7	4451.87	1.77001e-05	1.77005e-05	0.00676822	9.43087e-06	7.12688e-10	7.12688e-10	5.96698e-09
	2,4,4,6,6-m-C11	CC(C)CC(C)(C)CC(C)(C)CCCCC	-19342.1	4448.27	4.85382e-07	4.85382e-07	0.000185598	1.00222e-12	2.0769e-18	2.0769e-18	1.73889e-17
	2,4,4,6,7-m-C11	CC(C)CC(C)(C)CC(C)C(C)CCCC	-19357.9	4451.91	1.8527e-05	1.85274e-05	0.00708441	2.58079e-06	2.04141e-10	2.04141e-10	1.70917e-09
	2,4,4,6,8-m-C11	CC(C)CC(C)(C)CC(C)CC(C)CCC	-19361.5	4452.74	4.2492e-05	4.24938e-05	0.0162486	1.5593e-07	2.82884e-11	2.82884e-11	2.36845e-10
	2,4,4,6,9-m-C11	CC(C)CC(C)(C)CC(C)CCC(C)CC	-19364.4	4453.42	8.35853e-05	8.35923e-05	0.0319636	6.18529e-06	2.2073e-09	2.2073e-09	1.84806e-08
	2,4,4,6,10-m-C11	CC(C)CC(C)(C)CC(C)CCCC(C)C	-19364	4453.32	7.57803e-05	7.5786e-05	0.0289787	9.72498e-06	3.14642e-09	3.14642e-09	2.63434e-08
	2,4,4,7,7-m-C11	CC(C)CC(C)(C)CCC(C)(C)CCCC	-19364	4453.32	7.57484e-05	7.57541e-05	0.0289665	4.47235e-07	1.44637e-10	1.44637e-10	1.21098e-09
	2,4,4,7,8-m-C11	CC(C)CC(C)(C)CCC(C)C(C)CCC	-19364.4	4453.4	8.25083e-05	8.25151e-05	0.0315517	2.82035e-05	9.93507e-09	9.93507e-09	8.31814e-08
	2,4,4,7,9-m-C11	CC(C)CC(C)(C)CCC(C)CC(C)CC	-19368.6	4454.37	0.000216504	0.000216551	0.0828036	2.45247e-05	2.26694e-08	2.26694e-08	1.898e-07
	2,4,4,7,10-m-C11	CC(C)CC(C)(C)CCC(C)CCC(C)C	-19370.5	4454.81	0.00033748	0.000337594	0.129088	0.000349748	5.03934e-07	5.03934e-07	4.21919e-06
	2,4,4,8,8-m-C11	CC(C)CC(C)(C)CCCC(C)(C)CCC	-19364	4453.32	7.57484e-05	7.57541e-05	0.0289665	3.11746e-06	1.0082e-09	1.0082e-09	8.44112e-09
	2,4,4,8,9-m-C11	CC(C)CC(C)(C)CCCC(C)C(C)CC	-19365	4453.54	9.43982e-05	9.44071e-05	0.036099	2.01335e-05	8.11434e-09	8.11434e-09	6.79373e-08
	2,4,4,8,10-m-C11	CC(C)CC(C)(C)CCCC(C)CC(C)C	-19368.2	4454.27	0.000196287	0.000196326	0.07507	7.21438e-06	6.04591e-09	6.04591e-09	5.06194e-08
	2,4,4,9,9-m-C11	CC(C)CC(C)(C)CCCCC(C)(C)CC	-19365	4453.54	9.43686e-05	9.43775e-05	0.0360876	1.42898e-06	5.75738e-10	5.75738e-10	4.82037e-09
	2,4,5,5,6-m-C11	CC(C)CC(C)C(C)(C)C(C)CCCCC	-19342.6	4448.39	5.50396e-07	5.50397e-07	0.000210458	7.89531e-07	1.85531e-12	1.85531e-12	1.55336e-11
	2,4,5,5,7-m-C11	CC(C)CC(C)C(C)(C)CC(C)CCCC	-19355.2	4451.29	9.92493e-06	9.92503e-06	0.00379509	2.22877e-06	9.44418e-11	9.44418e-11	7.90714e-10
	2,4,5,5,8-m-C11	CC(C)CC(C)C(C)(C)CCC(C)CCC	-19361.7	4452.78	4.41997e-05	4.42016e-05	0.0169016	7.40662e-06	1.39769e-09	1.39769e-09	1.17022e-08
	2,4,5,5,9-m-C11	CC(C)CC(C)C(C)(C)CCCC(C)CC	-19362.3	4452.91	5.05691e-05	5.05717e-05	0.0193374	5.28421e-05	1.14087e-08	1.14087e-08	9.55194e-08
	2,4,5,5,10-m-C11	CC(C)CC(C)C(C)(C)CCCCC(C)C	-19361.8	4452.82	4.58471e-05	4.58492e-05	0.0175316	1.53486e-05	3.00435e-09	3.00435e-09	2.5154e-08
	2,4,5,6,6-m-C11	CC(C)CC(C)C(C)C(C)(C)CCCCC	-19346.7	4449.33	1.40821e-06	1.40821e-06	0.000538466	5.57935e-07	3.35446e-12	3.35446e-12	2.80852e-11
	2,4,5,6,7-m-C11	CC(C)CC(C)C(C)C(C)C(C)CCCC	-19352.5	4450.67	5.34007e-06	5.3401e-06	0.00204192	0.000134668	3.07031e-09	3.07031e-09	2.57062e-08
	2,4,5,6,8-m-C11	CC(C)CC(C)C(C)C(C)CC(C)CCC	-19361.3	4452.7	4.07215e-05	4.07232e-05	0.0155715	0.000536048	9.31964e-08	9.31964e-08	7.80287e-07
	2,4,5,6,9-m-C11	CC(C)CC(C)C(C)C(C)CCC(C)CC	-19364.3	4453.37	8.01027e-05	8.01091e-05	0.0306317	0.00350739	1.19951e-06	1.19951e-06	1.00429e-05
	2,4,5,6,10-m-C11	CC(C)CC(C)C(C)C(C)CCCC(C)C	-19363.8	4453.28	7.26229e-05	7.26281e-05	0.0277712	0.00154746	4.79803e-07	4.79803e-07	4.01715e-06
	2,4,5,7,7-m-C11	CC(C)CC(C)C(C)CC(C)(C)CCCC	-19362	4452.86	4.79889e-05	4.79912e-05	0.0183507	8.78318e-06	1.79955e-09	1.79955e-09	1.50667e-08
	2,4,5,7,8-m-C11	CC(C)CC(C)C(C)CC(C)C(C)CCC	-19366.5	4453.9	0.000135394	0.000135413	0.0517784	0.00125465	7.25258e-07	7.25258e-07	6.07223e-06
	2,4,5,7,9-m-C11	CC(C)CC(C)C(C)CC(C)CC(C)CC	-19370.7	4454.86	0.000355278	0.000355404	0.135898	0.000335789	5.09337e-07	5.09338e-07	4.26443e-06
	2,4,5,7,10-m-C11	CC(C)CC(C)C(C)CC(C)CCC(C)C	-19372.7	4455.31	0.000553797	0.000554104	0.211876	0.00101731	2.40532e-06	2.40533e-06	2.01386e-05
	2,4,5,8,8-m-C11	CC(C)CC(C)C(C)CCC(C)(C)CCC	-19368.5	4454.36	0.000213714	0.00021376	0.0817364	0.00011606	1.05898e-07	1.05898e-07	8.86629e-07
	2,4,5,8,9-m-C11	CC(C)CC(C)C(C)CCC(C)C(C)CC	-19369.5	4454.58	0.000266332	0.000266403	0.101866	0.00945511	1.07513e-05	1.07514e-05	9.00162e-05
	2,4,5,8,10-m-C11	CC(C)CC(C)C(C)CCC(C)CC(C)C	-19372.7	4455.31	0.000553797	0.000554104	0.211876	0.00084488	1.99764e-06	1.99764e-06	1.67253e-05
	2,4,5,9,9-m-C11	CC(C)CC(C)C(C)CCCC(C)(C)CC	-19369.5	4454.58	0.000266248	0.000266319	0.101834	0.000672206	7.64118e-07	7.64118e-07	6.39758e-06
	2,4,6,6,7-m-C11	CC(C)CC(C)CC(C)(C)C(C)CCCC	-19355.2	4451.29	9.92493e-06	9.92503e-06	0.00379509	7.51084e-07	3.18264e-11	3.18264e-11	2.66466e-10
	2,4,6,6,8-m-C11	CC(C)CC(C)CC(C)(C)CC(C)CCC	-19361.5	4452.74	4.2492e-05	4.24938e-05	0.0162486	9.03966e-08	1.63995e-11	1.63995e-11	1.37305e-10
	2,4,6,6,9-m-C11	CC(C)CC(C)CC(C)(C)CCC(C)CC	-19368.6	4454.37	0.000216504	0.000216551	0.0828036	5.6727e-05	5.24356e-08	5.24356e-08	4.39017e-07
	2,4,6,6,10-m-C11	CC(C)CC(C)CC(C)(C)CCCC(C)C	-19368.2	4454.27	0.000196287	0.000196326	0.07507	4.9794e-05	4.17292e-08	4.17292e-08	3.49377e-07
	2,4,6,7,7-m-C11	CC(C)CC(C)CC(C)C(C)(C)CCCC	-19359.3	4452.24	2.57077e-05	2.57083e-05	0.00983023	2.24782e-06	2.46715e-10	2.46715e-10	2.06562e-09
	2,4,6,7,8-m-C11	CC(C)CC(C)CC(C)C(C)C(C)CCC	-19361.3	4452.7	4.07215e-05	4.07232e-05	0.0155715	0.000615658	1.07037e-07	1.07037e-07	8.96169e-07
	2,4,6,7,9-m-C11	CC(C)CC(C)CC(C)C(C)CC(C)CC	-19370.7	4454.86	0.000355278	0.000355404	0.135898	0.000240228	3.64388e-07	3.64388e-07	3.05084e-06
	2,4,6,7,10-m-C11	CC(C)CC(C)CC(C)C(C)CCC(C)C	-19372.7	4455.31	0.000553797	0.000554104	0.211876	0.00181039	4.2805e-06	4.28052e-06	3.58386e-05
	2,4,6,8,8-m-C11	CC(C)CC(C)CC(C)CC(C)(C)CCC	-19365.6	4453.69	0.000110063	0.000110075	0.0420901	4.79647e-07	2.2539e-10	2.2539e-10	1.88708e-09
	2,4,6,8,9-m-C11	CC(C)CC(C)CC(C)CC(C)C(C)CC	-19370.7	4454.86	0.000355278	0.000355404	0.135898	0.000686718	1.04164e-06	1.04164e-06	8.72114e-06
	2,4,6,8,10-m-C11	CC(C)CC(C)CC(C)CC(C)CC(C)C	-19373.9	4455.6	0.000738747	0.000739293	0.282687	2.0423e-05	6.4415e-08	6.4415e-08	5.39315e-07
	2,4,6,9,9-m-C11	CC(C)CC(C)CC(C)CCC(C)(C)CC	-19373.1	4455.41	0.000610644	0.000611017	0.233638	0.000124147	3.23664e-07	3.23664e-07	2.70988e-06
	2,4,7,7,8-m-C11	CC(C)CC(C)CCC(C)(C)C(C)CCC	-19361.7	4452.78	4.41997e-05	4.42016e-05	0.0169016	6.20548e-06	1.17102e-09	1.17102e-09	9.8044e-09
	2,4,7,7,9-m-C11	CC(C)CC(C)CCC(C)(C)CC(C)CC	-19368.6	4454.37	0.000216504	0.000216551	0.0828036	2.68516e-05	2.48203e-08	2.48203e-08	2.07808e-07
	2,4,7,7,10-m-C11	CC(C)CC(C)CCC(C)(C)CCC(C)C	-19374.7	4455.76	0.000874144	0.000874909	0.334544	0.000208955	7.79842e-07	7.79843e-07	6.52923e-06
	2,4,7,8,8-m-C11	CC(C)CC(C)CCC(C)C(C)(C)CCC	-19361.7	4452.78	4.41997e-05	4.42016e-05	0.0169016	2.21371e-06	4.17744e-10	4.17744e-10	3.49756e-09
	2,4,7,8,9-m-C11	CC(C)CC(C)CCC(C)C(C)C(C)CC	-19364.3	4453.37	8.01027e-05	8.01091e-05	0.0306317	0.000464142	1.58734e-07	1.58734e-07	1.329e-06
	2,4,7,9,9-m-C11	CC(C)CC(C)CCC(C)CC(C)(C)CC	-19369	4454.45	0.000235751	0.000235806	0.0901665	3.83565e-05	3.86067e-08	3.86067e-08	3.23235e-07
	2,4,8,8,9-m-C11	CC(C)CC(C)CCCC(C)(C)C(C)CC	-19362.3	4452.91	5.05691e-05	5.05717e-05	0.0193374	3.53103e-06	7.62356e-10	7.62356e-10	6.38282e-09
	2,4,8,9,9-m-C11	CC(C)CC(C)CCCC(C)C(C)(C)CC	-19362.6	4453	5.50647e-05	5.50678e-05	0.0210565	4.77011e-06	1.12143e-09	1.12143e-09	9.38919e-09
	2,5,5,6,6-m-C11	CC(C)CCC(C)(C)C(C)(C)CCCCC	-19339.3	4447.65	2.60157e-07	2.60157e-07	9.94777e-05	5.41412e-08	6.01361e-14	6.01361e-14	5.03489e-13
	2,5,5,6,7-m-C11	CC(C)CCC(C)(C)C(C)C(C)CCCC	-19349	4449.88	2.42116e-06	2.42117e-06	0.000925796	7.24724e-06	7.49149e-11	7.49149e-11	6.27225e-10
	2,5,5,6,8-m-C11	CC(C)CCC(C)(C)C(C)CC(C)CCC	-19361.7	4452.78	4.41997e-05	4.42016e-05	0.0169016	1.05679e-05	1.99424e-09	1.99424e-09	1.66968e-08
	2,5,5,6,9-m-C11	CC(C)CCC(C)(C)C(C)CCC(C)CC	-19364.6	4453.46	8.69445e-05	8.6952e-05	0.0332483	0.00155202	5.76115e-07	5.76115e-07	4.82353e-06
	2,5,5,6,10-m-C11	CC(C)CCC(C)(C)C(C)CCCC(C)C	-19364.2	4453.36	7.88258e-05	7.8832e-05	0.0301434	0.000669924	2.25458e-07	2.25458e-07	1.88764e-06
	2,5,5,7,7-m-C11	CC(C)CCC(C)(C)CC(C)(C)CCCC	-19348.6	4449.76	2.1616e-06	2.1616e-06	0.000826544	8.93888e-09	8.24953e-14	8.24953e-14	6.90692e-13
	2,5,5,7,8-m-C11	CC(C)CCC(C)(C)CC(C)C(C)CCC	-19364.4	4453.4	8.25083e-05	8.25151e-05	0.0315517	0.000123775	4.36015e-08	4.36015e-08	3.65054e-07
	2,5,5,7,9-m-C11	CC(C)CCC(C)(C)CC(C)CC(C)CC	-19368.6	4454.37	0.000216504	0.000216551	0.0828036	0.000226881	2.09717e-07	2.09717e-07	1.75586e-06
	2,5,5,7,10-m-C11	CC(C)CCC(C)(C)CC(C)CCC(C)C	-19370.5	4454.81	0.00033748	0.000337594	0.129088	0.000709646	1.02249e-06	1.0225e-06	8.56084e-06
	2,5,5,8,8-m-C11	CC(C)CCC(C)(C)CCC(C)(C)CCC	-19370.5	4454.81	0.000337338	0.000337452	0.129033	1.03393e-05	1.48911e-08	1.48911e-08	1.24676e-07
	2,5,5,8,9-m-C11	CC(C)CCC(C)(C)CCC(C)C(C)CC	-19371.5	4455.03	0.000420393	0.00042057	0.160816	0.0113562	2.03825e-05	2.0383e-05	0.000170656
	2,5,5,9,9-m-C11	CC(C)CCC(C)(C)CCCC(C)(C)CC	-19371.5	4455.03	0.000420261	0.000420438	0.160765	0.0010226	1.83484e-06	1.83484e-06	1.53622e-05
	2,5,6,6,7-m-C11	CC(C)CCC(C)C(C)(C)C(C)CCCC	-19345	4448.94	9.46307e-07	9.46308e-07	0.000361845	2.57915e-06	1.04203e-11	1.04203e-11	8.72437e-11
	2,5,6,6,8-m-C11	CC(C)CCC(C)C(C)(C)CC(C)CCC	-19357.5	4451.83	1.70641e-05	1.70644e-05	0.00652501	1.49096e-05	1.08623e-09	1.08623e-09	9.09442e-09
	2,5,6,6,9-m-C11	CC(C)CCC(C)C(C)(C)CCC(C)CC	-19364.6	4453.46	8.69445e-05	8.6952e-05	0.0332483	0.000838905	3.11405e-07	3.11405e-07	2.60724e-06
	2,5,6,6,10-m-C11	CC(C)CCC(C)C(C)(C)CCCC(C)C	-19364.2	4453.36	7.88258e-05	7.8832e-05	0.0301434	0.00103872	3.49574e-07	3.49574e-07	2.92681e-06
	2,5,6,7,7-m-C11	CC(C)CCC(C)C(C)C(C)(C)CCCC	-19349	4449.88	2.42116e-06	2.42117e-06	0.000925796	4.95822e-06	5.12532e-11	5.12532e-11	4.29118e-10
	2,5,6,7,8-m-C11	CC(C)CCC(C)C(C)C(C)C(C)CCC	-19354.8	4451.21	9.18128e-06	9.18136e-06	0.00351073	0.00043898	1.72076e-08	1.72076e-08	1.4407e-07
	2,5,6,7,9-m-C11	CC(C)CCC(C)C(C)C(C)CC(C)CC	-19364.3	4453.37	8.01027e-05	8.01091e-05	0.0306317	0.00577176	1.97391e-06	1.97391e-06	1.65266e-05
	2,5,6,7,10-m-C11	CC(C)CCC(C)C(C)C(C)CCC(C)C	-19366.2	4453.82	0.000124862	0.000124877	0.04775	0.0124061	6.61359e-06	6.61364e-06	5.53727e-05
	2,5,6,8,8-m-C11	CC(C)CCC(C)C(C)CC(C)(C)CCC	-19364.4	4453.4	8.25083e-05	8.25151e-05	0.0315517	8.91663e-05	3.14101e-08	3.14101e-08	2.62981e-07
	2,5,6,8,9-m-C11	CC(C)CCC(C)C(C)CC(C)C(C)CC	-19369.5	4454.58	0.000266332	0.000266403	0.101866	0.0164082	1.86576e-05	1.86579e-05	0.000156213
	2,5,6,9,9-m-C11	CC(C)CCC(C)C(C)CCC(C)(C)CC	-19371.8	4455.12	0.000457766	0.000457975	0.175118	0.0352636	6.89193e-05	6.8924e-05	0.000577066
	2,5,7,7,8-m-C11	CC(C)CCC(C)CC(C)(C)C(C)CCC	-19357.5	4451.83	1.70641e-05	1.70644e-05	0.00652501	1.08267e-05	7.88775e-10	7.88775e-10	6.60402e-09
	2,5,7,7,9-m-C11	CC(C)CCC(C)CC(C)(C)CC(C)CC	-19364.4	4453.42	8.35853e-05	8.35923e-05	0.0319636	2.57936e-05	9.20478e-09	9.20478e-09	7.70671e-08
	2,5,7,8,8-m-C11	CC(C)CCC(C)CC(C)C(C)(C)CCC	-19361.7	4452.78	4.41997e-05	4.42016e-05	0.0169016	1.34871e-05	2.54512e-09	2.54512e-09	2.1309e-08
	2,5,7,8,9-m-C11	CC(C)CCC(C)CC(C)C(C)C(C)CC	-19364.3	4453.37	8.01027e-05	8.01091e-05	0.0306317	0.00460547	1.57504e-06	1.57504e-06	1.31871e-05
	2,5,7,9,9-m-C11	CC(C)CCC(C)CC(C)CC(C)(C)CC	-19369	4454.45	0.000235751	0.000235806	0.0901665	0.000167348	1.68439e-07	1.68439e-07	1.41026e-06
	2,5,8,8,9-m-C11	CC(C)CCC(C)CCC(C)(C)C(C)CC	-19364.6	4453.46	8.69445e-05	8.6952e-05	0.0332483	0.000293675	1.09013e-07	1.09013e-07	9.12714e-07
	2,5,8,9,9-m-C11	CC(C)CCC(C)CCC(C)C(C)(C)CC	-19365	4453.54	9.46738e-05	9.46828e-05	0.0362044	0.00041205	1.66552e-07	1.66552e-07	1.39446e-06
	2,6,6,7,7-m-C11	CC(C)CCCC(C)(C)C(C)(C)CCCC	-19339.3	4447.65	2.60157e-07	2.60157e-07	9.94777e-05	6.60826e-08	7.33997e-14	7.33997e-14	6.14539e-13
	2,6,6,7,8-m-C11	CC(C)CCCC(C)(C)C(C)C(C)CCC	-19349	4449.88	2.42116e-06	2.42117e-06	0.000925796	3.40466e-06	3.5194e-11	3.5194e-11	2.94662e-10
	2,6,6,7,9-m-C11	CC(C)CCCC(C)(C)C(C)CC(C)CC	-19362.3	4452.91	5.05691e-05	5.05717e-05	0.0193374	7.52775e-05	1.62526e-08	1.62526e-08	1.36075e-07
	2,6,6,8,8-m-C11	CC(C)CCCC(C)(C)CC(C)(C)CCC	-19348.6	4449.76	2.1616e-06	2.1616e-06	0.000826544	4.1859e-08	3.86309e-13	3.86309e-13	3.23438e-12
	2,6,6,8,9-m-C11	CC(C)CCCC(C)(C)CC(C)C(C)CC	-19365	4453.54	9.43982e-05	9.44071e-05	0.036099	0.000428449	1.72677e-07	1.72677e-07	1.44574e-06
	2,6,6,9,9-m-C11	CC(C)CCCC(C)(C)CCC(C)(C)CC	-19371.5	4455.03	0.000420261	0.000420438	0.160765	0.00112354	2.01594e-06	2.01594e-06	1.68785e-05
	2,6,7,7,8-m-C11	CC(C)CCCC(C)C(C)(C)C(C)CCC	-19345	4448.94	9.46307e-07	9.46308e-07	0.000361845	5.78595e-07	2.33764e-12	2.33764e-12	1.95719e-11
	2,6,7,7,9-m-C11	CC(C)CCCC(C)C(C)(C)CC(C)CC	-19358.1	4451.96	1.95232e-05	1.95236e-05	0.00746533	2.9029e-05	2.41965e-09	2.41965e-09	2.02586e-08
	2,6,7,8,8-m-C11	CC(C)CCCC(C)C(C)C(C)(C)CCC	-19349	4449.88	2.42116e-06	2.42117e-06	0.000925796	6.05602e-07	6.26012e-12	6.26012e-12	5.24129e-11
	2,6,7,8,9-m-C11	CC(C)CCCC(C)C(C)C(C)C(C)CC	-19355.4	4451.34	1.05044e-05	1.05045e-05	0.00401665	0.000242512	1.08761e-08	1.08761e-08	9.10602e-08
	2,6,7,9,9-m-C11	CC(C)CCCC(C)C(C)CC(C)(C)CC	-19365.3	4453.62	0.00010279	0.000102801	0.0393085	0.0022083	9.69127e-07	9.69128e-07	8.11402e-06
	2,6,8,8,9-m-C11	CC(C)CCCC(C)CC(C)(C)C(C)CC	-19358.1	4451.96	1.95232e-05	1.95236e-05	0.00746533	8.50669e-06	7.09058e-10	7.09058e-10	5.93659e-09
	2,6,8,9,9-m-C11	CC(C)CCCC(C)CC(C)C(C)(C)CC	-19362.6	4453	5.50647e-05	5.50678e-05	0.0210565	2.92519e-05	6.87699e-09	6.87699e-09	5.75776e-08
	2,7,7,8,8-m-C11	CC(C)CCCCC(C)(C)C(C)(C)CCC	-19339.3	4447.65	2.60157e-07	2.60157e-07	9.94777e-05	1.22678e-08	1.36261e-14	1.36261e-14	1.14085e-13
	2,7,7,8,9-m-C11	CC(C)CCCCC(C)(C)C(C)C(C)CC	-19349.6	4450.01	2.77007e-06	2.77008e-06	0.00105921	1.60525e-06	1.89847e-11	1.89847e-11	1.58949e-10
	2,7,7,9,9-m-C11	CC(C)CCCCC(C)(C)CC(C)(C)CC	-19349.5	4449.98	2.69296e-06	2.69296e-06	0.00102972	1.33062e-06	1.52987e-11	1.52987e-11	1.28088e-10
	2,7,8,8,9-m-C11	CC(C)CCCCC(C)C(C)(C)C(C)CC	-19345.5	4449.07	1.08268e-06	1.08268e-06	0.000413989	3.58378e-07	1.65657e-12	1.65657e-12	1.38697e-11
	2,7,8,9,9-m-C11	CC(C)CCCCC(C)C(C)C(C)(C)CC	-19350	4450.1	3.01633e-06	3.01634e-06	0.00115337	2.06087e-06	2.65399e-11	2.65399e-11	2.22205e-10
	2,8,8,9,9-m-C11	CC(C)CCCCCC(C)(C)C(C)(C)CC	-19340.3	4447.86	3.24108e-07	3.24108e-07	0.000123931	3.08588e-07	4.27012e-13	4.27012e-13	3.57516e-12
	3,3,4,4,5-m-C11	CCC(C)(C)C(C)(C)C(C)CCCCCC	-19316.3	4442.34	1.29354e-09	1.29354e-09	4.94616e-07	2.83886e-09	1.56781e-17	1.56781e-17	1.31265e-16
	3,3,4,4,6-m-C11	CCC(C)(C)C(C)(C)CC(C)CCCCC	-19333.6	4446.33	7.01626e-08	7.01626e-08	2.68285e-05	9.84322e-08	2.94859e-14	2.94859e-14	2.46871e-13
	3,3,4,4,7-m-C11	CCC(C)(C)C(C)(C)CCC(C)CCCC	-19340.1	4447.83	3.12462e-07	3.12462e-07	0.000119478	2.80832e-07	3.74641e-13	3.74641e-13	3.13668e-12
	3,3,4,4,8-m-C11	CCC(C)(C)C(C)(C)CCCC(C)CCC	-19340.1	4447.83	3.12462e-07	3.12462e-07	0.000119478	7.80708e-08	1.04149e-13	1.04149e-13	8.71992e-13
	3,3,4,4,9-m-C11	CCC(C)(C)C(C)(C)CCCCC(C)CC	-19340.7	4447.96	3.5749e-07	3.5749e-07	0.000136695	9.44592e-08	1.44171e-13	1.44171e-13	1.20708e-12
	3,3,4,5,5-m-C11	CCC(C)(C)C(C)C(C)(C)CCCCCC	-19317.1	4442.53	1.55879e-09	1.55879e-09	5.96041e-07	6.46219e-10	4.30068e-18	4.30068e-18	3.60075e-17
	3,3,4,5,6-m-C11	CCC(C)(C)C(C)C(C)C(C)CCCCC	-19338.7	4447.49	2.21795e-07	2.21795e-07	8.4809e-05	1.49015e-07	1.41108e-13	1.41108e-13	1.18143e-12
	3,3,4,5,7-m-C11	CCC(C)(C)C(C)C(C)CC(C)CCCC	-19347.5	4449.52	1.69133e-06	1.69134e-06	0.000646726	1.27918e-06	9.23704e-12	9.23704e-12	7.73371e-11
	3,3,4,5,8-m-C11	CCC(C)(C)C(C)C(C)CCC(C)CCC	-19349.8	4450.06	2.90794e-06	2.90795e-06	0.00111193	6.12444e-07	7.60367e-12	7.60367e-12	6.36617e-11
	3,3,4,5,9-m-C11	CCC(C)(C)C(C)C(C)CCCC(C)CC	-19350.4	4450.19	3.327e-06	3.32701e-06	0.00127217	9.11495e-07	1.29472e-11	1.29472e-11	1.08401e-10
	3,3,4,6,6-m-C11	CCC(C)(C)C(C)CC(C)(C)CCCCC	-19352	4450.55	4.7716e-06	4.77162e-06	0.00182455	7.75386e-07	1.57962e-11	1.57962e-11	1.32254e-10
	3,3,4,6,7-m-C11	CCC(C)(C)C(C)CC(C)C(C)CCCC	-19356.5	4451.59	1.34624e-05	1.34626e-05	0.00514776	6.63425e-06	3.81317e-10	3.81317e-10	3.19258e-09
	3,3,4,6,8-m-C11	CCC(C)(C)C(C)CC(C)CC(C)CCC	-19360.1	4452.42	3.08762e-05	3.08772e-05	0.0118067	9.20649e-07	1.21364e-10	1.21364e-10	1.01612e-09
	3,3,4,6,9-m-C11	CCC(C)(C)C(C)CC(C)CCC(C)CC	-19363.1	4453.1	6.07361e-05	6.07398e-05	0.0232254	1.08738e-05	2.81968e-09	2.81968e-09	2.36077e-08
	3,3,4,7,7-m-C11	CCC(C)(C)C(C)CCC(C)(C)CCCC	-19358.5	4452.05	2.12498e-05	2.12503e-05	0.00812558	2.6521e-06	2.40612e-10	2.40612e-10	2.01452e-09
	3,3,4,7,8-m-C11	CCC(C)(C)C(C)CCC(C)C(C)CCC	-19358.9	4452.13	2.31462e-05	2.31467e-05	0.00885073	5.33105e-06	5.26821e-10	5.26821e-10	4.41081e-09
	3,3,4,7,9-m-C11	CCC(C)(C)C(C)CCC(C)CC(C)CC	-19363.1	4453.1	6.07361e-05	6.07398e-05	0.0232254	9.92302e-06	2.57313e-09	2.57313e-09	2.15436e-08
	3,3,4,8,8-m-C11	CCC(C)(C)C(C)CCCC(C)(C)CCC	-19358.5	4452.05	2.12498e-05	2.12503e-05	0.00812558	8.16142e-08	7.40444e-12	7.40444e-12	6.19937e-11
	3,3,4,8,9-m-C11	CCC(C)(C)C(C)CCCC(C)C(C)CC	-19359.4	4452.27	2.64817e-05	2.64824e-05	0.0101262	1.15901e-06	1.3104e-10	1.3104e-10	1.09713e-09
	3,3,4,9,9-m-C11	CCC(C)(C)C(C)CCCCC(C)(C)CC	-19359.4	4452.27	2.64734e-05	2.64741e-05	0.010123	5.05004e-07	5.70788e-11	5.70788e-11	4.77893e-10
	3,3,5,5,6-m-C11	CCC(C)(C)CC(C)(C)C(C)CCCCC	-19336.5	4447	1.36165e-07	1.36165e-07	5.20661e-05	3.81512e-09	2.21791e-15	2.21791e-15	1.85695e-14
	3,3,5,5,7-m-C11	CCC(C)(C)CC(C)(C)CC(C)CCCC	-19342.9	4448.45	5.82968e-07	5.82969e-07	0.000222913	5.91658e-10	1.47261e-15	1.47261e-15	1.23294e-14
	3,3,5,5,8-m-C11	CCC(C)(C)CC(C)(C)CCC(C)CCC	-19349.4	4449.95	2.59619e-06	2.5962e-06	0.000992722	4.03867e-07	4.47657e-12	4.47657e-12	3.74801e-11
	3,3,5,5,9-m-C11	CCC(C)(C)CC(C)(C)CCCC(C)CC	-19349.9	4450.08	2.97032e-06	2.97033e-06	0.00113578	7.61864e-06	9.66165e-11	9.66165e-11	8.08922e-10
	3,3,5,6,6-m-C11	CCC(C)(C)CC(C)C(C)(C)CCCCC	-19352	4450.55	4.7716e-06	4.77162e-06	0.00182455	1.05665e-06	2.1526e-11	2.1526e-11	1.80227e-10
	3,3,5,6,7-m-C11	CCC(C)(C)CC(C)C(C)C(C)CCCC	-19354	4451.01	7.55832e-06	7.55837e-06	0.00289014	4.98307e-05	1.60803e-09	1.60803e-09	1.34632e-08
	3,3,5,6,8-m-C11	CCC(C)(C)CC(C)C(C)CC(C)CCC	-19362.8	4453.05	5.76372e-05	5.76405e-05	0.0220403	2.0818e-05	5.12286e-09	5.12286e-09	4.28912e-08
	3,3,5,6,9-m-C11	CCC(C)(C)CC(C)C(C)CCC(C)CC	-19365.8	4453.72	0.000113377	0.00011339	0.0433575	0.00134282	6.50004e-07	6.50004e-07	5.44216e-06
	3,3,5,7,7-m-C11	CCC(C)(C)CC(C)CC(C)(C)CCCC	-19358.3	4452.01	2.04288e-05	2.04292e-05	0.00781164	3.89585e-07	3.39795e-11	3.39795e-11	2.84493e-10
	3,3,5,7,8-m-C11	CCC(C)(C)CC(C)CC(C)C(C)CCC	-19362.8	4453.05	5.76372e-05	5.76405e-05	0.0220403	1.75278e-05	4.31322e-09	4.31322e-09	3.61125e-08
	3,3,5,7,9-m-C11	CCC(C)(C)CC(C)CC(C)CC(C)CC	-19367	4454.01	0.000151241	0.000151264	0.0578397	2.19693e-05	1.41859e-08	1.41859e-08	1.18772e-07
	3,3,5,8,8-m-C11	CCC(C)(C)CC(C)CCC(C)(C)CCC	-19364.8	4453.5	9.09777e-05	9.0986e-05	0.0347908	2.30785e-06	8.96422e-10	8.96422e-10	7.5053e-09
	3,3,5,8,9-m-C11	CCC(C)(C)CC(C)CCC(C)C(C)CC	-19365.8	4453.72	0.000113377	0.00011339	0.0433575	0.000113043	5.47195e-08	5.47195e-08	4.58139e-07
	3,3,5,9,9-m-C11	CCC(C)(C)CC(C)CCCC(C)(C)CC	-19365.8	4453.72	0.000113342	0.000113354	0.0433439	2.06592e-05	9.99711e-09	9.99711e-09	8.37008e-08
	3,3,6,6,7-m-C11	CCC(C)(C)CCC(C)(C)C(C)CCCC	-19358.5	4452.05	2.12498e-05	2.12503e-05	0.00812558	9.84597e-06	8.93275e-10	8.93275e-10	7.47894e-09
	3,3,6,6,8-m-C11	CCC(C)(C)CCC(C)(C)CC(C)CCC	-19364.8	4453.5	9.09777e-05	9.0986e-05	0.0347908	2.5535e-06	9.91841e-10	9.91841e-10	8.30419e-09
	3,3,6,6,9-m-C11	CCC(C)(C)CCC(C)(C)CCC(C)CC	-19371.9	4455.13	0.000463546	0.000463761	0.177331	0.000338831	6.70575e-07	6.70575e-07	5.61439e-06
	3,3,6,7,7-m-C11	CCC(C)(C)CCC(C)C(C)(C)CCCC	-19358.5	4452.05	2.12498e-05	2.12503e-05	0.00812558	7.12689e-06	6.46586e-10	6.46586e-10	5.41354e-09
	3,3,6,7,8-m-C11	CCC(C)(C)CCC(C)C(C)C(C)CCC	-19360.5	4452.51	3.36602e-05	3.36613e-05	0.0128713	4.1681e-05	5.98999e-09	5.98999e-09	5.01512e-08
	3,3,6,7,9-m-C11	CCC(C)(C)CCC(C)C(C)CC(C)CC	-19369.9	4454.67	0.000293671	0.000293757	0.112325	0.00341752	4.28491e-06	4.28493e-06	3.58756e-05
	3,3,6,8,8-m-C11	CCC(C)(C)CCC(C)CC(C)(C)CCC	-19364.8	4453.5	9.09777e-05	9.0986e-05	0.0347908	9.3729e-07	3.64066e-10	3.64066e-10	3.04814e-09
	3,3,6,8,9-m-C11	CCC(C)(C)CCC(C)CC(C)C(C)CC	-19369.9	4454.67	0.000293671	0.000293757	0.112325	0.000267218	3.3504e-07	3.35041e-07	2.80513e-06
	3,3,6,9,9-m-C11	CCC(C)(C)CCC(C)CCC(C)(C)CC	-19372.3	4455.22	0.000504755	0.00050501	0.193103	0.00112003	2.41369e-06	2.41369e-06	2.02087e-05
	3,3,7,7,8-m-C11	CCC(C)(C)CCCC(C)(C)C(C)CCC	-19358.5	4452.05	2.12498e-05	2.12503e-05	0.00812558	2.21115e-06	2.00607e-10	2.00607e-10	1.67958e-09
	3,3,7,7,9-m-C11	CCC(C)(C)CCCC(C)(C)CC(C)CC	-19365.4	4453.64	0.000104088	0.000104099	0.0398049	5.33011e-05	2.36869e-08	2.36869e-08	1.98319e-07
	3,3,7,8,8-m-C11	CCC(C)(C)CCCC(C)C(C)(C)CCC	-19358.5	4452.05	2.12498e-05	2.12503e-05	0.00812558	1.39609e-07	1.2666e-11	1.2666e-11	1.06046e-10
	3,3,7,8,9-m-C11	CCC(C)(C)CCCC(C)C(C)C(C)CC	-19361.1	4452.64	3.85108e-05	3.85123e-05	0.0147262	9.23959e-06	1.51917e-09	1.51917e-09	1.27193e-08
	3,3,8,8,9-m-C11	CCC(C)(C)CCCCC(C)(C)C(C)CC	-19359.1	4452.18	2.43121e-05	2.43126e-05	0.00929655	3.09977e-07	3.21753e-11	3.21753e-11	2.69387e-10
	3,4,4,5,5-m-C11	CCC(C)C(C)(C)C(C)(C)CCCCCC	-19315.9	4442.26	1.18793e-09	1.18793e-09	4.54235e-07	2.28911e-09	1.16099e-17	1.16099e-17	9.72039e-17
	3,4,4,5,6-m-C11	CCC(C)C(C)(C)C(C)C(C)CCCCC	-19330.4	4445.59	3.32548e-08	3.32548e-08	1.27158e-05	2.30077e-08	3.26662e-15	3.26662e-15	2.73498e-14
	3,4,4,5,7-m-C11	CCC(C)C(C)(C)C(C)CC(C)CCCC	-19343	4448.49	6.07085e-07	6.07085e-07	0.000232134	1.44346e-07	3.74132e-13	3.74132e-13	3.13242e-12
	3,4,4,5,8-m-C11	CCC(C)C(C)(C)C(C)CCC(C)CCC	-19345.4	4449.03	1.04377e-06	1.04377e-06	0.000399113	5.56321e-08	2.47915e-13	2.47915e-13	2.07566e-12
	3,4,4,5,9-m-C11	CCC(C)C(C)(C)C(C)CCCC(C)CC	-19346	4449.17	1.19419e-06	1.19419e-06	0.000456628	8.47911e-08	4.32308e-13	4.32308e-13	3.6195e-12
	3,4,4,6,6-m-C11	CCC(C)C(C)(C)CC(C)(C)CCCCC	-19336.2	4446.91	1.25048e-07	1.25048e-07	4.78153e-05	1.91965e-10	1.02487e-16	1.02487e-16	8.58074e-16
	3,4,4,6,7-m-C11	CCC(C)C(C)(C)CC(C)C(C)CCCC	-19352	4450.55	4.77309e-06	4.77312e-06	0.00182512	1.9209e-06	3.91449e-11	3.91449e-11	3.2774e-10
	3,4,4,6,8-m-C11	CCC(C)C(C)(C)CC(C)CC(C)CCC	-19355.6	4451.38	1.09472e-05	1.09473e-05	0.00418597	2.42046e-07	1.13128e-11	1.13128e-11	9.47163e-11
	3,4,4,6,9-m-C11	CCC(C)C(C)(C)CC(C)CCC(C)CC	-19358.6	4452.06	2.1534e-05	2.15344e-05	0.00823424	1.40487e-06	1.29161e-10	1.29161e-10	1.0814e-09
	3,4,4,7,7-m-C11	CCC(C)C(C)(C)CCC(C)(C)CCCC	-19358.1	4451.96	1.95149e-05	1.95153e-05	0.00746218	2.83807e-06	2.36462e-10	2.36462e-10	1.97978e-09
	3,4,4,7,8-m-C11	CCC(C)C(C)(C)CCC(C)C(C)CCC	-19358.5	4452.05	2.12565e-05	2.12569e-05	0.00812813	7.46986e-06	6.77915e-10	6.77915e-10	5.67584e-09
	3,4,4,7,9-m-C11	CCC(C)C(C)(C)CCC(C)CC(C)CC	-19362.7	4453.01	5.57775e-05	5.57806e-05	0.0213291	1.05231e-05	2.50597e-09	2.50597e-09	2.09813e-08
	3,4,4,8,8-m-C11	CCC(C)C(C)(C)CCCC(C)(C)CCC	-19358.1	4451.96	1.95149e-05	1.95153e-05	0.00746218	1.1536e-06	9.61156e-11	9.61156e-11	8.04728e-10
	3,4,4,8,9-m-C11	CCC(C)C(C)(C)CCCC(C)C(C)CC	-19359.1	4452.18	2.43197e-05	2.43203e-05	0.00929947	7.17742e-07	7.45243e-11	7.45243e-11	6.23955e-10
	3,4,5,5,6-m-C11	CCC(C)C(C)C(C)(C)C(C)CCCCC	-19330.4	4445.59	3.32548e-08	3.32548e-08	1.27158e-05	1.07836e-08	1.53104e-15	1.53104e-15	1.28187e-14
	3,4,5,5,7-m-C11	CCC(C)C(C)C(C)(C)CC(C)CCCC	-19343	4448.48	5.99662e-07	5.99662e-07	0.000229296	1.53995e-07	3.9426e-13	3.9426e-13	3.30095e-12
	3,4,5,5,8-m-C11	CCC(C)C(C)C(C)(C)CCC(C)CCC	-19349.5	4449.97	2.67053e-06	2.67054e-06	0.00102115	1.01545e-06	1.15778e-11	1.15778e-11	9.69352e-11
	3,4,5,5,9-m-C11	CCC(C)C(C)C(C)(C)CCCC(C)CC	-19350.1	4450.11	3.05537e-06	3.05538e-06	0.0011683	1.35025e-06	1.76136e-11	1.76136e-11	1.4747e-10
	3,4,5,6,6-m-C11	CCC(C)C(C)C(C)C(C)(C)CCCCC	-19338.3	4447.4	2.03687e-07	2.03687e-07	7.7885e-05	1.09565e-07	9.52808e-14	9.52808e-14	7.97738e-13
	3,4,5,6,7-m-C11	CCC(C)C(C)C(C)C(C)C(C)CCCC	-19344.1	4448.73	7.72401e-07	7.72402e-07	0.000295347	7.83737e-06	2.58455e-11	2.58455e-11	2.16391e-10
	3,4,5,6,8-m-C11	CCC(C)C(C)C(C)C(C)CC(C)CCC	-19352.9	4450.76	5.89007e-06	5.8901e-06	0.00225223	5.96515e-05	1.50007e-09	1.50007e-09	1.25594e-08
	3,4,5,6,9-m-C11	CCC(C)C(C)C(C)C(C)CCC(C)CC	-19355.9	4451.44	1.15863e-05	1.15864e-05	0.00443035	7.1209e-05	3.52248e-09	3.52248e-09	2.9492e-08
	3,4,5,7,7-m-C11	CCC(C)C(C)C(C)CC(C)(C)CCCC	-19353.6	4450.93	6.94124e-06	6.94129e-06	0.00265418	1.12677e-05	3.3392e-10	3.3392e-10	2.79575e-09
	3,4,5,7,8-m-C11	CCC(C)C(C)C(C)CC(C)C(C)CCC	-19358.1	4451.97	1.95838e-05	1.95842e-05	0.0074885	0.000301576	2.52153e-08	2.52153e-08	2.11115e-07
	3,4,5,7,9-m-C11	CCC(C)C(C)C(C)CC(C)CC(C)CC	-19362.3	4452.93	5.13883e-05	5.1391e-05	0.0196506	0.000374274	8.21155e-08	8.21155e-08	6.87512e-07
	3,4,5,8,8-m-C11	CCC(C)C(C)C(C)CCC(C)(C)CCC	-19360.1	4452.42	3.09121e-05	3.09131e-05	0.0118204	4.40958e-06	5.81966e-10	5.81966e-10	4.87251e-09
	3,4,5,8,9-m-C11	CCC(C)C(C)C(C)CCC(C)C(C)CC	-19361.1	4452.64	3.85229e-05	3.85244e-05	0.0147308	0.000128209	2.10868e-08	2.10868e-08	1.76549e-07
	3,4,6,6,7-m-C11	CCC(C)C(C)CC(C)(C)C(C)CCCC	-19352	4450.55	4.77309e-06	4.77312e-06	0.00182512	3.73022e-06	7.60161e-11	7.60161e-11	6.36445e-10
	3,4,6,6,8-m-C11	CCC(C)C(C)CC(C)(C)CC(C)CCC	-19358.3	4452.01	2.04352e-05	2.04357e-05	0.00781409	3.16026e-06	2.75723e-10	2.75723e-10	2.30849e-09
	3,4,6,6,9-m-C11	CCC(C)C(C)CC(C)(C)CCC(C)CC	-19365.4	4453.64	0.000104121	0.000104132	0.0398174	0.000254633	1.13194e-07	1.13194e-07	9.47715e-07
	3,4,6,7,7-m-C11	CCC(C)C(C)CC(C)C(C)(C)CCCC	-19356.1	4451.51	1.23633e-05	1.23635e-05	0.00472749	3.11733e-06	1.64547e-10	1.64547e-10	1.37767e-09
	3,4,6,7,8-m-C11	CCC(C)C(C)CC(C)C(C)C(C)CCC	-19358.1	4451.97	1.95838e-05	1.95842e-05	0.0074885	0.000363677	3.04077e-08	3.04077e-08	2.54588e-07
	3,4,6,7,9-m-C11	CCC(C)C(C)CC(C)C(C)CC(C)CC	-19367.6	4454.13	0.00017086	0.000170889	0.0653438	0.000678042	4.94616e-07	4.94616e-07	4.14118e-06
	3,4,6,8,8-m-C11	CCC(C)C(C)CC(C)CC(C)(C)CCC	-19362.5	4452.96	5.29316e-05	5.29344e-05	0.0202408	2.10642e-06	4.76025e-10	4.76025e-10	3.98552e-09
	3,4,6,8,9-m-C11	CCC(C)C(C)CC(C)CC(C)C(C)CC	-19367.6	4454.13	0.00017086	0.000170889	0.0653438	0.000505035	3.68412e-07	3.68412e-07	3.08453e-06
	3,4,7,7,8-m-C11	CCC(C)C(C)CCC(C)(C)C(C)CCC	-19358.5	4452.05	2.12565e-05	2.12569e-05	0.00812813	1.81581e-05	1.64791e-09	1.64791e-09	1.37971e-08
	3,4,7,7,9-m-C11	CCC(C)C(C)CCC(C)(C)CC(C)CC	-19365.4	4453.64	0.000104121	0.000104132	0.0398174	0.000361019	1.60487e-07	1.60487e-07	1.34367e-06
	3,4,7,8,8-m-C11	CCC(C)C(C)CCC(C)C(C)(C)CCC	-19358.5	4452.05	2.12565e-05	2.12569e-05	0.00812813	2.22229e-06	2.01681e-10	2.01681e-10	1.68857e-09
	3,5,5,6,6-m-C11	CCC(C)CC(C)(C)C(C)(C)CCCCC	-19333.3	4446.25	6.44344e-08	6.44344e-08	2.46381e-05	4.12809e-09	1.13563e-15	1.13563e-15	9.5081e-15
	3,5,5,6,7-m-C11	CCC(C)CC(C)(C)C(C)C(C)CCCC	-19343	4448.48	5.99662e-07	5.99662e-07	0.000229296	4.52919e-08	1.15957e-13	1.15957e-13	9.70853e-13
	3,5,5,6,8-m-C11	CCC(C)CC(C)(C)C(C)CC(C)CCC	-19355.6	4451.38	1.09472e-05	1.09473e-05	0.00418597	5.9814e-07	2.7956e-11	2.7956e-11	2.34062e-10
	3,5,5,6,9-m-C11	CCC(C)CC(C)(C)C(C)CCC(C)CC	-19358.6	4452.06	2.1534e-05	2.15344e-05	0.00823424	6.32648e-05	5.81644e-09	5.81644e-09	4.86981e-08
	3,5,5,7,7-m-C11	CCC(C)CC(C)(C)CC(C)(C)CCCC	-19342.5	4448.37	5.35374e-07	5.35374e-07	0.000204714	2.41019e-12	5.50908e-18	5.50908e-18	4.61248e-17
	3,5,5,7,8-m-C11	CCC(C)CC(C)(C)CC(C)C(C)CCC	-19358.3	4452.01	2.04352e-05	2.04357e-05	0.00781409	4.06464e-06	3.54628e-10	3.54628e-10	2.96912e-09
	3,5,5,7,9-m-C11	CCC(C)CC(C)(C)CC(C)CC(C)CC	-19362.5	4452.97	5.36225e-05	5.36254e-05	0.020505	1.84989e-06	4.2351e-10	4.2351e-10	3.54584e-09
	3,5,5,8,8-m-C11	CCC(C)CC(C)(C)CCC(C)(C)CCC	-19364.4	4453.42	8.35501e-05	8.35571e-05	0.0319502	1.0675e-06	3.80789e-10	3.80789e-10	3.18816e-09
	3,5,6,6,7-m-C11	CCC(C)CC(C)C(C)(C)C(C)CCCC	-19343	4448.49	6.07085e-07	6.07085e-07	0.000232134	5.30008e-07	1.37373e-12	1.37373e-12	1.15016e-11
	3,5,6,6,8-m-C11	CCC(C)CC(C)C(C)(C)CC(C)CCC	-19355.6	4451.38	1.09472e-05	1.09473e-05	0.00418597	1.39016e-06	6.49735e-11	6.49735e-11	5.43991e-10
	3,5,6,6,9-m-C11	CCC(C)CC(C)C(C)(C)CCC(C)CC	-19362.7	4453.01	5.57775e-05	5.57806e-05	0.0213291	5.58541e-05	1.3301e-08	1.3301e-08	1.11363e-07
	3,5,6,7,7-m-C11	CCC(C)CC(C)C(C)C(C)(C)CCCC	-19347.1	4449.43	1.55325e-06	1.55325e-06	0.000593926	1.01191e-06	6.7105e-12	6.7105e-12	5.61837e-11
	3,5,6,7,8-m-C11	CCC(C)CC(C)C(C)C(C)C(C)CCC	-19352.9	4450.76	5.89007e-06	5.8901e-06	0.00225223	7.14818e-05	1.79758e-09	1.79758e-09	1.50502e-08
	3,5,6,7,9-m-C11	CCC(C)CC(C)C(C)C(C)CC(C)CC	-19362.3	4452.93	5.13883e-05	5.1391e-05	0.0196506	0.0003272	7.17875e-08	7.17875e-08	6.01041e-07
	3,5,6,8,8-m-C11	CCC(C)CC(C)C(C)CC(C)(C)CCC	-19362.5	4452.96	5.29316e-05	5.29344e-05	0.0202408	1.17878e-05	2.66391e-09	2.66391e-09	2.23036e-08
	3,5,7,7,8-m-C11	CCC(C)CC(C)CC(C)(C)C(C)CCC	-19355.6	4451.38	1.09472e-05	1.09473e-05	0.00418597	1.44888e-06	6.7718e-11	6.7718e-11	5.66969e-10
	3,5,7,8,8-m-C11	CCC(C)CC(C)CC(C)C(C)(C)CCC	-19359.7	4452.34	2.83554e-05	2.83563e-05	0.0108427	1.32857e-06	1.6084e-10	1.6084e-10	1.34663e-09
	3,6,6,7,7-m-C11	CCC(C)CCC(C)(C)C(C)(C)CCCC	-19339.8	4447.74	2.86952e-07	2.86952e-07	0.000109723	5.01615e-08	6.14542e-14	6.14542e-14	5.14525e-13
	3,6,6,7,8-m-C11	CCC(C)CCC(C)(C)C(C)C(C)CCC	-19349.5	4449.97	2.67053e-06	2.67054e-06	0.00102115	1.51281e-06	1.72486e-11	1.72486e-11	1.44414e-10
	3,6,6,8,8-m-C11	CCC(C)CCC(C)(C)CC(C)(C)CCC	-19349	4449.86	2.38423e-06	2.38424e-06	0.000911674	1.87019e-08	1.90373e-13	1.90373e-13	1.5939e-12
	3,6,7,7,8-m-C11	CCC(C)CCC(C)C(C)(C)C(C)CCC	-19345.4	4449.03	1.04377e-06	1.04377e-06	0.000399113	2.49911e-07	1.11369e-12	1.11369e-12	9.32433e-12
	3,6,7,8,8-m-C11	CCC(C)CCC(C)C(C)C(C)(C)CCC	-19349.5	4449.97	2.67053e-06	2.67054e-06	0.00102115	1.77635e-07	2.02534e-12	2.02534e-12	1.69572e-11
	3,7,7,8,8-m-C11	CCC(C)CCCC(C)(C)C(C)(C)CCC	-19339.8	4447.74	2.86952e-07	2.86952e-07	0.000109723	1.86104e-08	2.28001e-14	2.28001e-14	1.90894e-13
	4,4,5,5,6-m-C11	CCCC(C)(C)C(C)(C)C(C)CCCCC	-19315.3	4442.12	1.0383e-09	1.0383e-09	3.97022e-07	6.02534e-10	2.67102e-18	2.67102e-18	2.23631e-17
	4,4,5,5,7-m-C11	CCCC(C)(C)C(C)(C)CC(C)CCCC	-19332.7	4446.11	5.63186e-08	5.63186e-08	2.15348e-05	3.99045e-09	9.595e-16	9.595e-16	8.03341e-15
	4,4,5,5,8-m-C11	CCCC(C)(C)C(C)(C)CCC(C)CCC	-19339.2	4447.61	2.50809e-07	2.50809e-07	9.59032e-05	6.85625e-09	7.34177e-15	7.34177e-15	6.1469e-14
	4,4,5,6,6-m-C11	CCCC(C)(C)C(C)C(C)(C)CCCCC	-19316.1	4442.31	1.25122e-09	1.25122e-09	4.78434e-07	7.58621e-12	4.05255e-20	4.05255e-20	3.393e-19
	4,4,5,6,7-m-C11	CCCC(C)(C)C(C)C(C)C(C)CCCC	-19337.7	4447.27	1.78032e-07	1.78032e-07	6.8075e-05	3.99398e-08	3.03581e-14	3.03581e-14	2.54173e-13
	4,4,5,6,8-m-C11	CCCC(C)(C)C(C)C(C)CC(C)CCC	-19346.5	4449.3	1.35761e-06	1.35761e-06	0.000519117	1.29446e-07	7.503e-13	7.503e-13	6.28189e-12
	4,4,5,7,7-m-C11	CCCC(C)(C)C(C)CC(C)(C)CCCC	-19351	4450.33	3.83009e-06	3.83011e-06	0.00146454	1.97685e-08	3.23261e-13	3.23261e-13	2.7065e-12
	4,4,5,7,8-m-C11	CCCC(C)(C)C(C)CC(C)C(C)CCC	-19355.6	4451.37	1.08061e-05	1.08062e-05	0.00413203	2.46215e-07	1.13594e-11	1.13594e-11	9.51062e-11
	4,4,5,8,8-m-C11	CCCC(C)(C)C(C)CCC(C)(C)CCC	-19357.5	4451.83	1.70569e-05	1.70572e-05	0.00652226	2.30183e-07	1.67628e-11	1.67628e-11	1.40346e-10
	4,4,6,6,7-m-C11	CCCC(C)(C)CC(C)(C)C(C)CCCC	-19335.6	4446.78	1.09298e-07	1.09298e-07	4.17927e-05	2.60776e-11	1.21688e-17	1.21688e-17	1.01884e-16
	4,4,6,6,8-m-C11	CCCC(C)(C)CC(C)(C)CC(C)CCC	-19341.9	4448.23	4.67941e-07	4.67941e-07	0.000178929	1.57186e-12	3.14034e-18	3.14034e-18	2.62925e-17
	4,4,6,7,7-m-C11	CCCC(C)(C)CC(C)C(C)(C)CCCC	-19351	4450.33	3.83009e-06	3.83011e-06	0.00146454	1.55068e-08	2.53573e-13	2.53573e-13	2.12304e-12
	4,4,6,7,8-m-C11	CCCC(C)(C)CC(C)C(C)C(C)CCC	-19353	4450.79	6.06696e-06	6.06699e-06	0.00231987	1.51408e-06	3.92184e-11	3.92184e-11	3.28356e-10
	4,4,6,8,8-m-C11	CCCC(C)(C)CC(C)CC(C)(C)CCC	-19357.4	4451.79	1.63979e-05	1.63982e-05	0.00627027	1.40018e-08	9.80268e-13	9.80268e-13	8.2073e-12
	4,4,7,7,8-m-C11	CCCC(C)(C)CCC(C)(C)C(C)CCC	-19357.5	4451.83	1.70569e-05	1.70572e-05	0.00652226	1.33173e-07	9.69816e-12	9.69816e-12	8.11979e-11
	4,5,5,6,6-m-C11	CCCC(C)C(C)(C)C(C)(C)CCCCC	-19315.3	4442.12	1.0383e-09	1.0383e-09	3.97022e-07	1.84683e-10	8.18694e-19	8.18694e-19	6.85452e-18
	4,5,5,6,7-m-C11	CCCC(C)C(C)(C)C(C)C(C)CCCC	-19329.8	4445.45	2.90662e-08	2.90662e-08	1.11142e-05	1.26127e-08	1.56519e-15	1.56519e-15	1.31045e-14
	4,5,5,6,8-m-C11	CCCC(C)C(C)(C)C(C)CC(C)CCC	-19342.4	4448.36	5.30619e-07	5.30619e-07	0.000202896	7.45847e-08	1.68968e-13	1.68968e-13	1.41468e-12
	4,5,5,7,7-m-C11	CCCC(C)C(C)(C)CC(C)(C)CCCC	-19335.6	4446.78	1.09298e-07	1.09298e-07	4.17927e-05	2.08279e-11	9.71914e-18	9.71914e-18	8.13735e-17
	4,5,5,7,8-m-C11	CCCC(C)C(C)(C)CC(C)C(C)CCC	-19351.4	4450.42	4.1719e-06	4.17191e-06	0.00159524	3.93521e-07	7.00927e-12	7.00927e-12	5.86851e-11
	4,5,6,6,7-m-C11	CCCC(C)C(C)C(C)(C)C(C)CCCC	-19329.8	4445.45	2.90662e-08	2.90662e-08	1.11142e-05	1.11984e-08	1.38968e-15	1.38968e-15	1.16351e-14
	4,5,6,6,8-m-C11	CCCC(C)C(C)C(C)(C)CC(C)CCC	-19342.4	4448.35	5.24131e-07	5.24132e-07	0.000200415	1.95418e-08	4.37296e-14	4.37296e-14	3.66126e-13
	4,5,6,7,7-m-C11	CCCC(C)C(C)C(C)C(C)(C)CCCC	-19337.7	4447.27	1.78032e-07	1.78032e-07	6.8075e-05	3.43655e-08	2.61211e-14	2.61211e-14	2.18699e-13
	4,5,6,7,8-m-C11	CCCC(C)C(C)C(C)C(C)C(C)CCC	-19343.5	4448.6	6.75113e-07	6.75114e-07	0.000258147	2.31019e-06	6.65879e-12	6.65879e-12	5.57507e-11
	4,6,6,7,7-m-C11	CCCC(C)CC(C)(C)C(C)(C)CCCC	-19332.7	4446.11	5.63186e-08	5.63186e-08	2.15348e-05	1.0045e-09	2.4153e-16	2.4153e-16	2.02221e-15
	5,5,6,6,7-m-C11	CCCCC(C)(C)C(C)(C)C(C)CCCC	-19315.3	4442.12	1.0383e-09	1.0383e-09	3.97022e-07	2.99482e-10	1.3276e-18	1.3276e-18	1.11153e-17
	5,5,6,7,7-m-C11	CCCCC(C)(C)C(C)C(C)(C)CCCC	-19316.1	4442.31	1.25122e-09	1.25122e-09	4.78434e-07	1.10363e-12	5.89556e-21	5.89556e-21	4.93606e-20
hexa-methyl	2,2,3,3,4,4-m-C10	CC(C)(C)C(C)(C)C(C)(C)CCCCCC	-19310.4	4441	3.37034e-10	3.37034e-10	1.28874e-07	6.60984e-26	9.51121e-35	9.51121e-35	7.96326e-34	8.50024e-06	0.00217361	5.89587e-28	7.3461e-08	2.18826e-05	8.6747e-37
	2,2,3,3,4,5-m-C10	CC(C)(C)C(C)(C)C(C)C(C)CCCCC	-19310.2	4440.94	3.19977e-10	3.19977e-10	1.22351e-07	1.20553e-12	1.6469e-21	1.6469e-21	1.37887e-20
	2,2,3,3,4,6-m-C10	CC(C)(C)C(C)(C)C(C)CC(C)CCCC	-19322.8	4443.85	5.84136e-09	5.84136e-09	2.23359e-06	7.45311e-12	1.85876e-19	1.85876e-19	1.55624e-18
	2,2,3,3,4,7-m-C10	CC(C)(C)C(C)(C)C(C)CCC(C)CCC	-19325.2	4444.39	1.00432e-08	1.00432e-08	3.84025e-06	2.6153e-11	1.1214e-18	1.1214e-18	9.38896e-18
	2,2,3,3,4,8-m-C10	CC(C)(C)C(C)(C)C(C)CCCC(C)CC	-19325.8	4444.53	1.14904e-08	1.14904e-08	4.39366e-06	7.31037e-11	3.5863e-18	3.5863e-18	3.00263e-17
	2,2,3,3,4,9-m-C10	CC(C)(C)C(C)(C)C(C)CCCCC(C)C	-19325.4	4444.43	1.04175e-08	1.04175e-08	3.98339e-06	8.20696e-11	3.65019e-18	3.65019e-18	3.05613e-17
	2,2,3,3,5,5-m-C10	CC(C)(C)C(C)(C)CC(C)(C)CCCCC	-19320.8	4443.37	3.61924e-09	3.61924e-09	1.38391e-06	4.27437e-13	6.60481e-21	6.60481e-21	5.52988e-20
	2,2,3,3,5,6-m-C10	CC(C)(C)C(C)(C)CC(C)C(C)CCCC	-19336.6	4447.01	1.38146e-07	1.38146e-07	5.28238e-05	6.98416e-09	4.11931e-15	4.11931e-15	3.4489e-14
	2,2,3,3,5,7-m-C10	CC(C)(C)C(C)(C)CC(C)CC(C)CCC	-19340.2	4447.84	3.16841e-07	3.16841e-07	0.000121152	7.63973e-09	1.03345e-14	1.03345e-14	8.65258e-14
	2,2,3,3,5,8-m-C10	CC(C)(C)C(C)(C)CC(C)CCC(C)CC	-19343.1	4448.52	6.23252e-07	6.23253e-07	0.000238316	1.07839e-07	2.86954e-13	2.86954e-13	2.40252e-12
	2,2,3,3,5,9-m-C10	CC(C)(C)C(C)(C)CC(C)CCCC(C)C	-19342.7	4448.42	5.65054e-07	5.65055e-07	0.000216063	9.61018e-08	2.31842e-13	2.31842e-13	1.9411e-12
	2,2,3,3,6,6-m-C10	CC(C)(C)C(C)(C)CCC(C)(C)CCCC	-19342.7	4448.42	5.64816e-07	5.64816e-07	0.000215972	2.73531e-09	6.59606e-15	6.59606e-15	5.52255e-14
	2,2,3,3,6,7-m-C10	CC(C)(C)C(C)(C)CCC(C)C(C)CCC	-19343.1	4448.51	6.15221e-07	6.15222e-07	0.000235246	3.8111e-08	1.00104e-13	1.00104e-13	8.38122e-13
	2,2,3,3,6,8-m-C10	CC(C)(C)C(C)(C)CCC(C)CC(C)CC	-19347.3	4449.47	1.61435e-06	1.61436e-06	0.00061729	4.40526e-07	3.03628e-12	3.03628e-12	2.54213e-11
	2,2,3,3,6,9-m-C10	CC(C)(C)C(C)(C)CCC(C)CCC(C)C	-19349.2	4449.91	2.51641e-06	2.51642e-06	0.000962216	1.30666e-06	1.40384e-11	1.40384e-11	1.17536e-10
	2,2,3,3,7,7-m-C10	CC(C)(C)C(C)(C)CCCC(C)(C)CCC	-19342.7	4448.42	5.64816e-07	5.64816e-07	0.000215972	3.53473e-09	8.52381e-15	8.52381e-15	7.13656e-14
	2,2,3,3,7,8-m-C10	CC(C)(C)C(C)(C)CCCC(C)C(C)CC	-19343.7	4448.64	7.03878e-07	7.03879e-07	0.000269146	4.60018e-08	1.38243e-13	1.38243e-13	1.15744e-12
	2,2,3,3,7,9-m-C10	CC(C)(C)C(C)(C)CCCC(C)CC(C)C	-19346.9	4449.37	1.46361e-06	1.46361e-06	0.000559649	7.16185e-08	4.4753e-13	4.4753e-13	3.74694e-12
	2,2,3,3,8,8-m-C10	CC(C)(C)C(C)(C)CCCCC(C)(C)CC	-19343.7	4448.64	7.03658e-07	7.03658e-07	0.000269061	1.86879e-09	5.61426e-15	5.61426e-15	4.70054e-14
	2,2,3,3,8,9-m-C10	CC(C)(C)C(C)(C)CCCCC(C)C(C)C	-19345	4448.95	9.60867e-07	9.60868e-07	0.000367412	7.34041e-08	3.0113e-13	3.0113e-13	2.52122e-12
	2,2,3,3,9,9-m-C10	CC(C)(C)C(C)(C)CCCCCC(C)(C)C	-19345.4	4449.04	1.04544e-06	1.04544e-06	0.000399751	1.77286e-08	7.91309e-14	7.91309e-14	6.62524e-13
	2,2,3,4,4,5-m-C10	CC(C)(C)C(C)C(C)(C)C(C)CCCCC	-19303.3	4439.37	6.60107e-11	6.60107e-11	2.52408e-08	2.97057e-18	8.37192e-28	8.37192e-28	7.0094e-27
	2,2,3,4,4,6-m-C10	CC(C)(C)C(C)C(C)(C)CC(C)CCCC	-19315.9	4442.26	1.19033e-09	1.19033e-09	4.55152e-07	7.45059e-17	3.78641e-25	3.78641e-25	3.17017e-24
	2,2,3,4,4,7-m-C10	CC(C)(C)C(C)C(C)(C)CCC(C)CCC	-19322.4	4443.75	5.301e-09	5.301e-09	2.02697e-06	8.86571e-13	2.00652e-20	2.00652e-20	1.67996e-19
	2,2,3,4,4,8-m-C10	CC(C)(C)C(C)C(C)(C)CCCC(C)CC	-19323	4443.89	6.06491e-09	6.06491e-09	2.31907e-06	6.95127e-12	1.79995e-19	1.79995e-19	1.507e-18
	2,2,3,4,4,9-m-C10	CC(C)(C)C(C)C(C)(C)CCCCC(C)C	-19322.6	4443.79	5.49858e-09	5.49858e-09	2.10252e-06	2.20956e-12	5.18714e-20	5.18714e-20	4.34293e-19
	2,2,3,4,5,5-m-C10	CC(C)(C)C(C)C(C)C(C)(C)CCCCC	-19327	4444.8	1.51709e-08	1.51709e-08	5.80097e-06	8.63278e-11	5.59155e-18	5.59155e-18	4.68153e-17
	2,2,3,4,5,6-m-C10	CC(C)(C)C(C)C(C)C(C)C(C)CCCC	-19332.8	4446.14	5.75294e-08	5.75294e-08	2.19978e-05	3.42606e-09	8.41503e-16	8.41503e-16	7.04549e-15
	2,2,3,4,5,7-m-C10	CC(C)(C)C(C)C(C)C(C)CC(C)CCC	-19341.6	4448.17	4.38699e-07	4.387e-07	0.000167748	5.67479e-08	1.06289e-13	1.06289e-13	8.89904e-13
	2,2,3,4,5,8-m-C10	CC(C)(C)C(C)C(C)C(C)CCC(C)CC	-19344.6	4448.84	8.62958e-07	8.62959e-07	0.000329974	3.3295e-08	1.2267e-13	1.2267e-13	1.02706e-12
	2,2,3,4,5,9-m-C10	CC(C)(C)C(C)C(C)C(C)CCCC(C)C	-19344.1	4448.75	7.82377e-07	7.82378e-07	0.000299162	2.59107e-08	8.65498e-14	8.65498e-14	7.24639e-13
	2,2,3,4,6,6-m-C10	CC(C)(C)C(C)C(C)CC(C)(C)CCCC	-19342.3	4448.33	5.16992e-07	5.16992e-07	0.000197685	2.57527e-09	5.6843e-15	5.6843e-15	4.75918e-14
	2,2,3,4,6,7-m-C10	CC(C)(C)C(C)C(C)CC(C)C(C)CCC	-19346.8	4449.37	1.45862e-06	1.45863e-06	0.000557742	7.31986e-08	4.55845e-13	4.55845e-13	3.81656e-12
	2,2,3,4,6,8-m-C10	CC(C)(C)C(C)C(C)CC(C)CC(C)CC	-19351	4450.33	3.82746e-06	3.82748e-06	0.00146353	1.14276e-07	1.86741e-12	1.86741e-12	1.56349e-11
	2,2,3,4,6,9-m-C10	CC(C)(C)C(C)C(C)CC(C)CCC(C)C	-19353	4450.78	5.96614e-06	5.96618e-06	0.00228132	2.18646e-07	5.56936e-12	5.56936e-12	4.66295e-11
	2,2,3,4,7,7-m-C10	CC(C)(C)C(C)C(C)CCC(C)(C)CCC	-19348.8	4449.83	2.30237e-06	2.30238e-06	0.000880372	1.72245e-07	1.69314e-12	1.69314e-12	1.41758e-11
	2,2,3,4,7,8-m-C10	CC(C)(C)C(C)C(C)CCC(C)C(C)CC	-19349.8	4450.05	2.86923e-06	2.86924e-06	0.00109713	1.18014e-07	1.44567e-12	1.44567e-12	1.21039e-11
	2,2,3,4,7,9-m-C10	CC(C)(C)C(C)C(C)CCC(C)CC(C)C	-19353	4450.78	5.96614e-06	5.96618e-06	0.00228132	1.32381e-07	3.37203e-12	3.37203e-12	2.82324e-11
	2,2,3,4,8,8-m-C10	CC(C)(C)C(C)C(C)CCCC(C)(C)CC	-19349.8	4450.05	2.86833e-06	2.86834e-06	0.00109678	3.03921e-07	3.72187e-12	3.72187e-12	3.11613e-11
	2,2,3,4,8,9-m-C10	CC(C)(C)C(C)C(C)CCCC(C)C(C)C	-19351.1	4450.36	3.9168e-06	3.91682e-06	0.00149769	4.66449e-08	7.80021e-13	7.80021e-13	6.53073e-12
	2,2,3,4,9,9-m-C10	CC(C)(C)C(C)C(C)CCCCC(C)(C)C	-19351.5	4450.44	4.26155e-06	4.26157e-06	0.00162952	1.16161e-07	2.11349e-12	2.11349e-12	1.76952e-11
	2,2,3,5,5,6-m-C10	CC(C)(C)C(C)CC(C)(C)C(C)CCCC	-19344.5	4448.83	8.51067e-07	8.51068e-07	0.000325427	6.03069e-09	2.1913e-14	2.1913e-14	1.83467e-13
	2,2,3,5,5,7-m-C10	CC(C)(C)C(C)CC(C)(C)CC(C)CCC	-19350.8	4450.28	3.64371e-06	3.64372e-06	0.00139327	3.39977e-08	5.28889e-13	5.28889e-13	4.42812e-12
	2,2,3,5,5,8-m-C10	CC(C)(C)C(C)CC(C)(C)CCC(C)CC	-19357.9	4451.91	1.85653e-05	1.85656e-05	0.00709904	4.1614e-06	3.29847e-10	3.29847e-10	2.76164e-09
	2,2,3,5,5,9-m-C10	CC(C)(C)C(C)CC(C)(C)CCCC(C)C	-19357.5	4451.81	1.68317e-05	1.6832e-05	0.00643613	1.70102e-06	1.22239e-10	1.22239e-10	1.02344e-09
	2,2,3,5,6,6-m-C10	CC(C)(C)C(C)CC(C)C(C)(C)CCCC	-19348.6	4449.78	2.20444e-06	2.20445e-06	0.000842927	3.16646e-10	2.98019e-15	2.98019e-15	2.49517e-14
	2,2,3,5,6,7-m-C10	CC(C)(C)C(C)CC(C)C(C)C(C)CCC	-19350.6	4450.24	3.49189e-06	3.4919e-06	0.00133522	5.08465e-08	7.5804e-13	7.5804e-13	6.3467e-12
	2,2,3,5,6,8-m-C10	CC(C)(C)C(C)CC(C)C(C)CC(C)CC	-19360.1	4452.41	3.04652e-05	3.04662e-05	0.0116495	3.44197e-07	4.47695e-11	4.47695e-11	3.74832e-10
	2,2,3,5,6,9-m-C10	CC(C)(C)C(C)CC(C)C(C)CCC(C)C	-19362	4452.85	4.74883e-05	4.74906e-05	0.0181592	1.21547e-06	2.46434e-10	2.46434e-10	2.06327e-09
	2,2,3,5,7,7-m-C10	CC(C)(C)C(C)CC(C)CC(C)(C)CCC	-19355	4451.24	9.43797e-06	9.43806e-06	0.00360888	5.65192e-08	2.27743e-12	2.27743e-12	1.90678e-11
	2,2,3,5,7,8-m-C10	CC(C)(C)C(C)CC(C)CC(C)C(C)CC	-19360.1	4452.41	3.04652e-05	3.04662e-05	0.0116495	6.92032e-07	9.00123e-11	9.00123e-11	7.53628e-10
	2,2,3,5,7,9-m-C10	CC(C)(C)C(C)CC(C)CC(C)CC(C)C	-19363.2	4453.14	6.33479e-05	6.33519e-05	0.0242242	1.1565e-07	3.12786e-11	3.12786e-11	2.6188e-10
	2,2,3,5,8,8-m-C10	CC(C)(C)C(C)CC(C)CCC(C)(C)CC	-19362.4	4452.95	5.2363e-05	5.23657e-05	0.0200234	4.62748e-06	1.03452e-09	1.03452e-09	8.66154e-09
	2,2,3,5,8,9-m-C10	CC(C)(C)C(C)CC(C)CCC(C)C(C)C	-19363.8	4453.26	7.15034e-05	7.15085e-05	0.0273431	1.58873e-06	4.85008e-10	4.85008e-10	4.06073e-09
	2,2,3,5,9,9-m-C10	CC(C)(C)C(C)CC(C)CCCC(C)(C)C	-19364.1	4453.35	7.7797e-05	7.78031e-05	0.02975	3.73448e-06	1.24041e-09	1.24041e-09	1.03853e-08
	2,2,3,6,6,7-m-C10	CC(C)(C)C(C)CCC(C)(C)C(C)CCC	-19351	4450.32	3.79014e-06	3.79016e-06	0.00144926	1.40609e-07	2.27531e-12	2.27531e-12	1.905e-11
	2,2,3,6,6,8-m-C10	CC(C)(C)C(C)CCC(C)(C)CC(C)CC	-19357.9	4451.91	1.85653e-05	1.85656e-05	0.00709904	5.68994e-06	4.51004e-10	4.51004e-10	3.77603e-09
	2,2,3,6,6,9-m-C10	CC(C)(C)C(C)CCC(C)(C)CCC(C)C	-19364	4453.31	7.49582e-05	7.49639e-05	0.0286643	3.2816e-05	1.05021e-08	1.05021e-08	8.79288e-08
	2,2,3,6,7,7-m-C10	CC(C)(C)C(C)CCC(C)C(C)(C)CCC	-19351	4450.32	3.79014e-06	3.79016e-06	0.00144926	5.09416e-08	8.24327e-13	8.24327e-13	6.90168e-12
	2,2,3,6,7,8-m-C10	CC(C)(C)C(C)CCC(C)C(C)C(C)CC	-19353.6	4450.92	6.86884e-06	6.86889e-06	0.00262649	1.25405e-07	3.67763e-12	3.67763e-12	3.0791e-11
	2,2,3,6,7,9-m-C10	CC(C)(C)C(C)CCC(C)C(C)CC(C)C	-19362	4452.85	4.74883e-05	4.74906e-05	0.0181592	2.02525e-06	4.10617e-10	4.10617e-10	3.43789e-09
	2,2,3,6,8,8-m-C10	CC(C)(C)C(C)CCC(C)CC(C)(C)CC	-19358.3	4452	2.02157e-05	2.02161e-05	0.00773015	3.93421e-06	3.39561e-10	3.39561e-10	2.84297e-09
	2,2,3,6,8,9-m-C10	CC(C)(C)C(C)CCC(C)CC(C)C(C)C	-19363.8	4453.26	7.15034e-05	7.15085e-05	0.0273431	1.06011e-06	3.2363e-10	3.2363e-10	2.70959e-09
	2,2,3,6,9,9-m-C10	CC(C)(C)C(C)CCC(C)CCC(C)(C)C	-19366.5	4453.89	0.000133758	0.000133776	0.0511526	0.000129284	7.38303e-08	7.38303e-08	6.18144e-07
	2,2,3,7,7,8-m-C10	CC(C)(C)C(C)CCCC(C)(C)C(C)CC	-19351.6	4450.46	4.33633e-06	4.33634e-06	0.00165811	7.23034e-08	1.3386e-12	1.3386e-12	1.12075e-11
	2,2,3,7,7,9-m-C10	CC(C)(C)C(C)CCCC(C)(C)CC(C)C	-19357.5	4451.81	1.68317e-05	1.6832e-05	0.00643613	2.83514e-07	2.03739e-11	2.03739e-11	1.7058e-10
	2,2,3,7,8,8-m-C10	CC(C)(C)C(C)CCCC(C)C(C)(C)CC	-19352	4450.54	4.72182e-06	4.72184e-06	0.00180552	9.8676e-08	1.98926e-12	1.98926e-12	1.66551e-11
	2,2,3,7,8,9-m-C10	CC(C)(C)C(C)CCCC(C)C(C)C(C)C	-19354.9	4451.23	9.37668e-06	9.37676e-06	0.00358544	1.124e-07	4.49971e-12	4.49971e-12	3.76739e-11
	2,2,3,7,9,9-m-C10	CC(C)(C)C(C)CCCC(C)CC(C)(C)C	-19360	4452.39	3.0035e-05	3.00359e-05	0.011485	1.71659e-06	2.20123e-10	2.20123e-10	1.84298e-09
	2,2,3,8,8,9-m-C10	CC(C)(C)C(C)CCCCC(C)(C)C(C)C	-19354.2	4451.06	7.88708e-06	7.88714e-06	0.00301585	5.98157e-08	2.0142e-12	2.0142e-12	1.68639e-11
	2,2,3,8,9,9-m-C10	CC(C)(C)C(C)CCCCC(C)C(C)(C)C	-19356.5	4451.6	1.35934e-05	1.35936e-05	0.00519786	2.75196e-07	1.59714e-11	1.59714e-11	1.33721e-10
	2,2,4,4,5,5-m-C10	CC(C)(C)CC(C)(C)C(C)(C)CCCCC	-19314.3	4441.88	8.18118e-10	8.18118e-10	3.12828e-07	2.91522e-15	1.01826e-23	1.01826e-23	8.52539e-23
	2,2,4,4,5,6-m-C10	CC(C)(C)CC(C)(C)C(C)C(C)CCCC	-19324	4444.11	7.61385e-09	7.61385e-09	2.91135e-06	1.35692e-14	4.41093e-22	4.41093e-22	3.69305e-21
	2,2,4,4,5,7-m-C10	CC(C)(C)CC(C)(C)C(C)CC(C)CCC	-19336.6	4447.02	1.38995e-07	1.38995e-07	5.31483e-05	3.34706e-11	1.98625e-17	1.98625e-17	1.66299e-16
	2,2,4,4,5,8-m-C10	CC(C)(C)CC(C)(C)C(C)CCC(C)CC	-19339.6	4447.69	2.73415e-07	2.73415e-07	0.000104547	3.57404e-09	4.17208e-15	4.17208e-15	3.49307e-14
	2,2,4,4,5,9-m-C10	CC(C)(C)CC(C)(C)C(C)CCCC(C)C	-19339.1	4447.6	2.47884e-07	2.47884e-07	9.47847e-05	3.43829e-10	3.63883e-16	3.63883e-16	3.04661e-15
	2,2,4,4,6,6-m-C10	CC(C)(C)CC(C)(C)CC(C)(C)CCCC	-19323.5	4444	6.79759e-09	6.79759e-09	2.59923e-06	2.29281e-24	6.65419e-32	6.65419e-32	5.57122e-31
	2,2,4,4,6,7-m-C10	CC(C)(C)CC(C)(C)CC(C)C(C)CCC	-19339.3	4447.64	2.59464e-07	2.59464e-07	9.92128e-05	5.91215e-12	6.54929e-18	6.54929e-18	5.48339e-17
	2,2,4,4,6,8-m-C10	CC(C)(C)CC(C)(C)CC(C)CC(C)CC	-19343.5	4448.61	6.80841e-07	6.80841e-07	0.000260337	1.16302e-11	3.38068e-17	3.38068e-17	2.83048e-16
	2,2,4,4,6,9-m-C10	CC(C)(C)CC(C)(C)CC(C)CCC(C)C	-19345.5	4449.05	1.06128e-06	1.06128e-06	0.000405806	4.9313e-11	2.2344e-16	2.2344e-16	1.87075e-15
	2,2,4,4,7,7-m-C10	CC(C)(C)CC(C)(C)CCC(C)(C)CCC	-19345.5	4449.05	1.06083e-06	1.06083e-06	0.000405635	7.53136e-10	3.41106e-15	3.41106e-15	2.85591e-14
	2,2,4,4,7,8-m-C10	CC(C)(C)CC(C)(C)CCC(C)C(C)CC	-19346.4	4449.27	1.32201e-06	1.32201e-06	0.000505506	5.95656e-07	3.36204e-12	3.36204e-12	2.81487e-11
	2,2,4,4,7,9-m-C10	CC(C)(C)CC(C)(C)CCC(C)CC(C)C	-19349.6	4450	2.74893e-06	2.74894e-06	0.00105112	1.19259e-08	1.39967e-13	1.39967e-13	1.17187e-12
	2,2,4,4,8,8-m-C10	CC(C)(C)CC(C)(C)CCCC(C)(C)CC	-19346.4	4449.27	1.3216e-06	1.3216e-06	0.000505347	4.05678e-09	2.28903e-14	2.28903e-14	1.91649e-13
	2,2,4,4,8,9-m-C10	CC(C)(C)CC(C)(C)CCCC(C)C(C)C	-19347.8	4449.58	1.80468e-06	1.80469e-06	0.000690068	4.13525e-07	3.18621e-12	3.18621e-12	2.66766e-11
	2,2,4,4,9,9-m-C10	CC(C)(C)CC(C)(C)CCCCC(C)(C)C	-19348.1	4449.67	1.96353e-06	1.96354e-06	0.000750807	1.62329e-09	1.36084e-14	1.36084e-14	1.13936e-13
	2,2,4,5,5,6-m-C10	CC(C)(C)CC(C)C(C)(C)C(C)CCCC	-19335.4	4446.73	1.04282e-07	1.04282e-07	3.9875e-05	2.4689e-08	1.09922e-14	1.09922e-14	9.20324e-14
	2,2,4,5,5,7-m-C10	CC(C)(C)CC(C)C(C)(C)CC(C)CCC	-19347.9	4449.62	1.88045e-06	1.88046e-06	0.00071904	9.80085e-08	7.8686e-13	7.8686e-13	6.58798e-12
	2,2,4,5,5,8-m-C10	CC(C)(C)CC(C)C(C)(C)CCC(C)CC	-19355	4451.25	9.58121e-06	9.58131e-06	0.00366365	8.4025e-06	3.43716e-10	3.43716e-10	2.87777e-09
	2,2,4,5,5,9-m-C10	CC(C)(C)CC(C)C(C)(C)CCCC(C)C	-19354.6	4451.15	8.68654e-06	8.68662e-06	0.00332155	3.71234e-06	1.37679e-10	1.37679e-10	1.15271e-09
	2,2,4,5,6,6-m-C10	CC(C)(C)CC(C)C(C)C(C)(C)CCCC	-19339.5	4447.67	2.6681e-07	2.66811e-07	0.000102022	7.76278e-10	8.84282e-16	8.84282e-16	7.40366e-15
	2,2,4,5,6,7-m-C10	CC(C)(C)CC(C)C(C)C(C)C(C)CCC	-19345.3	4449	1.01177e-06	1.01177e-06	0.000386876	2.60004e-07	1.12314e-12	1.12314e-12	9.40347e-12
	2,2,4,5,6,8-m-C10	CC(C)(C)CC(C)C(C)C(C)CC(C)CC	-19354.7	4451.17	8.82725e-06	8.82733e-06	0.00337535	1.78368e-06	6.72225e-11	6.72225e-11	5.6282e-10
	2,2,4,5,6,9-m-C10	CC(C)(C)CC(C)C(C)C(C)CCC(C)C	-19356.6	4451.61	1.37597e-05	1.37599e-05	0.00526143	5.06142e-06	2.97339e-10	2.97339e-10	2.48947e-09
	2,2,4,5,7,7-m-C10	CC(C)(C)CC(C)C(C)CC(C)(C)CCC	-19354.8	4451.2	9.09235e-06	9.09243e-06	0.00347672	2.54522e-07	9.88037e-12	9.88037e-12	8.27234e-11
	2,2,4,5,7,8-m-C10	CC(C)(C)CC(C)C(C)CC(C)C(C)CC	-19359.9	4452.37	2.93496e-05	2.93504e-05	0.0112229	5.9597e-06	7.46788e-10	7.46788e-10	6.25248e-09
	2,2,4,5,7,9-m-C10	CC(C)(C)CC(C)C(C)CC(C)CC(C)C	-19363.1	4453.1	6.1028e-05	6.10318e-05	0.023337	9.98526e-07	2.60171e-10	2.60171e-10	2.17829e-09
	2,2,4,5,8,8-m-C10	CC(C)(C)CC(C)C(C)CCC(C)(C)CC	-19362.3	4452.91	5.04454e-05	5.0448e-05	0.0192901	4.74083e-05	1.02105e-08	1.02105e-08	8.54875e-08
	2,2,4,5,8,9-m-C10	CC(C)(C)CC(C)C(C)CCC(C)C(C)C	-19363.6	4453.22	6.88849e-05	6.88896e-05	0.0263417	3.50396e-05	1.03051e-08	1.03051e-08	8.62798e-08
	2,2,4,5,9,9-m-C10	CC(C)(C)CC(C)C(C)CCCC(C)(C)C	-19364	4453.31	7.4948e-05	7.49537e-05	0.0286604	1.69923e-05	5.43729e-09	5.43729e-09	4.55238e-08
	2,2,4,6,6,7-m-C10	CC(C)(C)CC(C)CC(C)(C)C(C)CCC	-19347.9	4449.62	1.88045e-06	1.88046e-06	0.00071904	1.07731e-08	8.64916e-14	8.64916e-14	7.24151e-13
	2,2,4,6,6,8-m-C10	CC(C)(C)CC(C)CC(C)(C)CC(C)CC	-19354.9	4451.21	9.21104e-06	9.21112e-06	0.00352211	1.59023e-08	6.25373e-13	6.25373e-13	5.23593e-12
	2,2,4,6,6,9-m-C10	CC(C)(C)CC(C)CC(C)(C)CCC(C)C	-19360.9	4452.61	3.719e-05	3.71914e-05	0.0142211	6.77239e-07	1.07533e-10	1.07533e-10	9.00316e-10
	2,2,4,6,7,7-m-C10	CC(C)(C)CC(C)CC(C)C(C)(C)CCC	-19352.1	4450.57	4.87077e-06	4.8708e-06	0.00186247	9.10462e-09	1.89335e-13	1.89335e-13	1.58521e-12
	2,2,4,6,7,8-m-C10	CC(C)(C)CC(C)CC(C)C(C)C(C)CC	-19354.7	4451.17	8.82725e-06	8.82733e-06	0.00337535	8.78928e-07	3.31245e-11	3.31245e-11	2.77335e-10
	2,2,4,6,7,9-m-C10	CC(C)(C)CC(C)CC(C)C(C)CC(C)C	-19363.1	4453.1	6.1028e-05	6.10318e-05	0.023337	3.94736e-07	1.02851e-10	1.02851e-10	8.61117e-10
	2,2,4,6,8,8-m-C10	CC(C)(C)CC(C)CC(C)CC(C)(C)CC	-19359.4	4452.25	2.59795e-05	2.59802e-05	0.0099342	1.15565e-07	1.28182e-11	1.28182e-11	1.0732e-10
	2,2,4,6,8,9-m-C10	CC(C)(C)CC(C)CC(C)CC(C)C(C)C	-19364.9	4453.51	9.18901e-05	9.18985e-05	0.0351397	5.28746e-07	2.07437e-10	2.07437e-10	1.73677e-09
	2,2,4,6,9,9-m-C10	CC(C)(C)CC(C)CC(C)CCC(C)(C)C	-19367.6	4454.14	0.000171894	0.000171924	0.0657395	2.79559e-06	2.05167e-09	2.05167e-09	1.71776e-08
	2,2,4,7,7,8-m-C10	CC(C)(C)CC(C)CCC(C)(C)C(C)CC	-19355	4451.25	9.58121e-06	9.58131e-06	0.00366365	9.217e-07	3.77035e-11	3.77035e-11	3.15672e-10
	2,2,4,7,7,9-m-C10	CC(C)(C)CC(C)CCC(C)(C)CC(C)C	-19360.9	4452.61	3.719e-05	3.71914e-05	0.0142211	7.62246e-07	1.2103e-10	1.2103e-10	1.01332e-09
	2,2,4,7,8,8-m-C10	CC(C)(C)CC(C)CCC(C)C(C)(C)CC	-19355.4	4451.34	1.0433e-05	1.04331e-05	0.00398936	3.42985e-07	1.52776e-11	1.52776e-11	1.27912e-10
	2,2,4,7,8,9-m-C10	CC(C)(C)CC(C)CCC(C)C(C)C(C)C	-19358.4	4452.02	2.0718e-05	2.07184e-05	0.00792221	3.15425e-06	2.79006e-10	2.79006e-10	2.33598e-09
	2,2,4,7,9,9-m-C10	CC(C)(C)CC(C)CCC(C)CC(C)(C)C	-19363.4	4453.19	6.63631e-05	6.63675e-05	0.0253773	6.80214e-07	1.92727e-10	1.92727e-10	1.61361e-09
	2,2,4,8,8,9-m-C10	CC(C)(C)CC(C)CCCC(C)(C)C(C)C	-19357.6	4451.85	1.74267e-05	1.7427e-05	0.00666365	4.71382e-07	3.50719e-11	3.50719e-11	2.93639e-10
	2,2,5,5,6,6-m-C10	CC(C)(C)CCC(C)(C)C(C)(C)CCCC	-19336.3	4446.93	1.27675e-07	1.27675e-07	4.88198e-05	6.12307e-11	3.33769e-17	3.33769e-17	2.79448e-16
	2,2,5,5,6,7-m-C10	CC(C)(C)CCC(C)(C)C(C)C(C)CCC	-19346	4449.16	1.18821e-06	1.18821e-06	0.000454344	2.54547e-08	1.29132e-13	1.29132e-13	1.08116e-12
	2,2,5,5,6,8-m-C10	CC(C)(C)CCC(C)(C)C(C)CC(C)CC	-19359.2	4452.2	2.48174e-05	2.4818e-05	0.00948978	4.68747e-06	4.96667e-10	4.96667e-10	4.15835e-09
	2,2,5,5,6,9-m-C10	CC(C)(C)CCC(C)(C)C(C)CCC(C)C	-19361.1	4452.65	3.86846e-05	3.86861e-05	0.0147926	1.34268e-05	2.21759e-09	2.21759e-09	1.85668e-08
	2,2,5,5,7,7-m-C10	CC(C)(C)CCC(C)(C)CC(C)(C)CCC	-19345.5	4449.05	1.06083e-06	1.06083e-06	0.000405635	1.47815e-10	6.69473e-16	6.69473e-16	5.60517e-15
	2,2,5,5,7,8-m-C10	CC(C)(C)CCC(C)(C)CC(C)C(C)CC	-19361.9	4452.83	4.6327e-05	4.63291e-05	0.0177151	9.88613e-06	1.95538e-09	1.95538e-09	1.63714e-08
	2,2,5,5,7,9-m-C10	CC(C)(C)CCC(C)(C)CC(C)CC(C)C	-19365.1	4453.56	9.633e-05	9.63393e-05	0.0368378	6.58967e-07	2.71017e-10	2.71017e-10	2.26909e-09
	2,2,5,5,8,8-m-C10	CC(C)(C)CCC(C)(C)CCC(C)(C)CC	-19368.4	4454.32	0.000206248	0.00020629	0.0788803	1.45116e-06	1.27784e-09	1.27784e-09	1.06987e-08
	2,2,5,5,8,9-m-C10	CC(C)(C)CCC(C)(C)CCC(C)C(C)C	-19369.7	4454.63	0.000281638	0.000281717	0.107722	0.00217361	2.61362e-06	2.61363e-06	2.18826e-05
	2,2,5,5,9,9-m-C10	CC(C)(C)CCC(C)(C)CCCC(C)(C)C	-19370.1	4454.72	0.000306428	0.000306521	0.117206	3.6689e-06	4.79993e-09	4.79993e-09	4.01874e-08
	2,2,5,6,6,7-m-C10	CC(C)(C)CCC(C)C(C)(C)C(C)CCC	-19341.9	4448.22	4.64411e-07	4.64411e-07	0.000177579	1.13692e-08	2.25425e-14	2.25425e-14	1.88737e-13
	2,2,5,6,6,8-m-C10	CC(C)(C)CCC(C)C(C)(C)CC(C)CC	-19355	4451.25	9.58121e-06	9.58131e-06	0.00366365	1.31184e-06	5.36627e-11	5.36627e-11	4.49291e-10
	2,2,5,6,6,9-m-C10	CC(C)(C)CCC(C)C(C)(C)CCC(C)C	-19361.1	4452.65	3.86846e-05	3.86861e-05	0.0147926	8.47887e-06	1.40039e-09	1.40039e-09	1.17247e-08
	2,2,5,6,7,7-m-C10	CC(C)(C)CCC(C)C(C)C(C)(C)CCC	-19346	4449.16	1.18821e-06	1.18821e-06	0.000454344	2.44586e-08	1.24079e-13	1.24079e-13	1.03885e-12
	2,2,5,6,7,8-m-C10	CC(C)(C)CCC(C)C(C)C(C)C(C)CC	-19352.3	4450.63	5.15513e-06	5.15516e-06	0.0019712	1.60267e-06	3.52741e-11	3.52741e-11	2.95332e-10
	2,2,5,6,7,9-m-C10	CC(C)(C)CCC(C)C(C)C(C)CC(C)C	-19360.7	4452.56	3.56405e-05	3.56417e-05	0.0136285	7.49479e-06	1.14044e-09	1.14044e-09	9.54837e-09
	2,2,5,6,8,8-m-C10	CC(C)(C)CCC(C)C(C)CC(C)(C)CC	-19362.3	4452.91	5.04454e-05	5.0448e-05	0.0192901	7.00041e-05	1.5077e-08	1.5077e-08	1.26233e-07
	2,2,5,6,8,9-m-C10	CC(C)(C)CCC(C)C(C)CC(C)C(C)C	-19367.7	4454.18	0.000178426	0.000178458	0.068238	5.44292e-05	4.14631e-08	4.14631e-08	3.4715e-07
	2,2,5,6,9,9-m-C10	CC(C)(C)CCC(C)C(C)CCC(C)(C)C	-19370.5	4454.8	0.000333774	0.000333885	0.127669	0.000476555	6.79103e-07	6.79104e-07	5.6858e-06
	2,2,5,7,7,8-m-C10	CC(C)(C)CCC(C)CC(C)(C)C(C)CC	-19355	4451.25	9.58121e-06	9.58131e-06	0.00366365	5.7531e-07	2.35339e-11	2.35339e-11	1.97037e-10
	2,2,5,7,7,9-m-C10	CC(C)(C)CCC(C)CC(C)(C)CC(C)C	-19360.9	4452.61	3.719e-05	3.71914e-05	0.0142211	3.1772e-07	5.04479e-11	5.04479e-11	4.22375e-10
	2,2,5,7,8,8-m-C10	CC(C)(C)CCC(C)CC(C)C(C)(C)CC	-19359.5	4452.29	2.70236e-05	2.70244e-05	0.0103334	5.40573e-07	6.2369e-11	6.2369e-11	5.22184e-10
	2,2,5,7,8,9-m-C10	CC(C)(C)CCC(C)CC(C)C(C)C(C)C	-19362.5	4452.97	5.3664e-05	5.36669e-05	0.0205209	1.25105e-05	2.86636e-09	2.86636e-09	2.39986e-08
	2,2,5,8,8,9-m-C10	CC(C)(C)CCC(C)CCC(C)(C)C(C)C	-19364.1	4453.34	7.7608e-05	7.76141e-05	0.0296777	1.67848e-05	5.56152e-09	5.56152e-09	4.65639e-08
	2,2,6,6,7,7-m-C10	CC(C)(C)CCCC(C)(C)C(C)(C)CCC	-19336.3	4446.93	1.27675e-07	1.27675e-07	4.88198e-05	8.70432e-11	4.74474e-17	4.74474e-17	3.97253e-16
	2,2,6,6,7,8-m-C10	CC(C)(C)CCCC(C)(C)C(C)C(C)CC	-19346.5	4449.3	1.35944e-06	1.35944e-06	0.000519818	1.78322e-07	1.03499e-12	1.03499e-12	8.66548e-12
	2,2,6,6,7,9-m-C10	CC(C)(C)CCCC(C)(C)C(C)CC(C)C	-19358.7	4452.11	2.25e-05	2.25005e-05	0.00860363	4.57834e-07	4.39806e-11	4.39806e-11	3.68227e-10
	2,2,6,6,8,8-m-C10	CC(C)(C)CCCC(C)(C)CC(C)(C)CC	-19346.4	4449.27	1.3216e-06	1.3216e-06	0.000505347	6.23184e-09	3.5163e-14	3.5163e-14	2.94403e-13
	2,2,6,6,8,9-m-C10	CC(C)(C)CCCC(C)(C)CC(C)C(C)C	-19363.2	4453.14	6.32411e-05	6.32451e-05	0.0241834	1.2482e-05	3.3702e-09	3.3702e-09	2.8217e-08
	2,2,6,7,7,8-m-C10	CC(C)(C)CCCC(C)C(C)(C)C(C)CC	-19342.5	4448.36	5.31335e-07	5.31335e-07	0.00020317	1.8339e-08	4.16022e-14	4.16022e-14	3.48314e-13
	2,2,6,7,7,9-m-C10	CC(C)(C)CCCC(C)C(C)(C)CC(C)C	-19354.6	4451.15	8.68654e-06	8.68662e-06	0.00332155	6.42006e-08	2.38099e-12	2.38099e-12	1.99348e-11
	2,2,6,7,8,8-m-C10	CC(C)(C)CCCC(C)C(C)C(C)(C)CC	-19346.9	4449.38	1.4803e-06	1.4803e-06	0.00056603	7.73782e-08	4.89033e-13	4.89033e-13	4.09443e-12
	2,2,6,7,8,9-m-C10	CC(C)(C)CCCC(C)C(C)C(C)C(C)C	-19353.7	4450.94	7.03729e-06	7.03734e-06	0.0026909	1.14942e-06	3.45345e-11	3.45345e-11	2.8914e-10
	2,2,6,8,8,9-m-C10	CC(C)(C)CCCC(C)CC(C)(C)C(C)C	-19357.6	4451.85	1.74267e-05	1.7427e-05	0.00666365	3.52372e-07	2.62173e-11	2.62173e-11	2.19504e-10
	2,2,7,7,8,8-m-C10	CC(C)(C)CCCCC(C)(C)C(C)(C)CC	-19337.2	4447.15	1.5906e-07	1.5906e-07	6.08205e-05	1.09928e-10	7.46515e-17	7.46515e-17	6.2502e-16
	2,2,7,7,8,9-m-C10	CC(C)(C)CCCCC(C)(C)C(C)C(C)C	-19347.9	4449.61	1.85578e-06	1.85578e-06	0.000709606	6.8803e-08	5.45136e-13	5.45136e-13	4.56416e-12
	2,2,7,8,8,9-m-C10	CC(C)(C)CCCCC(C)C(C)(C)C(C)C	-19345.1	4448.96	9.66414e-07	9.66414e-07	0.000369533	1.09431e-08	4.51518e-14	4.51518e-14	3.78034e-13
	2,3,3,4,4,5-m-C10	CC(C)C(C)(C)C(C)(C)C(C)CCCCC	-19295.4	4437.53	1.05662e-11	1.05662e-11	4.04025e-09	6.55538e-17	2.95725e-27	2.95725e-27	2.47596e-26
	2,3,3,4,4,6-m-C10	CC(C)C(C)(C)C(C)(C)CC(C)CCCC	-19312.7	4441.53	5.7312e-10	5.7312e-10	2.19147e-07	1.78058e-14	4.35692e-23	4.35692e-23	3.64783e-22
	2,3,3,4,4,7-m-C10	CC(C)C(C)(C)C(C)(C)CCC(C)CCC	-19319.2	4443.02	2.55233e-09	2.55233e-09	9.75949e-07	4.68881e-12	5.10941e-20	5.10941e-20	4.27786e-19
	2,3,3,4,4,8-m-C10	CC(C)C(C)(C)C(C)(C)CCCC(C)CC	-19319.8	4443.16	2.92014e-09	2.92014e-09	1.11659e-06	1.67326e-11	2.08612e-19	2.08612e-19	1.7466e-18
	2,3,3,4,4,9-m-C10	CC(C)C(C)(C)C(C)(C)CCCCC(C)C	-19319.4	4443.06	2.64746e-09	2.64746e-09	1.01232e-06	8.56485e-12	9.68101e-20	9.68101e-20	8.10543e-19
	2,3,3,4,5,5-m-C10	CC(C)C(C)(C)C(C)C(C)(C)CCCCC	-19301	4438.82	3.83002e-11	3.83002e-11	1.46451e-08	2.80517e-18	4.58704e-28	4.58704e-28	3.8405e-27
	2,3,3,4,5,6-m-C10	CC(C)C(C)(C)C(C)C(C)C(C)CCCC	-19322.5	4443.78	5.44963e-09	5.44963e-09	2.0838e-06	6.47558e-11	1.50666e-18	1.50666e-18	1.26146e-17
	2,3,3,4,5,7-m-C10	CC(C)C(C)(C)C(C)C(C)CC(C)CCC	-19331.4	4445.81	4.1557e-08	4.1557e-08	1.58904e-05	9.94998e-10	1.76538e-16	1.76538e-16	1.47806e-15
	2,3,3,4,5,8-m-C10	CC(C)C(C)(C)C(C)C(C)CCC(C)CC	-19334.3	4446.49	8.17462e-08	8.17462e-08	3.12577e-05	7.06099e-10	2.46436e-16	2.46436e-16	2.06328e-15
	2,3,3,4,5,9-m-C10	CC(C)C(C)(C)C(C)C(C)CCCC(C)C	-19333.9	4446.39	7.41129e-08	7.41129e-08	2.83389e-05	1.28054e-09	4.0519e-16	4.0519e-16	3.39245e-15
	2,3,3,4,6,6-m-C10	CC(C)C(C)(C)C(C)CC(C)(C)CCCC	-19335.9	4446.85	1.17241e-07	1.17241e-07	4.483e-05	1.07635e-09	5.3877e-16	5.3877e-16	4.51086e-15
	2,3,3,4,6,7-m-C10	CC(C)C(C)(C)C(C)CC(C)C(C)CCC	-19340.4	4447.89	3.30779e-07	3.30779e-07	0.000126482	9.743e-10	1.37595e-15	1.37595e-15	1.15201e-14
	2,3,3,4,6,8-m-C10	CC(C)C(C)(C)C(C)CC(C)CC(C)CC	-19344.6	4448.85	8.67972e-07	8.67973e-07	0.000331891	1.18641e-08	4.39654e-14	4.39654e-14	3.681e-13
	2,3,3,4,6,9-m-C10	CC(C)C(C)(C)C(C)CC(C)CCC(C)C	-19346.5	4449.29	1.35297e-06	1.35297e-06	0.000517343	1.85234e-08	1.06999e-13	1.06999e-13	8.9585e-13
	2,3,3,4,7,7-m-C10	CC(C)C(C)(C)C(C)CCC(C)(C)CCC	-19342.4	4448.34	5.2212e-07	5.2212e-07	0.000199646	3.01739e-08	6.72625e-14	6.72625e-14	5.63155e-13
	2,3,3,4,7,8-m-C10	CC(C)C(C)(C)C(C)CCC(C)C(C)CC	-19343.3	4448.56	6.5067e-07	6.50671e-07	0.0002488	4.46577e-09	1.24059e-14	1.24059e-14	1.03868e-13
	2,3,3,4,7,9-m-C10	CC(C)C(C)(C)C(C)CCC(C)CC(C)C	-19346.5	4449.29	1.35297e-06	1.35297e-06	0.000517343	1.21728e-08	7.03156e-14	7.03156e-14	5.88718e-13
	2,3,3,4,8,8-m-C10	CC(C)C(C)(C)C(C)CCCC(C)(C)CC	-19343.3	4448.56	6.50466e-07	6.50466e-07	0.000248722	1.41677e-08	3.93456e-14	3.93456e-14	3.29421e-13
	2,3,3,4,8,9-m-C10	CC(C)C(C)(C)C(C)CCCC(C)C(C)C	-19344.7	4448.87	8.88232e-07	8.88233e-07	0.000339638	3.17606e-09	1.20444e-14	1.20444e-14	1.00842e-13
	2,3,3,5,5,6-m-C10	CC(C)C(C)(C)CC(C)(C)C(C)CCCC	-19326.7	4444.73	1.40914e-08	1.40914e-08	5.38819e-06	1.65042e-16	9.92931e-24	9.92931e-24	8.31332e-23
	2,3,3,5,5,7-m-C10	CC(C)C(C)(C)CC(C)(C)CC(C)CCC	-19333	4446.18	6.03299e-08	6.03299e-08	2.30687e-05	1.06936e-15	2.75441e-22	2.75441e-22	2.30613e-21
	2,3,3,5,5,8-m-C10	CC(C)C(C)(C)CC(C)(C)CCC(C)CC	-19340.1	4447.81	3.0739e-07	3.07391e-07	0.000117539	1.59167e-11	2.08888e-17	2.08888e-17	1.74891e-16
	2,3,3,5,5,9-m-C10	CC(C)C(C)(C)CC(C)(C)CCCC(C)C	-19339.6	4447.71	2.78687e-07	2.78687e-07	0.000106563	7.38722e-12	8.78959e-18	8.78959e-18	7.35909e-17
	2,3,3,5,6,6-m-C10	CC(C)C(C)(C)CC(C)C(C)(C)CCCC	-19342.1	4448.29	4.938e-07	4.938e-07	0.000188817	1.97591e-10	4.1657e-16	4.1657e-16	3.48774e-15
	2,3,3,5,6,7-m-C10	CC(C)C(C)(C)CC(C)C(C)C(C)CCC	-19344.1	4448.75	7.82191e-07	7.82191e-07	0.000299091	1.3845e-09	4.62357e-15	4.62357e-15	3.87109e-14
	2,3,3,5,6,8-m-C10	CC(C)C(C)(C)CC(C)C(C)CC(C)CC	-19353.6	4450.91	6.82427e-06	6.82432e-06	0.00260945	2.90407e-08	8.46126e-13	8.46126e-13	7.08419e-12
	2,3,3,5,6,9-m-C10	CC(C)C(C)(C)CC(C)C(C)CCC(C)C	-19355.5	4451.36	1.06375e-05	1.06376e-05	0.00406756	5.76935e-08	2.62022e-12	2.62022e-12	2.19378e-11
	2,3,3,5,7,7-m-C10	CC(C)C(C)(C)CC(C)CC(C)(C)CCC	-19348.5	4449.74	2.11413e-06	2.11413e-06	0.000808391	2.66484e-09	2.40532e-14	2.40532e-14	2.01385e-13
	2,3,3,5,7,8-m-C10	CC(C)C(C)(C)CC(C)CC(C)C(C)CC	-19353.6	4450.91	6.82427e-06	6.82432e-06	0.00260945	8.66587e-09	2.52488e-13	2.52488e-13	2.11395e-12
	2,3,3,5,7,9-m-C10	CC(C)C(C)(C)CC(C)CC(C)CC(C)C	-19356.7	4451.64	1.41901e-05	1.41903e-05	0.005426	3.52912e-09	2.13807e-13	2.13807e-13	1.7901e-12
	2,3,3,5,8,8-m-C10	CC(C)C(C)(C)CC(C)CCC(C)(C)CC	-19355.9	4451.45	1.17294e-05	1.17296e-05	0.00448509	1.82638e-07	9.14618e-12	9.14618e-12	7.65764e-11
	2,3,3,5,8,9-m-C10	CC(C)C(C)(C)CC(C)CCC(C)C(C)C	-19357.3	4451.77	1.60169e-05	1.60172e-05	0.00612457	7.05783e-08	4.82637e-12	4.82637e-12	4.04088e-11
	2,3,3,6,6,7-m-C10	CC(C)C(C)(C)CCC(C)(C)C(C)CCC	-19348.6	4449.78	2.19909e-06	2.19909e-06	0.000840879	5.38791e-09	5.05865e-14	5.05865e-14	4.23535e-13
	2,3,3,6,6,8-m-C10	CC(C)C(C)(C)CCC(C)(C)CC(C)CC	-19355.5	4451.37	1.07718e-05	1.07719e-05	0.00411892	4.54542e-07	2.09042e-11	2.09042e-11	1.75021e-10
	2,3,3,6,6,9-m-C10	CC(C)C(C)(C)CCC(C)(C)CCC(C)C	-19361.6	4452.76	4.34917e-05	4.34936e-05	0.0166309	4.50918e-06	8.37289e-10	8.37289e-10	7.0102e-09
	2,3,3,6,7,7-m-C10	CC(C)C(C)(C)CCC(C)C(C)(C)CCC	-19348.6	4449.78	2.19909e-06	2.19909e-06	0.000840879	3.34591e-08	3.14144e-13	3.14144e-13	2.63017e-12
	2,3,3,6,7,8-m-C10	CC(C)C(C)(C)CCC(C)C(C)C(C)CC	-19351.2	4450.37	3.98539e-06	3.9854e-06	0.00152392	4.76636e-08	8.11015e-13	8.11015e-13	6.79022e-12
	2,3,3,6,7,9-m-C10	CC(C)C(C)(C)CCC(C)C(C)CC(C)C	-19359.6	4452.31	2.75533e-05	2.75541e-05	0.010536	6.99944e-07	8.23396e-11	8.23396e-11	6.89388e-10
	2,3,3,6,8,8-m-C10	CC(C)C(C)(C)CCC(C)CC(C)(C)CC	-19355.9	4451.45	1.17294e-05	1.17296e-05	0.00448509	4.31499e-07	2.16087e-11	2.16087e-11	1.80918e-10
	2,3,3,6,8,9-m-C10	CC(C)C(C)(C)CCC(C)CC(C)C(C)C	-19361.4	4452.72	4.14872e-05	4.14889e-05	0.0158643	4.87741e-07	8.63921e-11	8.63921e-11	7.23318e-10
	2,3,3,7,7,8-m-C10	CC(C)C(C)(C)CCCC(C)(C)C(C)CC	-19349.2	4449.91	2.51599e-06	2.516e-06	0.000962055	1.4505e-07	1.55811e-12	1.55811e-12	1.30453e-11
	2,3,3,7,7,9-m-C10	CC(C)C(C)(C)CCCC(C)(C)CC(C)C	-19355.1	4451.27	9.76596e-06	9.76606e-06	0.0037343	2.19139e-07	9.13706e-12	9.13706e-12	7.65001e-11
	2,3,3,7,8,8-m-C10	CC(C)C(C)(C)CCCC(C)C(C)(C)CC	-19349.6	4450	2.73966e-06	2.73967e-06	0.00104758	1.98584e-08	2.3228e-13	2.3228e-13	1.94477e-12
	2,3,3,7,8,9-m-C10	CC(C)C(C)(C)CCCC(C)C(C)C(C)C	-19352.6	4450.69	5.44047e-06	5.4405e-06	0.00208031	4.04985e-08	9.4069e-13	9.4069e-13	7.87593e-12
	2,3,3,8,8,9-m-C10	CC(C)C(C)(C)CCCCC(C)(C)C(C)C	-19351.8	4450.51	4.57619e-06	4.57621e-06	0.00174983	8.94062e-09	1.7468e-13	1.7468e-13	1.46251e-12
	2,3,4,4,5,5-m-C10	CC(C)C(C)C(C)(C)C(C)(C)CCCCC	-19303	4439.29	6.10319e-11	6.10319e-11	2.33371e-08	6.13847e-14	1.59951e-23	1.59951e-23	1.33919e-22
	2,3,4,4,5,6-m-C10	CC(C)C(C)C(C)(C)C(C)C(C)CCCC	-19317.5	4442.62	1.70852e-09	1.70852e-09	6.53297e-07	2.79141e-11	2.03618e-19	2.03618e-19	1.70479e-18
	2,3,4,4,5,7-m-C10	CC(C)C(C)C(C)(C)C(C)CC(C)CCC	-19330.1	4445.52	3.119e-08	3.119e-08	1.19263e-05	7.79549e-10	1.03808e-16	1.03808e-16	8.69132e-16
	2,3,4,4,5,8-m-C10	CC(C)C(C)C(C)(C)C(C)CCC(C)CC	-19333.1	4446.2	6.13534e-08	6.13534e-08	2.346e-05	4.93691e-10	1.2932e-16	1.2932e-16	1.08273e-15
	2,3,4,4,5,9-m-C10	CC(C)C(C)C(C)(C)C(C)CCCC(C)C	-19332.6	4446.1	5.56243e-08	5.56243e-08	2.12694e-05	1.00405e-09	2.38447e-16	2.38447e-16	1.9964e-15
	2,3,4,4,6,6-m-C10	CC(C)C(C)C(C)(C)CC(C)(C)CCCC	-19323.3	4443.94	6.42457e-09	6.42457e-09	2.4566e-06	1.02023e-16	2.79843e-24	2.79843e-24	2.34299e-23
	2,3,4,4,6,7-m-C10	CC(C)C(C)C(C)(C)CC(C)C(C)CCC	-19339.1	4447.59	2.45226e-07	2.45226e-07	9.37683e-05	5.93178e-10	6.21044e-16	6.21044e-16	5.19969e-15
	2,3,4,4,6,8-m-C10	CC(C)C(C)C(C)(C)CC(C)CC(C)CC	-19343.3	4448.55	6.43479e-07	6.43479e-07	0.00024605	4.72893e-10	1.29917e-15	1.29917e-15	1.08773e-14
	2,3,4,4,6,9-m-C10	CC(C)C(C)C(C)(C)CC(C)CCC(C)C	-19345.2	4448.99	1.00304e-06	1.00304e-06	0.000383537	2.50111e-09	1.07108e-14	1.07108e-14	8.9676e-14
	2,3,4,4,7,7-m-C10	CC(C)C(C)C(C)(C)CCC(C)(C)CCC	-19345.2	4448.99	1.00261e-06	1.00262e-06	0.000383375	8.92899e-08	3.82215e-13	3.82215e-13	3.20009e-12
	2,3,4,4,7,8-m-C10	CC(C)C(C)C(C)(C)CCC(C)C(C)CC	-19346.2	4449.21	1.24947e-06	1.24947e-06	0.000477765	7.33867e-08	3.91483e-13	3.91483e-13	3.27769e-12
	2,3,4,4,7,9-m-C10	CC(C)C(C)C(C)(C)CCC(C)CC(C)C	-19349.4	4449.95	2.59808e-06	2.59808e-06	0.000993443	2.53086e-08	2.80732e-13	2.80732e-13	2.35043e-12
	2,3,4,4,8,8-m-C10	CC(C)C(C)C(C)(C)CCCC(C)(C)CC	-19346.2	4449.21	1.24907e-06	1.24908e-06	0.000477615	4.59004e-07	2.4478e-12	2.4478e-12	2.04942e-11
	2,3,4,4,8,9-m-C10	CC(C)C(C)C(C)(C)CCCC(C)C(C)C	-19347.5	4449.53	1.70565e-06	1.70565e-06	0.0006522	2.02779e-08	1.47667e-13	1.47667e-13	1.23634e-12
	2,3,4,5,5,6-m-C10	CC(C)C(C)C(C)C(C)(C)C(C)CCCC	-19321.3	4443.49	4.09014e-09	4.09014e-09	1.56397e-06	1.60459e-10	2.80203e-18	2.80203e-18	2.346e-17
	2,3,4,5,5,7-m-C10	CC(C)C(C)C(C)C(C)(C)CC(C)CCC	-19333.9	4446.38	7.37548e-08	7.37548e-08	2.8202e-05	2.75111e-10	8.66303e-17	8.66303e-17	7.25312e-16
	2,3,4,5,5,8-m-C10	CC(C)C(C)C(C)C(C)(C)CCC(C)CC	-19340.9	4448.01	3.75793e-07	3.75793e-07	0.000143694	9.71334e-09	1.55843e-14	1.55843e-14	1.3048e-13
	2,3,4,5,5,9-m-C10	CC(C)C(C)C(C)C(C)(C)CCCC(C)C	-19340.5	4447.91	3.40702e-07	3.40702e-07	0.000130276	7.96357e-09	1.15839e-14	1.15839e-14	9.69859e-14
	2,3,4,5,6,6-m-C10	CC(C)C(C)C(C)C(C)C(C)(C)CCCC	-19329.2	4445.3	2.50523e-08	2.50523e-08	9.57939e-06	1.71052e-10	1.82956e-17	1.82956e-17	1.5318e-16
	2,3,4,5,6,7-m-C10	CC(C)C(C)C(C)C(C)C(C)C(C)CCC	-19335	4446.64	9.50007e-08	9.50007e-08	3.63259e-05	2.93163e-08	1.18907e-14	1.18907e-14	9.95549e-14
	2,3,4,5,6,8-m-C10	CC(C)C(C)C(C)C(C)C(C)CC(C)CC	-19344.4	4448.8	8.2884e-07	8.2884e-07	0.000316928	1.21023e-06	4.2826e-12	4.2826e-12	3.58561e-11
	2,3,4,5,6,9-m-C10	CC(C)C(C)C(C)C(C)C(C)CCC(C)C	-19346.3	4449.25	1.29197e-06	1.29197e-06	0.000494019	7.26689e-06	4.00842e-11	4.00842e-11	3.35605e-10
	2,3,4,5,7,7-m-C10	CC(C)C(C)C(C)C(C)CC(C)(C)CCC	-19344.5	4448.83	8.53731e-07	8.53732e-07	0.000326446	1.95272e-07	7.11757e-13	7.11757e-13	5.95918e-12
	2,3,4,5,7,8-m-C10	CC(C)C(C)C(C)C(C)CC(C)C(C)CC	-19349.6	4450.01	2.75579e-06	2.7558e-06	0.00105375	6.49931e-06	7.6469e-11	7.6469e-11	6.40237e-10
	2,3,4,5,7,9-m-C10	CC(C)C(C)C(C)C(C)CC(C)CC(C)C	-19352.8	4450.74	5.73026e-06	5.73029e-06	0.00219112	1.12564e-05	2.75388e-10	2.75388e-10	2.30569e-09
	2,3,4,5,8,8-m-C10	CC(C)C(C)C(C)C(C)CCC(C)(C)CC	-19352	4450.55	4.7366e-06	4.73662e-06	0.00181117	1.71092e-06	3.45992e-11	3.45992e-11	2.89682e-10
	2,3,4,5,8,9-m-C10	CC(C)C(C)C(C)C(C)CCC(C)C(C)C	-19353.3	4450.86	6.46798e-06	6.46802e-06	0.00247321	2.13374e-05	5.89225e-10	5.89225e-10	4.93329e-09
	2,3,4,6,6,7-m-C10	CC(C)C(C)C(C)CC(C)(C)C(C)CCC	-19342.9	4448.46	5.87062e-07	5.87062e-07	0.000224478	2.57409e-08	6.45176e-14	6.45176e-14	5.40174e-13
	2,3,4,6,6,8-m-C10	CC(C)C(C)C(C)CC(C)(C)CC(C)CC	-19349.8	4450.05	2.87561e-06	2.87562e-06	0.00109956	1.50973e-08	1.85353e-13	1.85353e-13	1.55187e-12
	2,3,4,6,6,9-m-C10	CC(C)C(C)C(C)CC(C)(C)CCC(C)C	-19355.9	4451.44	1.16104e-05	1.16105e-05	0.00443959	1.68223e-06	8.33879e-11	8.33879e-11	6.98166e-10
	2,3,4,6,7,7-m-C10	CC(C)C(C)C(C)CC(C)C(C)(C)CCC	-19347	4449.41	1.52061e-06	1.52062e-06	0.000581446	3.12578e-08	2.02931e-13	2.02931e-13	1.69904e-12
	2,3,4,6,7,8-m-C10	CC(C)C(C)C(C)CC(C)C(C)C(C)CC	-19349.6	4450.01	2.75579e-06	2.7558e-06	0.00105375	6.44593e-06	7.58409e-11	7.58409e-11	6.34978e-10
	2,3,4,6,7,9-m-C10	CC(C)C(C)C(C)CC(C)C(C)CC(C)C	-19358	4451.94	1.90524e-05	1.90528e-05	0.00728532	3.50517e-05	2.85122e-09	2.85122e-09	2.38719e-08
	2,3,4,6,8,8-m-C10	CC(C)C(C)C(C)CC(C)CC(C)(C)CC	-19354.3	4451.08	8.11059e-06	8.11066e-06	0.00310132	1.92361e-07	6.66102e-12	6.66102e-12	5.57694e-11
	2,3,4,6,8,9-m-C10	CC(C)C(C)C(C)CC(C)CC(C)C(C)C	-19359.8	4452.35	2.86873e-05	2.86881e-05	0.0109696	2.09762e-05	2.56914e-09	2.56914e-09	2.15101e-08
	2,3,4,7,7,8-m-C10	CC(C)C(C)C(C)CCC(C)(C)C(C)CC	-19350	4450.09	2.99117e-06	2.99118e-06	0.00114375	1.90227e-07	2.42932e-12	2.42932e-12	2.03395e-11
	2,3,4,7,7,9-m-C10	CC(C)C(C)C(C)CCC(C)(C)CC(C)C	-19355.9	4451.44	1.16104e-05	1.16105e-05	0.00443959	1.83463e-06	9.09427e-11	9.09427e-11	7.61418e-10
	2,3,4,7,8,8-m-C10	CC(C)C(C)C(C)CCC(C)C(C)(C)CC	-19350.3	4450.17	3.25709e-06	3.2571e-06	0.00124543	1.18869e-07	1.65298e-12	1.65298e-12	1.38396e-11
	2,3,4,7,8,9-m-C10	CC(C)C(C)C(C)CCC(C)C(C)C(C)C	-19353.3	4450.86	6.46798e-06	6.46802e-06	0.00247321	2.30142e-05	6.35529e-10	6.35529e-10	5.32097e-09
	2,3,5,5,6,6-m-C10	CC(C)C(C)CC(C)(C)C(C)(C)CCCC	-19329.4	4445.36	2.63498e-08	2.63498e-08	1.00755e-05	3.35906e-11	3.77891e-18	3.77891e-18	3.16389e-17
	2,3,5,5,6,7-m-C10	CC(C)C(C)CC(C)(C)C(C)C(C)CCC	-19339.1	4447.59	2.45226e-07	2.45226e-07	9.37683e-05	4.03036e-11	4.2197e-17	4.2197e-17	3.53294e-16
	2,3,5,5,6,8-m-C10	CC(C)C(C)CC(C)(C)C(C)CC(C)CC	-19352.3	4450.63	5.12186e-06	5.12188e-06	0.00195848	4.44386e-09	9.7176e-14	9.7176e-14	8.13606e-13
	2,3,5,5,6,9-m-C10	CC(C)C(C)CC(C)(C)C(C)CCC(C)C	-19354.2	4451.07	7.98381e-06	7.98388e-06	0.00305284	3.38054e-08	1.15231e-12	1.15231e-12	9.64769e-12
	2,3,5,5,7,7-m-C10	CC(C)C(C)CC(C)(C)CC(C)(C)CCC	-19338.6	4447.47	2.18936e-07	2.18936e-07	8.37157e-05	7.23509e-14	6.76289e-20	6.76289e-20	5.66223e-19
	2,3,5,5,7,8-m-C10	CC(C)C(C)CC(C)(C)CC(C)C(C)CC	-19355	4451.25	9.56106e-06	9.56115e-06	0.00365595	5.56113e-08	2.27007e-12	2.27007e-12	1.90062e-11
	2,3,5,5,7,9-m-C10	CC(C)C(C)CC(C)(C)CC(C)CC(C)C	-19358.2	4451.98	1.98808e-05	1.98812e-05	0.00760207	7.9808e-10	6.77409e-14	6.77409e-14	5.67161e-13
	2,3,5,5,8,8-m-C10	CC(C)C(C)CC(C)(C)CCC(C)(C)CC	-19361.5	4452.74	4.25658e-05	4.25676e-05	0.0162768	7.12836e-06	1.29545e-09	1.29545e-09	1.08462e-08
	2,3,5,5,8,9-m-C10	CC(C)C(C)CC(C)(C)CCC(C)C(C)C	-19362.9	4453.05	5.8125e-05	5.81284e-05	0.0222269	8.13714e-06	2.01932e-09	2.01932e-09	1.69068e-08
	2,3,5,6,6,7-m-C10	CC(C)C(C)CC(C)C(C)(C)C(C)CCC	-19339.1	4447.6	2.48261e-07	2.48261e-07	9.4929e-05	2.36692e-09	2.50879e-15	2.50879e-15	2.10048e-14
	2,3,5,6,6,8-m-C10	CC(C)C(C)CC(C)C(C)(C)CC(C)CC	-19352.3	4450.63	5.12186e-06	5.12188e-06	0.00195848	6.82336e-09	1.4921e-13	1.4921e-13	1.24926e-12
	2,3,5,6,6,9-m-C10	CC(C)C(C)CC(C)C(C)(C)CCC(C)C	-19358.4	4452.02	2.06798e-05	2.06802e-05	0.00790759	1.61207e-07	1.42332e-11	1.42332e-11	1.19167e-10
	2,3,5,6,7,7-m-C10	CC(C)C(C)CC(C)C(C)C(C)(C)CCC	-19343.2	4448.54	6.35187e-07	6.35187e-07	0.00024288	1.77935e-08	4.8254e-14	4.8254e-14	4.04006e-13
	2,3,5,6,7,8-m-C10	CC(C)C(C)CC(C)C(C)C(C)C(C)CC	-19349.6	4450.01	2.75579e-06	2.7558e-06	0.00105375	1.13433e-06	1.33462e-11	1.33462e-11	1.11741e-10
	2,3,5,6,7,9-m-C10	CC(C)C(C)CC(C)C(C)C(C)CC(C)C	-19358	4451.94	1.90524e-05	1.90528e-05	0.00728532	2.55561e-06	2.07882e-10	2.07882e-10	1.74049e-09
	2,3,5,6,8,8-m-C10	CC(C)C(C)CC(C)C(C)CC(C)(C)CC	-19359.5	4452.29	2.69668e-05	2.69675e-05	0.0103117	2.21419e-06	2.54927e-10	2.54927e-10	2.13438e-09
	2,3,5,6,8,9-m-C10	CC(C)C(C)CC(C)C(C)CC(C)C(C)C	-19365	4453.55	9.53819e-05	9.5391e-05	0.0364752	2.66284e-06	1.08438e-09	1.08438e-09	9.07899e-09
	2,3,5,7,7,8-m-C10	CC(C)C(C)CC(C)CC(C)(C)C(C)CC	-19352.3	4450.63	5.12186e-06	5.12188e-06	0.00195848	2.41909e-08	5.28994e-13	5.28994e-13	4.429e-12
	2,3,5,7,7,9-m-C10	CC(C)C(C)CC(C)CC(C)(C)CC(C)C	-19358.2	4451.98	1.98808e-05	1.98812e-05	0.00760207	9.20352e-09	7.81193e-13	7.81193e-13	6.54054e-12
	2,3,5,7,8,8-m-C10	CC(C)C(C)CC(C)CC(C)C(C)(C)CC	-19356.8	4451.66	1.44461e-05	1.44463e-05	0.00552391	1.07005e-07	6.59975e-12	6.59975e-12	5.52564e-11
	2,3,6,6,7,7-m-C10	CC(C)C(C)CCC(C)(C)C(C)(C)CCC	-19335.9	4446.85	1.17346e-07	1.17346e-07	4.48703e-05	7e-09	3.50703e-15	3.50703e-15	2.93626e-14
	2,3,6,6,7,8-m-C10	CC(C)C(C)CCC(C)(C)C(C)C(C)CC	-19346.2	4449.21	1.24947e-06	1.24947e-06	0.000477765	4.95361e-08	2.64251e-13	2.64251e-13	2.21245e-12
	2,3,6,6,7,9-m-C10	CC(C)C(C)CCC(C)(C)C(C)CC(C)C	-19358.4	4452.02	2.06798e-05	2.06802e-05	0.00790759	9.9298e-07	8.76712e-11	8.76712e-11	7.34028e-10
	2,3,6,6,8,8-m-C10	CC(C)C(C)CCC(C)(C)CC(C)(C)CC	-19346	4449.19	1.21468e-06	1.21468e-06	0.000464465	3.43356e-07	1.78065e-12	1.78065e-12	1.49085e-11
	2,3,6,7,7,8-m-C10	CC(C)C(C)CCC(C)C(C)(C)C(C)CC	-19342.1	4448.27	4.88351e-07	4.88351e-07	0.000186733	1.39187e-08	2.90204e-14	2.90204e-14	2.42973e-13
	2,3,6,7,7,9-m-C10	CC(C)C(C)CCC(C)C(C)(C)CC(C)C	-19354.2	4451.07	7.98381e-06	7.98388e-06	0.00305284	5.23106e-07	1.78308e-11	1.78308e-11	1.49289e-10
	2,3,6,7,8,8-m-C10	CC(C)C(C)CCC(C)C(C)C(C)(C)CC	-19346.5	4449.3	1.36054e-06	1.36054e-06	0.000520239	3.9178e-08	2.27575e-13	2.27575e-13	1.90538e-12
	2,3,7,7,8,8-m-C10	CC(C)C(C)CCCC(C)(C)C(C)(C)CC	-19336.8	4447.07	1.46192e-07	1.46192e-07	5.59002e-05	1.73759e-08	1.08453e-14	1.08453e-14	9.08023e-14
	2,4,4,5,5,6-m-C10	CC(C)CC(C)(C)C(C)(C)C(C)CCCC	-19309.7	4440.83	2.85678e-10	2.85678e-10	1.09236e-07	7.13076e-13	8.69729e-22	8.69729e-22	7.28181e-21
	2,4,4,5,5,7-m-C10	CC(C)CC(C)(C)C(C)(C)CC(C)CCC	-19327.1	4444.82	1.54955e-08	1.54955e-08	5.92509e-06	3.13951e-10	2.07701e-17	2.07701e-17	1.73897e-16
	2,4,4,5,5,8-m-C10	CC(C)CC(C)(C)C(C)(C)CCC(C)CC	-19334.2	4446.45	7.89519e-08	7.89519e-08	3.01893e-05	5.11141e-09	1.72296e-15	1.72296e-15	1.44255e-14
	2,4,4,5,5,9-m-C10	CC(C)CC(C)(C)C(C)(C)CCCC(C)C	-19333.7	4446.35	7.15796e-08	7.15796e-08	2.73703e-05	1.96316e-09	5.99951e-16	5.99951e-16	5.02309e-15
	2,4,4,5,6,6-m-C10	CC(C)CC(C)(C)C(C)C(C)(C)CCCC	-19310.5	4441.02	3.44259e-10	3.44259e-10	1.31636e-07	2.75062e-19	4.04284e-28	4.04284e-28	3.38487e-27
	2,4,4,5,6,7-m-C10	CC(C)CC(C)(C)C(C)C(C)C(C)CCC	-19332.1	4445.98	4.89836e-08	4.89836e-08	1.87301e-05	1.52058e-09	3.18002e-16	3.18002e-16	2.66248e-15
	2,4,4,5,6,8-m-C10	CC(C)CC(C)(C)C(C)C(C)CC(C)CC	-19341.5	4448.14	4.27361e-07	4.27361e-07	0.000163412	5.56308e-09	1.01504e-14	1.01504e-14	8.49838e-14
	2,4,4,5,6,9-m-C10	CC(C)CC(C)(C)C(C)C(C)CCC(C)C	-19343.4	4448.59	6.66158e-07	6.66159e-07	0.000254723	1.03039e-08	2.93055e-14	2.93055e-14	2.4536e-13
	2,4,4,5,7,7-m-C10	CC(C)CC(C)(C)C(C)CC(C)(C)CCC	-19345.4	4449.04	1.05381e-06	1.05381e-06	0.000402952	9.69109e-09	4.3602e-14	4.3602e-14	3.65058e-13
	2,4,4,5,7,8-m-C10	CC(C)CC(C)(C)C(C)CC(C)C(C)CC	-19350.5	4450.22	3.40164e-06	3.40165e-06	0.00130071	8.22486e-08	1.1945e-12	1.1945e-12	1.0001e-11
	2,4,4,5,7,9-m-C10	CC(C)CC(C)(C)C(C)CC(C)CC(C)C	-19353.7	4450.95	7.0732e-06	7.07325e-06	0.00270464	3.56346e-08	1.07611e-12	1.07611e-12	9.00977e-12
	2,4,4,5,8,8-m-C10	CC(C)CC(C)(C)C(C)CCC(C)(C)CC	-19352.9	4450.76	5.84667e-06	5.8467e-06	0.00223563	2.62176e-07	6.54444e-12	6.54444e-12	5.47934e-11
	2,4,4,6,6,7-m-C10	CC(C)CC(C)(C)CC(C)(C)C(C)CCC	-19330	4445.49	3.00721e-08	3.00721e-08	1.14988e-05	7.69199e-17	9.87584e-24	9.87584e-24	8.26855e-23
	2,4,4,6,6,8-m-C10	CC(C)CC(C)(C)CC(C)(C)CC(C)CC	-19336.9	4447.08	1.47303e-07	1.47303e-07	5.63249e-05	4.58104e-18	2.88101e-24	2.88101e-24	2.41213e-23
	2,4,4,6,6,9-m-C10	CC(C)CC(C)(C)CC(C)(C)CCC(C)C	-19342.9	4448.47	5.94741e-07	5.94742e-07	0.000227415	1.63167e-13	4.14317e-19	4.14317e-19	3.46887e-18
	2,4,4,6,7,7-m-C10	CC(C)CC(C)(C)CC(C)C(C)(C)CCC	-19345.4	4449.04	1.05381e-06	1.05381e-06	0.000402952	4.5934e-09	2.06666e-14	2.06666e-14	1.73031e-13
	2,4,4,6,7,8-m-C10	CC(C)CC(C)(C)CC(C)C(C)C(C)CC	-19348	4449.64	1.90981e-06	1.90981e-06	0.000730266	9.0832e-08	7.40628e-13	7.40628e-13	6.20091e-12
	2,4,4,6,7,9-m-C10	CC(C)CC(C)(C)CC(C)C(C)CC(C)C	-19356.4	4451.57	1.32037e-05	1.32038e-05	0.00504882	8.44704e-08	4.76178e-12	4.76178e-12	3.9868e-11
	2,4,4,6,8,8-m-C10	CC(C)CC(C)(C)CC(C)CC(C)(C)CC	-19352.7	4450.72	5.62078e-06	5.62081e-06	0.00214926	1.29135e-08	3.09894e-13	3.09894e-13	2.59458e-12
	2,4,4,7,7,8-m-C10	CC(C)CC(C)(C)CCC(C)(C)C(C)CC	-19352.5	4450.67	5.36934e-06	5.36936e-06	0.00205311	2.92523e-07	6.70581e-12	6.70581e-12	5.61444e-11
	2,4,4,7,7,9-m-C10	CC(C)CC(C)(C)CCC(C)(C)CC(C)C	-19358.4	4452.03	2.08414e-05	2.08418e-05	0.00796939	9.99586e-08	8.89442e-12	8.89442e-12	7.44685e-11
	2,4,4,7,8,8-m-C10	CC(C)CC(C)(C)CCC(C)C(C)(C)CC	-19352.9	4450.76	5.84667e-06	5.8467e-06	0.00223563	2.45024e-07	6.1163e-12	6.1163e-12	5.12087e-11
	2,4,5,5,6,6-m-C10	CC(C)CC(C)C(C)(C)C(C)(C)CCCC	-19313.9	4441.78	7.39967e-10	7.39967e-10	2.82945e-07	7.83394e-13	2.47494e-21	2.47494e-21	2.07214e-20
	2,4,5,5,6,7-m-C10	CC(C)CC(C)C(C)(C)C(C)C(C)CCC	-19328.3	4445.11	2.07146e-08	2.07146e-08	7.92075e-06	9.01959e-09	7.9769e-16	7.9769e-16	6.67866e-15
	2,4,5,5,6,8-m-C10	CC(C)CC(C)C(C)(C)C(C)CC(C)CC	-19341.6	4448.15	4.32651e-07	4.32651e-07	0.000165435	2.64165e-08	4.87959e-14	4.87959e-14	4.08544e-13
	2,4,5,5,6,9-m-C10	CC(C)CC(C)C(C)(C)C(C)CCC(C)C	-19343.5	4448.6	6.74404e-07	6.74405e-07	0.000257876	3.03215e-08	8.73055e-14	8.73055e-14	7.30965e-13
	2,4,5,5,7,7-m-C10	CC(C)CC(C)C(C)(C)CC(C)(C)CCC	-19334.1	4446.44	7.78932e-08	7.78932e-08	2.97844e-05	2.50087e-12	8.3169e-19	8.3169e-19	6.96333e-18
	2,4,5,5,7,8-m-C10	CC(C)CC(C)C(C)(C)CC(C)C(C)CC	-19350.5	4450.22	3.40164e-06	3.40165e-06	0.00130071	7.66726e-08	1.11352e-12	1.11352e-12	9.32297e-12
	2,4,5,5,7,9-m-C10	CC(C)CC(C)C(C)(C)CC(C)CC(C)C	-19353.7	4450.95	7.0732e-06	7.07325e-06	0.00270464	8.15452e-09	2.46255e-13	2.46255e-13	2.06177e-12
	2,4,5,5,8,8-m-C10	CC(C)CC(C)C(C)(C)CCC(C)(C)CC	-19357	4451.71	1.51441e-05	1.51443e-05	0.00579082	6.08074e-07	3.93162e-11	3.93162e-11	3.29175e-10
	2,4,5,6,6,7-m-C10	CC(C)CC(C)C(C)C(C)(C)C(C)CCC	-19328.3	4445.11	2.07146e-08	2.07146e-08	7.92075e-06	3.71671e-09	3.28705e-16	3.28705e-16	2.75208e-15
	2,4,5,6,6,8-m-C10	CC(C)CC(C)C(C)C(C)(C)CC(C)CC	-19341.5	4448.14	4.27361e-07	4.27361e-07	0.000163412	2.91528e-11	5.3192e-17	5.3192e-17	4.4535e-16
	2,4,5,6,6,9-m-C10	CC(C)CC(C)C(C)C(C)(C)CCC(C)C	-19347.6	4449.54	1.72549e-06	1.72549e-06	0.000659786	1.76445e-08	1.29985e-13	1.29985e-13	1.0883e-12
	2,4,5,6,7,7-m-C10	CC(C)CC(C)C(C)C(C)C(C)(C)CCC	-19336.2	4446.93	1.26878e-07	1.26878e-07	4.8515e-05	1.67643e-08	9.0812e-15	9.0812e-15	7.60323e-14
	2,4,5,6,7,8-m-C10	CC(C)CC(C)C(C)C(C)C(C)C(C)CC	-19342.6	4448.39	5.50467e-07	5.50467e-07	0.000210485	3.90437e-07	9.17601e-13	9.17601e-13	7.68261e-12
	2,4,5,6,7,9-m-C10	CC(C)CC(C)C(C)C(C)C(C)CC(C)C	-19351	4450.33	3.8057e-06	3.80572e-06	0.00145521	2.37685e-07	3.86196e-12	3.86196e-12	3.23342e-11
	2,4,5,6,8,8-m-C10	CC(C)CC(C)C(C)C(C)CC(C)(C)CC	-19352.5	4450.68	5.38658e-06	5.38661e-06	0.00205971	3.31008e-07	7.61242e-12	7.61242e-12	6.3735e-11
	2,4,5,7,7,8-m-C10	CC(C)CC(C)C(C)CC(C)(C)C(C)CC	-19350.5	4450.22	3.40164e-06	3.40165e-06	0.00130071	6.22577e-08	9.04174e-13	9.04174e-13	7.5702e-12
	2,4,5,7,8,8-m-C10	CC(C)CC(C)C(C)CC(C)C(C)(C)CC	-19355	4451.25	9.59425e-06	9.59435e-06	0.00366864	1.10529e-07	4.52751e-12	4.52751e-12	3.79066e-11
	2,4,6,6,7,7-m-C10	CC(C)CC(C)CC(C)(C)C(C)(C)CCC	-19331.2	4445.78	4.01365e-08	4.01365e-08	1.53472e-05	1.26899e-10	2.17456e-17	2.17456e-17	1.82065e-16
	2,4,6,6,7,8-m-C10	CC(C)CC(C)CC(C)(C)C(C)C(C)CC	-19341.5	4448.14	4.27361e-07	4.27361e-07	0.000163412	7.3026e-10	1.33243e-15	1.33243e-15	1.11558e-14
	2,4,6,6,8,8-m-C10	CC(C)CC(C)CC(C)(C)CC(C)(C)CC	-19341.4	4448.11	4.15464e-07	4.15464e-07	0.000158863	1.6312e-12	2.89342e-18	2.89342e-18	2.42252e-17
	2,4,6,7,7,8-m-C10	CC(C)CC(C)CC(C)C(C)(C)C(C)CC	-19341.6	4448.15	4.32651e-07	4.32651e-07	0.000165435	5.11956e-08	9.45673e-14	9.45673e-14	7.91765e-13
	2,4,6,7,8,8-m-C10	CC(C)CC(C)CC(C)C(C)C(C)(C)CC	-19346	4449.18	1.20536e-06	1.20536e-06	0.000460901	7.90379e-08	4.06747e-13	4.06747e-13	3.40549e-12
	2,4,7,7,8,8-m-C10	CC(C)CC(C)CCC(C)(C)C(C)(C)CC	-19338.7	4447.49	2.22682e-07	2.22682e-07	8.51482e-05	1.80242e-08	1.71361e-14	1.71361e-14	1.43472e-13
	2,5,5,6,6,7-m-C10	CC(C)CCC(C)(C)C(C)(C)C(C)CCC	-19316.2	4442.32	1.27224e-09	1.27224e-09	4.86473e-07	5.00889e-12	2.72071e-20	2.72071e-20	2.27791e-19
	2,5,5,6,6,8-m-C10	CC(C)CCC(C)(C)C(C)(C)CC(C)CC	-19334.2	4446.45	7.89519e-08	7.89519e-08	3.01893e-05	9.20368e-10	3.10238e-16	3.10238e-16	2.59747e-15
	2,5,5,6,6,9-m-C10	CC(C)CCC(C)(C)C(C)(C)CCC(C)C	-19340.2	4447.85	3.18772e-07	3.18772e-07	0.000121891	1.65416e-08	2.25128e-14	2.25128e-14	1.88488e-13
	2,5,5,6,7,7-m-C10	CC(C)CCC(C)(C)C(C)C(C)(C)CCC	-19317	4442.51	1.53312e-09	1.53312e-09	5.86228e-07	2.86732e-13	1.87682e-21	1.87682e-21	1.57137e-20
	2,5,5,6,7,8-m-C10	CC(C)CCC(C)(C)C(C)C(C)C(C)CC	-19339.2	4447.6	2.49579e-07	2.4958e-07	9.5433e-05	1.83727e-08	1.95773e-14	1.95773e-14	1.63911e-13
	2,5,5,6,8,8-m-C10	CC(C)CCC(C)(C)C(C)CC(C)(C)CC	-19352.9	4450.76	5.84667e-06	5.8467e-06	0.00223563	1.2866e-06	3.2116e-11	3.2116e-11	2.68891e-10
	2,5,5,7,7,8-m-C10	CC(C)CCC(C)(C)CC(C)(C)C(C)CC	-19337	4447.12	1.53222e-07	1.53222e-07	5.85885e-05	3.89277e-11	2.54655e-17	2.54655e-17	2.1321e-16
	2,5,5,7,8,8-m-C10	CC(C)CCC(C)(C)CC(C)C(C)(C)CC	-19352.9	4450.76	5.84667e-06	5.8467e-06	0.00223563	4.47899e-07	1.11804e-11	1.11804e-11	9.36083e-11
	2,5,6,6,7,7-m-C10	CC(C)CCC(C)C(C)(C)C(C)(C)CCC	-19316.2	4442.32	1.27224e-09	1.27224e-09	4.86473e-07	6.75642e-12	3.66992e-20	3.66992e-20	3.07264e-19
	2,5,6,6,7,8-m-C10	CC(C)CCC(C)C(C)(C)C(C)C(C)CC	-19331.3	4445.79	4.07473e-08	4.07473e-08	1.55808e-05	2.18402e-09	3.7995e-16	3.7995e-16	3.18113e-15
	2,5,6,6,8,8-m-C10	CC(C)CCC(C)C(C)(C)CC(C)(C)CC	-19337.4	4447.2	1.66844e-07	1.66844e-07	6.37969e-05	4.39595e-10	3.13136e-16	3.13136e-16	2.62173e-15
	2,5,6,7,7,8-m-C10	CC(C)CCC(C)C(C)C(C)(C)C(C)CC	-19331.3	4445.79	4.07473e-08	4.07473e-08	1.55808e-05	4.90053e-09	8.52537e-16	8.52537e-16	7.13786e-15
	2,5,6,7,8,8-m-C10	CC(C)CCC(C)C(C)C(C)C(C)(C)CC	-19339.5	4447.69	2.71767e-07	2.71767e-07	0.000103917	1.91914e-08	2.22677e-14	2.22677e-14	1.86436e-13
	2,5,7,7,8,8-m-C10	CC(C)CCC(C)CC(C)(C)C(C)(C)CC	-19334.5	4446.54	8.59707e-08	8.59707e-08	3.28731e-05	3.82125e-09	1.40258e-15	1.40258e-15	1.17431e-14
	2,6,6,7,7,8-m-C10	CC(C)CCCC(C)(C)C(C)(C)C(C)CC	-19316.8	4442.46	1.45558e-09	1.45558e-09	5.56577e-07	1.83692e-11	1.14156e-19	1.14156e-19	9.55768e-19
	2,6,6,7,8,8-m-C10	CC(C)CCCC(C)(C)C(C)C(C)(C)CC	-19318	4442.73	1.90999e-09	1.90999e-09	7.30333e-07	2.15171e-12	1.75464e-20	1.75464e-20	1.46907e-19
	2,6,7,7,8,8-m-C10	CC(C)CCCC(C)C(C)(C)C(C)(C)CC	-19317.2	4442.54	1.58498e-09	1.58498e-09	6.06056e-07	2.56595e-11	1.73637e-19	1.73637e-19	1.45378e-18
	3,3,4,4,5,5-m-C10	CCC(C)(C)C(C)(C)C(C)(C)CCCCC	-19302.2	4439.11	5.12784e-11	5.12784e-11	1.96076e-08	3.45533e-25	7.56475e-35	7.56475e-35	6.33359e-34
	3,3,4,4,5,6-m-C10	CCC(C)(C)C(C)(C)C(C)C(C)CCCC	-19302	4439.06	4.86832e-11	4.86832e-11	1.86153e-08	4.28852e-13	8.91369e-23	8.91369e-23	7.46299e-22
	3,3,4,4,5,7-m-C10	CCC(C)(C)C(C)(C)C(C)CC(C)CCC	-19314.7	4441.97	8.88739e-10	8.88739e-10	3.39832e-07	4.78067e-12	1.81399e-20	1.81399e-20	1.51876e-19
	3,3,4,4,5,8-m-C10	CCC(C)(C)C(C)(C)C(C)CCC(C)CC	-19317.6	4442.64	1.74822e-09	1.74822e-09	6.68478e-07	2.74192e-11	2.04655e-19	2.04655e-19	1.71348e-18
	3,3,4,4,6,6-m-C10	CCC(C)(C)C(C)(C)CC(C)(C)CCCC	-19312.6	4441.49	5.50652e-10	5.50652e-10	2.10556e-07	1.97382e-17	4.64042e-26	4.64042e-26	3.88519e-25
	3,3,4,4,6,7-m-C10	CCC(C)(C)C(C)(C)CC(C)C(C)CCC	-19328.4	4445.13	2.10184e-08	2.10184e-08	8.03693e-06	1.58386e-10	1.42131e-17	1.42131e-17	1.18999e-16
	3,3,4,4,6,8-m-C10	CCC(C)(C)C(C)(C)CC(C)CC(C)CC	-19332.6	4446.09	5.51528e-08	5.51528e-08	2.10891e-05	3.29479e-09	7.7583e-16	7.7583e-16	6.49564e-15
	3,3,4,4,7,7-m-C10	CCC(C)(C)C(C)(C)CCC(C)(C)CCC	-19334.5	4446.54	8.59345e-08	8.59345e-08	3.28592e-05	1.39431e-10	5.11563e-17	5.11563e-17	4.28306e-16
	3,3,4,4,7,8-m-C10	CCC(C)(C)C(C)(C)CCC(C)C(C)CC	-19335.5	4446.76	1.07092e-07	1.07092e-07	4.09494e-05	2.01098e-08	9.19467e-15	9.19467e-15	7.69824e-14
	3,3,4,4,8,8-m-C10	CCC(C)(C)C(C)(C)CCCC(C)(C)CC	-19335.5	4446.76	1.07059e-07	1.07059e-07	4.09366e-05	2.15076e-10	9.8307e-17	9.8307e-17	8.23076e-16
	3,3,4,5,5,6-m-C10	CCC(C)(C)C(C)C(C)(C)C(C)CCCC	-19298.8	4438.31	2.29295e-11	2.29295e-11	8.76768e-09	4.75075e-17	4.6508e-27	4.6508e-27	3.89389e-26
	3,3,4,5,5,7-m-C10	CCC(C)(C)C(C)C(C)(C)CC(C)CCC	-19311.3	4441.2	4.13473e-10	4.13473e-10	1.58102e-07	3.10371e-16	5.47897e-25	5.47897e-25	4.58727e-24
	3,3,4,5,5,8-m-C10	CCC(C)(C)C(C)C(C)(C)CCC(C)CC	-19318.4	4442.83	2.10671e-09	2.10671e-09	8.05554e-07	3.19318e-12	2.87209e-20	2.87209e-20	2.40466e-19
	3,3,4,5,6,6-m-C10	CCC(C)(C)C(C)C(C)C(C)(C)CCCC	-19322.4	4443.75	5.26976e-09	5.26976e-09	2.01503e-06	3.87579e-11	8.72013e-19	8.72013e-19	7.30093e-18
	3,3,4,5,6,7-m-C10	CCC(C)(C)C(C)C(C)C(C)C(C)CCC	-19328.2	4445.08	1.99834e-08	1.99834e-08	7.64117e-06	4.11897e-10	3.51422e-17	3.51422e-17	2.94228e-16
	3,3,4,5,6,8-m-C10	CCC(C)(C)C(C)C(C)C(C)CC(C)CC	-19337.6	4447.24	1.74347e-07	1.74347e-07	6.66659e-05	1.58664e-08	1.18103e-14	1.18103e-14	9.88821e-14
	3,3,4,5,7,7-m-C10	CCC(C)(C)C(C)C(C)CC(C)(C)CCC	-19337.7	4447.27	1.79583e-07	1.79583e-07	6.8668e-05	5.46786e-09	4.19231e-15	4.19231e-15	3.51001e-14
	3,3,4,5,7,8-m-C10	CCC(C)(C)C(C)C(C)CC(C)C(C)CC	-19342.8	4448.45	5.79682e-07	5.79683e-07	0.000221656	1.78689e-08	4.42241e-14	4.42241e-14	3.70266e-13
	3,3,4,5,8,8-m-C10	CCC(C)(C)C(C)C(C)CCC(C)(C)CC	-19345.2	4448.99	9.96346e-07	9.96347e-07	0.000380978	9.6491e-08	4.10457e-13	4.10457e-13	3.43656e-12
	3,3,4,6,6,7-m-C10	CCC(C)(C)C(C)CC(C)(C)C(C)CCC	-19339.9	4447.77	2.95627e-07	2.95627e-07	0.000113041	4.20639e-09	5.30916e-15	5.30916e-15	4.44509e-14
	3,3,4,6,6,8-m-C10	CCC(C)(C)C(C)CC(C)(C)CC(C)CC	-19346.8	4449.36	1.44807e-06	1.44808e-06	0.000553708	7.91089e-08	4.89088e-13	4.89088e-13	4.09489e-12
	3,3,4,6,7,7-m-C10	CCC(C)(C)C(C)CC(C)C(C)(C)CCC	-19344	4448.72	7.65737e-07	7.65738e-07	0.000292799	3.91047e-10	1.27844e-15	1.27844e-15	1.07037e-14
	3,3,4,6,7,8-m-C10	CCC(C)(C)C(C)CC(C)C(C)C(C)CC	-19346.6	4449.32	1.38774e-06	1.38774e-06	0.000530637	1.40098e-08	8.30064e-14	8.30064e-14	6.94971e-13
	3,3,4,6,8,8-m-C10	CCC(C)(C)C(C)CC(C)CC(C)(C)CC	-19351.3	4450.4	4.08426e-06	4.08428e-06	0.00156173	3.01178e-08	5.25179e-13	5.25179e-13	4.39706e-12
	3,3,4,7,7,8-m-C10	CCC(C)(C)C(C)CCC(C)(C)C(C)CC	-19347	4449.4	1.50627e-06	1.50627e-06	0.000575961	1.58751e-07	1.02092e-12	1.02092e-12	8.54765e-12
	3,3,4,7,8,8-m-C10	CCC(C)(C)C(C)CCC(C)C(C)(C)CC	-19347.4	4449.49	1.64018e-06	1.64018e-06	0.000627164	2.38543e-08	1.67043e-13	1.67043e-13	1.39857e-12
	3,3,5,5,6,6-m-C10	CCC(C)(C)CC(C)(C)C(C)(C)CCCC	-19312.6	4441.49	5.50652e-10	5.50652e-10	2.10556e-07	1.00804e-16	2.36988e-25	2.36988e-25	1.98418e-24
	3,3,5,5,6,7-m-C10	CCC(C)(C)CC(C)(C)C(C)C(C)CCC	-19322.3	4443.72	5.12467e-09	5.12467e-09	1.95955e-06	6.02009e-15	1.31716e-22	1.31716e-22	1.1028e-21
	3,3,5,5,6,8-m-C10	CCC(C)(C)CC(C)(C)C(C)CC(C)CC	-19335.5	4446.76	1.07035e-07	1.07035e-07	4.09277e-05	1.04018e-10	4.75342e-17	4.75342e-17	3.9798e-16
	3,3,5,5,7,7-m-C10	CCC(C)(C)CC(C)(C)CC(C)(C)CCC	-19321.8	4443.6	4.57527e-09	4.57527e-09	1.74947e-06	2.4877e-23	4.85943e-31	4.85943e-31	4.06856e-30
	3,3,5,5,7,8-m-C10	CCC(C)(C)CC(C)(C)CC(C)C(C)CC	-19338.2	4447.38	1.99805e-07	1.99805e-07	7.64004e-05	1.08635e-10	9.26713e-17	9.26713e-17	7.75891e-16
	3,3,5,5,8,8-m-C10	CCC(C)(C)CC(C)(C)CCC(C)(C)CC	-19344.7	4448.87	8.8953e-07	8.89531e-07	0.000340135	9.72108e-10	3.69187e-15	3.69187e-15	3.09102e-14
	3,3,5,6,6,7-m-C10	CCC(C)(C)CC(C)C(C)(C)C(C)CCC	-19333.7	4446.33	7.01895e-08	7.01895e-08	2.68387e-05	8.53886e-09	2.55884e-15	2.55884e-15	2.14239e-14
	3,3,5,6,6,8-m-C10	CCC(C)(C)CC(C)C(C)(C)CC(C)CC	-19346.8	4449.36	1.44807e-06	1.44808e-06	0.000553708	2.52543e-07	1.56134e-12	1.56134e-12	1.30723e-11
	3,3,5,6,7,7-m-C10	CCC(C)(C)CC(C)C(C)C(C)(C)CCC	-19337.7	4447.27	1.79583e-07	1.79583e-07	6.8668e-05	3.01755e-09	2.31361e-15	2.31361e-15	1.93707e-14
	3,3,5,6,7,8-m-C10	CCC(C)(C)CC(C)C(C)C(C)C(C)CC	-19344.1	4448.74	7.79129e-07	7.7913e-07	0.00029792	3.26579e-07	1.08635e-12	1.08635e-12	9.09544e-12
	3,3,5,6,8,8-m-C10	CCC(C)(C)CC(C)C(C)CC(C)(C)CC	-19354	4451.02	7.62416e-06	7.62421e-06	0.00291531	8.11504e-06	2.64152e-10	2.64152e-10	2.21161e-09
	3,3,5,7,7,8-m-C10	CCC(C)(C)CC(C)CC(C)(C)C(C)CC	-19346.8	4449.36	1.44807e-06	1.44808e-06	0.000553708	1.12957e-07	6.98353e-13	6.98353e-13	5.84696e-12
	3,3,6,6,7,7-m-C10	CCC(C)(C)CCC(C)(C)C(C)(C)CCC	-19334.5	4446.54	8.59345e-08	8.59345e-08	3.28592e-05	3.4265e-11	1.25716e-17	1.25716e-17	1.05255e-16
	3,3,6,6,7,8-m-C10	CCC(C)(C)CCC(C)(C)C(C)C(C)CC	-19344.8	4448.9	9.15003e-07	9.15004e-07	0.000349875	2.36204e-07	9.22744e-13	9.22744e-13	7.72567e-12
	3,3,6,7,7,8-m-C10	CCC(C)(C)CCC(C)C(C)(C)C(C)CC	-19340.7	4447.96	3.57627e-07	3.57627e-07	0.000136748	2.30294e-07	3.51628e-13	3.51628e-13	2.944e-12
	3,4,4,5,5,6-m-C10	CCC(C)C(C)(C)C(C)(C)C(C)CCCC	-19292.8	4436.94	5.8093e-12	5.8093e-12	2.22133e-09	1.37143e-15	3.40148e-26	3.40148e-26	2.84789e-25
	3,4,4,5,5,7-m-C10	CCC(C)C(C)(C)C(C)(C)CC(C)CCC	-19310.1	4440.93	3.15102e-10	3.15102e-10	1.20487e-07	5.03975e-13	6.78002e-22	6.78002e-22	5.67658e-21
	3,4,4,5,5,8-m-C10	CCC(C)C(C)(C)C(C)(C)CCC(C)CC	-19317.2	4442.56	1.6055e-09	1.6055e-09	6.13902e-07	2.84095e-11	1.94735e-19	1.94735e-19	1.63042e-18
	3,4,4,5,6,6-m-C10	CCC(C)C(C)(C)C(C)C(C)(C)CCCC	-19298.4	4438.22	2.10575e-11	2.10575e-11	8.05187e-09	3.68687e-17	3.31463e-27	3.31463e-27	2.77518e-26
	3,4,4,5,6,7-m-C10	CCC(C)C(C)(C)C(C)C(C)C(C)CCC	-19319.9	4443.18	2.99621e-09	2.99621e-09	1.14568e-06	1.44416e-10	1.84739e-18	1.84739e-18	1.54673e-17
	3,4,4,5,6,8-m-C10	CCC(C)C(C)(C)C(C)C(C)CC(C)CC	-19329.4	4445.35	2.61407e-08	2.61407e-08	9.99554e-06	3.34501e-09	3.73323e-16	3.73323e-16	3.12565e-15
	3,4,4,5,7,7-m-C10	CCC(C)C(C)(C)C(C)CC(C)(C)CCC	-19333.3	4446.25	6.44591e-08	6.44591e-08	2.46476e-05	2.04059e-08	5.61578e-15	5.61578e-15	4.70182e-14
	3,4,4,5,7,8-m-C10	CCC(C)C(C)(C)C(C)CC(C)C(C)CC	-19338.4	4447.42	2.0807e-07	2.0807e-07	7.95609e-05	4.78047e-09	4.2467e-15	4.2467e-15	3.55555e-14
	3,4,4,6,6,7-m-C10	CCC(C)C(C)(C)CC(C)(C)C(C)CCC	-19324.1	4444.13	7.74744e-09	7.74744e-09	2.96243e-06	9.956e-16	3.29317e-23	3.29317e-23	2.75721e-22
	3,4,4,6,6,8-m-C10	CCC(C)C(C)(C)CC(C)(C)CC(C)CC	-19331	4445.72	3.79493e-08	3.79493e-08	1.45109e-05	4.59194e-15	7.43998e-22	7.43998e-22	6.22913e-21
	3,4,4,6,7,7-m-C10	CCC(C)C(C)(C)CC(C)C(C)(C)CCC	-19339.5	4447.69	2.71492e-07	2.71492e-07	0.000103812	4.40308e-09	5.10369e-15	5.10369e-15	4.27307e-14
	3,4,4,6,7,8-m-C10	CCC(C)C(C)(C)CC(C)C(C)C(C)CC	-19342.1	4448.28	4.92022e-07	4.92022e-07	0.000188137	2.18117e-08	4.58189e-14	4.58189e-14	3.83619e-13
	3,4,4,7,7,8-m-C10	CCC(C)C(C)(C)CCC(C)(C)C(C)CC	-19346.6	4449.32	1.38329e-06	1.3833e-06	0.000528938	1.54775e-07	9.14086e-13	9.14086e-13	7.65319e-12
	3,4,5,5,6,6-m-C10	CCC(C)C(C)C(C)(C)C(C)(C)CCCC	-19301.7	4438.98	4.47086e-11	4.47086e-11	1.70955e-08	8.21454e-14	1.568e-23	1.568e-23	1.31281e-22
	3,4,5,5,6,7-m-C10	CCC(C)C(C)C(C)(C)C(C)C(C)CCC	-19316.1	4442.31	1.25157e-09	1.25157e-09	4.78569e-07	1.27271e-11	6.80073e-20	6.80073e-20	5.69391e-19
	3,4,5,5,6,8-m-C10	CCC(C)C(C)C(C)(C)C(C)CC(C)CC	-19329.4	4445.35	2.61407e-08	2.61407e-08	9.99554e-06	1.2001e-09	1.33939e-16	1.33939e-16	1.1214e-15
	3,4,5,5,7,7-m-C10	CCC(C)C(C)C(C)(C)CC(C)(C)CCC	-19321.9	4443.63	4.70628e-09	4.70628e-09	1.79957e-06	1.68328e-15	3.38226e-23	3.38226e-23	2.8318e-22
	3,4,5,5,7,8-m-C10	CCC(C)C(C)C(C)(C)CC(C)C(C)CC	-19338.3	4447.41	2.05526e-07	2.05526e-07	7.85881e-05	3.43012e-09	3.00987e-15	3.00987e-15	2.52001e-14
	3,4,5,6,6,7-m-C10	CCC(C)C(C)C(C)C(C)(C)C(C)CCC	-19319.9	4443.18	2.99621e-09	2.99621e-09	1.14568e-06	1.2918e-10	1.65249e-18	1.65249e-18	1.38354e-17
	3,4,5,6,6,8-m-C10	CCC(C)C(C)C(C)C(C)(C)CC(C)CC	-19333.1	4446.21	6.18146e-08	6.18146e-08	2.36364e-05	4.38667e-10	1.1577e-16	1.1577e-16	9.69287e-16
	3,4,5,6,7,7-m-C10	CCC(C)C(C)C(C)C(C)C(C)(C)CCC	-19327.8	4444.99	1.8352e-08	1.8352e-08	7.01733e-06	9.51381e-10	7.45432e-17	7.45432e-17	6.24113e-16
	3,4,5,6,7,8-m-C10	CCC(C)C(C)C(C)C(C)C(C)C(C)CC	-19334.2	4446.46	7.9621e-08	7.9621e-08	3.04451e-05	4.34385e-09	1.47664e-15	1.47664e-15	1.23631e-14
	3,4,6,6,7,7-m-C10	CCC(C)C(C)CC(C)(C)C(C)(C)CCC	-19328	4445.04	1.93024e-08	1.93024e-08	7.38078e-06	1.09405e-10	9.01613e-18	9.01613e-18	7.54876e-17
	3,5,5,6,6,7-m-C10	CCC(C)CC(C)(C)C(C)(C)C(C)CCC	-19310.1	4440.93	3.15102e-10	3.15102e-10	1.20487e-07	5.34122e-15	7.18559e-24	7.18559e-24	6.01614e-23
	3,5,5,6,6,8-m-C10	CCC(C)CC(C)(C)C(C)(C)CC(C)CC	-19328.1	4445.06	1.95544e-08	1.95544e-08	7.47713e-06	5.76487e-11	4.81288e-18	4.81288e-18	4.02959e-17
	3,5,5,6,7,7-m-C10	CCC(C)CC(C)(C)C(C)C(C)(C)CCC	-19311	4441.12	3.79716e-10	3.79716e-10	1.45194e-07	1.15572e-17	1.87363e-26	1.87363e-26	1.5687e-25
	3,5,6,6,7,7-m-C10	CCC(C)CC(C)C(C)(C)C(C)(C)CCC	-19314.3	4441.88	8.16181e-10	8.16181e-10	3.12087e-07	1.19393e-11	4.16042e-20	4.16042e-20	3.48331e-19
	4,4,5,5,6,6-m-C10	CCCC(C)(C)C(C)(C)C(C)(C)CCCC	-19301.3	4438.89	4.11604e-11	4.11604e-11	1.57387e-08	5.89587e-28	1.03609e-37	1.03609e-37	8.6747e-37
	4,4,5,5,6,7-m-C10	CCCC(C)(C)C(C)(C)C(C)C(C)CCC	-19301.1	4438.84	3.90774e-11	3.90774e-11	1.49422e-08	3.65866e-13	6.10405e-23	6.10405e-23	5.11061e-22
	4,4,5,5,7,7-m-C10	CCCC(C)(C)C(C)(C)CC(C)(C)CCC	-19311.6	4441.27	4.42001e-10	4.42001e-10	1.6901e-07	4.74054e-18	8.94587e-27	8.94587e-27	7.48993e-26
	4,4,5,6,6,7-m-C10	CCCC(C)(C)C(C)C(C)(C)C(C)CCC	-19297.8	4438.09	1.84052e-11	1.84052e-11	7.03769e-09	2.16018e-17	1.69747e-27	1.69747e-27	1.4212e-26
	4,4,5,6,7,7-m-C10	CCCC(C)(C)C(C)C(C)C(C)(C)CCC	-19321.4	4443.53	4.22997e-09	4.22997e-09	1.61744e-06	5.26833e-11	9.51439e-19	9.51439e-19	7.96592e-18
	4,5,5,6,6,7-m-C10	CCCC(C)C(C)(C)C(C)(C)C(C)CCC	-19292.2	4436.8	5.07759e-12	5.07759e-12	1.94154e-09	1.53184e-16	3.32079e-27	3.32079e-27	2.78033e-26
hepta-methyl	2,2,3,3,4,4,5-m-C9	CC(C)(C)C(C)(C)C(C)(C)C(C)CCCC	-19287.3	4435.68	1.64819e-12	1.64819e-12	6.30227e-10	1.19427e-36	8.40388e-48	8.40388e-48	7.03615e-47	5.37036e-11	2.46883e-09	1.67382e-40	6.26292e-15	7.13459e-13	2.50616e-51
	2,2,3,3,4,4,6-m-C9	CC(C)(C)C(C)(C)C(C)(C)CC(C)CCC	-19304.7	4439.67	8.93993e-11	8.93993e-11	3.41841e-08	5.34592e-36	2.04046e-45	2.04046e-45	1.70837e-44
	2,2,3,3,4,4,7-m-C9	CC(C)(C)C(C)(C)C(C)(C)CCC(C)CC	-19311.7	4441.3	4.55504e-10	4.55504e-10	1.74174e-07	1.13224e-31	2.20193e-40	2.20193e-40	1.84357e-39
	2,2,3,3,4,4,8-m-C9	CC(C)(C)C(C)(C)C(C)(C)CCCC(C)C	-19311.3	4441.2	4.1297e-10	4.1297e-10	1.5791e-07	8.66172e-32	1.52719e-40	1.52719e-40	1.27864e-39
	2,2,3,3,4,5,5-m-C9	CC(C)(C)C(C)(C)C(C)C(C)(C)CCCC	-19278.2	4433.58	2.02615e-13	2.02615e-13	7.74749e-11	2.22751e-26	1.92692e-38	1.92692e-38	1.61331e-37
	2,2,3,3,4,5,6-m-C9	CC(C)(C)C(C)(C)C(C)C(C)C(C)CCC	-19299.7	4438.54	2.88295e-11	2.88295e-11	1.10237e-08	8.13655e-19	1.00149e-28	1.00149e-28	8.38501e-28
	2,2,3,3,4,5,7-m-C9	CC(C)(C)C(C)(C)C(C)C(C)CC(C)CC	-19309.2	4440.7	2.51525e-10	2.51525e-10	9.61769e-08	2.11719e-16	2.27359e-25	2.27359e-25	1.90357e-24
	2,2,3,3,4,5,8-m-C9	CC(C)(C)C(C)(C)C(C)C(C)CCC(C)C	-19311.1	4441.15	3.9207e-10	3.9207e-10	1.49918e-07	5.60881e-16	9.3887e-25	9.3887e-25	7.86069e-24
	2,2,3,3,4,6,6-m-C9	CC(C)(C)C(C)(C)C(C)CC(C)(C)CCC	-19313.1	4441.61	6.20224e-10	6.20224e-10	2.37158e-07	2.75855e-15	7.30468e-24	7.30468e-24	6.11584e-23
[truncated: 7,357 more rows]

## Sheet: RxEq_iC16_MTT
Isomer group	Abbreviation	SMILES	Ideal gas chemical potential/ [J/ mol]	ln(Isolated partition function)/ [-]	Gas phase mol fraction/ [-]	Gas phase selectivity		Henry coefficients/ [mol/kg framework/Pa]	Adsorbed phase mol fraction/ [-]	Adsorbed phase selectivity		Henry coefficients (Avg/ Max/ Min)			Adsorbed phase relative selectivity (Avg/ Max/ Min)
[truncated: 8,718 more rows]

[truncated: 2 more sheets: RxEq_iC16_MRE, RxEq_iC16_AFI]
