# Supplementary material for: Machine Learning-Based Predictions of Henry Coefficients for Long-Chain Alkanes in One-Dimensional Zeolites: Application to Hydroisomerization
Source: J Phys Chem C Nanomater Interfaces. 2025 Sep 26;129(40):18234–49. doi: 10.1021/acs.jpcc.5c03868 (PMC12516733; doi:10.1021/acs.jpcc.5c03868)
Supplement: Supplementary file 1 [file jp5c03868_si_001.zip › SI2/SI2_m-e-p-ip-Cn_523K_MRE.csv]

smiles	lnHC
C	15.8
CC	14.2
CCC	13.3
CCCC	12.2
CC(C)C	13.8
CC(C)CCCC(CC)(C)CCC	27.8
CCC(C)C(CC)(C)CCC	46.5
CC(C)C(CC)C(C)CC(C)C	52.2
CC(C)CC(C)(CCC)CCCC	81.8
CCC(CC)C(CC)CCCCC	43.5
CC(C)C(C)CCCCC(C)C	12.9
CC(C)CC(CCC)CCCC	53.6
CC(C)(C)CC(C)C(C)C(C)C	35.6
CC(C)CC(CCC)C(C)(C)CC	106.0
CCC(C)C(CC)(C)CCCC	49.2
CC(C)C(C)C(C(C)C)CCCC	64.1
CCCC(CC)CCC(C)CCC	18.2
CC(C)(C)CCC(C)(C)CCCC	14.6
CC(C)C(CC)(C)CCC	48.9
CCCC(C)(C)C(C)CCCCC	22.1
CC(C)C(C)(C)C(C)(C)C(C)C	69.5
CC(C)C(C)C(CC)C(C)CC	56.3
CC(C)CC(C)CC(C)C(C)CC	21.5
CCC(CC)(C)C(C)C(CC)CC	74.6
CC(C)(C)C(CC)(C)CC(C)CC	90.7
CC(C)C(C)(C)CCC(C)CCC	25.5
CC(C)C(C)CCC(C)(C)CCC	16.8
CC(C)C(C)CCCCCC	12.1
CC(C)(C)CCCC(C)CCCC	10.2
CC(C)C(C(C)C)C(CC)C(C)C	117.0
CCCC(CC)(C(C)C)CCCC	99.2
CCCCCCCCCCC	2.43
CC(C)C(C(C)C)CC(C)(C)CC	87.9
CC(C)(C)CC(CC)CCCC	28.0
CC(C)CCC(C)C(C)CCC	13.2
CCC(C)(C)CCCC(CC)CC	24.0
CC(C)CC(C)(C)C(C)CC(C)C	28.9
CCC(C)CC(CCC)CCCC	51.8
CC(C)C(C)(C)C(C)C(CC)CC	66.1
CC(C)(C)C(C)(C)C(CC)CCC	81.5
CC(C)(C)CCC(C)(C)CC	17.3
CC(C)(C)C(C)CCC(CC)CC	35.2
CC(C)(C)CC(C)(CCC)CCC	96.0
CC(C)(C)CC(C)CC(C)(C)C	34.3
CCC(C)(C)CCCCCCCC	8.02
CCCCCCC	8.05
CCCC(C(C)C)CCC	34.6
CCC(C)CCC(C)CCCC	7.71
CC(C)(C)CC(C)CC(CC)CC	33.9
CCC(C)(C)C(CCC)CCCC	67.2
CC(C)(C)CCCCCCC	8.97
CC(C)(C)CC(C)C	15.7
CCCCC(C)(C)CCCCCC	7.49
CCC(C)CC(CCC)CCC	52.0
CCCC(C)(CCC)C(C)CCC	95.1
CCC(CC)C(CC)C(CC)CC	109.0
CCCC(C)C(CC)(C)CCCC	45.8
CC(C)C(C)CC(C)(C)CC	20.8
CC(C)(C)C(C)CCCC(C)CC	22.4
CCCCC(C)C(C)CCCCC	9.77
CC(C)C(CC)CCCC(C)C	30.3
CC(C)CC(C)CCCCCCC	6.24
CC(C)(C)C(CC)C(C)C(C)CC	102.0
CC(C)C(C)CCC	16.3
CCC(C)C(C)(C)CC(C)CCC	29.7
CC(C)C(C)CC(C)C	17.2
CCC(C)(C)CCC(C)CCCC	11.1
CCC(CC)(CC)C(C)CC	68.8
CC(C)(C)CCCC(C)C(C)CC	17.6
CCCCCCCC	6.61
CC(C)CCCCCCCC(C)C	5.32
CCC(CC)(C)C(C)(C)CCC	53.2
CC(C)CC(CC)CC(C)C	33.7
CC(C)C(C)CC(C)(C)C(C)CC	35.6
CC(C)CC(C)(C(C)C)CCC	59.5
CC(C)CC(C(C)C)CC(C)C	62.0
CCC(C)(C)C(C)C(CC)CCC	55.3
CC(C)C(C)C(C)(C)C(C)C(C)C	59.9
CC(C)(C)C(C)CCCCCCC	19.6
CCC(CC)CC(CCC)CCC	67.9
CC(C)C(CC)(CC)C(C)CC	99.1
CCCC(C)C(C)C(C)CCCC	23.1
CCC(C)CC(C(C)C)CCC	43.6
CC(C)(C)C(CC)(C)CCC	55.1
CCCCC(C(C)CC)CCCC	72.3
CC(C)(C)CCC(C)C	14.1
CC(C)CCC(C)C(CC)CCC	36.5
CC(C)C(C)(C)CCC	25.7
CCCC(CC)(CC)C(C)CCC	99.7
CC(C)C(C)C(CC)C(CC)CC	95.6
CCC(CC)(C)C(C)(C)CC	44.7
CC(C)(C)CC(C)CCC(C)CC	17.1
CC(C)CCCCCC(C)C	6.62
CC(C)CC(C)C(C)(C)CCC	27.4
CC(C)(C)C(C(C)C)C(C)C(C)C	165.0
CCC(C)(C)C(CC)C(C)(C)CC	118.0
CCC(CC)C(C)(C)CC(C)CC	45.9
CC(C)(C)CC(CC)CC	27.1
CC(C)C(CC)CC	26.8
CCCCC(C(C)(C)C)CCCC	71.8
CCCC(C)CCC	10.5
CC(C)C(CC)(CC)C(C)(C)CC	155.0
CC(C)C(C)CC(C)C(C)(C)CC	34.6
CC(C)(C)CC(C)(C)CCCC	18.3
CC(C)CCCCC(CC)CCC	19.2
CC(C)CC(C)(C)C(CC)(C)CC	66.2
CC(C)C(C)(C)C(C)C(C)CCC	47.4
CCCC(C)(C)CCCC	11.7
CCCCCCCCCC	3.85
CC(C)(C)C(C)(C)C(C)CCCC	52.7
CCCC(C)(C)C(CC)CCCC	49.4
CCC(C)CCC(C)CCC	9.5
CCC(CC)C(C)CC(CC)CC	50.1
CC(C)C(C)C(C)C(CC)(C)CC	74.4
CC(C)(C)CCCCCCC(C)C	9.73
CCCC(CCC)CCCCCC	41.1
CC(C)(C)C(CC)(CC)CCC	99.1
CC(C)(C)C(CC)CC(C)(C)CC	85.7
CC(C)(C)C(CC)CC(C)CCC	65.4
CC(C)CCC(C)C(C)C(C)CC	20.9
CC(C)C(C)CCCCCCCC	9.51
CC(C)C(C)CCCCC	13.7
CC(C)CC(CC)(C)C(C)CCC	52.9
CC(C)C(C)(C)CC(CC)C(C)C	58.0
CCC(C)(C)CCCC(C)(C)CC	16.9
CC(C)(C)C(C(C)C)CC(C)CC	114.0
CC(C)CC(C)CC(C)C	16.2
CC(C)CCC(C)(CCC)CCC	74.8
CC(C)C(C)CC(CC)CC(C)C	43.6
CCC(CC)(C)C(C)C(C)CC	46.1
CCCC(CC)(C)CCCC	27.2
CC(C)C(C(C)C)CCC	51.7
CC(C)CCCC(C)(C)CCCC	10.3
CC(C)C(CC)C(C)C	40.3
CCCCC(C)(CCC)CCCC	75.4
CC(C)C(CC)(C)CCCCCC	43.3
CCC(C)CC(C(C)(C)C)CCC	97.2
CCC(CC)CC(C)CC(C)CC	27.2
CCC(C)CC(CC)CC(C)CC	30.2
CC(C)CC(CC)C(CC)(C)CC	86.6
CC(C)C(C)C(C)CCC(C)C	20.5
CCC(C)C(CC)CCC	34.1
CC(C)(C)CCCC(C)C(C)C	18.1
CC(C)CCC(CC)CCC	19.4
CC(C)(C)C(C)(C)C(C)CCC	53.4
CCCC(CC)C(C(C)C)CCC	76.0
CC(C)CCC(CC)C(CC)CC	52.5
CCC(C)C(CC)(C)C(C)CCC	78.2
CCCCC(C(C)C)CCCC	36.8
CC(C)CC(C)CC(C)CCCC	15.8
CC(C)C(C)CC(C)CCCCC	13.5
CC(C)(C)C(C)(C)C(C)(C)C(C)C	95.4
CC(C)(C)C(CC)(C)CCC(C)C	75.9
CC(C)(C)CC(C)C(C)(C)CCC	31.4
CC(C)CCC(CCC)C(C)CC	70.7
CC(C)CC(CC)CCC(C)C	23.3
CC(C)CC(CC)C(C)CCC	40.3
CC(C)(C)C(C(C)C)CCC(C)C	84.3
CC(C)CC(C)C	12.4
CCC(CC)(C)C(CC)(C)CC	60.2
CC(C)C(C)C(CCC)CC(C)C	110.0
CC(C)CCC(C)(C)CCCCC	10.0
CC(C)CCC(CC)CC	20.1
CC(C)CC(CC)(C)CCCCC	27.4
CC(C)(C)CC(C)C(C)C	20.5
CC(C)C(CC)(CC)CCCCC	78.0
CC(C)CC(C)(C)C(CC)CCC	56.2
CC(C)CC(C(C)C)C(C)CC	85.4
CC(C)C(CC)(C)CC(C)CC	57.1
CCC(C)(C)C(CC)CC	32.0
CC(C)CC(CCC)CC(C)CC	74.6
CC(C)(C)C(CC)C(C)(C)CC	114.0
CCCC(CC)(C(C)C)CCC	91.0
CCC(C)(C)C(C)(C)CCCC	36.1
CCCC(C(C)C)C(C)CCCC	60.8
CCC(C)C(C)CC(CC)CCC	36.0
CCC(CC)(C)CC(C)(C)CC	40.0
CCC(CC)(C)CCC(C)CCC	29.0
CC(C)(C)C(C)(C(C)C)C(C)CC	158.0
CCC(CC)(C)CC(CC)(C)CC	60.3
CC(C)CC(C)C(C)C(CC)CC	37.5
CCCC(C)(C)CC(C)(C)CCC	24.8
CC(C)(C)CCCC(C)C	14.2
CC(C)C(C)C(C)(CCC)CCC	102.0
CCC(C)C(C)CCCCCC	11.7
CCCCC(CC)CCCC	17.0
CC(C)C(CC)C(C)CCCCC	41.6
CC(C)CC(C)CCCCC(C)C	11.4
CCC(C)C(CC)(C)C(C)CC	77.4
CCC(C)C(C)CCCC(C)CC	14.4
CCC(C)C(C)(CCC)C(C)CC	136.0
CC(C)(C)CC(C)CCCC	14.8
CCC(C)CC(CC)C(C)CCC	42.3
CCCC(C(C)C)(C(C)C)CCC	144.0
CC(C)C(C)(C)CC(C)CCC	30.2
CC(C)C(CC)(CC)C(C)C(C)C	148.0
CCC(C)C(CC)(C)CC(C)CC	56.4
CC(C)CC(C)(C)CC(C)(C)CC	26.1
CCC(CC)CCC	21.1
CCCC(C)C(CC)CCCC	34.0
CC(C)(C)CC(CC)CC(C)(C)C	61.7
CC(C)(C)C(CC)CC	31.4
CCCCCC	9.36
CC(C)(C)CC(C)(C)CCC(C)C	21.2
CCCC(C)C(C)CCC	14.2
CCCCCCCCCCCCCC	-1.77
CCCCCCCCCCCCCCC	-3.21
CCCCCCCCCCCCCCCC	-4.58
CCCCCCCCCCCCCCCCC	-5.99
CCCCCCCCCCCCCCCCCC	-7.42
CCCCCCCCCCCCCCCCCCC	-8.81
CCCCCCCCCCCCCCCCCCCC	-10.1
CC(C)(C)CCCCCCCCCCCCCC	-0.685
CCCCC(C)CCCCCC(C)CCCCC	-1.09
CC(C)CC(C)CCCCCCCC	4.92
CCCC(C)CCCCCCCCC	2.04
CCCC(C)CC(C)CCCCCCC	6.36
CCCCC(C)CC(C)CCCCCCC	5.04
CCCC(C)CCCCC(C)CCCC	6.64
CC(C)CCCCCCCCCCCCCC	-3.77
CCCCCC(C)CC(C)CCCCCCCC	1.73
CCC(C)CCC(C)CCCCCCCC	2.21
CCCCCC(C)CCCCCCCCCCCC	-4.68
CCCC(C)CCCCCCC(C)CCCC	0.817
CCC(C)CCCCCCC(C)CCC	4.53
CCCCC(CC)CCCCCCC	13.0
CCC(CC)CCCCCCCCCCCCCCC	4.46
CCC(C)CCCCCCCCCCC(C)CCC	-0.402
CC(C)CCCCCCCCC(C)CCC	0.739
CCCCCCC(CC)CCCCCCCCC	8.03
CC(C)CCCCCCCCC(C)CCCCC	-2.05
CCCCCC(C)(C)CCCCCCC	4.57
CCCC(C)CCCCCC(C)CCCCCCCC	-3.26
CCCCCC(C)CCC(C)CCCCCCC	-1.65
CCCCCC(C)CC(C)CCCCCCCCCC	-0.664
CCCCCCC(CC)CCCCCCCCCCC	5.56
CC(C)CCC(C)CCCCCCCCCC	-0.161
CCCCC(C)CCCCCC(C)CCCCCC	-2.56
CCCCCCCC(C)C(C)CCCCCCCC	1.77
CC(C)CCCCCCC(C)CCCCCCCC	-1.95
CCCCC(C)CCC(C)CCCCCCC	0.415
CCCCCCC(C)(C)CCCCCCCCCCC	-1.94
CCCC(C)CCCCC(C)CCCCCCCCC	-0.592
CC(C)CCC(C)CCCCCCCCC	1.25
CCCC(C)(C)CCCCCCCCC	4.56
CCC(C)CCCCC(C)CCCCCC	4.22
CCCC(C)CCCCCCCCCCC	-1.07
CCCCC(C)CCCCCCC(C)CCCCCC	-3.36
CCCCCCC(C)CCCCCCCCCCC	-5.13
CCCC(C)CCC(C)CCCCCCCCCC	-1.54
CCCCCC(C)C(C)CCCCCCCCCC	0.865
CCCC(C)CCCC(C)CCCCCCCC	-0.432
CCCCCCCC(C)(C)CCCCCCC	1.48
CC(C)(C)CCCCCCCCCCCCC	0.786
CCCCC(C)(C)CCCCCCCCCCCCC	-2.42
CCCCCC(C)CCCCCCC(C)CCCCC	-3.23
CCCCCC(C)CCCCC(C)CCCCC	1.57
CCCC(C)CCCCCCCCCCC(C)CCC	-2.23
CCCCCC(C)CCC(C)CCCCC	2.74
CCCCCC(C)CCCC(C)CCCCCCC	-1.9
CC(C)CCCC(C)CCCCCCC	2.93
CCCCC(C)(C)CCCCCCC	5.69
CCC(C)CCCC(C)CCCCCCCC	1.53
CCCCC(C)CCC(C)CCCCCC	2.15
CCC(C)CCCCCC(C)CCCCCCCC	-2.09
CCCC(C)CCC(C)CCCCCC	4.14
CCCC(C)CCCCC(C)CCCCCCC	1.7
CCCCCCCC(C)C(C)CCCCCCC	2.84
CCC(C)CCCC(C)CCCCCCCCC	-0.0365
CCCC(C)C(C)CCCCCCCCCCCCC	0.748
CCCCCC(CC)CCCCCC	13.4
CCC(C)CCCCC(C)CCCCCCCC	0.419
CCCC(C)CCC(C)CCCCCCCCC	0.0607
CC(C)CCCCCCCCCCCCC(C)CCC	-4.41
CC(C)CCCCCCCCCCCCC	-2.35
CC(C)CC(C)CCCCCCCCCC	2.03
CCC(C)CCCCCCCCCCCCCC	-3.74
CCC(C)CCCCCCCC(C)CCCCCCC	-0.975
CC(C)CCCCC(C)CCCCC	5.13
CCC(C)CCCCC(C)CCCCCCCCCC	-1.6
CCCCCC(C)CCCCCC(C)CCCCCC	-3.4
CCCC(C)CCCCCC(C)CCCCCC	-0.413
CCCC(C)CCCCCCCCCCCCC	-3.66
CC(C)CCCCCC(C)CCCCCCCCC	-3.79
CCCC(C)CCCCC(C)CCCCCCCC	1.01
CCCCCC(CC)CCCCCCCCCCC	3.4
CC(C)CCCCCCCCCCCCCCC(C)C	-5.59
CCCCCCC(C)CCCC(C)CCCCCCC	-4.01
CC(C)CCCCC(C)CCCCCCCC	0.897
CCC(C)CCC(C)CCCCCC	4.49
CCCC(C)CCCCCCCCCC(C)CCC	-2.32
CCCCCC(C)CCCCCCCCC	-0.828
CC(C)CCCCCCC(C)CCCCCC	0.401
CC(C)CCCCCCCCCC(C)CCCC	-2.03
CCCCCC(C)CCCCCCC	1.71
CC(C)CCCC(C)CCCCCCCCCC	-1.12
CCCCCC(C)CCCCCCCCCC	-2.49
CC(C)CCCCCCCC(C)CCCCC	1.78
CCC(C)(C)CCCCCCCCCCCC	2.53
CCCC(C)CCCCCCCC(C)CCCCC	0.00652
CCCC(C)CCCCCCC(C)CCCCCCC	-3.08
CC(C)CC(C)CCCCCCCCCCCCC	-1.99
CCCC(C)CCC(C)CCCCCCC	2.47
CCCC(C)CCCCCCCCC(C)CCCCC	-2.99
CCCCCCC(C)(C)CCCCCCCCC	1.07
CC(C)CCCCC(C)CCCCCCCCC	-0.0425
CCCC(C)C(C)CCCCCCCC	7.23
CC(C)CCCCCCCCCCC(C)CCC	0.251
CC(C)CCCC(C)CCCCCC	4.52
CCC(C)C(C)CCCCCCCCCCCC	4.06
CCCCCCC(C)CCC(C)CCCCCCC	-1.98
CCCCC(C)(C)C(C)(C)CCCCCCCCCC	26.4
CCC(C)CCCC(C)C(C)CCC(C)CCCCC	10.1
CCCCC(CC)CCCC(C)C(C)CCCCC	18.7
CCCC(C)CCCCCCCC(CC)CCCCC	12.0
CCC(C)C(CCC)CCCCCCCCC	53.8
CCC(C)CCCCC(CC)CC(C)CCCCC	25.0
CC(C)CCCCCC(CC)C(C)CCCCCC	26.9
CC(C)CCC(C)C(C)C(C)CCCCCCC	20.5
CCCCCC(C)C(C)(C)CC(C)CCCCCC	23.1
CC(C)CCCC(C)CCCCCCCC(C)CCC	2.24
CCCCC(C(C)C)CCCCCCCCC	31.5
CC(C)CCCCCC(C)CCCC(CC)CCC	11.8
CCC(C)CC(C)CC(C)(C)CCCC	25.4
CC(C)CCCCC(CC)CC(C)CCCC	24.3
CC(C)CC(C)CCCCCCC(C)CC	5.58
CCCC(C)CC(C)C(C)C(C)CCCCCC	27.5
CCC(C)CCC(CCC)CCCC	45.9
CCC(C)CC(C)CCC(C)(C)CCCCCCC	7.39
CC(C)(C)CCCCC(C)(C)CCCCC	15.4
CCCC(C)CCC(C)C(C)(C)CCCCCCCC	17.6
CCCCCC(C)CC(C)CC(C)CCCCCC	9.73
CCCC(CC)CCC(C)CCCC(C)CCCCC	12.3
CCC(C)CCC(C)CC(C)(C)CCCCCCC	11.7
CCCCC(CC)(C)CCCCCCCCCCCC	15.0
CCC(C)CC(C)CC(C)C(C)CCCCCCCC	17.0
CCCCC(C)C(C)CCC(C)CCCCCCC	4.81
CCC(C)CCCC(C)C(C)CCCCCC	9.23
CC(C)(C)CCCC(C)CCCCCCCCC(C)C	2.11
CCCCC(C)C(C)CCC(CC)CCCCCC	17.3
CCCCCC(C)C(CC)CCCCCCC	27.0
CC(C)CC(C)(C)CCC(C)CCC	13.3
CC(C)C(C)(C)C(C)CCCCCCCCC	30.8
CC(C)CC(C)C(C)CCC(C)CC	15.1
CCC(C)CCCCC(C)C(C)CCCCCC	8.07
CC(C)CCCCCCCCCC(C)C(C)(C)CC	17.4
CCC(C)CCCC(C)C(CC)CCCCCC	30.4
CC(C)CCCCCCCCC(C(C)C)CCC	32.1
CCC(CC)C(C)(C)CCCCCC	35.1
CCC(C)CCCCCCCC(CC)C(C)CCC	33.8
CCCCCCC(C)CC(C)C(C)CCCCCCC	5.37
CC(C)(C)CCCCCCCC(C)C(C)CCCCC	9.85
CC(C)CCCCCC(C)CCCCC(CC)CCC	16.9
CCCCC(C)C(CC)CCCC(C)CCCCCC	26.4
CCC(C)CC(CC)CC(C)CCCCCCCC	33.9
CCCC(C)CCC(C)CC(CC)CCCC	28.9
CC(C)C(CC)CC(C)CCCCCCCCCC	31.9
CC(C)C(C)(C)CCCCCCCCCCC(C)CC	11.8
CCC(C)CCC(C)CC(C)CC(C)CCC	19.8
CC(C)CCCC(CC)CC(C)CCC	23.8
CCCC(C)C(C)CC(C)CC(C)CCC	20.7
CC(C)CCCC(C)(C)CCCCCCCCC(C)C	2.3
CCC(C)CC(CC)CCC(C)CCCCC	19.8
CCC(CC)CCCCC(C)(C)CCCCCC	19.9
CCC(C)CCCCC(C)CCCC(C)(C)CCCC	5.16
CCCC(C)CCC(C)(C)CCCC(C)CCC	7.9
CCC(C)CC(C)C(C)C(C)CCCCCCCCC	28.5
CCCCCC(CC)CC(C)(C)CCCCCCC	24.2
CC(C)CCCC(C)C(C)CCCCC(C)CCC	10.4
CC(C)CCCCC(C)CCCCC(C)CC	6.42
CCC(C)CCCCCCC(C)(C)C(C)CCC	22.1
CCCC(CC)CCCCCCCC(C)CCC	14.6
CCC(C)CCCCCCCC(C)CC(C)CCC	5.42
CCC(C)CC(C)CC(C)C(C)CCC	20.4
CC(C)CCCCCC(C)CCC(CC)CCCC	11.2
CCC(C)CC(C)C(C)CC(C)CCC	21.7
CC(C)CCC(C)CCCC(C)CCCCC(C)C	2.03
CC(C)CCCC(C)CCCCC(C)C(C)CCCC	6.17
CCC(C)CCC(C)CCCC(C)CCC(C)CC	5.55
CCCCCCC(CC)(C)CCCCCCCCC	17.4
CC(C)C(C)CCCCCC(C)C(C)CC	16.0
CC(C)(C)CCCCC(C)CCCC(C)CC	8.77
CCC(C)CCCCCCC(C(C)C)CCCC	38.2
CC(C)(C)CCCCCCCC(C)C(C)C	12.6
CCC(C)(C)CCCC(C)C(C)CCCCCCC	13.2
CCC(C)CC(C)CCC(C)CCC(C)CCC	9.24
CCCC(C)CCCCCC(CCC)CCCCC	45.7
CCCC(C)(C)C(C)C(C)CCCC	33.2
CCC(C)(C)CCCCC(C)CCCC(C)CC	9.66
CC(C)CCCCCCC(C)C(C)(C)CCCC	19.6
CCC(C)(C)CCCCCC(C)CCCC(C)CC	5.62
CC(C)CC(C)CC(C)CC(C)C(C)CC	30.0
CC(C)C(C)(C)CCCC(C)C(C)CCC	27.8
CCCC(C)(C)CC(C)C(C)CCCCC(C)CCC	27.9
CCCCC(C)CC(C)(CCC)CCCCCCCC	74.3
CC(C)(C)CCCCCC(CC)CC(C)C	25.1
CC(C)C(C)CC(C)CCCCCC(C)CC(C)CC	19.0
CC(C)CC(CC)C(C)(C)CCCCC	68.8
CC(C)CCC(CC)CCCC(C)CC(C)CC	17.1
CC(C)C(C)C(C)C(C)CCCCCCC(C)C	25.8
CC(C)C(C)CCC(C)C(C)C(C)CCCCCCC	26.9
CC(C)(C)CC(C)(C)CCCCC(C)CCCCC	19.1
CCCCC(C)(C)C(C)C(C)C(C)CCCC	42.2
CCC(CC)C(C)C(C)CCCCC(C)CCCCC	34.2
CC(C)(C)CCCC(C(C)C)CCCC	42.2
CC(C)CC(C)C(C)CCCC(C)(C)CCC	18.8
CCCCCC(C)(C)C(C)CC(CC)CCCCC	37.1
CC(C)(C)CCCCCC(C)(C)CC(C)CCCCC	13.7
CCCC(C)CC(C)CC(C)(C)C(C)CCCCCC	39.4
CC(C)(C)CC(C)CCCCCCC(C)(C)C	12.5
CCCC(C)CC(C)CCCCCC(CCC)CCC	55.2
CCC(C)C(C)(C)CCCC(C)CC(C)CC	25.6
CCC(C)C(CC)C(C)CCCC(C)CCC	48.2
CCCC(CC)CC(C)CC(CC)CCCCC	56.0
CCCCC(C(C)C)CC(C)(C)CCCCCCC	50.7
CCC(C)(C)CCC(CC)C(C)CCCCC	33.5
CC(C)CC(CC)CC(C)(C)CCCC	49.3
CCCC(CCC)CC(C)(C)CCCCCCCCC	66.0
CC(C)C(CC)CCCCCCC(C)(C)CCC	34.0
CCC(CC)(C)C(C)(C)CCCCCCCCC	43.2
CCC(C)CC(C)C(CCC)CCCCCCCC	59.6
CC(C)CC(C)C(C)CC(C)CC(C)CCC	26.2
CC(C)CCC(CCC)CCCC(C)CCC	41.4
CCC(CC)CC(C)CC(C)(C)CCCCCCC	41.8
CC(C)CCCCCC(C)CCC(CC)(C)CCCC	22.9
CC(C)CC(C)(C)C(C)CCCCCC(C)CCCC	18.5
CC(C)CCC(C)CCCCC(C)CCC(C)(C)CC	16.9
CCC(C)(C)C(C)(C)CC(C)CCCCCCCCC	36.7
CCCC(C)C(C)C(CC)CCCC(C)CCCCC	43.0
CCC(C)C(C)CCC(C)C(CC)CCCC	43.3
CCC(C)CC(CC)C(C)CC(C)CCCCCC	44.0
CCCCCC(C)C(C)C(C)C(C)(C)CCCCCC	46.8
CC(C)C(C)(C)CCCCC(C)CCCCC(C)CC	19.9
CCC(CC)CCCC(C)(C)CC(C)CCCCCC	21.4
CC(C)C(C)C(CC)CCCCCC(C)CCC	43.1
CCCC(C)CCCC(C)(C)CC(CC)CCCCC	26.4
CCC(C)(C)CCCC(C)CC(C)CCC(C)CCC	12.4
CCCC(CC)(C)CCC(C)(C)CCC	33.7
CCC(C)CCCCC(C)(CCC)CCCCCC	72.5
CCC(CC)C(C)CCCCCCCC(CC)CCC	38.4
CCCC(C)CCC(C)(CCC)CCCCC	82.5
CC(C)C(CC)CC(C)(C)CCCCCCCCCC	36.6
CC(C)(C)CCCCC(C)(C)CC(C)CCCCCC	21.6
CC(C)C(C)CCC(C)CC(C)CCCCC(C)CC	16.8
CCC(C)C(C)C(C)CCC(CC)CCCCC	30.0
CC(C)CCCC(C(C)C)CCC(C)CCCCCC	38.2
CC(C)CCC(CC)(C)CCC(C)CCCCC	26.1
CCC(C)(C)CC(C)CCC(C)(C)CCCCCC	21.3
CCCC(C)(C(C)C)CC(C)CCCCCCC	73.6
CC(C)CCCC(C)(C)C(C)CCCCC(C)CCC	22.7
CCC(C)CCCC(CCC)CCC(C)CCCCC	41.5
CCC(C)CCCC(C)CC(CC)CC(C)CCC	38.6
CCC(C)CC(C)C(C)(C)CCCC(C)CC	28.8
CCC(CC)(CC)CCCCC(C)CCCCCC	48.7
CCCC(CC)CC(C)CCCC(C)(C)CCCC	25.5
CC(C)CCCCCCC(C)CC(CCC)CCC	52.8
CCCCC(C)CC(CCC)CC(C)CCCC	92.0
CCC(C)C(C)CC(C)(C)C(C)CCCCCCCC	39.8
CCC(C)CC(C)CC(CC)(C)CCC	51.1
CC(C)CCCC(C)(C)C(CC)CCCCCCC	43.2
CC(C)C(C)C(C)(C)CC(C)CCCC	38.1
CCC(C)(C)CCCCCC(C)CC(C)C(C)CC	20.2
CCC(C)C(C)CCCCC(C)(C)CCC(C)CCC	16.0
CCCCC(CC)(C)CC(CC)CCCCCCCC	33.9
CC(C)CC(C)(C)C(C)CC(C)CCCCCCCC	21.9
CCC(C)CCC(C)C(C)CCC(C)CCC(C)CC	12.8
CCCC(CCC)CCCC(C)(C)CCCCCCC	47.6
CCC(C)C(CC)CC(C)CCC(C)CCCCCC	49.7
CCCC(CC)C(C(C)C)CCCCC	79.7
CCCCC(CC)(C)CCCC(C)C(C)CCCCC	33.9
CCC(CC)CC(CC)CCCC(C)CCCC	30.3
CC(C)C(C)CCC(C)C(C)(C)C(C)CCCCC	51.7
CC(C)(C)CC(C)C(C)CCCCC(C)CC(C)CC	28.0
CCCCCC(C)(C)C(CC)C(CC)CCCCC	105.0
CC(C)C(C)C(CC)(CC)CCCCCCCCC	104.0
CCCCC(CCC)CC(CC)(C)CCCCCC	108.0
CCCC(CC)(C)CC(C)CC(CC)CCCC	81.3
CC(C)CC(CC)(CC)C(C)CCCCC	111.0
CCCC(CC)C(C)C(C)CCC(CC)CCCCC	63.0
CC(C)(C)CC(C)(CCC)CCCCCCCCCC	93.8
CCC(C)(C)CCCC(CC)CCCCC(C)(C)CC	28.8
CCCC(CCC)CCC(C)C(CC)CCCCC	82.4
CC(C)(C)CCCCCCC(C)(C)C(C)CCC(C)C	29.5
CCCC(C)CC(C(C)C)CCC(CC)CCCCC	71.8
CC(C)CCCC(C)(C)CCCCC(CCC)CCC	55.3
CCCC(CC)CCCC(C)(C)C(C)C(C)CCCC	52.3
CCCC(C)(C)CCCC(C)(C(C)C)CCCC	60.2
CC(C)CCCCC(C)(C)C(C)(C)CC(C)CCC	42.0
CC(C)CC(C)C(CC)CCCCC(C)CC(C)CC	48.9
CCC(C)CCC(C)CCC(C(C)C)C(C)CCCC	79.2
CC(C)C(C)CCC(CC)(CC)CCCCCC	78.7
CCC(C)CCCC(C)C(CC)CC(C)(C)CCC	63.5
CCC(C)C(C)CC(CCC)C(C)CCCCCC	101.0
CCC(C)CCC(C)CCC(CC)C(CC)CCCC	67.7
CCC(C)C(C)(C)CCCC(CC)CC(C)CCC	48.0
CC(C)C(C)CC(C)C(CC)CC(C)CCCCC	56.6
CC(C)C(C)CC(C)C(C)CC(C)CCC(C)CCC	28.4
CC(C)C(C)C(CC)(C)CCCCC(C)CCC	62.2
CC(C)C(C)(C)CC(C)CCC(C)CCCC(C)CC	33.6
CC(C)C(C)(C)CC(C(C)C)CCCCCC	68.8
CCCCC(CCC)C(C)C(C)C(C)CCCCC	130.0
CC(C)C(C)CCCC(C)C(CC)C(C)CCC	56.0
CC(C)(C)CCC(C)(C)C(C)CCC(C)CCCCC	22.5
CCC(C)CCC(CC)C(CC)C(C)CCCCC	90.2
CC(C)C(C)C(CC)C(C)CC(C)CCCCC	67.2
CCCC(C)CC(C)(C)C(C)CC(C)CC(C)CCC	54.5
CC(C)CC(C)CCC(C)CC(CC)C(C)CCCC	55.2
CC(C)CCC(C)(C)C(C)C(C)CCC(C)CCC	41.0
CC(C)C(CC)C(CC)CCCCC(C)CCCCC	60.5
CCCC(C)C(C)(C(C)C)C(C)CCCCC	146.0
CCC(C)(C)CCCC(C)(C)C(CC)CC	39.1
CCCC(CC)C(C)CC(C)CCCC(CC)CCC	61.5
CCC(C)C(C)(C)CCCC(CCC)CCC	60.7
CC(C)CC(C)CCCCCCCC(CC)(CC)CC	61.0
CCC(C)C(C)CCCC(CC)C(C)(C)CCC	52.7
CC(C)C(CC)C(C)CCCCC(C)(C)CCCC	48.1
CC(C)CC(C)CC(C)(C)CCC(CC)CCC	47.3
CC(C)C(C)CC(C)CC(C)(C)C(C)CCC	44.8
CCC(C)CC(C)(C)CCCC(C)(C)CC(C)CC	16.5
CCC(C)C(C)(C)C(CC)CCC(C)CC	88.5
CCC(C)C(CC)(C)CCCCCCC(C)(C)CCC	56.6
CCCC(C)CCC(C)(C)C(C)(C)CCC(C)CCC	39.0
CCC(C)CC(C)C(C)C(C)CCC(C)C(C)CCC	47.4
CC(C)(C)CCC(CC)CCCCC(C)C(C)CC	26.8
CCC(CC)(CC)CC(C)C(C)CCCC	81.5
CC(C)C(C)(C)CCCC(C)CC(C)CC(C)CCC	30.3
CC(C)C(CC)CCCCCCCC(CC)C(C)C	60.6
CCCC(CCC)C(C)C(C)CCC(C)CCC	79.3
CCC(C)CC(C)C(CC)(C)CCCC(C)CC	56.8
CC(C)C(C)CC(C)(C)CC(C)C(C)CC	41.3
CC(C)CC(C(C)C)CCC(C)C(C)CCCCCC	54.8
CCC(C)CC(C)(C)C(C)CC(CC)CC	44.6
CC(C)(C)CCCCCC(C)CCC(C)(C)C(C)CC	23.6
CC(C)(C)CC(C)C(C)C(C)CCCCC(C)CC	38.2
CC(C)CC(C)C(CC)CCC(C)(C)CCC	45.7
CC(C)CC(C)(C)C(CC)CCCC(C)CC	63.1
CC(C)CC(C(C)C)C(C)CCCCCCC(C)C	84.7
CC(C)(C)CCCCCC(CC)CC(C)CC(C)CC	34.8
CC(C)(C)C(CC)CCC(C)CCC(C)CC	65.5
CCC(C)(C)C(C)C(C)(C)CC(C)CC	67.6
CC(C)C(CC)(C)CC(C)CCC(C)CC	61.8
CC(C)(C)C(C)CCCCCC(C)CC(C)C(C)C	31.9
CCC(C)C(C)CC(CC)CCC(C)(C)CCCC	45.9
CCCC(CC)C(C)CC(C)(C)C(C)CCCCC	59.6
CC(C)CCCC(C)C(CC)C(C)(C)CC	52.2
CCC(C)CCCC(C)(CCC)CCCCC(C)CC	74.9
CCCC(C)C(CC)C(C)CCCC(CC)CCC	68.3
CC(C)CCC(C)C(C)CCC(C)C(C)CC(C)CC	21.3
CC(C)(C)C(C)(C)CCCCC(C)CCCC(C)CC	34.4
CC(C)CCC(C)CC(C)C(CCC)CCC	84.8
CCC(C)CCC(C)(C)CCCC(C)C(C)(C)CCC	43.5
CC(C)C(C)(C)CC(C(C)C)C(C)CCCC	107.0
CC(C)CC(C)CCC(CC)(C)CC(CC)CCC	64.1
CCC(CC)C(C)(C)CC(C)CCC(C)C(C)CCC	74.6
CC(C)C(C)(C)C(C)CC(C)C(C)(C)CCCCCC	71.8
CC(C)CCC(C)CCC(C)C(CC)CC(C)(C)CC	50.7
CC(C)(C)CC(C)(C)CCCCC(C)CC(CC)CC	40.8
CCC(C)C(CC)(CC)CC(C)C(C)CCCCCC	186.0
CC(C)C(C)(C)C(C)C(C)C(CC)CCCC	110.0
CC(C)CC(CC)CC(C)CC(CCC)CCCC	113.0
CCCC(C)CC(C)C(C)(C)CC(CCC)CCCC	111.0
CCC(CC)C(C)CCC(C(C)C)C(C)CCC	110.0
CC(C)(C)CCC(C)(C)CC(C(C)C)CCC	65.2
CCC(C)C(C)CC(C)C(CC)CC(C)(C)CCC	87.9
CCCC(C)(C)C(C)(C)CC(C)C(C)C(C)CCCC	72.4
CC(C)CC(C)CCC(CC)CC(C)C(CC)CC	78.9
CC(C)CCC(C)(CCC)CCC(CC)CC	104.0
CCC(C)CCC(CC)(C)CC(C)(C)C(C)CCC	70.8
CC(C)CC(C)CC(CC)(C)CC(C)C(C)CC	81.7
CCC(C)C(CC)CCC(CC)C(CC)CCCCC	109.0
CCC(C)CC(CC)CC(CC)C(C)(C)CCC	148.0
CCC(C)(C)CCCC(CC)C(C)CC(CC)CCC	78.1
CC(C)C(C)CC(CC)C(C)(C)CCC(C)CC	89.3
CC(C)C(C)CCC(C)C(C)(C)CC(CC)CC	50.4
CC(C)CCCCC(C)C(C)(C)C(CC)CC(C)CC	94.4
CCC(C)C(C)C(CC)CCCC(CCC)CCCC	98.0
CC(C)C(CC)CCC(C)C(C)CCC(CC)CC	45.6
CCC(CC)CC(CC)C(C)CC(CC)CCC	83.3
CC(C)C(CC)CCC(C(C)C)CCCCC(C)C	77.3
CC(C)(C)CC(C)C(C)C(C)CCCCC(CC)CC	53.2
CCCC(C)(C(C)C)C(C)(C)CCCCC(C)CCC	172.0
CCC(CC)(C)C(CC)C(C)CC(C)CCCCCC	101.0
CCCC(CCC)(CCC)CC(C)CCC	223.0
CCCC(CC)C(C)C(CC)CC(C)(C)CCCC	145.0
CC(C)(C)CCCCCCCC(CC)(C)C(C)(C)CC	66.4
CCC(C)CCC(CC)C(CCC)C(C)CCCC	123.0
CCC(C)(C)CC(C)CC(C(C)C)C(C)CCC	129.0
CCC(CC)(C)CC(C)CC(C(C)C)CCCCC	97.2
CC(C)C(C)C(CC)CC(C)C(C)CCCC(C)C	64.0
CC(C)(C)C(C)C(C)CCCC(C)C(C)CC(C)CC	39.7
CC(C)C(C)(C)CCCCC(C)C(C)C(CC)CCC	69.6
CC(C)(C)CC(C)CC(CC)C(C)C(C)CCCC	81.6
CC(C)C(C)C(CC)C(C)CCCC(CC)CCC	81.1
CC(C)C(C)(C)CCCC(C(C)C)CCCC(C)CC	52.6
CCC(C)CC(C(C)C)CCC(C)C(C)(C)CCC	80.6
CC(C)(C)C(C)CCCCC(C)C(CC)CC(C)CC	62.2
CC(C)C(CC)(C)CCCC(C)CC(C)(C)CCCC	65.7
CC(C)C(C)C(C)(C)CCCC(C)CC(C)CC(C)C	50.5
CC(C)CCC(C)CC(C)(C)C(C)CC(C)(C)CCC	56.9
CCC(CC)(C)C(CC)CCC(CC)CCCC	98.7
CC(C)CCCC(C)C(C)C(C)C(C(C)C)CCCC	81.7
CCC(C)(C)C(C)CCCC(C)(CCC)CCCC	107.0
CCC(C)CC(C)(C)C(CC)CC(C)(C)CCCC	104.0
CC(C)C(C)CCCCCC(C)(C)CC(CC)(C)CC	46.2
CCC(CC)C(CC)(C)CC(C)CC(C)CCCC	113.0
CCC(C)(C)CC(C)CC(CCC)CCCC(C)CC	83.9
CCCC(C)C(C)(C)CC(C)(CCC)CCCCCC	148.0
CC(C)(C)CCC(CCC)CCC(C)CCCC(C)C	54.5
CCC(C)CC(C)(C(C)C)CC(C)C(C)CCCC	113.0
CC(C)C(C)(C)C(C(C)C)CCCC(C)C	91.7
CCC(C)(C)CC(C)(C)CC(CC)(C)CCCCCC	83.0
CCCC(C)(C)C(C)CC(C)(C)C(CC)(C)CCCC	142.0
CC(C)CC(CCC)C(C)(C)C(C)CCC(C)CC	147.0
CC(C)(C)C(C)C(C)(C)CCCC(C)C(C)C(C)CC	96.5
CC(C)C(C)C(C)CCC(C(C)C)CC(CC)CC	93.4
CCC(CC)(C)C(C)CCC(C)(C)C(C)CC(C)CC	91.7
CC(C)C(CC)C(C)CCC(CC)C(C)C(C)CCC	100.0
CC(C)CC(C)(C)CCCC(C)(CCC)C(C)CCC	129.0
CC(C)(C)CCCCCC(C)(CCC)C(C)(C)CCC	127.0
CC(C)(C)CC(C)CC(C)(C)CC(C(C)C)CCCC	110.0
CC(C)C(CC)CC(C)CC(C)CCC(CC)C(C)C	98.1
CC(C)CCC(C)(C(C)C)C(CC)(C)CCCC	253.0
CC(C)CC(C)C(C)CC(CC)C(C)(C)CCC(C)C	99.4
CC(C)C(C)(C)CCCC(CCC)C(CC)CCC	134.0
CC(C)C(CC)C(C)C(C)CC(C(C)C)CCC	127.0
CC(C)C(CC)CCC(C)(C)CCC(C)C(C)(C)CC	71.8
CC(C)C(CC)CCC(C)C(CC)C(C)CCC(C)C	93.1
CC(C)CCC(C(C)C)C(C)CC(CC)(C)CCCC	128.0
CC(C)C(C)CCCC(C)(C)CC(CCC)C(C)CC	98.2
CC(C)C(C)CCC(C)(C(C)C)CC(C)C(C)CC	93.5
CCC(C)(C)C(CC)(C)CC(C)C(CC)CCCC	166.0
CCC(C)(C)C(CC)(CCC)CCC(C)CCC	243.0
CC(C)(C)CC(CC)C(C)CCC(C)(C)C(C)C	71.1
CCC(CC)(C)CCCC(CCC)CC(CC)CC	98.0
CCCC(CC)C(CC)C(CC)(C)CC(C)CCC	250.0
CC(C)CC(C)(C)C(C(C)C)CC(C)CCCC(C)C	174.0
CC(C)CC(CC)C(CCC)CCCCC(C)(C)CC	109.0
CC(C)(C)CC(CC)C(CCC)CCCC(C)C	140.0
CC(C)C(C)C(C)C(C)(CCC)CCCC(C)CCC	165.0
CC(C)C(C)(C)C(CC)CC(C)C(C)(C)CCC	135.0
CCC(C)C(C)(C)CCC(CC)C(CC)(C)CCCC	176.0
CC(C)C(C)C(C)(C)CC(CC)CCC(C)CC(C)C	73.9
CCC(C)(C)CCC(C)CC(CC)(C)C(CC)CCC	157.0
CC(C)CC(C)(C)CC(C(C)C)CCC(C)C(C)CC	82.6
CC(C)(C)C(C)CC(C)C(CC)CCC(CC)CC	76.1
CC(C)(C)CC(C)(C)C(C)(C)C(C)CCCC(C)C	65.0
CC(C)CC(CC)CCC(C)(C)CC(CCC)CCC	101.0
CC(C)C(C)CC(CCC)C(CC)CCCC(C)CC	163.0
CCCC(C(C)C)C(CC)(C)CC(C)(C)CCCC	326.0
CC(C)CC(CC)CCC(C)C(CCC)C(C)CC	144.0
CCC(CC)C(CC)C(C)(C)CCCC(C)(C)CCC	113.0
CC(C)(C)C(CC)CC(C)(C)CC(C)CC(CC)CC	152.0
CC(C)C(CC)C(C)C(C)(CCC)CC(C)C	261.0
CCC(C)(C)C(C)(C(C)C)C(C)(C)CCC(C)CCC	316.0
CCC(CC)CC(C(C)C)C(C)(C)C(C)CC(C)CC	272.0
CC(C)(C)C(C)CC(CC)(C)CC(C)CC(C)(C)C	141.0
CCC(C)C(C(C)C)C(C)CC(C)(C)C(CC)CCC	297.0
CC(C)CCC(CCC)CC(C(C)C)C(C)(C)CC	284.0
CC(C)C(CC)C(CC)CC(CC)C(CC)CC	214.0
CC(C)(C)C(CC)CC(C)(C)CC(C)(C)CC(C)CC	185.0
CC(C)CC(C)(C)CC(C)(CCC)CC(CC)CCC	230.0
CC(C)C(CC)(C)CCCC(C(C)C)CC(C)(C)CC	109.0
CCC(C)(C)C(C)(C(C)C)CCC(C)C(C)(C)CC	230.0
CC(C)(C)CC(CC)C(C)C(CC)C(CC)CC	195.0
CC(C)CCC(CC)(CC)CC(CC)(CC)CCCC	233.0
CCC(C)(C)C(CCC)CC(C)C(CC)(C)CCCC	290.0
CC(C)C(C)C(CC)(CC)C(C)C(CC)CCC	273.0
CC(C)CC(CC)(C)CC(C)CC(CC)(CC)CC	172.0
CCC(CC)C(C)CC(CC)C(CCC)C(C)CCC	241.0
CCC(C)(C)C(CC)C(CC)C(C)CC(CC)CC	220.0
CCC(C)(C)C(C)C(CC)C(C)CCC(CC)(C)CC	120.0
CCCC(C)C(CC)(C)C(CCC)C(CCC)CCC	342.0
CC(C)(C)C(C)C(CC)(C)CC(C)C(C(C)C)CCC	295.0
CC(C)(C)CC(CC)(C)C(C)CC(C)(C)C(C)C(C)C	137.0
CC(C)C(C)(C)C(C)(C)C(C)(CCC)CCC(C)CC	285.0
CCC(C)(C)C(C(C)C)CC(C)C(CC)C(CC)CC	280.0
CC(C)C(C)(C)C(CC)CC(C)(C)C(C)C(C)C(C)C	201.0
CC(C)(C)C(CC)C(C)(C)C(C)C(CCC)CCCC	289.0
CC(C)C(CC)C(C)C(CC)(C)CC(CC)C(C)CC	210.0
CC(C)C(C)C(C(C)C)C(C)(C)C(C)(C)CCC(C)C	219.0
CC(C)(C)C(C)C(C)C(C)(C(C)C)CC(C)C(C)C	309.0
CC(C)C(CC)(CC)CC(C)C(C)(C)C(C)C(C)CC	242.0
CC(C)CC(C)(CCC)C(C)CC(C(C)C)CC(C)C	317.0
CC(C)(C)C(CC)(C)CCC(C)(C(C)C)C(C)C(C)C	289.0
CC(C)C(CC)(C)CC(C)C(CC)C(CC)(CC)CC	284.0
CCCCC	10.5
CCCCCCCCC	5.05
CCCCCCCCCCCC	0.93
CCCCCCCCCCCCC	-0.442
CCCCCCCCCCCCCCCCCCCCC	-11.4
CCCCCCCCCCCCCCCCCCCCCC	-12.8
CCCCCCCCCCCCCCCCCCCCCCC	-14.2
CCCCCCCCCCCCCCCCCCCCCCCC	-15.5
CCCCCCCCCCCCCCCCCCCCCCCCC	-16.9
CCCCCCCCCCCCCCCCCCCCCCCCCC	-18.3
CCCCCCCCCCCCCCCCCCCCCCCCCCC	-19.7
CCCCCCCCCCCCCCCCCCCCCCCCCCCC	-21.0
CCCCCCCCCCCCCCCCCCCCCCCCCCCCC	-22.4
CCCCCCCCCCCCCCCCCCCCCCCCCCCCCC	-23.8
CC(C)CCCCCC	7.598870525
CC(C)CCCCCCC	6.031911612
CC(C)CCCCCCCC	4.972910411
CC(C)CCCCCCCCC	3.490094171
CC(C)CCCCCCCCCC	1.840248279
CC(C)CCCCCCCCCCC	0.656096127
CC(C)CCCCCCCCCCCC	-0.638738512
CC(C)CCCCCCCCCCCCCCC	-4.796335851
CC(C)CCCCCCCCCCCCCCCC	-6.482624054
CC(C)CCCCCCCCCCCCCCCCC	-7.925428625
CCC(C)CCCCC	9.102634609
CCC(C)CCCCCC	7.585763632
CCC(C)CCCCCCC	5.967591783
CCC(C)CCCCCCCC	4.853230344
CCC(C)CCCCCCCCC	3.458275799
CCC(C)CCCCCCCCCC	1.758802564
CCC(C)CCCCCCCCCCC	0.533683213
CCC(C)CCCCCCCCCCCC	-0.646658117
CCC(C)CCCCCCCCCCCCC	-2.476420746
CCC(C)CCCCCCCCCCCCCCC	-4.93450271
CCCC(C)CCCC	8.799290886
CCCC(C)CCCCC	7.625375496
CCCC(C)CCCCCC	6.295910349
CCCC(C)CCCCCCC	4.519396241
CCCC(C)CCCCCCCC	3.336733551
CCCC(C)CCCCCCCCCC	0.386399517
CCCC(C)CCCCCCCCCCCC	-2.169170265
CCCCC(C)CCCC	7.133794268
CCCCC(C)CCCCC	6.00980776
CCCCC(C)CCCCCC	4.602015168
CCCCC(C)CCCCCCC	2.834819934
CCCCC(C)CCCCCCCC	1.73900005
CCCCC(C)CCCCCCCCC	0.271736547
CCCCC(C)CCCCCCCCCC	-1.347802982
CCCCC(C)CCCCCCCCCCC	-2.677041014
CCCCC(C)CCCCCCCCCCCC	-3.891565164
CCCCC(C)CCCCCCCCCCCCC	-5.329559218
CCCCCC(C)CCCCC	4.85791249
CCCCCC(C)CCCCCC	3.424861174
CCCCCC(C)CCCCCCCC	0.610999613
CCCCCC(C)CCCCCCCCCCC	-3.68595769
CCCCCC(C)CCCCCCCCCCCCC	-6.540136382
CCCCCCC(C)CCCCCC	2.004601266
CCCCCCC(C)CCCCCCC	0.345783048
CCCCCCC(C)CCCCCCCC	-0.930694498
CCCCCCC(C)CCCCCCCCC	-2.257063531
CCCCCCC(C)CCCCCCCCCC	-3.699178734
CCCCCCC(C)CCCCCCCCCCCC	-6.177076518
CCCCCCCC(C)CCCCCCC	-1.427131556
CCCCCCCC(C)CCCCCCCC	-2.4955663
CCCCCCCC(C)CCCCCCCCC	-3.762218202
CCCCCCCC(C)CCCCCCCCCC	-5.70930387
CCCCCCCC(C)CCCCCCCCCCC	-7.202504818
CCCCCCCCC(C)CCCCCCCC	-3.662232558
CCCCCCCCC(C)CCCCCCCCC	-5.077203005
CCCCCCCCC(C)CCCCCCCCCC	-6.641457589
CCCCCCCCCC(C)CCCCCCCCC	-6.235514038
CC(C)(C)CCCCCCCC	7.98
CC(C)(C)CCCCCCCCC	6.56
CC(C)(C)CCCCCCCCCC	4.75
CC(C)(C)CCCCCCCCCCC	3.64
CC(C)(C)CCCCCCCCCCCC	2.40364
CC(C)(C)CCCCCCCCCCCCCCC	-1.81287
CC(C)(C)CCCCCCCCCCCCCCCC	-3.51176
CC(C)(C)CCCCC	12.17503
CC(C)C(C)CCCCCCC	10.589
CC(C)C(C)CCCCCCCCC	7.77152
CC(C)C(C)CCCCCCCCCC	6.20673
CC(C)C(C)CCCCCCCCCCC	5.06011
CC(C)C(C)CCCCCCCCCCCC	3.69363
CC(C)C(C)CCCCCCCCCCCCC	1.88646
CC(C)C(C)CCCCCCCCCCCCCC	0.80726
CC(C)C(C)CCCC	15.04467
CC(C)CC(C)CCCCCC	7.98326
CC(C)CC(C)CCCCCCCCC	3.62646
CC(C)CC(C)CCCCCCCCCCC	0.65233
CC(C)CC(C)CCCCCCCCCCCC	-0.64336
CC(C)CC(C)CCCCCCCCCCCCCC	-3.33608
CC(C)CC(C)CCC	12.16538
CC(C)CC(C)CCCC	10.31474
CC(C)CC(C)CCCCC	9.01255
CC(C)CCC(C)CCCCC	6.80221
CC(C)CCC(C)CCCCCC	5.47879
CC(C)CCC(C)CCCCCCC	3.60924
CC(C)CCC(C)CCCCCCCC	2.58673
CC(C)CCC(C)CCCCCCCCCCC	-1.72361
CC(C)CCC(C)CCCCCCCCCCCC	-3.01997
CC(C)CCC(C)CCCCCCCCCCCCC	-4.6119
CC(C)CCC(C)CC	11.10359
CC(C)CCC(C)CCC	9.51828
CC(C)CCC(C)CCCC	7.90103
CC(C)CCCC(C)CCCC	7.37022
CC(C)CCCC(C)CCCCC	6.1619
CC(C)CCCC(C)CCCCCCCC	2.04124
CC(C)CCCC(C)CCCCCCCCC	0.23035
CC(C)CCCC(C)CCCCCCCCCCC	-2.21036
CC(C)CCCC(C)CCCCCCCCCCCC	-3.49292
CC(C)CCCC(C)C	11.2536
CC(C)CCCC(C)CC	10.67541
CC(C)CCCC(C)CCC	8.77099
CC(C)CCCCC(C)CCC	8.37538
CC(C)CCCCC(C)CCCC	6.67984
CC(C)CCCCC(C)CCCCCC	4.34165
CC(C)CCCCC(C)CCCCCCC	2.44701
CC(C)CCCCC(C)CCCCCCCCCC	-1.67026
CC(C)CCCCC(C)CCCCCCCCCCC	-3.25522
CC(C)CCCCC(C)C	8.55446
CC(C)CCCCC(C)CC	8.71603
CC(C)CCCCCC(C)CC	6.54767
CC(C)CCCCCC(C)CCC	4.90727
CC(C)CCCCCC(C)CCCC	3.208
CC(C)CCCCCC(C)CCCCC	2.24266
CC(C)CCCCCC(C)CCCCCC	0.77213
CC(C)CCCCCC(C)CCCCCCC	-0.99143
CC(C)CCCCCC(C)CCCCCCCC	-2.09285
CC(C)CCCCCC(C)CCCCCCCCCC	-5.16838
CC(C)CCCCCCC(C)C	6.65297
CC(C)CCCCCCC(C)CC	6.32156
CC(C)CCCCCCC(C)CCC	4.47563
CC(C)CCCCCCC(C)CCCC	3.04652
CC(C)CCCCCCC(C)CCCCC	1.79308
CC(C)CCCCCCC(C)CCCCCCC	-1.17355
CC(C)CCCCCCC(C)CCCCCCCCC	-3.7319
CC(C)CCCCCCCC(C)CC	5.35847
CC(C)CCCCCCCC(C)CCC	4.82131
CC(C)CCCCCCCC(C)CCCC	3.12152
CC(C)CCCCCCCC(C)CCCCCC	0.70125
CC(C)CCCCCCCC(C)CCCCCCC	-0.99313
CC(C)CCCCCCCC(C)CCCCCCCC	-2.77329
CC(C)CCCCCCCCC(C)C	2.2449
CC(C)CCCCCCCCC(C)CC	2.2924
CC(C)CCCCCCCCC(C)CCCC	-0.79913
CC(C)CCCCCCCCC(C)CCCCCC	-3.19095
CC(C)CCCCCCCCC(C)CCCCCCC	-4.71495
CC(C)CCCCCCCCCC(C)C	1.88924
CC(C)CCCCCCCCCC(C)CC	1.61732
CC(C)CCCCCCCCCC(C)CCC	-0.15726
CC(C)CCCCCCCCCC(C)CCCCC	-2.62958
CC(C)CCCCCCCCCC(C)CCCCCC	-4.3544
CC(C)CCCCCCCCCCC(C)C	1.46302
CC(C)CCCCCCCCCCC(C)CC	1.39075
CC(C)CCCCCCCCCCC(C)CCCC	-1.05365
CC(C)CCCCCCCCCCC(C)CCCCC	-2.41919
CC(C)CCCCCCCCCCCC(C)C	-1.74909
CC(C)CCCCCCCCCCCC(C)CC	-1.43669
CC(C)CCCCCCCCCCCC(C)CCC	-2.8453
CC(C)CCCCCCCCCCCC(C)CCCC	-3.96135
CC(C)CCCCCCCCCCCCC(C)C	-2.88654
CC(C)CCCCCCCCCCCCC(C)CC	-3.55438
CC(C)CCCCCCCCCCCCCC(C)C	-2.79798
CC(C)CCCCCCCCCCCCCC(C)CC	-2.85184
CCC(C)(C)CCCCCCC	8.928
CCC(C)(C)CCCCCCCCC	6.65622
CCC(C)(C)CCCCCCCCCC	4.84737
CCC(C)(C)CCCCCCCCCCC	3.61921
CCC(C)(C)CCCCCCCCCCCCC	0.65917
CCC(C)(C)CCCCCCCCCCCCCC	-0.73988
CCC(C)(C)CCCCCCCCCCCCCCC	-1.427
CCC(C)(C)CCCC	13.39631
CCC(C)(C)CCCCC	12.25551
CCC(C)(C)CCCCCC	10.71976
CCC(C)C(C)CCCCCCC	10.21881
CCC(C)C(C)CCCCCCCC	8.95443
CCC(C)C(C)CCCCCCCCC	7.34376
CCC(C)C(C)CCCCCCCCCC	5.79421
CCC(C)C(C)CCCCCCCCCCC	4.36522
CCC(C)C(C)CCCCCCCCCCCCC	2.29986
CCC(C)C(C)CCCCCCCCCCCCCC	0.56494
CCC(C)C(C)CCC	15.7933
CCC(C)C(C)CCCC	14.30663
CCC(C)C(C)CCCCC	13.01964
CCC(C)CC(C)CCCCC	9.19632
CCC(C)CC(C)CCCCCC	8.39679
CCC(C)CC(C)CCCCCCC	6.55789
CCC(C)CC(C)CCCCCCCC	5.07755
CCC(C)CC(C)CCCCCCCCC	4.2069
CCC(C)CC(C)CCCCCCCCCC	2.55038
CCC(C)CC(C)CCCCCCCCCCC	0.06329
CCC(C)CC(C)CCCCCCCCCCCC	-0.12721
CCC(C)CC(C)CCCCCCCCCCCCC	-1.30846
CCC(C)CC(C)CC	13.14982
CCC(C)CC(C)CCC	12.44343
CCC(C)CC(C)CCCC	10.60698
CCC(C)CCC(C)CCCCC	6.78964
CCC(C)CCC(C)CCCCCCC	3.60377
CCC(C)CCC(C)CCCCCCCCC	1.27128
CCC(C)CCC(C)CCCCCCCCCC	-0.13605
CCC(C)CCC(C)CCCCCCCCCCC	-1.90118
CCC(C)CCC(C)CCCCCCCCCCCC	-2.5329
CCC(C)CCC(C)CC	10.99216
CCC(C)CCCC(C)CCC	8.20769
CCC(C)CCCC(C)CCCC	6.74181
CCC(C)CCCC(C)CCCCC	5.48193
CCC(C)CCCC(C)CCCCCC	3.79819
CCC(C)CCCC(C)CCCCCCC	2.05052
CCC(C)CCCC(C)CCCCCCCCCC	-1.68409
CCC(C)CCCC(C)CCCCCCCCCCC	-2.9455
CCC(C)CCCC(C)CC	10.1909
CCC(C)CCCCC(C)CC	8.81639
CCC(C)CCCCC(C)CCC	8.4263
CCC(C)CCCCC(C)CCCC	6.58128
CCC(C)CCCCC(C)CCCCC	5.39888
CCC(C)CCCCC(C)CCCCCCC	1.7008
CCC(C)CCCCC(C)CCCCCCCCC	-0.55698
CCC(C)CCCCCC(C)CC	6.40414
CCC(C)CCCCCC(C)CCC	4.9538
CCC(C)CCCCCC(C)CCCC	3.14424
CCC(C)CCCCCC(C)CCCCC	2.18461
CCC(C)CCCCCC(C)CCCCCC	0.74348
CCC(C)CCCCCC(C)CCCCCCC	-0.79237
CCC(C)CCCCCC(C)CCCCCCCCC	-4.25388
CCC(C)CCCCCCC(C)CC	5.54467
CCC(C)CCCCCCC(C)CCCC	2.63242
CCC(C)CCCCCCC(C)CCCCC	1.7157
CCC(C)CCCCCCC(C)CCCCCC	-0.06323
CCC(C)CCCCCCC(C)CCCCCCC	-1.06151
CCC(C)CCCCCCC(C)CCCCCCCC	-2.96233
CCC(C)CCCCCCCC(C)CC	5.32118
CCC(C)CCCCCCCC(C)CCC	4.46611
CCC(C)CCCCCCCC(C)CCCC	2.77811
CCC(C)CCCCCCCC(C)CCCCC	1.36641
CCC(C)CCCCCCCC(C)CCCCCC	0.01609
CCC(C)CCCCCCCCC(C)CC	2.09481
CCC(C)CCCCCCCCC(C)CCC	1.05237
CCC(C)CCCCCCCCC(C)CCCC	-0.49937
CCC(C)CCCCCCCCC(C)CCCCC	-1.87336
CCC(C)CCCCCCCCC(C)CCCCCC	-2.38562
CCC(C)CCCCCCCCCC(C)CC	1.39403
CCC(C)CCCCCCCCCC(C)CCC	0.01436
CCC(C)CCCCCCCCCC(C)CCCC	-3.37273
CCC(C)CCCCCCCCCC(C)CCCCC	-3.41626
CCC(C)CCCCCCCCCCC(C)CC	0.66674
CCC(C)CCCCCCCCCCC(C)CCCC	-1.38058
CCC(C)CCCCCCCCCCCC(C)CC	-1.57636
CCC(C)CCCCCCCCCCCC(C)CCC	-2.57109
CCC(C)CCCCCCCCCCCCC(C)CC	-3.45368
CCCC(C)(C)CCCCCC	9.04589
CCCC(C)(C)CCCCCCC	7.1857
CCCC(C)(C)CCCCCCCC	6.36985
CCCC(C)(C)CCCCCCCCCC	3.14668
CCCC(C)(C)CCCCCCCCCCC	1.37995
CCCC(C)(C)CCCCCCCCCCCC	0.87503
CCCC(C)(C)CCCCCCCCCCCCC	-0.6396
CCCC(C)(C)CCCCCCCCCCCCCC	-2.05868
CCCC(C)(C)CCC	13.33642
CCCC(C)(C)CCCCC	10.52535
CCCC(C)C(C)CCCCC	11.52306
CCCC(C)C(C)CCCCCC	9.60277
CCCC(C)C(C)CCCCCCC	7.86895
CCCC(C)C(C)CCCCCCCCC	5.56374
CCCC(C)C(C)CCCCCCCCCC	4.0738
CCCC(C)C(C)CCCCCCCCCCC	2.84571
CCCC(C)C(C)CCCCCCCCCCCC	2.3607
CCCC(C)C(C)CCCC	12.58331
CCCC(C)CC(C)CCCC	10.65868
CCCC(C)CC(C)CCCCC	9.08686
CCCC(C)CC(C)CCCCCC	8.40487
CCCC(C)CC(C)CCCCCCCC	5.13855
CCCC(C)CC(C)CCCCCCCCC	3.97636
CCCC(C)CC(C)CCCCCCCCCC	2.6236
CCCC(C)CC(C)CCCCCCCCCCC	1.49205
CCCC(C)CC(C)CCCCCCCCCCCC	0.46414
CCCC(C)CC(C)CCC	12.72578
CCCC(C)CCC(C)CCC	8.18359
CCCC(C)CCC(C)CCCC	6.58242
CCCC(C)CCC(C)CCCCC	5.3753
CCCC(C)CCC(C)CCCCCCCC	1.3093
CCCC(C)CCC(C)CCCCCCCCCCC	-3.06107
CCCC(C)CCCC(C)CCC	6.23649
CCCC(C)CCCC(C)CCCC	4.79096
CCCC(C)CCCC(C)CCCCC	3.75455
CCCC(C)CCCC(C)CCCCCC	1.97868
CCCC(C)CCCC(C)CCCCCCC	0.55377
CCCC(C)CCCC(C)CCCCCCCCC	-1.68189
CCCC(C)CCCC(C)CCCCCCCCCC	-4.05111
CCCC(C)CCCCC(C)CCC	7.87498
CCCC(C)CCCCC(C)CCCCC	5.01829
CCCC(C)CCCCC(C)CCCCCC	3.73234
CCCC(C)CCCCCC(C)CCC	3.71849
CCCC(C)CCCCCC(C)CCCC	2.16533
CCCC(C)CCCCCC(C)CCCCC	1.02168
CCCC(C)CCCCCC(C)CCCCCCC	-2.41446
CCCC(C)CCCCCCC(C)CCC	2.93522
CCCC(C)CCCCCCC(C)CCCCC	-0.26345
CCCC(C)CCCCCCC(C)CCCCCC	-1.48862
CCCC(C)CCCCCCCC(C)CCC	2.95409
CCCC(C)CCCCCCCC(C)CCCC	1.34888
CCCC(C)CCCCCCCC(C)CCCCCC	-1.02508
CCCC(C)CCCCCCCCC(C)CCC	0.29543
CCCC(C)CCCCCCCCC(C)CCCC	-0.91504
CCCC(C)CCCCCCCCCC(C)CCCC	-3.48413
CCCCC(C)(C)CCCCC	8.9216
CCCCC(C)(C)CCCCCCCC	4.5188
CCCCC(C)(C)CCCCCCCCC	3.28927
CCCCC(C)(C)CCCCCCCCCC	1.17491
CCCCC(C)(C)CCCCCCCCCCC	0.19185
CCCCC(C)(C)CCCCCCCCCCCC	-0.69123
CCCCC(C)(C)CCCC	9.96832
CCCCC(C)C(C)CCCC	11.19099
CCCCC(C)C(C)CCCCCC	8.45112
CCCCC(C)C(C)CCCCCCC	6.91694
CCCCC(C)C(C)CCCCCCCC	5.98795
CCCCC(C)C(C)CCCCCCCCC	2.96671
CCCCC(C)C(C)CCCCCCCCCC	3.08706
CCCCC(C)C(C)CCCCCCCCCCC	1.78001
CCCCC(C)C(C)CCCCCCCCCCCC	0.88624
CCCCC(C)CC(C)CCCC	8.86796
CCCCC(C)CC(C)CCCCC	7.4756
CCCCC(C)CC(C)CCCCCC	6.56661
CCCCC(C)CC(C)CCCCCCCC	3.64326
CCCCC(C)CC(C)CCCCCCCCC	2.07517
CCCCC(C)CC(C)CCCCCCCCCC	-0.37417
CCCCC(C)CC(C)CCCCCCCCCCC	-0.8738
CCCCC(C)CCC(C)CCCC	4.70939
CCCCC(C)CCC(C)CCCCC	3.60391
CCCCC(C)CCC(C)CCCCCCCC	-0.9386
CCCCC(C)CCC(C)CCCCCCCCC	-1.89476
CCCCC(C)CCC(C)CCCCCCCCCC	-3.53468
CCCCC(C)CCCC(C)CCCC	3.27832
CCCCC(C)CCCC(C)CCCCC	2.32522
CCCCC(C)CCCC(C)CCCCCC	0.36994
CCCCC(C)CCCC(C)CCCCCCC	-0.94412
CCCCC(C)CCCC(C)CCCCCCCC	-2.07389
CCCCC(C)CCCC(C)CCCCCCCCC	-3.37299
CCCCC(C)CCCCC(C)CCCC	5.15653
CCCCC(C)CCCCC(C)CCCCC	3.03146
CCCCC(C)CCCCC(C)CCCCCC	1.90396
CCCCC(C)CCCCC(C)CCCCCCC	0.36191
CCCCC(C)CCCCC(C)CCCCCCCC	-1.19396
CCCCC(C)CCCCCC(C)CCCC	0.51252
CCCCC(C)CCCCCC(C)CCCCCCC	-3.71962
CCCCC(C)CCCCCCC(C)CCCC	-0.37572
CCCCC(C)CCCCCCC(C)CCCCC	-1.64154
CCCCC(C)CCCCCCCC(C)CCCC	0.16003
CCCCC(C)CCCCCCCC(C)CCCCC	-1.06146
CCCCC(C)CCCCCCCCC(C)CCCC	-2.95128
CCCCCC(C)(C)CCCCC	7.676
CCCCCC(C)(C)CCCCCC	6.32117
CCCCCC(C)(C)CCCCCCCC	3.39409
CCCCCC(C)(C)CCCCCCCCC	2.01151
CCCCCC(C)(C)CCCCCCCCCC	0.22778
CCCCCC(C)(C)CCCCCCCCCCC	-0.84688
CCCCCC(C)(C)CCCCCCCCCCCC	-1.7087
CCCCCC(C)C(C)CCCCC	8.96011
CCCCCC(C)C(C)CCCCCC	7.21886
CCCCCC(C)C(C)CCCCCCC	5.78755
CCCCCC(C)C(C)CCCCCCCC	4.91571
CCCCCC(C)C(C)CCCCCCCCC	3.39383
CCCCCC(C)C(C)CCCCCCCCCCC	0.31453
CCCCCC(C)CC(C)CCCCC	6.32306
CCCCCC(C)CC(C)CCCCCC	5.29935
CCCCCC(C)CC(C)CCCCCCC	2.74743
CCCCCC(C)CC(C)CCCCCCCCC	0.63121
CCCCCC(C)CCC(C)CCCCCC	1.37791
CCCCCC(C)CCC(C)CCCCCCCC	-1.59823
CCCCCC(C)CCC(C)CCCCCCCCC	-2.85152
CCCCCC(C)CCCC(C)CCCCC	0.54398
CCCCCC(C)CCCC(C)CCCCCC	-0.5821
CCCCCC(C)CCCC(C)CCCCCCCC	-2.87192
CCCCCC(C)CCCCC(C)CCCCCC	0.60789
CCCCCC(C)CCCCC(C)CCCCCCC	-1.21735
CCCCCC(C)CCCCCC(C)CCCCC	-1.66739
CCCCCCC(C)(C)CCCCCC	5.00948
CCCCCCC(C)(C)CCCCCCC	3.23609
CCCCCCC(C)(C)CCCCCCCC	2.42197
CCCCCCC(C)(C)CCCCCCCCCC	-0.80793
CCCCCCC(C)C(C)CCCCCC	4.62346
CCCCCCC(C)C(C)CCCCCCC	4.40026
CCCCCCC(C)C(C)CCCCCCCC	1.73534
CCCCCCC(C)C(C)CCCCCCCCC	1.72968
CCCCCCC(C)C(C)CCCCCCCCCC	0.10549
CCCCCCC(C)CC(C)CCCCCC	4.01901
CCCCCCC(C)CC(C)CCCCCCC	3.12471
CCCCCCC(C)CC(C)CCCCCCCC	1.00491
CCCCCCC(C)CC(C)CCCCCCCCC	0.18096
CCCCCCC(C)CCC(C)CCCCCC	-0.10752
CCCCCCC(C)CCC(C)CCCCCCCC	-2.78969
CCCCCCC(C)CCCC(C)CCCCCC	-2.85231
CCCCCCC(C)CCCCC(C)CCCCCC	-0.90817
CCCCCCCC(C)(C)CCCCCCCC	0.40819
CCCCCCCC(C)(C)CCCCCCCCC	-1.35708
CCCCCCCC(C)(C)CCCCCCCCCC	-4.2162
CCCCCCCC(C)C(C)CCCCCCCCC	-0.2244
CCCCCCCC(C)CC(C)CCCCCCC	1.00023
CCCCCCCC(C)CC(C)CCCCCCCC	-2.01167
CCCCCCCC(C)CCC(C)CCCCCCC	-3.62001
CCCCCCCCC(C)(C)CCCCCCCC	-0.65935
CCCCCCCCC(C)(C)CCCCCCCCC	-1.69741
CCCCCCCCC(C)C(C)CCCCCCCC	0.12915
